# Supplementary material for: A Novel Glycoproteomics Workflow Reveals Dynamic O-GlcNAcylation of COPγ1 as a Candidate Regulator of Protein Trafficking
Source: Front Endocrinol (Lausanne). 2018 Oct 15;9:606. doi: 10.3389/fendo.2018.00606 (PMC6232944; doi:10.3389/fendo.2018.00606)
Supplement: Supplementary file 2 [file Table_2.XLSX]

## Sheet: Legend
Sheet Name	Description
COPγ1 peptide report 1	COPγ1 peptides identified in first bioligical replicate
COPγ1 modified peptide report 1	COPγ1 peptides identified in first bioligical replicate that were O-GlcNAc modified
COPγ1 peptide report 2	COPγ1 peptides identified in second bioligical replicate, injection 1
COPγ1 modified peptide report 2	COPγ1 peptides identified in second bioligical replicate that were O-GlcNAc modified, injection 1
COPγ1 peptide report 3	COPγ1 peptides identified in second bioligical replicate, injection 2
COPγ1 modified peptide report 3	COPγ1 peptides identified in second bioligical replicate that were O-GlcNAc modified, injection 2

## Sheet: COPγ1 peptide report 1
Valid	Assigned	Sequence	Prob	Mascot Ion score	Mascot Identity score	Mascot Delta Ion Score	NTT	Charge	Modifications	Delta Da	Observed	Actual Mass	Delta PPM	Retention Time	Intensity	TIC	Start	Stop	# Other Proteins	Other Proteins
TRUE	TRUE	(K)FDKKDEESGGG(S)	1	42.15	31.8127	36.59	1	2		0.0004381	584.76	1167.51	0.3749	874		168165	5	15	0
TRUE	TRUE	(K)FDKKDEESGGGSN(P)	1	39.71	30.7078	29.66	1	2		0.0002381	685.297	1368.58	0.1738	860		1414170	5	17	0
TRUE	TRUE	(K)FDKKDEESGGGSNPFQHLEK(S)	1	50.95	36.8966	46.66	2	4		-0.0007139	563.017	2248.04	-0.3174	1886		52241200	5	24	0
TRUE	TRUE	(K)FDKKDEESGGGSNPFQHLEK(S)	1	45.28	36.7624	40.89	2	4		-0.001954	563.017	2248.04	-0.8688	1907		14200300	5	24	0
TRUE	TRUE	(K)FDKKDEESGGGSNPFQHLEK(S)	1	86.82	36.8975	81.26	2	2		-0.0005619	1125.03	2248.04	-0.2499	1904		18476700	5	24	0
TRUE	TRUE	(K)FDKKDEESGGGSNPFQHLEK(S)	1	93.56	36.981	84.02	2	2		0.002118	1125.03	2248.04	0.9418	1883		5579620	5	24	0
TRUE	TRUE	(K)FDKKDEESGGGSNPFQHLEK(S)	1	44.49	36.981	42.54	2	3		0.002032	750.355	2248.04	0.9035	1906		20840500	5	24	0
TRUE	TRUE	(K)FDKKDEESGGGSNPFQHLEK(S)	1	32.5	36.8975	30.28	2	4		-0.0004739	563.017	2248.04	-0.2107	1940		4817020	5	24	0
TRUE	TRUE	(K)FDKKDEESGGGSNPFQHLEK(S)	1	44.51	36.932	44.51	2	3		0.006982	750.356	2248.05	3.104	1886		40929500	5	24	0
TRUE	TRUE	(K)FDKKDEESGGGSNPFQHLEK(S)	1	74.93	36.6783	65.33	2	2		-0.004722	1125.02	2248.04	-2.1	1946		4226850	5	24	0
TRUE	TRUE	(K)FDKKDEESGGGSNPFQHLEK(S)	1	60.98	36.9949	60.69	2	2		0.006018	1125.03	2248.05	2.676	1925		1670040	5	24	0
TRUE	TRUE	(K)FDKKDEESGGGSNPFQHLEK(S)	1	25.28	36.861	19.52	2	3		0.0002021	750.354	2248.04	0.08984	1951		7144170	5	24	0
TRUE	TRUE	(K)FDKKDEESGGGSNPFQHLEK(S)	0.99	19.07	36.8494	9.91	2	4		-0.001434	563.017	2248.04	-0.6376	1706		1543180	5	24	0
TRUE	TRUE	(K)FDKKDEESGGGSNPFQHLEK(S)	0.98	28.9	36.8619	25.71	2	2		-8.194e-05	1125.03	2248.04	-0.03643	1705		2008140	5	24	0
TRUE	TRUE	(K)FDKKDEESGGGSNPFQHLEK(S)	0.97	28.04	36.8476	24.24	2	5		-0.0014	450.615	2248.04	-0.6225	1889		18477100	5	24	0
TRUE	TRUE	(K)FDKKDEESGGGSNPFQHLEK(S)	0.97	28.1	36.9949	28.1	2	3		0.006262	750.356	2248.05	2.784	1927		2633550	5	24	0
TRUE	TRUE	(D)KKDEESGGGSNPFQHLEK(S)	1	66.67	36.9028	64.61	1	2		0.002298	993.981	1985.95	1.157	1781		1475810	7	24	0
TRUE	TRUE	(K)KDEESGGGSNPFQ(H)	0.99	33.31	30.7445	32.06	1	2		-0.001362	676.291	1350.57	-1.008	1539		1054780	8	20	0
TRUE	TRUE	(K)KDEESGGGSNPFQHL(E)	1	36.44	34.304	34.86	1	2		-0.0002019	801.363	1600.71	-0.1261	2209		1660860	8	22	0
TRUE	TRUE	(K)KDEESGGGSNPFQHLEK(S)	1	80.43	35.8805	77.93	2	3		0.0001921	620.29	1857.85	0.1033	1860		91937800	8	24	0
TRUE	TRUE	(K)KDEESGGGSNPFQHLEK(S)	1	66.69	36.0249	63.48	2	3		-0.0007379	620.29	1857.85	-0.397	1901		6519770	8	24	0
TRUE	TRUE	(K)KDEESGGGSNPFQHLEK(S)	1	66.37	35.8883	59.22	2	3		1.206e-05	620.29	1857.85	0.006487	1881		163586000	8	24	0
TRUE	TRUE	(K)KDEESGGGSNPFQHLEK(S)	1	64.24	35.8883	64.14	2	4		6.058e-06	465.47	1857.85	0.003259	1885		32289000	8	24	0
TRUE	TRUE	(K)KDEESGGGSNPFQHLEK(S)	1	63.75	36.0249	61.24	2	4		-0.0007539	465.469	1857.85	-0.4056	1864		111216000	8	24	0
TRUE	TRUE	(K)KDEESGGGSNPFQHLEK(S)	1	115.45	35.8805	105.79	2	2		0.0002581	929.932	1857.85	0.1388	1881		189546000	8	24	0
TRUE	TRUE	(K)KDEESGGGSNPFQHLEK(S)	1	107.3	35.7473	100.38	2	2		-0.001082	929.932	1857.85	-0.582	1901		8008760	8	24	0
TRUE	TRUE	(K)KDEESGGGSNPFQHLEK(S)	1	104.83	36.0249	96.12	2	2		-0.0007219	929.932	1857.85	-0.3884	1922		3407980	8	24	0
TRUE	TRUE	(K)KDEESGGGSNPFQHLEK(S)	1	47.09	36.193	47.09	2	4		0.0004861	465.47	1857.85	0.2615	1907		5634390	8	24	0
TRUE	TRUE	(K)KDEESGGGSNPFQHLEK(S)	1	93.86	36.097	86.21	2	2		0.002098	929.933	1857.85	1.129	1859		97116400	8	24	0
TRUE	TRUE	(K)KDEESGGGSNPFQHLEK(S)	1	44.94	36.1637	36.44	2	3		0.0009121	620.291	1857.85	0.4907	1653		4341060	8	24	0
TRUE	TRUE	(K)KDEESGGGSNPFQHLEK(S)	1	72.94	36.0735	68.19	2	2		0.001478	929.933	1857.85	0.7951	1648		7174330	8	24	0
TRUE	TRUE	(K)KDEESGGGSNPFQHLEK(S)	1	36.86	36.1616	36.86	2	3		0.0007321	620.291	1857.85	0.3938	1923		5934760	8	24	0
TRUE	TRUE	(K)KDEESGGGSNPFQHLEK(S)	1	61.98	36.0735	55.2	2	2		0.001478	929.933	1857.85	0.7951	1648		13425300	8	24	0
TRUE	TRUE	(K)KDEESGGGSNPFQHLEK(S)	1	27.85	36.1794	27.85	2	4		0.0006061	465.47	1857.85	0.326	1653		5134610	8	24	0
TRUE	TRUE	(K)KDEESGGGSNPFQHLEK(S)	1	31.64	35.8681	31.64	2	3		-0.001458	620.29	1857.85	-0.7843	1985		2240640	8	24	0
TRUE	TRUE	(K)KDEESGGGSNPFQHLEK(S)	0.99	45.15	35.7334	45.15	2	2		-0.002922	929.931	1857.85	-1.572	2088		658909	8	24	0
TRUE	TRUE	(K)KDEESGGGSNPFQHLEK(S)	0.99	38.48	35.8456	31.25	2	2		-0.001822	929.931	1857.85	-0.9801	1744		1314080	8	24	0
TRUE	TRUE	(K)KDEESGGGSNPFQHLEK(S)	0.98	17.48	35.7473	17.48	2	4		-0.001234	465.469	1857.85	-0.6638	1749		5073230	8	24	0
TRUE	TRUE	(K)KDEESGGGSNPFQHLEK(S)	0.98	23.36	36.0991	23.36	2	3		0.002202	620.291	1857.85	1.185	1951		5469340	8	24	0
TRUE	TRUE	(K)KDEESGGGSNPFQHLEK(S)	0.97	27.93	35.9988	27.82	2	2		-0.0003619	929.932	1857.85	-0.1947	1984		1501420	8	24	0
TRUE	TRUE	(K)KDEESGGGSNPFQHLEK(S)	0.93	24.05	36.1878	19.34	2	2		0.0003781	929.932	1857.85	0.2034	1766		482212	8	24	0
TRUE	TRUE	(K)KDEESGGGSNPFQHLEK(S)	0.92	22.93	35.8883	14.03	2	2		-0.0001019	929.932	1857.85	-0.05484	2066		793676	8	24	0
TRUE	TRUE	(K)KDEESGGGSNPFQHLEKSAVLQEAR(V)	1	21.38	38.0277	21.38	2	4		0.001166	679.085	2712.31	0.4298	2447		2689500	8	32	0
TRUE	TRUE	(K)DEESGGGSNPF(Q)	1	41.67	25	40.13	1	2		-0.0001219	548.215	1094.42	-0.1113	1799		963935	9	19	0
TRUE	TRUE	(K)DEESGGGSNPF(Q)	1	38.64	25	33.23	1	2		-0.0006019	548.215	1094.41	-0.5495	1778		1904590	9	19	0
TRUE	TRUE	(K)DEESGGGSNPFQH(L)	1	73.18	26.5992	73.18	1	2		-0.0003019	680.774	1359.53	-0.2219	1568		6164830	9	21	0
TRUE	TRUE	(K)DEESGGGSNPFQH(L)	1	65.95	26.6464	65.95	1	2		0.0001781	680.774	1359.53	0.1309	1545		5579330	9	21	0
TRUE	TRUE	(K)DEESGGGSNPFQH(L)	1	33.78	27.1181	33.78	1	2		0.001278	680.774	1359.53	0.9394	1367		541009	9	21	0
TRUE	TRUE	(K)DEESGGGSNPFQHL(E)	1	80.11	31.2613	78.75	1	2		0.0004381	737.316	1472.62	0.2973	2486		4691800	9	22	0
TRUE	TRUE	(K)DEESGGGSNPFQHL(E)	1	68.4	31.4239	68.29	1	2		-6.194e-05	737.316	1472.62	-0.04203	2509		5089910	9	22	0
TRUE	TRUE	(K)DEESGGGSNPFQHLE(K)	1	107.68	30.2572	107.68	1	2		0.001178	801.838	1601.66	0.7351	2386		1324460	9	23	0
TRUE	TRUE	(K)DEESGGGSNPFQHLEK(S)	1	58.45	33.8453	57.65	2	3		-9.794e-05	577.592	1729.75	-0.05659	2078		120106000	9	24	0
TRUE	TRUE	(K)DEESGGGSNPFQHLEK(S)	1	54.63	33.8453	54.31	2	3		-9.794e-05	577.592	1729.75	-0.05659	2099		15914100	9	24	0
TRUE	TRUE	(K)DEESGGGSNPFQHLEK(S)	1	97	33.831	94.73	2	2		0.0004181	865.885	1729.76	0.2415	2093		46697700	9	24	0
TRUE	TRUE	(K)DEESGGGSNPFQHLEK(S)	1	95.15	33.8346	92.77	2	2		0.0005381	865.885	1729.76	0.3109	2113		9404590	9	24	0
TRUE	TRUE	(K)DEESGGGSNPFQHLEK(S)	1	88.76	33.6642	86.47	2	2		-0.0008019	865.884	1729.75	-0.4633	2071		332674000	9	24	0
TRUE	TRUE	(K)DEESGGGSNPFQHLEK(S)	1	88.66	33.6642	83.84	2	2		-0.0008019	865.884	1729.75	-0.4633	1785		11988600	9	24	0
TRUE	TRUE	(K)DEESGGGSNPFQHLEK(S)	1	86.32	33.831	84.45	2	2		0.0001581	865.885	1729.75	0.09132	2135		5790640	9	24	0
TRUE	TRUE	(K)DEESGGGSNPFQHLEK(S)	1	71.03	33.8435	71.03	2	2		3.806e-05	865.885	1729.75	0.02199	2051		2909700	9	24	0
TRUE	TRUE	(K)DEESGGGSNPFQHLEK(S)	1	68.7	33.5199	68.7	2	2		-0.0004419	865.884	1729.75	-0.2553	2233		1593920	9	24	0
TRUE	TRUE	(K)DEESGGGSNPFQHLEK(S)	1	71.62	33.6642	71.62	2	2		-0.001422	865.884	1729.75	-0.8216	2289		857977	9	24	0
TRUE	TRUE	(K)DEESGGGSNPFQHLEK(S)	1	38.25	33.6286	38.25	2	3		0.001012	577.592	1729.76	0.5847	1783		3051230	9	24	0
TRUE	TRUE	(K)DEESGGGSNPFQHLEK(S)	1	71.66	33.707	67.58	2	2		0.001498	865.885	1729.76	0.8655	2209		1091200	9	24	0
TRUE	TRUE	(K)DEESGGGSNPFQHLEK(S)	1	36.51	33.8093	36.51	2	3		-0.0002779	577.592	1729.75	-0.1606	2121		5121930	9	24	0
TRUE	TRUE	(K)DEESGGGSNPFQHLEK(S)	1	63.65	33.6642	61.24	2	2		-0.001422	865.884	1729.75	-0.8216	1873		5674610	9	24	0
TRUE	TRUE	(K)DEESGGGSNPFQHLEK(S)	1	54.4	33.3566	54.4	2	2		-0.001902	865.884	1729.75	-1.099	2185		2503440	9	24	0
TRUE	TRUE	(K)DEESGGGSNPFQHLEK(S)	1	46.71	33.3686	46.71	2	2		-0.001542	865.884	1729.75	-0.8909	2445		493765	9	24	0
TRUE	TRUE	(K)DEESGGGSNPFQHLEK(S)	1	24.3	33.3686	24.3	2	3		-0.001568	577.592	1729.75	-0.9059	2057		121607000	9	24	0
TRUE	TRUE	(K)DEESGGGSNPFQHLEK(S)	0.99	40.93	34.0037	40.93	2	2		0.002358	865.886	1729.76	1.362	2257		616978	9	24	0
TRUE	TRUE	(K)DEESGGGSNPFQHLEKSAVLQEAR(V)	1	54.21	37.6871	54.21	2	3		0.003702	862.414	2584.22	1.432	2635		2127700	9	32	0
TRUE	TRUE	(D)EESGGGSNPFQHLEK(S)	1	88.11	34.5423	79.58	1	2		0.0003181	808.371	1614.73	0.1969	1986		1970700	10	24	0
TRUE	TRUE	(D)EESGGGSNPFQHLEK(S)	0.94	18.22	34.6909	18.22	1	3		-0.001588	539.249	1614.73	-0.9828	1989		4036610	10	24	0
TRUE	TRUE	(E)SGGGSNPFQHLEK(S)	1	83.77	34.7276	74.86	1	2		-0.0008019	679.328	1356.64	-0.5907	1920		4361440	12	24	0
TRUE	TRUE	(E)SGGGSNPFQHLEK(S)	1	41.82	34.3933	41.82	1	3		-0.001078	453.221	1356.64	-0.794	1921		2513470	12	24	0
TRUE	TRUE	(E)SGGGSNPFQHLEK(S)	1	62.14	35.2621	51.86	1	2		-0.001902	679.327	1356.64	-1.401	2068		1366400	12	24	0
TRUE	TRUE	(S)GGGSNPFQHLEK(S)	1	45.39	34.3823	31.1	1	3		-3.794e-05	424.211	1269.61	-0.02986	1919		3505920	13	24	0
TRUE	TRUE	(S)GGGSNPFQHLEK(S)	1	50.66	34.2062	33.37	1	2		-0.001022	635.812	1269.61	-0.8043	1867		1565920	13	24	0
TRUE	TRUE	(G)GGSNPFQHLEK(S)	1	43.25	33.9111	36.3	1	2		-0.0005219	607.302	1212.59	-0.4301	1919		10728000	14	24	0
TRUE	TRUE	(G)GGSNPFQHLEK(S)	0.99	22.27	34.0157	19.28	1	3		-0.001038	405.203	1212.59	-0.8553	1900		1469390	14	24	0
TRUE	TRUE	(G)GGSNPFQHLEK(S)	0.99	36.69	34.2911	33.59	1	2		0.001558	607.303	1212.59	1.284	1899		2840950	14	24	0
TRUE	TRUE	(G)GSNPFQHLEK(S)	1	57.6	33.1931	41.69	1	2		-0.0003819	578.791	1155.57	-0.3302	1891		16582700	15	24	0	COPG2_HUMAN
TRUE	TRUE	(G)GSNPFQHLEK(S)	1	30.56	33.1931	27.83	1	3		-0.0004179	386.196	1155.57	-0.3614	1892		8996020	15	24	0	COPG2_HUMAN
TRUE	TRUE	(G)GSNPFQHLEK(S)	1	41.73	33.1931	32.08	1	2		-0.0003819	578.791	1155.57	-0.3302	1912		2182090	15	24	0	COPG2_HUMAN
TRUE	TRUE	(G)SNPFQHLEK(S)	1	25.26	32.7921	23.43	1	3		-0.0002479	367.189	1098.55	-0.2255	1865		11071200	16	24	0	COPG2_HUMAN
TRUE	TRUE	(S)NPFQHLEK(S)	0.99	38.45	33.189	28.04	1	2		-0.0002219	506.764	1011.51	-0.2192	1758		2182830	17	24	0	COPG2_HUMAN
TRUE	TRUE	(N)PFQHLEK(S)	0.9	33.34	31.529	17.81	1	2		-0.0001019	449.743	897.471	-0.1135	1383		37544000	18	24	0	COPG2_HUMAN
TRUE	TRUE	(E)KSAVLQEAR(V)	1	64.05	33.2056	41.36	1	2		0.0002381	501.291	1000.57	0.2377	1276		1061190	24	32	0	COPG2_HUMAN
TRUE	TRUE	(K)SAVLQEAR(V)	0.99	54.43	34.3345	23.12	2	2		0.0006981	437.243	872.472	0.7992	1410		240863000	25	32	0	COPG2_HUMAN
TRUE	TRUE	(K)SAVLQEAR(V)	0.99	54.44	34.3759	23.12	2	2		0.0001381	437.243	872.472	0.1581	1387		1162180000	25	32	0	COPG2_HUMAN
TRUE	TRUE	(K)SAVLQEAR(V)	0.99	54.41	34.3759	23.13	2	2		7.806e-05	437.243	872.472	0.08936	1431		38418000	25	32	0	COPG2_HUMAN
TRUE	TRUE	(K)SAVLQEAR(V)	0.99	53.28	34.3759	23.21	2	2		-0.0002819	437.243	872.471	-0.3228	1491		6872460	25	32	0	COPG2_HUMAN
TRUE	TRUE	(K)SAVLQEAR(V)	0.99	49.56	34.3759	29.94	2	2		-4.194e-05	437.243	872.471	-0.04802	1511		4223430	25	32	0	COPG2_HUMAN
TRUE	TRUE	(K)SAVLQEAR(V)	0.99	42.24	34.3759	22.94	2	2		0.0002581	437.243	872.472	0.2954	1534		3916990	25	32	0	COPG2_HUMAN
TRUE	TRUE	(K)SAVLQEAR(V)	0.99	29.49	34.3759	14.31	2	2		-4.194e-05	437.243	872.471	-0.04802	1887		2417550	25	32	0	COPG2_HUMAN
TRUE	TRUE	(A)RVFNETPINPR(K)	1	44.63	33.0856	31.18	1	2		0.0002981	671.865	1341.72	0.222	1866		1170940	32	42	0
TRUE	TRUE	(R)VFNETPIN(P)	0.95	28.01	32.0058	19.72	1	2		0.001458	467.238	932.462	1.562	2069		3623280	33	40	0
TRUE	TRUE	(R)VFNETPINPR(K)	1	74.83	33.6342	52	2	3		0.0003821	396.212	1185.61	0.322	2010		1814260	33	42	0
TRUE	TRUE	(R)VFNETPINPR(K)	1	56	33.6418	42.88	2	2		-0.0005219	593.814	1185.61	-0.4399	2067		44806600	33	42	0
TRUE	TRUE	(R)VFNETPINPR(K)	1	52.39	33.6418	43.64	2	2		-0.0001619	593.814	1185.61	-0.1365	1661		23756000	33	42	0
TRUE	TRUE	(R)VFNETPINPR(K)	1	30.87	33.742	11.08	2	3		-0.0007279	396.212	1185.61	-0.6135	2030		1106390	33	42	0
TRUE	TRUE	(R)VFNETPINPR(K)	1	51.66	33.6418	38.91	2	2		-0.0004019	593.814	1185.61	-0.3387	2046		138101000	33	42	0
TRUE	TRUE	(R)VFNETPINPR(K)	1	52.03	33.6342	39.4	2	2		0.0006981	593.815	1185.62	0.5883	2006		1445110000	33	42	0
TRUE	TRUE	(R)VFNETPINPR(K)	1	49.41	33.6342	43.08	2	2		0.0005781	593.815	1185.61	0.4871	2026		1024620000	33	42	0
TRUE	TRUE	(R)VFNETPINPR(K)	1	45.74	33.6418	40.29	2	2		-0.0001619	593.814	1185.61	-0.1365	2149		10010700	33	42	0
TRUE	TRUE	(R)VFNETPINPR(K)	1	44.04	33.6342	31.93	2	2		7.806e-05	593.814	1185.61	0.06578	2088		18610900	33	42	0
TRUE	TRUE	(R)VFNETPINPR(K)	1	39.77	33.6418	35.32	2	2		-4.194e-05	593.814	1185.61	-0.03535	2420		3322490	33	42	0
TRUE	TRUE	(R)VFNETPINPR(K)	1	40.73	33.6418	34.61	2	2		-0.0004019	593.814	1185.61	-0.3387	2330		4298870	33	42	0
TRUE	TRUE	(R)VFNETPINPR(K)	1	39.33	33.6418	32.14	2	2		-0.0002819	593.814	1185.61	-0.2376	1684		5853820	33	42	0
TRUE	TRUE	(R)VFNETPINPR(K)	1	39.28	33.6342	34.12	2	2		0.0003381	593.815	1185.61	0.2849	2374		4016130	33	42	0
TRUE	TRUE	(R)VFNETPINPR(K)	1	38.3	33.6418	36.2	2	2		-0.0002819	593.814	1185.61	-0.2376	4237		3267790	33	42	0
TRUE	TRUE	(R)VFNETPINPR(K)	1	38.35	33.6418	34.12	2	2		-0.0004019	593.814	1185.61	-0.3387	2202		7758840	33	42	0
TRUE	TRUE	(R)VFNETPINPR(K)	1	43.41	33.7803	37.89	2	2		-0.001382	593.814	1185.61	-1.165	2472		3831250	33	42	0
TRUE	TRUE	(R)VFNETPINPR(K)	1	35.23	33.6342	28.85	2	2		7.806e-05	593.814	1185.61	0.06578	2397		5132480	33	42	0
TRUE	TRUE	(R)VFNETPINPR(K)	1	35.01	33.6418	34.13	2	2		-0.0002819	593.814	1185.61	-0.2376	4183		5004930	33	42	0
TRUE	TRUE	(R)VFNETPINPR(K)	1	34.87	33.6342	31.2	2	2		0.0001981	593.814	1185.61	0.1669	2660		2754420	33	42	0
TRUE	TRUE	(R)VFNETPINPR(K)	1	34.76	33.6342	33.26	2	2		0.0001981	593.814	1185.61	0.1669	3019		1799610	33	42	0
TRUE	TRUE	(R)VFNETPINPR(K)	1	34.7	33.6418	31.11	2	2		-0.0002819	593.814	1185.61	-0.2376	2814		2173200	33	42	0
TRUE	TRUE	(R)VFNETPINPR(K)	1	38.18	33.7438	38.18	2	2		-0.0009019	593.814	1185.61	-0.7601	4107		2098350	33	42	0
TRUE	TRUE	(R)VFNETPINPR(K)	1	34.19	33.6418	32.35	2	2		-0.0002819	593.814	1185.61	-0.2376	4133		2522340	33	42	0
TRUE	TRUE	(R)VFNETPINPR(K)	0.99	20.69	33.6418	20.69	2	3		-0.0003679	396.212	1185.61	-0.3101	1669		9487790	33	42	0
TRUE	TRUE	(R)VFNETPINPR(K)	0.99	34.4	33.668	31.19	2	2		-0.0006419	593.814	1185.61	-0.541	2685		2438230	33	42	0
TRUE	TRUE	(R)VFNETPINPR(K)	0.99	31.86	33.6342	30.6	2	2		7.806e-05	593.814	1185.61	0.06578	4209		4215240	33	42	0
TRUE	TRUE	(R)VFNETPINPR(K)	0.99	35.28	33.6342	31.05	2	2		0.001058	593.815	1185.62	0.8917	4161		3085800	33	42	0
TRUE	TRUE	(R)VFNETPINPR(K)	0.99	31.57	33.6418	30.73	2	2		-0.0001619	593.814	1185.61	-0.1365	3274		1579190	33	42	0
TRUE	TRUE	(R)VFNETPINPR(K)	0.99	33.65	33.6342	32.87	2	2		0.0006981	593.815	1185.62	0.5883	4261		4192080	33	42	0
TRUE	TRUE	(R)VFNETPINPR(K)	0.99	30.88	33.6342	26	2	2		0.0001981	593.814	1185.61	0.1669	2782		2481520	33	42	0
TRUE	TRUE	(R)VFNETPINPR(K)	0.99	32.25	33.6342	32.25	2	2		0.0005781	593.815	1185.61	0.4871	2240		7380760	33	42	0
TRUE	TRUE	(R)VFNETPINPR(K)	0.99	31.39	33.6342	30.42	2	2		0.0003381	593.815	1185.61	0.2849	2965		2066150	33	42	0
TRUE	TRUE	(R)VFNETPINPR(K)	0.99	29.82	33.6418	26.22	2	2		-4.194e-05	593.814	1185.61	-0.03535	2308		5372330	33	42	0
TRUE	TRUE	(R)VFNETPINPR(K)	0.99	32.58	33.6342	32.58	2	2		0.0006981	593.815	1185.62	0.5883	3677		1481120	33	42	0
TRUE	TRUE	(R)VFNETPINPR(K)	0.99	34.14	33.7493	32.63	2	2		-0.001142	593.814	1185.61	-0.9623	4242		3509010	33	42	0
TRUE	TRUE	(R)VFNETPINPR(K)	0.99	29.48	33.6418	29.48	2	2		-0.0001619	593.814	1185.61	-0.1365	3144		2152760	33	42	0
TRUE	TRUE	(R)VFNETPINPR(K)	0.99	32.32	33.7438	28.11	2	2		-0.0009019	593.814	1185.61	-0.7601	2444		3474780	33	42	0
TRUE	TRUE	(R)VFNETPINPR(K)	0.99	28.2	33.6418	25.27	2	2		-4.194e-05	593.814	1185.61	-0.03535	3347		1581400	33	42	0
TRUE	TRUE	(R)VFNETPINPR(K)	0.98	31.25	33.7438	31.25	2	2		-0.0009019	593.814	1185.61	-0.7601	2353		5396920	33	42	0
TRUE	TRUE	(R)VFNETPINPR(K)	0.98	31.14	33.6342	31.14	2	2		0.001058	593.815	1185.62	0.8917	3109		2175960	33	42	0
TRUE	TRUE	(R)VFNETPINPR(K)	0.98	31.13	33.7493	29.06	2	2		-0.001142	593.814	1185.61	-0.9623	3632		1283580	33	42	0
TRUE	TRUE	(R)VFNETPINPR(K)	0.98	30.63	33.7438	30.63	2	2		-0.001022	593.814	1185.61	-0.8612	2722		2603960	33	42	0
TRUE	TRUE	(R)VFNETPINPR(K)	0.98	28.41	33.742	25.9	2	2		-0.0007619	593.814	1185.61	-0.6421	3395		1564480	33	42	0
TRUE	TRUE	(R)VFNETPINPR(K)	0.98	31.56	33.7493	28.26	2	2		-0.001262	593.814	1185.61	-1.063	2287		6527930	33	42	0
TRUE	TRUE	(R)VFNETPINPR(K)	0.97	33.76	33.7803	33.76	2	2		-0.001742	593.813	1185.61	-1.468	2566		4365120	33	42	0
TRUE	TRUE	(R)VFNETPINPR(K)	0.96	24.21	33.6418	23.18	2	2		-0.0001619	593.814	1185.61	-0.1365	3267		1566740	33	42	0
TRUE	TRUE	(R)VFNETPINPR(K)	0.96	31.74	32.8623	29.21	2	2		0.002158	593.816	1185.62	1.819	3292		1680190	33	42	0
TRUE	TRUE	(R)VFNETPINPR(K)	0.95	33.83	34.2357	33.25	2	2		-0.002122	593.813	1185.61	-1.788	2755		3087900	33	42	0
TRUE	TRUE	(R)VFNETPINPR(K)	0.95	34.94	34.2357	34.55	2	2		-0.002242	593.813	1185.61	-1.889	2862		2017250	33	42	0
TRUE	TRUE	(R)VFNETPINPR(K)	0.94	15.39	33.6342	15.39	2	3		0.0002921	396.212	1185.61	0.2461	1644		779202	33	42	0
TRUE	TRUE	(R)VFNETPINPR(K)	0.9	23.08	33.6342	22.28	2	2		0.0009381	593.815	1185.62	0.7905	4336		2584500	33	42	0
TRUE	TRUE	(R)VFNETPINPR(K)	0.9	21.89	33.668	19	2	2		-0.0006419	593.814	1185.61	-0.541	3043		1741650	33	42	0
TRUE	TRUE	(R)VFNETPINPRK(C)	0.98	31.28	33.4518	23.4	2	2		-0.001522	657.861	1313.71	-1.158	1801		2304670	33	43	0
TRUE	TRUE	(F)NETPINPR(K)	0.99	37.94	32.079	29.29	1	2		0.0004781	470.746	939.478	0.5083	1350		5966060	35	42	0	COPG2_HUMAN
TRUE	TRUE	(N)ETPINPR(K)	0.9	21.99	30.2816	3.71	1	2		-0.0002019	413.724	825.434	-0.2444	1301		6009020	36	42	0	COPG2_HUMAN
TRUE	TRUE	(R)KcAHILTK(I)	0.99	55.05	29.058	46.86	2	2	Carbamidomethyl (+57)	-0.0001758	485.779	969.543	-0.1811	1195		43681400	43	50	0
TRUE	TRUE	(R)KcAHILTK(I)	0.99	50.49	29.058	41.09	2	2	Carbamidomethyl (+57)	-0.0007358	485.779	969.542	-0.7581	1216		5760610	43	50	0
TRUE	TRUE	(R)KcAHILTK(I)	0.99	41.64	29.058	30.85	2	2	Carbamidomethyl (+57)	-0.0004158	485.779	969.543	-0.4284	1237		1768680	43	50	0
TRUE	TRUE	(R)KcAHILTK(I)	0.99	36.71	29.058	32.29	2	3	Carbamidomethyl (+57)	-0.0008918	324.188	969.542	-0.9189	1201		34085800	43	50	0
TRUE	TRUE	(K)cAHILTK(I)	0.9	53.85	26.902	47.44	2	2	Carbamidomethyl (+57)	-0.0005158	421.731	841.448	-0.6123	1309		52408600	44	50	0
TRUE	TRUE	(K)cAHILTK(I)	0.9	53.72	28.1425	50.29	2	2	Carbamidomethyl (+57)	-0.0004558	421.731	841.448	-0.541	1330		8238290	44	50	0
TRUE	TRUE	(K)cAHILTK(I)	0.9	38.59	26.946	33.91	2	2	Carbamidomethyl (+57)	-0.0007558	421.731	841.447	-0.8971	1362		2759060	44	50	0
TRUE	TRUE	(K)ILYLINQGEHL(G)	1	42.18	32.0331	27.8	1	2		-0.0003819	656.866	1311.72	-0.291	3098		3957980	51	61	0
TRUE	TRUE	(K)ILYLINQGEHLG(T)	1	50.04	32.2246	43.62	1	2		-0.0007619	685.377	1368.74	-0.5563	2967		6447490	51	62	0
TRUE	TRUE	(K)ILYLINQGEHLGTT(E)	0.91	22.32	34.0192	11.03	1	2		0.0006381	786.426	1570.84	0.4059	2948		2451430	51	64	0
TRUE	TRUE	(K)ILYLINQGEHLGTTEATEA(F)	1	41.86	36.6586	38.8	1	2		-0.0003019	1037.03	2072.04	-0.1457	2992		1674340	51	69	0
TRUE	TRUE	(K)ILYLINQGEHLGTTEATEAF(F)	1	64.61	36.9827	64.61	1	2		-0.002522	1110.56	2219.11	-1.136	3468		8444860	51	70	0
TRUE	TRUE	(K)ILYLINQGEHLGTTEATEAFF(A)	1	60.88	37.277	60.88	1	2		-0.001342	1184.1	2366.18	-0.5669	3931		4771330	51	71	0
TRUE	TRUE	(K)ILYLINQGEHLGTTEATEAFF(A)	1	26.51	37.0535	26.51	1	3		0.001252	789.734	2366.18	0.5289	3935		8322010	51	71	0
TRUE	TRUE	(K)ILYLINQGEHLGTTEATEAFF(A)	0.93	32.19	36.9627	31.43	1	2		0.004258	1184.1	2366.18	1.799	3953		1630790	51	71	0
TRUE	TRUE	(K)ILYLINQGEHLGTTEATEAFFA(M)	1	58.24	37.1525	58.24	1	2		0.003538	1219.62	2437.22	1.451	3911		2781710	51	72	0
TRUE	TRUE	(K)ILYLINQGEHLGTTEATEAFFAm(T)	1	61.17	37.783	61.17	1	3	Oxidation (+16)	-0.000873	862.424	2584.25	-0.3377	3794		1646540	51	73	0
TRUE	TRUE	(K)ILYLINQGEHLGTTEATEAFFAm(T)	1	80.64	37.8711	80.64	1	2	Oxidation (+16)	-0.000377	1293.13	2584.25	-0.1458	3795		2801520	51	73	0
TRUE	TRUE	(K)ILYLINQGEHLGTTEATEAFFAm(T)	1	32.47	37.783	32.47	1	3	Oxidation (+16)	-0.000873	862.424	2584.25	-0.3377	3794		2070920	51	73	0
TRUE	TRUE	(K)ILYLINQGEHLGTTEATEAFFAM(T)	0.99	25.43	37.7952	25.43	1	3		-0.0003979	857.093	2568.26	-0.1549	4072		4817400	51	73	0
TRUE	TRUE	(K)ILYLINQGEHLGTTEATEAFFAM(T)	0.98	34.58	37.7115	34.58	1	2		0.001618	1285.14	2568.26	0.6298	4072		6760880	51	73	0
TRUE	TRUE	(K)ILYLINQGEHLGTTEATEAFFAMTK(L)	1	72.22	37.1374	72.22	2	3		0.002932	933.475	2797.4	1.048	4016		76476500	51	75	0
TRUE	TRUE	(K)ILYLINQGEHLGTTEATEAFFAmTK(L)	1	67.84	37.5914	67.84	2	3	Oxidation (+16)	-0.002103	938.805	2813.39	-0.7472	3841		8463690	51	75	0
TRUE	TRUE	(K)ILYLINQGEHLGTTEATEAFFAMTK(L)	1	61.87	37.2066	61.87	2	3		0.0005621	933.474	2797.4	0.2008	4037		45335100	51	75	0
TRUE	TRUE	(K)ILYLINQGEHLGTTEATEAFFAMTK(L)	1	68.36	37.1198	68.36	2	3		0.002032	933.475	2797.4	0.7261	3993		352376000	51	75	0
TRUE	TRUE	(K)ILYLINQGEHLGTTEATEAFFAmTK(L)	1	62.73	37.356	62.73	2	3	Oxidation (+16)	0.002667	938.807	2813.4	0.9476	3608		327977000	51	75	0
TRUE	TRUE	(K)ILYLINQGEHLGTTEATEAFFAmTK(L)	1	61.11	37.6849	61.11	2	3	Oxidation (+16)	-0.001743	938.805	2813.39	-0.6193	3753		13706100	51	75	0
TRUE	TRUE	(K)ILYLINQGEHLGTTEATEAFFAmTK(L)	1	60.93	37.4679	60.93	2	3	Oxidation (+16)	0.003747	938.807	2813.4	1.331	3587		59598100	51	75	0
TRUE	TRUE	(K)ILYLINQGEHLGTTEATEAFFAmTK(L)	1	59.94	37.4523	59.94	2	3	Oxidation (+16)	0.003387	938.807	2813.4	1.203	3652		29062100	51	75	0
TRUE	TRUE	(K)ILYLINQGEHLGTTEATEAFFAmTK(L)	1	56.27	37.5213	56.27	2	3	Oxidation (+16)	0.001197	938.806	2813.4	0.4253	3964		4717760	51	75	0
TRUE	TRUE	(K)ILYLINQGEHLGTTEATEAFFAMTK(L)	1	57.31	37.2787	57.31	2	3		-0.003098	933.473	2797.4	-1.107	4129		4995090	51	75	0
TRUE	TRUE	(K)ILYLINQGEHLGTTEATEAFFAmTK(L)	1	52.64	37.4671	52.64	2	3	Oxidation (+16)	8.705e-05	938.806	2813.39	0.03093	3674		20147500	51	75	0
TRUE	TRUE	(K)ILYLINQGEHLGTTEATEAFFAMTK(L)	1	57.13	37.175	57.13	2	3		0.004222	933.475	2797.4	1.509	4701		1492470	51	75	0
TRUE	TRUE	(K)ILYLINQGEHLGTTEATEAFFAmTK(L)	1	54.54	37.356	54.54	2	3	Oxidation (+16)	0.002667	938.807	2813.4	0.9476	4033		9775930	51	75	0
TRUE	TRUE	(K)ILYLINQGEHLGTTEATEAFFAMTK(L)	1	56.07	37.175	56.07	2	3		0.004222	933.475	2797.4	1.509	4152		4033760	51	75	0
TRUE	TRUE	(K)ILYLINQGEHLGTTEATEAFFAMTK(L)	1	43.1	37.1332	43.1	2	4		-0.0005939	700.357	2797.4	-0.2122	3980		13111800	51	75	0
TRUE	TRUE	(K)ILYLINQGEHLGTTEATEAFFAMTK(L)	1	95.52	37.348	95.52	2	2		-0.001682	1399.71	2797.4	-0.601	4002		6729700	51	75	0
TRUE	TRUE	(K)ILYLINQGEHLGTTEATEAFFAmTK(L)	1	100.36	37.4663	100.36	2	2	Oxidation (+16)	0.003403	1407.71	2813.4	1.209	3611		8668070	51	75	0
TRUE	TRUE	(K)ILYLINQGEHLGTTEATEAFFAmTK(L)	1	50.9	37.5785	50.9	2	3	Oxidation (+16)	0.001017	938.806	2813.4	0.3614	3819		11349900	51	75	0
TRUE	TRUE	(K)ILYLINQGEHLGTTEATEAFFAmTK(L)	1	53.88	37.5374	53.88	2	3	Oxidation (+16)	0.004317	938.807	2813.4	1.534	3630		73735000	51	75	0
TRUE	TRUE	(K)ILYLINQGEHLGTTEATEAFFAmTK(L)	1	52.89	37.4679	52.89	2	3	Oxidation (+16)	0.003747	938.807	2813.4	1.331	3588		39531700	51	75	0
TRUE	TRUE	(K)ILYLINQGEHLGTTEATEAFFAmTK(L)	1	50.99	37.4749	50.99	2	3	Oxidation (+16)	0.002847	938.807	2813.4	1.012	3885		7580940	51	75	0
TRUE	TRUE	(K)ILYLINQGEHLGTTEATEAFFAMTK(L)	1	54.14	37.129	54.14	2	3		0.005512	933.476	2797.41	1.97	4764		1339810	51	75	0
TRUE	TRUE	(K)ILYLINQGEHLGTTEATEAFFAmTK(L)	1	51.34	37.492	51.34	2	3	Oxidation (+16)	-0.003933	938.804	2813.39	-1.397	3730		21350200	51	75	0
TRUE	TRUE	(K)ILYLINQGEHLGTTEATEAFFAmTK(L)	1	46.77	37.5785	46.77	2	3	Oxidation (+16)	0.001017	938.806	2813.4	0.3614	3863		7911220	51	75	0
TRUE	TRUE	(K)ILYLINQGEHLGTTEATEAFFAmTK(L)	1	46.95	37.5228	46.95	2	3	Oxidation (+16)	0.001377	938.806	2813.4	0.4893	4131		2556830	51	75	0
TRUE	TRUE	(K)ILYLINQGEHLGTTEATEAFFAmTK(L)	1	47.44	37.5051	47.44	2	3	Oxidation (+16)	0.002097	938.806	2813.4	0.7451	3917		6070630	51	75	0
TRUE	TRUE	(K)ILYLINQGEHLGTTEATEAFFAmTK(L)	1	45.72	37.5997	45.72	2	3	Oxidation (+16)	0.000837	938.806	2813.4	0.2974	3797		13382600	51	75	0
TRUE	TRUE	(K)ILYLINQGEHLGTTEATEAFFAmTK(L)	1	37.48	37.5082	37.1	2	4	Oxidation (+16)	-0.000149	704.356	2813.39	-0.05292	3594		48815000	51	75	0
TRUE	TRUE	(K)ILYLINQGEHLGTTEATEAFFAMTK(L)	1	56.23	36.8655	56.23	2	3		0.011	933.478	2797.41	3.932	4108		8803270	51	75	0
TRUE	TRUE	(K)ILYLINQGEHLGTTEATEAFFAmTK(L)	1	83.42	37.4974	83.42	2	2	Oxidation (+16)	0.004143	1407.71	2813.4	1.472	3633		2181350	51	75	0
TRUE	TRUE	(K)ILYLINQGEHLGTTEATEAFFAMTK(L)	1	49.49	37.0226	49.49	2	3		0.006982	933.476	2797.41	2.495	4174		3429550	51	75	0
TRUE	TRUE	(K)ILYLINQGEHLGTTEATEAFFAMTK(L)	1	40.61	37.1399	40.61	2	3		0.001102	933.474	2797.4	0.3938	4659		1423370	51	75	0
TRUE	TRUE	(K)ILYLINQGEHLGTTEATEAFFAmTK(L)	1	39.59	37.3981	36.27	2	4	Oxidation (+16)	0.003251	704.357	2813.4	1.155	3691		1711100	51	75	0
TRUE	TRUE	(K)ILYLINQGEHLGTTEATEAFFAmTK(L)	1	33.94	37.5335	33.15	2	4	Oxidation (+16)	0.000571	704.356	2813.4	0.2029	3617		6853710	51	75	0
TRUE	TRUE	(K)ILYLINQGEHLGTTEATEAFFAMTK(L)	1	42.88	37.0697	36.96	2	3		0.003142	933.475	2797.4	1.123	3471		6494670	51	75	0
TRUE	TRUE	(K)ILYLINQGEHLGTTEATEAFFAmTK(L)	1	35.03	37.464	35.03	2	4	Oxidation (+16)	-0.001389	704.356	2813.39	-0.4935	3405		6103400	51	75	0
TRUE	TRUE	(K)ILYLINQGEHLGTTEATEAFFAMTK(L)	1	45.41	37.129	45.41	2	3		0.005512	933.476	2797.41	1.97	4215		2042530	51	75	0
TRUE	TRUE	(K)ILYLINQGEHLGTTEATEAFFAmTK(L)	1	42.23	37.4726	41.03	2	3	Oxidation (+16)	0.003567	938.807	2813.4	1.267	3193		14924600	51	75	0
TRUE	TRUE	(K)ILYLINQGEHLGTTEATEAFFAmTK(L)	1	43.37	37.492	43.37	2	3	Oxidation (+16)	-0.003933	938.804	2813.39	-1.397	4172		2069050	51	75	0
TRUE	TRUE	(K)ILYLINQGEHLGTTEATEAFFAMTK(L)	1	34.41	37.3648	34.41	2	4		-0.001834	700.357	2797.4	-0.6554	4004		10276100	51	75	0
TRUE	TRUE	(K)ILYLINQGEHLGTTEATEAFFAmTK(L)	1	51.41	37.2501	51.41	2	3	Oxidation (+16)	0.01182	938.809	2813.41	4.199	3776		12895900	51	75	0
TRUE	TRUE	(K)ILYLINQGEHLGTTEATEAFFAMTK(L)	1	40.78	37.1374	39.63	2	3		0.002932	933.475	2797.4	1.048	4722		1519030	51	75	0
TRUE	TRUE	(K)ILYLINQGEHLGTTEATEAFFAMTK(L)	1	44.47	36.9706	44.47	2	3		0.006052	933.476	2797.41	2.163	3971		2604050	51	75	0
TRUE	TRUE	(K)ILYLINQGEHLGTTEATEAFFAMTK(L)	1	40.42	37.1307	38.85	2	3		0.003682	933.475	2797.4	1.316	4784		1242270	51	75	0
TRUE	TRUE	(K)ILYLINQGEHLGTTEATEAFFAMTK(L)	1	40.67	37.175	40.67	2	3		0.004222	933.475	2797.4	1.509	4681		1522520	51	75	0
TRUE	TRUE	(K)ILYLINQGEHLGTTEATEAFFAMTK(L)	1	40.15	37.1147	40.04	2	3		0.004972	933.476	2797.4	1.777	4743		1428330	51	75	0
TRUE	TRUE	(K)ILYLINQGEHLGTTEATEAFFAMTK(L)	1	45.43	37.0458	45.43	2	3		0.009532	933.477	2797.41	3.406	4257		1423530	51	75	0
TRUE	TRUE	(K)ILYLINQGEHLGTTEATEAFFAMTK(L)	1	31.91	37.0432	31.91	2	4		0.002326	700.358	2797.4	0.8312	3471		2037080	51	75	0
TRUE	TRUE	(K)ILYLINQGEHLGTTEATEAFFAmTK(L)	1	37.9	37.4437	37.9	2	3	Oxidation (+16)	0.005217	938.807	2813.4	1.854	4264		619659	51	75	0
TRUE	TRUE	(K)ILYLINQGEHLGTTEATEAFFAmTK(L)	1	38.11	37.4445	37.64	2	3	Oxidation (+16)	0.005397	938.807	2813.4	1.918	3164		9082810	51	75	0
TRUE	TRUE	(K)ILYLINQGEHLGTTEATEAFFAmTK(L)	1	36.47	37.364	35.01	2	4	Oxidation (+16)	0.009371	704.358	2813.4	3.33	3746		496688	51	75	0
TRUE	TRUE	(K)ILYLINQGEHLGTTEATEAFFAmTK(L)	1	37.97	37.3656	37.97	2	3	Oxidation (+16)	0.005787	938.808	2813.4	2.056	3939		5915540	51	75	0
TRUE	TRUE	(K)ILYLINQGEHLGTTEATEAFFAmTK(L)	1	30.48	37.4671	30.48	2	3	Oxidation (+16)	8.705e-05	938.806	2813.39	0.03093	4107		4288660	51	75	0
TRUE	TRUE	(K)ILYLINQGEHLGTTEATEAFFAmTK(L)	1	34	37.4827	34	2	3	Oxidation (+16)	0.003027	938.807	2813.4	1.076	4198		1126400	51	75	0
TRUE	TRUE	(K)ILYLINQGEHLGTTEATEAFFAMTK(L)	1	25.35	37.145	25.35	2	4		0.0001261	700.357	2797.4	0.04505	3690		8066910	51	75	0
TRUE	TRUE	(K)ILYLINQGEHLGTTEATEAFFAMTK(L)	1	34.93	37.1458	34.56	2	3		0.004402	933.475	2797.4	1.573	3387		11801900	51	75	0
TRUE	TRUE	(K)ILYLINQGEHLGTTEATEAFFAmTK(L)	1	54.3	37.4796	54.3	2	2	Oxidation (+16)	0.003163	1407.71	2813.4	1.124	3590		16040600	51	75	0
TRUE	TRUE	(K)ILYLINQGEHLGTTEATEAFFAmTK(L)	1	32.76	37.6388	32.76	2	3	Oxidation (+16)	-0.003003	938.805	2813.39	-1.067	3402		8805990	51	75	0
TRUE	TRUE	(K)ILYLINQGEHLGTTEATEAFFAmTK(L)	1	27.66	37.5488	26.29	2	4	Oxidation (+16)	0.001531	704.356	2813.4	0.544	3191		4894000	51	75	0
TRUE	TRUE	(K)ILYLINQGEHLGTTEATEAFFAMTK(L)	1	39.18	37.0458	39.18	2	3		0.009532	933.477	2797.41	3.406	4194		2888050	51	75	0
TRUE	TRUE	(K)ILYLINQGEHLGTTEATEAFFAmTK(L)	1	29.39	37.5785	28.12	2	3	Oxidation (+16)	0.001017	938.806	2813.4	0.3614	4743		614289	51	75	0
TRUE	TRUE	(K)ILYLINQGEHLGTTEATEAFFAmTK(L)	1	23.44	37.471	21.13	2	4	Oxidation (+16)	-0.000669	704.356	2813.39	-0.2377	3775		523526	51	75	0
TRUE	TRUE	(K)ILYLINQGEHLGTTEATEAFFAMTK(L)	1	30.82	37.2526	30.82	2	3		-0.003458	933.473	2797.4	-1.236	4337		1094840	51	75	0
TRUE	TRUE	(K)ILYLINQGEHLGTTEATEAFFAmTK(L)	1	24.93	37.4834	22.49	2	4	Oxidation (+16)	0.003011	704.357	2813.4	1.07	3639		1811540	51	75	0
TRUE	TRUE	(K)ILYLINQGEHLGTTEATEAFFAmTK(L)	1	26.63	37.5997	26.63	2	3	Oxidation (+16)	0.000837	938.806	2813.4	0.2974	4381		607574	51	75	0
TRUE	TRUE	(K)ILYLINQGEHLGTTEATEAFFAmTK(L)	0.99	35.51	37.3078	35.51	2	3	Oxidation (+16)	0.01089	938.809	2813.41	3.868	4152		2167150	51	75	0
TRUE	TRUE	(K)ILYLINQGEHLGTTEATEAFFAmTK(L)	0.99	31.15	37.3255	31.15	2	3	Oxidation (+16)	0.006147	938.808	2813.4	2.184	4722		779685	51	75	0
TRUE	TRUE	(K)ILYLINQGEHLGTTEATEAFFAMTK(L)	0.99	20.79	37.3239	20.79	2	4		-0.001594	700.357	2797.4	-0.5696	3391		5804950	51	75	0
TRUE	TRUE	(K)ILYLINQGEHLGTTEATEAFFAmTK(L)	0.99	25.81	37.5755	24.18	2	3	Oxidation (+16)	-0.002643	938.805	2813.39	-0.9391	4764		426832	51	75	0
TRUE	TRUE	(K)ILYLINQGEHLGTTEATEAFFAmTK(L)	0.99	27.34	37.5051	27.34	2	3	Oxidation (+16)	0.005037	938.807	2813.4	1.79	4702		835690	51	75	0
TRUE	TRUE	(K)ILYLINQGEHLGTTEATEAFFAmTK(L)	0.98	26.94	37.5051	26.43	2	3	Oxidation (+16)	0.005037	938.807	2813.4	1.79	4785		658906	51	75	0
TRUE	TRUE	(K)ILYLINQGEHLGTTEATEAFFAMTK(L)	0.98	22.9	37.2032	22.9	2	3		0.001672	933.475	2797.4	0.5975	4315		906488	51	75	0
TRUE	TRUE	(K)ILYLINQGEHLGTTEATEAFFAmTK(L)	0.97	25.05	37.4437	25.05	2	3	Oxidation (+16)	0.005217	938.807	2813.4	1.854	4682		827790	51	75	0
TRUE	TRUE	(K)ILYLINQGEHLGTTEATEAFFAmTK(L)	0.97	21.83	37.5228	21.83	2	3	Oxidation (+16)	0.001377	938.806	2813.4	0.4893	4244		877994	51	75	0
TRUE	TRUE	(K)ILYLINQGEHLGTTEATEAFFAmTK(L)	0.97	22.9	37.4749	22.9	2	3	Oxidation (+16)	0.002847	938.807	2813.4	1.012	4221		1184620	51	75	0
TRUE	TRUE	(K)ILYLINQGEHLGTTEATEAFFAMTK(L)	0.97	24.34	37.1046	24.34	2	3		0.005152	933.476	2797.41	1.841	4235		1609270	51	75	0
TRUE	TRUE	(K)ILYLINQGEHLGTTEATEAFFAmTK(L)	0.94	20.06	37.653	20.06	2	3	Oxidation (+16)	-0.001563	938.805	2813.39	-0.5553	4639		779141	51	75	0
TRUE	TRUE	(K)ILYLINQGEHLGTTEATEAFFAmTK(L)	0.92	21.87	37.5427	21.87	2	3	Oxidation (+16)	-0.004113	938.804	2813.39	-1.461	4660		715394	51	75	0
TRUE	TRUE	(Y)LINQGEHLGTTEATEAFFAMTK(L)	1	82.76	37.4523	79.93	1	3		-0.002188	803.729	2408.17	-0.9082	3258		6176140	54	75	0
TRUE	TRUE	(Y)LINQGEHLGTTEATEAFFAmTK(L)	1	55.08	37.7034	52.82	1	3	Oxidation (+16)	-0.000833	809.062	2424.16	-0.3435	2826		3869590	54	75	0
TRUE	TRUE	(N)QGEHLGTTEATEAFFAmTK(L)	1	58.04	36.4532	58.04	1	3	Oxidation (+16)	0.003787	695.659	2083.96	1.816	2624		1592690	57	75	0
TRUE	TRUE	(Q)GEHLGTTEATEAFFAMTK(L)	1	65.6	36.3528	65.6	1	3		2.058e-06	647.64	1939.9	0.00106	3059		11594700	58	75	0
TRUE	TRUE	(Q)GEHLGTTEATEAFFAmTK(L)	1	54.12	35.7217	39.58	1	3	Oxidation (+16)	-0.004493	652.97	1955.89	-2.296	2616		3093160	58	75	0
TRUE	TRUE	(Q)GEHLGTTEATEAFFAmTK(L)	1	80.03	35.7715	79.72	1	2	Oxidation (+16)	-0.000277	978.954	1955.89	-0.1415	2615		2522140	58	75	0
TRUE	TRUE	(Q)GEHLGTTEATEAFFAMTK(L)	1	58.47	36.2706	55.53	1	2		-0.003162	970.955	1939.9	-1.629	3061		12741200	58	75	0
TRUE	TRUE	(G)EHLGTTEATEAFFAMTK(L)	1	62.38	36.2138	62.38	1	3		-0.0004879	628.633	1882.88	-0.259	3060		9429570	59	75	0
TRUE	TRUE	(G)EHLGTTEATEAFFAmTK(L)	1	91.33	36.0821	91.25	1	2	Oxidation (+16)	-0.001477	950.443	1898.87	-0.7774	2606		2474740	59	75	0
TRUE	TRUE	(G)EHLGTTEATEAFFAMTK(L)	1	102.99	36.1595	99.47	1	2		-0.003402	942.444	1882.87	-1.806	3058		7179890	59	75	0
TRUE	TRUE	(E)HLGTTEATEAFFAMTK(L)	1	67.32	36.3134	67.32	1	2		0.0006381	877.925	1753.84	0.3636	3009		1249830	60	75	0
TRUE	TRUE	(L)GTTEATEAFFAmTK(L)	1	63.12	34.5576	63.12	1	2	Oxidation (+16)	0.000763	760.851	1519.69	0.5018	2473		2731950	62	75	0
TRUE	TRUE	(G)TTEATEAFFAMTK(L)	1	69.87	34.5148	68.09	1	2		-0.0008819	724.342	1446.67	-0.6092	2899		3747240	63	75	0
TRUE	TRUE	(G)TTEATEAFFAmTK(L)	1	67.73	34.4731	52.94	1	2	Oxidation (+16)	0.000663	732.34	1462.67	0.453	2413		4753440	63	75	0
TRUE	TRUE	(G)TTEATEAFFAMTK(L)	1	54.29	34.7929	49.35	1	2		0.0003381	724.342	1446.67	0.2335	2924		2442800	63	75	0
TRUE	TRUE	(E)ATEAFFAMTK(L)	1	42.3	32.8171	41.17	1	2		0.0006381	558.774	1115.53	0.5715	2609		2084070	66	75	0
TRUE	TRUE	(A)TEAFFAMTK(L)	0.94	21.04	32.1854	14.04	1	2		-0.0002219	523.255	1044.49	-0.2123	2571		4122040	67	75	0
TRUE	TRUE	(T)KLFQSNDPTLR(R)	1	50.03	33.8507	33.95	1	2		-0.0002019	659.859	1317.7	-0.1531	1916		943269	75	85	0
TRUE	TRUE	(K)LFQSNDPTLR(R)	1	52.81	34.8116	43.7	2	2		-0.0005219	595.812	1189.61	-0.4384	2045		100782000	76	85	0
TRUE	TRUE	(K)LFQSNDPTLR(R)	1	50.85	34.8116	41.28	2	2		-0.0005219	595.812	1189.61	-0.4384	2067		26146100	76	85	0
TRUE	TRUE	(K)LFQSNDPTLR(R)	1	52.95	35.0338	42.22	2	2		-0.0009019	595.812	1189.61	-0.7575	2004		759691000	76	85	0
TRUE	TRUE	(K)LFQSNDPTLR(R)	1	47.14	34.8116	39.66	2	2		-0.0002819	595.812	1189.61	-0.2368	2304		2331380	76	85	0
TRUE	TRUE	(K)LFQSNDPTLR(R)	1	52.93	35.0338	42.08	2	2		-0.001022	595.811	1189.61	-0.8583	2025		563900000	76	85	0
TRUE	TRUE	(K)LFQSNDPTLR(R)	1	26.92	34.8116	15.46	2	3		-0.0001779	397.544	1189.61	-0.1495	1846		3433350	76	85	0
TRUE	TRUE	(K)LFQSNDPTLR(R)	1	43.35	34.7871	32.36	2	2		0.0003181	595.812	1189.61	0.2671	1845		6899830	76	85	0
TRUE	TRUE	(K)LFQSNDPTLR(R)	1	40.72	34.8116	32.96	2	2		-0.0001619	595.812	1189.61	-0.136	2200		3848490	76	85	0
TRUE	TRUE	(K)LFQSNDPTLR(R)	1	35.56	34.8116	27.89	2	2		-0.0002819	595.812	1189.61	-0.2368	2278		2486150	76	85	0
TRUE	TRUE	(K)LFQSNDPTLR(R)	0.99	35.82	34.8116	28.94	2	2		-0.0004019	595.812	1189.61	-0.3376	2481		1821290	76	85	0
TRUE	TRUE	(K)LFQSNDPTLR(R)	0.99	35.47	34.7871	27.63	2	2		0.0008181	595.812	1189.61	0.6871	2422		1681280	76	85	0
TRUE	TRUE	(K)LFQSNDPTLR(R)	0.98	29.41	34.7871	23.91	2	2		0.0001981	595.812	1189.61	0.1663	2512		2381410	76	85	0
TRUE	TRUE	(K)LFQSNDPTLR(R)	0.98	29.04	34.8116	22.67	2	2		-0.0001619	595.812	1189.61	-0.136	2177		4603490	76	85	0
TRUE	TRUE	(K)LFQSNDPTLR(R)	0.97	26.93	34.8116	17.97	2	2		-0.0004019	595.812	1189.61	-0.3376	2053		21034700	76	85	0
TRUE	TRUE	(K)LFQSNDPTLR(R)	0.96	25.33	34.7871	20.37	2	2		0.0001981	595.812	1189.61	0.1663	3703		515646	76	85	0
TRUE	TRUE	(K)LFQSNDPTLR(R)	0.96	33.2	35.0772	26.16	2	2		-0.001742	595.811	1189.61	-1.463	2343		2529360	76	85	0
TRUE	TRUE	(K)LFQSNDPTLR(R)	0.93	24.57	35.0338	21.77	2	2		-0.0007819	595.812	1189.61	-0.6568	2681		1618820	76	85	0
TRUE	TRUE	(K)LFQSNDPTLR(R)	0.91	21.32	34.7871	15.96	2	2		-4.194e-05	595.812	1189.61	-0.03523	2240		5126470	76	85	0
TRUE	TRUE	(K)LFQSNDPTLRR(M)	0.99	21.02	34.6075	14.03	2	3		0.0007221	449.578	1345.71	0.5362	1803		38353800	76	86	0
TRUE	TRUE	(K)LFQSNDPTLRR(M)	0.98	18.52	34.3616	16.57	2	3		-0.0002079	449.577	1345.71	-0.1544	1781		52436000	76	86	0
TRUE	TRUE	(K)LFQSNDPTLRR(M)	0.94	27.9	34.6255	24.14	2	2		0.001518	673.863	1345.71	1.127	1781		14793700	76	86	0
TRUE	TRUE	(K)LFQSNDPTLRR(M)	0.93	24.07	34.615	20.71	2	2		0.0006581	673.863	1345.71	0.4886	1803		22019900	76	86	0
TRUE	TRUE	(L)FQSNDPTLR(R)	0.92	29.26	34.7232	22.62	1	2		-0.001522	539.269	1076.52	-1.412	1540		1682360	77	85	0
TRUE	TRUE	(Q)SNDPTLR(R)	0.9	39.2	30.9412	15.98	1	2		-0.0004819	401.706	801.398	-0.6006	1168		6362970	79	85	0
TRUE	TRUE	(R)RmcYLTIK(E)	0.99	38.83	33.5698	24.82	2	3	Oxidation (+16), Carbamidomethyl (+57)	-0.0005368	367.524	1099.55	-0.4878	1839		7126730	86	93	0	COPG2_HUMAN
TRUE	TRUE	(R)RMcYLTIK(E)	0.99	37.01	33.0578	13.92	2	2	Carbamidomethyl (+57)	-0.0006558	542.785	1083.56	-0.6047	2104		37442000	86	93	0	COPG2_HUMAN
TRUE	TRUE	(R)RMcYLTIK(E)	0.99	30.7	33.0471	20.58	2	3	Carbamidomethyl (+57)	-0.001442	362.192	1083.56	-1.329	2088		3924460	86	93	0	COPG2_HUMAN
TRUE	TRUE	(R)RmcYLTIK(E)	0.94	22.02	33.5717	6.36	2	2	Oxidation (+16), Carbamidomethyl (+57)	-0.0003308	550.783	1099.55	-0.3006	1855		9629000	86	93	0	COPG2_HUMAN
TRUE	TRUE	(R)mcYLTIK(E)	0.9	51.08	31.1428	32.66	2	2	Oxidation (+16), Carbamidomethyl (+57)	-0.0004908	472.733	943.45	-0.5197	2105		11834900	87	93	0	COPG2_HUMAN
TRUE	TRUE	(R)mcYLTIK(E)	0.9	51.07	31.3033	32.7	2	2	Oxidation (+16), Carbamidomethyl (+57)	0.0008492	472.733	943.452	0.8991	2083		18585700	87	93	0	COPG2_HUMAN
TRUE	TRUE	(R)mcYLTIK(E)	0.9	45.77	31.1428	27.56	2	2	Oxidation (+16), Carbamidomethyl (+57)	-0.0006708	472.732	943.45	-0.7103	2063		43420400	87	93	0	COPG2_HUMAN
TRUE	TRUE	(R)mcYLTIK(E)	0.9	45.78	31.3033	29.54	2	2	Oxidation (+16), Carbamidomethyl (+57)	0.0003692	472.733	943.451	0.3909	2043		20207700	87	93	0	COPG2_HUMAN
TRUE	TRUE	(R)mcYLTIK(E)	0.9	45.46	31.2969	29.87	2	2	Oxidation (+16), Carbamidomethyl (+57)	-5.081e-05	472.733	943.451	-0.0538	2148		8936210	87	93	0	COPG2_HUMAN
TRUE	TRUE	(R)mcYLTIK(E)	0.9	44.93	31.2969	29.92	2	2	Oxidation (+16), Carbamidomethyl (+57)	-0.0002508	472.733	943.451	-0.2656	2197		5259160	87	93	0	COPG2_HUMAN
TRUE	TRUE	(R)McYLTIK(E)	0.9	38.74	30.216	29.08	2	2	Carbamidomethyl (+57)	0.001504	464.736	927.457	1.62	2333		328620000	87	93	0	COPG2_HUMAN
TRUE	TRUE	(R)McYLTIK(E)	0.9	39.49	31.3354	29.09	2	2	Carbamidomethyl (+57)	0.0007242	464.736	927.457	0.78	2353		208474000	87	93	0	COPG2_HUMAN
TRUE	TRUE	(R)McYLTIK(E)	0.9	38.31	31.1992	28.3	2	2	Carbamidomethyl (+57)	-0.0003758	464.735	927.456	-0.4048	2375		17714900	87	93	0	COPG2_HUMAN
TRUE	TRUE	(R)mcYLTIK(E)	0.9	36.69	31.2969	23.84	2	2	Oxidation (+16), Carbamidomethyl (+57)	-5.081e-05	472.733	943.451	-0.0538	2127		13303300	87	93	0	COPG2_HUMAN
TRUE	TRUE	(R)McYLTIK(E)	0.9	33.59	31.1992	25.3	2	2	Carbamidomethyl (+57)	-0.0004358	464.735	927.456	-0.4694	2418		4536570	87	93	0	COPG2_HUMAN
TRUE	TRUE	(R)McYLTIK(E)	0.9	33.28	31.3354	25.81	2	2	Carbamidomethyl (+57)	-0.0001958	464.735	927.456	-0.2109	2397		7084370	87	93	0	COPG2_HUMAN
TRUE	TRUE	(R)mcYLTIK(E)	0.9	27.37	31.1428	20.13	2	2	Oxidation (+16), Carbamidomethyl (+57)	-0.0005508	472.732	943.45	-0.5832	2284		2487290	87	93	0	COPG2_HUMAN
TRUE	TRUE	(R)McYLTIK(E)	0.9	22.74	31.1992	18.76	2	2	Carbamidomethyl (+57)	-0.0006958	464.735	927.455	-0.7494	2444		4002070	87	93	0	COPG2_HUMAN
TRUE	TRUE	(R)McYLTIK(E)	0.9	22.61	31.1992	20.84	2	2	Carbamidomethyl (+57)	-0.0004358	464.735	927.456	-0.4694	2515		2807970	87	93	0	COPG2_HUMAN
TRUE	TRUE	(R)mcYLTIK(E)	0.9	22.14	31.2969	14.57	2	2	Oxidation (+16), Carbamidomethyl (+57)	9.192e-06	472.733	943.451	0.009733	2342		1498440	87	93	0	COPG2_HUMAN
TRUE	TRUE	(R)mcYLTIK(E)	0.9	20.68	31.1428	11.65	2	2	Oxidation (+16), Carbamidomethyl (+57)	-0.0006108	472.732	943.45	-0.6467	2241		5692140	87	93	0	COPG2_HUMAN
TRUE	TRUE	(R)mcYLTIK(E)	0.9	17.52	31.2969	13.09	2	2	Oxidation (+16), Carbamidomethyl (+57)	-0.0001108	472.733	943.451	-0.1173	2305		2750580	87	93	0	COPG2_HUMAN
TRUE	TRUE	(K)EMScIAEDVIIVTSSL(T)	0.99	37.97	36.6913	33.86	1	2	Carbamidomethyl (+57)	0.001664	883.932	1765.85	0.9419	4117		2078550	94	109	0
TRUE	TRUE	(K)EMScIAEDVIIVTSSLTK(D)	1	82.64	36.7679	78.33	2	3	Carbamidomethyl (+57)	0.0007182	666.004	1994.99	0.3598	4096		956787000	94	111	0
TRUE	TRUE	(K)EMScIAEDVIIVTSSLTK(D)	1	104.32	36.894	102.82	2	2	Carbamidomethyl (+57)	-0.0001758	998.503	1994.99	-0.08808	4096		1172760000	94	111	0
TRUE	TRUE	(K)EmScIAEDVIIVTSSLTK(D)	1	61.36	37.3086	59.09	2	3	Oxidation (+16), Carbamidomethyl (+57)	0.002283	671.337	2010.99	1.135	4068		600666000	94	111	0
TRUE	TRUE	(K)EMScIAEDVIIVTSSLTK(D)	1	110.71	37.1113	110.71	2	2	Carbamidomethyl (+57)	-0.001516	998.502	1994.99	-0.7594	4224		1205440	94	111	0
TRUE	TRUE	(K)EMScIAEDVIIVTSSLTK(D)	1	55.13	36.8842	53.23	2	3	Carbamidomethyl (+57)	0.0003582	666.004	1994.99	0.1795	4009		8302320	94	111	0
TRUE	TRUE	(K)EMScIAEDVIIVTSSLTK(D)	1	53.63	37.1122	52.93	2	3	Carbamidomethyl (+57)	-0.001292	666.004	1994.99	-0.6472	4060		35459800	94	111	0
TRUE	TRUE	(K)EMScIAEDVIIVTSSLTK(D)	1	104.81	37.0868	104.81	2	2	Carbamidomethyl (+57)	-0.002256	998.501	1994.99	-1.13	3610		864189	94	111	0
TRUE	TRUE	(K)EMScIAEDVIIVTSSLTK(D)	1	51.38	36.7952	47.79	2	3	Carbamidomethyl (+57)	0.0005382	666.004	1994.99	0.2696	4163		2462510	94	111	0
TRUE	TRUE	(K)EmScIAEDVIIVTSSLTK(D)	1	98.09	37.3006	98.09	2	2	Oxidation (+16), Carbamidomethyl (+57)	0.001749	1006.5	2010.99	0.8694	4068		795812000	94	111	0
TRUE	TRUE	(K)EMScIAEDVIIVTSSLTK(D)	1	97.19	37.1206	97.19	2	2	Carbamidomethyl (+57)	0.001784	998.504	1994.99	0.8939	4120		8210150	94	111	0
TRUE	TRUE	(K)EMScIAEDVIIVTSSLTK(D)	1	106.52	36.8413	104.82	2	2	Carbamidomethyl (+57)	0.004224	998.505	1994.99	2.116	4699		278207	94	111	0
TRUE	TRUE	(K)EMScIAEDVIIVTSSLTK(D)	1	91.06	36.8753	91.06	2	2	Carbamidomethyl (+57)	-0.0006558	998.502	1994.99	-0.3286	4204		2023590	94	111	0
TRUE	TRUE	(K)EMScIAEDVIIVTSSLTK(D)	1	88.74	36.766	88.74	2	2	Carbamidomethyl (+57)	0.0008042	998.503	1994.99	0.4029	4679		375694	94	111	0
TRUE	TRUE	(K)EMScIAEDVIIVTSSLTK(D)	1	87.33	36.7742	87.33	2	2	Carbamidomethyl (+57)	0.0005642	998.503	1994.99	0.2827	4062		11523200	94	111	0
TRUE	TRUE	(K)EMScIAEDVIIVTSSLTK(D)	1	86.74	36.7888	86.74	2	2	Carbamidomethyl (+57)	0.001284	998.503	1994.99	0.6434	4142		4116540	94	111	0
TRUE	TRUE	(K)EMScIAEDVIIVTSSLTK(D)	1	108.76	36.9539	108.76	2	2	Carbamidomethyl (+57)	0.006544	998.506	1995	3.279	4183		2117070	94	111	0
TRUE	TRUE	(K)EMScIAEDVIIVTSSLTK(D)	1	82.52	36.7888	82.52	2	2	Carbamidomethyl (+57)	0.001284	998.503	1994.99	0.6434	4637		500777	94	111	0
TRUE	TRUE	(K)EMScIAEDVIIVTSSLTK(D)	1	81.83	37.1155	81.83	2	2	Carbamidomethyl (+57)	-0.001156	998.502	1994.99	-0.5791	4454		793649	94	111	0
TRUE	TRUE	(K)EMScIAEDVIIVTSSLTK(D)	1	101.12	37.08	101.12	2	2	Carbamidomethyl (+57)	0.005564	998.505	1995	2.788	4162		3431330	94	111	0
TRUE	TRUE	(K)EMScIAEDVIIVTSSLTK(D)	1	107.87	36.8538	107.87	2	2	Carbamidomethyl (+57)	0.007884	998.506	1995	3.95	4173		5777520	94	111	0
TRUE	TRUE	(K)EMScIAEDVIIVTSSLTK(D)	1	86.61	36.8538	86.61	2	2	Carbamidomethyl (+57)	0.003604	998.504	1994.99	1.806	4135		6085010	94	111	0
TRUE	TRUE	(K)EMScIAEDVIIVTSSLTK(D)	1	78.12	37.0544	78.12	2	2	Carbamidomethyl (+57)	-0.001876	998.502	1994.99	-0.9398	4349		1175600	94	111	0
TRUE	TRUE	(K)EMScIAEDVIIVTSSLTK(D)	1	76.48	37.0044	75.83	2	2	Carbamidomethyl (+57)	0.001544	998.503	1994.99	0.7736	4741		289275	94	111	0
TRUE	TRUE	(K)EMScIAEDVIIVTSSLTK(D)	1	40.88	36.8717	37.29	2	3	Carbamidomethyl (+57)	-0.0009018	666.004	1994.99	-0.4518	3761		2802300	94	111	0
TRUE	TRUE	(K)EmScIAEDVIIVTSSLTK(D)	1	74.75	37.1817	74.75	2	2	Oxidation (+16), Carbamidomethyl (+57)	0.001489	1006.5	2010.99	0.7402	4269		675559	94	111	0
TRUE	TRUE	(K)EMScIAEDVIIVTSSLTK(D)	1	75.74	37.1113	75.74	2	2	Carbamidomethyl (+57)	-0.001516	998.502	1994.99	-0.7594	4369		932632	94	111	0
TRUE	TRUE	(K)EMScIAEDVIIVTSSLTK(D)	1	81.55	36.8538	81.55	2	2	Carbamidomethyl (+57)	0.003484	998.504	1994.99	1.746	4498		632446	94	111	0
TRUE	TRUE	(K)EMScIAEDVIIVTSSLTK(D)	1	41.05	37.0544	37.56	2	3	Carbamidomethyl (+57)	-0.001832	666.004	1994.99	-0.9177	4142		2702760	94	111	0
TRUE	TRUE	(K)EmScIAEDVIIVTSSLTK(D)	1	67.75	37.1717	67.75	2	2	Oxidation (+16), Carbamidomethyl (+57)	0.0002692	1006.5	2010.99	0.1338	3787		3458440	94	111	0
TRUE	TRUE	(K)EMScIAEDVIIVTSSLTK(D)	1	75.87	37.02	75.87	2	2	Carbamidomethyl (+57)	0.002384	998.504	1994.99	1.194	4266		1605300	94	111	0
TRUE	TRUE	(K)EmScIAEDVIIVTSSLTK(D)	1	77.97	37.1742	77.97	2	2	Oxidation (+16), Carbamidomethyl (+57)	0.002709	1006.5	2010.99	1.347	4186		1239520	94	111	0
TRUE	TRUE	(K)EMScIAEDVIIVTSSLTK(D)	1	69.15	36.8196	67.54	2	2	Carbamidomethyl (+57)	0.001044	998.503	1994.99	0.5231	4762		213098	94	111	0
TRUE	TRUE	(K)EMScIAEDVIIVTSSLTK(D)	1	68.43	36.8735	68.43	2	2	Carbamidomethyl (+57)	-0.0007758	998.502	1994.99	-0.3887	4328		972490	94	111	0
TRUE	TRUE	(K)EMScIAEDVIIVTSSLTK(D)	1	40.68	37.1105	37.81	2	3	Carbamidomethyl (+57)	-0.001472	666.004	1994.99	-0.7374	4252		2008250	94	111	0
TRUE	TRUE	(K)EMScIAEDVIIVTSSLTK(D)	1	67.37	36.7679	67.37	2	2	Carbamidomethyl (+57)	0.0006842	998.503	1994.99	0.3428	4657		521168	94	111	0
TRUE	TRUE	(K)EMScIAEDVIIVTSSLTK(D)	1	72.23	37.1164	72.23	2	2	Carbamidomethyl (+57)	0.001904	998.504	1994.99	0.954	4413		754879	94	111	0
TRUE	TRUE	(K)EmScIAEDVIIVTSSLTK(D)	1	38.68	37.1467	37.48	2	3	Oxidation (+16), Carbamidomethyl (+57)	-0.0008368	671.336	2010.98	-0.4159	3517		3906680	94	111	0
TRUE	TRUE	(K)EmScIAEDVIIVTSSLTK(D)	1	63.67	36.9897	63.27	2	2	Oxidation (+16), Carbamidomethyl (+57)	2.919e-05	1006.5	2010.99	0.01451	3742		1236110	94	111	0
TRUE	TRUE	(K)EMScIAEDVIIVTSSLTK(D)	1	37.73	36.8717	34.92	2	3	Carbamidomethyl (+57)	-0.0009018	666.004	1994.99	-0.4518	3609		3127290	94	111	0
TRUE	TRUE	(K)EMScIAEDVIIVTSSLTK(D)	1	37.3	36.8842	34.31	2	3	Carbamidomethyl (+57)	0.0003582	666.004	1994.99	0.1795	4183		2194180	94	111	0
TRUE	TRUE	(K)EMScIAEDVIIVTSSLTK(D)	1	66.96	37.1122	66.96	2	2	Carbamidomethyl (+57)	-0.001276	998.502	1994.99	-0.6392	4390		854494	94	111	0
TRUE	TRUE	(K)EMScIAEDVIIVTSSLTK(D)	1	64.42	36.8133	64.42	2	2	Carbamidomethyl (+57)	0.0004442	998.503	1994.99	0.2225	4245		1054860	94	111	0
TRUE	TRUE	(K)EMScIAEDVIIVTSSLTK(D)	1	92.44	37.0757	92.44	2	2	Carbamidomethyl (+57)	0.007644	998.506	1995	3.83	4307		1055980	94	111	0
TRUE	TRUE	(K)EMScIAEDVIIVTSSLTK(D)	1	60.84	36.9417	60.8	2	2	Carbamidomethyl (+57)	0.0002042	998.503	1994.99	0.1023	4782		212731	94	111	0
TRUE	TRUE	(K)EMScIAEDVIIVTSSLTK(D)	1	62.39	36.7888	62.39	2	2	Carbamidomethyl (+57)	0.001284	998.503	1994.99	0.6434	4286		1487950	94	111	0
TRUE	TRUE	(K)EMScIAEDVIIVTSSLTK(D)	1	62.65	37.1122	62.65	2	2	Carbamidomethyl (+57)	-0.001396	998.502	1994.99	-0.6993	4477		837787	94	111	0
TRUE	TRUE	(K)EMScIAEDVIIVTSSLTK(D)	1	56.99	36.8133	56.99	2	2	Carbamidomethyl (+57)	0.0004442	998.503	1994.99	0.2225	4720		390488	94	111	0
TRUE	TRUE	(K)EmScIAEDVIIVTSSLTK(D)	1	36.3	37.1817	36.3	2	3	Oxidation (+16), Carbamidomethyl (+57)	0.001533	671.336	2010.99	0.762	3784		4778230	94	111	0
TRUE	TRUE	(K)EmScIAEDVIIVTSSLTK(D)	1	88.28	37.15	86.49	2	2	Oxidation (+16), Carbamidomethyl (+57)	0.008689	1006.5	2010.99	4.319	4159		1663880	94	111	0
TRUE	TRUE	(K)EMScIAEDVIIVTSSLTK(D)	1	66	36.974	66	2	2	Carbamidomethyl (+57)	0.003004	998.504	1994.99	1.505	4434		873519	94	111	0
TRUE	TRUE	(K)EMScIAEDVIIVTSSLTK(D)	1	34.02	37.1172	31.11	2	3	Carbamidomethyl (+57)	-0.001112	666.004	1994.99	-0.557	4121		7833800	94	111	0
TRUE	TRUE	(K)EMScIAEDVIIVTSSLTK(D)	1	29.63	36.7679	22.82	2	3	Carbamidomethyl (+57)	0.0007182	666.004	1994.99	0.3598	4207		1092860	94	111	0
TRUE	TRUE	(K)EMScIAEDVIIVTSSLTK(D)	1	47.73	36.7888	47.31	2	2	Carbamidomethyl (+57)	0.001284	998.503	1994.99	0.6434	3762		1388890	94	111	0
TRUE	TRUE	(K)EMScIAEDVIIVTSSLTK(D)	1	53.63	36.6764	53.63	2	2	Carbamidomethyl (+57)	0.003744	998.505	1994.99	1.876	4556		542924	94	111	0
TRUE	TRUE	(K)EMScIAEDVIIVTSSLTK(D)	1	53.5	36.6764	53.5	2	2	Carbamidomethyl (+57)	0.003744	998.505	1994.99	1.876	4613		667575	94	111	0
TRUE	TRUE	(K)EMScIAEDVIIVTSSLTK(D)	1	50.29	36.9775	50.29	2	2	Carbamidomethyl (+57)	0.002884	998.504	1994.99	1.445	4591		657817	94	111	0
TRUE	TRUE	(K)EmScIAEDVIIVTSSLTK(D)	1	43.26	37.0561	43.26	2	2	Oxidation (+16), Carbamidomethyl (+57)	0.001009	1006.5	2010.99	0.5016	4651		323530	94	111	0
TRUE	TRUE	(K)EMScIAEDVIIVTSSLTK(D)	1	56.18	37.08	56.18	2	2	Carbamidomethyl (+57)	-0.004556	998.5	1994.99	-2.282	4529		590445	94	111	0
TRUE	TRUE	(K)EMScIAEDVIIVTSSLTK(D)	1	25.3	36.8717	22.52	2	3	Carbamidomethyl (+57)	-0.0009018	666.004	1994.99	-0.4518	4228		1937700	94	111	0
TRUE	TRUE	(K)EMScIAEDVIIVTSSLTK(D)	0.99	24.49	36.8502	21.14	2	3	Carbamidomethyl (+57)	0.0001782	666.004	1994.99	0.08928	3436		1886940	94	111	0
TRUE	TRUE	(K)EmScIAEDVIIVTSSLTK(D)	0.99	37.04	36.9914	34.6	2	2	Oxidation (+16), Carbamidomethyl (+57)	0.0008892	1006.5	2010.99	0.4419	4733		147373	94	111	0
TRUE	TRUE	(K)EMScIAEDVIIVTSSLTK(D)	0.99	24.21	36.7679	21.36	2	3	Carbamidomethyl (+57)	0.0007182	666.004	1994.99	0.3598	4206		2178270	94	111	0
TRUE	TRUE	(K)EmScIAEDVIIVTSSLTK(D)	0.99	54.94	37.4406	43.91	2	2	Oxidation (+16), Carbamidomethyl (+57)	0.006249	1006.5	2010.99	3.106	4708		206406	94	111	0
TRUE	TRUE	(K)EmScIAEDVIIVTSSLTK(D)	0.99	58.54	37.0432	58.54	2	2	Oxidation (+16), Carbamidomethyl (+57)	-0.006191	1006.5	2010.98	-3.077	4324		714934	94	111	0
TRUE	TRUE	(K)EmScIAEDVIIVTSSLTK(D)	0.99	43.97	37.0969	43.97	2	2	Oxidation (+16), Carbamidomethyl (+57)	0.003449	1006.5	2010.99	1.714	4680		258994	94	111	0
TRUE	TRUE	(K)EmScIAEDVIIVTSSLTK(D)	0.99	27.3	37.1105	27.3	2	3	Oxidation (+16), Carbamidomethyl (+57)	-0.003387	671.335	2010.98	-1.683	3807		2987430	94	111	0
TRUE	TRUE	(K)EMScIAEDVIIVTSSLTK(D)	0.98	23.31	37.1105	23.3	2	3	Carbamidomethyl (+57)	-0.001472	666.004	1994.99	-0.7374	3098		1446850	94	111	0
TRUE	TRUE	(K)EMScIAEDVIIVTSSLTK(D)	0.96	22.67	36.8034	18.82	2	3	Carbamidomethyl (+57)	-0.002372	666.003	1994.99	-1.188	4789		423128	94	111	0
TRUE	TRUE	(M)ScIAEDVIIVTSSLTK(D)	1	65.68	35.5666	60.05	1	3	Carbamidomethyl (+57)	-0.0008218	579.309	1734.91	-0.4734	4009		3652960	96	111	0
TRUE	TRUE	(M)ScIAEDVIIVTSSLTK(D)	1	101.5	35.5787	101.15	1	2	Carbamidomethyl (+57)	-7.58e-05	868.461	1734.91	-0.04367	4007		4700230	96	111	0
TRUE	TRUE	(S)cIAEDVIIVTSSLTK(D)	1	75.72	34.5423	75.72	1	2	Carbamidomethyl (+57)	0.001644	824.946	1647.88	0.9972	3837		2774540	97	111	0
TRUE	TRUE	(C)IAEDVIIVTSSLTK(D)	1	78.47	30.6408	62.49	1	2		0.0004381	744.93	1487.85	0.2942	3167		7746430	98	111	0
TRUE	TRUE	(D)VIIVTSSLTK(D)	1	42.36	25.0379	25.31	1	2		-0.0005219	530.834	1059.65	-0.4921	2386		3918000	102	111	0	COPG2_HUMAN
TRUE	TRUE	(D)VIIVTSSLTK(D)	0.97	26.19	25.8659	18.32	1	2		-0.001622	530.833	1059.65	-1.529	2408		1016090	102	111	0	COPG2_HUMAN
TRUE	TRUE	(K)DMTGKEDNYR(G)	1	47.72	30.8171	38.11	2	3		-0.0004579	410.18	1227.52	-0.3728	1138		7104560	112	121	0
TRUE	TRUE	(K)DmTGKEDNYR(G)	1	40.1	29.6142	34.9	2	3	Oxidation (+16)	5.705e-05	415.512	1243.51	0.04584	941		2021120	112	121	0
TRUE	TRUE	(K)DmTGKEDNYR(G)	1	39.74	29.6047	38.97	2	3	Oxidation (+16)	-0.000393	415.512	1243.51	-0.3157	963		1865040	112	121	0
TRUE	TRUE	(K)DmTGKEDNYR(G)	1	34.66	29.6142	26.64	2	3	Oxidation (+16)	-0.000123	415.512	1243.51	-0.09879	1004		2368180	112	121	0
TRUE	TRUE	(K)DmTGKEDNYR(G)	1	34.99	30.2898	33.06	2	3	Oxidation (+16)	0.000237	415.512	1243.51	0.1905	983		2591330	112	121	0
TRUE	TRUE	(K)DMTGKEDNYR(G)	1	35.34	31.5625	27.58	2	3		0.0006221	410.18	1227.52	0.5063	1114		5287190	112	121	0
TRUE	TRUE	(K)DMTGKEDNYR(G)	1	55.95	30.8243	45.17	2	2		-2.194e-05	614.767	1227.52	-0.01786	1058		3939250	112	121	0
TRUE	TRUE	(K)DmTGKEDNYR(G)	1	28.77	29.6142	26.29	2	3	Oxidation (+16)	-0.000303	415.512	1243.51	-0.2434	1024		1760580	112	121	0
TRUE	TRUE	(K)DmTGKEDNYR(G)	1	52.62	29.6142	44.01	2	2	Oxidation (+16)	-7.695e-05	622.764	1243.51	-0.06183	940		16769600	112	121	0
TRUE	TRUE	(K)DmTGKEDNYR(G)	1	51.47	29.6142	47.09	2	2	Oxidation (+16)	4.305e-05	622.764	1243.51	0.03459	919		4250880	112	121	0
TRUE	TRUE	(K)DmTGKEDNYR(G)	1	52.63	29.6047	43.84	2	2	Oxidation (+16)	-0.000437	622.764	1243.51	-0.3511	982		15658000	112	121	0
TRUE	TRUE	(K)DmTGKEDNYR(G)	1	53.99	29.8498	41.3	2	2	Oxidation (+16)	-0.000677	622.764	1243.51	-0.5439	1088		1678610	112	121	0
TRUE	TRUE	(K)DmTGKEDNYR(G)	1	52.42	30.2898	40.73	2	2	Oxidation (+16)	0.000303	622.764	1243.51	0.2435	1024		10129400	112	121	0
TRUE	TRUE	(K)DmTGKEDNYR(G)	1	52.41	30.2898	44.62	2	2	Oxidation (+16)	0.000423	622.764	1243.51	0.3399	962		13097300	112	121	0
TRUE	TRUE	(K)DMTGKEDNYR(G)	1	50.91	30.8243	34.03	2	2		-0.0001619	614.767	1227.52	-0.1318	1123		206569000	112	121	0
TRUE	TRUE	(K)DmTGKEDNYR(G)	1	50.37	30.31	42.12	2	2	Oxidation (+16)	0.000163	622.764	1243.51	0.131	1044		8346650	112	121	0
TRUE	TRUE	(K)DmTGKEDNYR(G)	1	28.95	29.8543	28.47	2	3	Oxidation (+16)	-0.000933	415.512	1243.51	-0.7496	1046		1268220	112	121	0
TRUE	TRUE	(K)DMTGKEDNYR(G)	1	50.62	30.8171	37.34	2	2		9.806e-05	614.767	1227.52	0.07982	1144		28091700	112	121	0
TRUE	TRUE	(K)DmTGKEDNYR(G)	1	47.81	29.6142	40.79	2	2	Oxidation (+16)	4.305e-05	622.764	1243.51	0.03459	1109		2290020	112	121	0
TRUE	TRUE	(K)DmTGKEDNYR(G)	1	48.47	29.6142	37.87	2	2	Oxidation (+16)	-0.000317	622.764	1243.51	-0.2547	1067		5062590	112	121	0
TRUE	TRUE	(K)DmTGKEDNYR(G)	1	48.9	30.2898	40.11	2	2	Oxidation (+16)	0.000663	622.765	1243.51	0.5328	1131		921219	112	121	0
TRUE	TRUE	(K)DmTGKEDNYR(G)	1	24.78	29.6142	24.78	2	3	Oxidation (+16)	-0.000303	415.512	1243.51	-0.2434	920		1466570	112	121	0
TRUE	TRUE	(K)DMTGKEDNYR(G)	1	46.14	30.8171	38.91	2	2		-0.0005219	614.767	1227.52	-0.4249	1169		12253300	112	121	0
TRUE	TRUE	(K)DMTGKEDNYR(G)	1	27.39	31.038	22.26	2	3		-0.001028	410.18	1227.52	-0.8367	1160		2269260	112	121	0
TRUE	TRUE	(K)DmTGKEDNYR(G)	1	46.06	29.8498	37.06	2	2	Oxidation (+16)	-0.000677	622.764	1243.51	-0.5439	1088		3394490	112	121	0
TRUE	TRUE	(K)DMTGKEDNYR(G)	1	41.89	30.8243	27.51	2	2		-2.194e-05	614.767	1227.52	-0.01786	1192		4726110	112	121	0
TRUE	TRUE	(K)DMTGKEDNYR(G)	1	43.78	30.8171	38.56	2	2		-0.0005219	614.767	1227.52	-0.4249	1079		1421830	112	121	0
TRUE	TRUE	(K)DMTGKEDNYR(G)	1	43.27	31.5625	30.22	2	2		0.0003381	614.767	1227.52	0.2752	1036		5330040	112	121	0
TRUE	TRUE	(K)DmTGKEDNYR(G)	1	39.47	29.6142	33.12	2	2	Oxidation (+16)	-0.000317	622.764	1243.51	-0.2547	1003		17152400	112	121	0
TRUE	TRUE	(K)DMTGKEDNYR(G)	1	43.9	31.5625	34.57	2	2		0.0008181	614.767	1227.52	0.6659	1102		737185	112	121	0
TRUE	TRUE	(K)DMTGKEDNYR(G)	1	41.59	31.5625	31.32	2	2		0.0003381	614.767	1227.52	0.2752	1213		2792670	112	121	0
TRUE	TRUE	(K)DmTGKEDNYR(G)	1	36.5	29.6142	29.39	2	2	Oxidation (+16)	-7.695e-05	622.764	1243.51	-0.06183	877		575725	112	121	0
TRUE	TRUE	(K)DMTGKEDNYR(G)	1	44.25	31.1661	30.3	2	2		-0.001382	614.766	1227.52	-1.125	1234		1265860	112	121	0
TRUE	TRUE	(K)DmTGKEDNYR(G)	1	37.01	30.2898	34.81	2	2	Oxidation (+16)	0.000423	622.764	1243.51	0.3399	898		600636	112	121	0
TRUE	TRUE	(K)DMTGKEDNYR(G)	1	37.17	31.4891	25.09	2	2		0.0002181	614.767	1227.52	0.1775	1361		605081	112	121	0
TRUE	TRUE	(K)DmTGKEDNYR(G)	1	18.41	29.6142	18.41	2	3	Oxidation (+16)	5.705e-05	415.512	1243.51	0.04584	1068		881213	112	121	0
TRUE	TRUE	(K)DMTGKEDNYR(G)	1	36.5	31.0415	28.38	2	2		-0.0006419	614.766	1227.52	-0.5225	1255		1443730	112	121	0
TRUE	TRUE	(K)DMTGKEDNYR(G)	0.99	29.69	31.0415	21.74	2	2		-0.0006419	614.766	1227.52	-0.5225	1315		1164950	112	121	0
TRUE	TRUE	(K)DmTGKEDNYR(G)	0.99	32.63	30.4258	21.23	2	2	Oxidation (+16)	0.001383	622.765	1243.52	1.111	1155		606050	112	121	0
TRUE	TRUE	(K)DmTGKEDNYR(G)	0.97	20.76	29.6142	20.76	2	2	Oxidation (+16)	-7.695e-05	622.764	1243.51	-0.06183	1177		317108	112	121	0
TRUE	TRUE	(K)DMTGKEDNYR(G)	0.95	22.44	31.5625	16.86	2	2		0.0006981	614.767	1227.52	0.5682	1336		741562	112	121	0
TRUE	TRUE	(K)DMTGKEDNYR(G)	0.95	20.08	30.8243	11.73	2	2		-0.0001619	614.767	1227.52	-0.1318	1432		928002	112	121	0
TRUE	TRUE	(D)MTGKEDNYR(G)	1	44.25	31.8865	26.28	1	2		0.0001181	557.253	1112.49	0.106	982		687792	113	121	0
TRUE	TRUE	(M)TGKEDNYR(G)	0.99	43.45	31.8837	37.87	1	2		-0.0002219	491.733	981.451	-0.2259	1117		1176180	114	121	0
TRUE	TRUE	(K)EDNYRGPAVR(A)	1	30.36	34.3537	22.36	2	3		-0.0002679	392.863	1175.57	-0.2277	1307		2599780	117	126	0
TRUE	TRUE	(R)ALcQITDSTMLQAIE(R)	1	76.72	36.0358	70.52	1	2	Carbamidomethyl (+57)	0.002284	847.412	1692.81	1.349	3439		1009320	127	141	0
TRUE	TRUE	(R)ALcQITDSTMLQAIER(Y)	1	85.94	36.5944	76.03	2	3	Carbamidomethyl (+57)	0.0007282	617.31	1848.91	0.3936	3215		215024000	127	142	0
TRUE	TRUE	(R)ALcQITDSTMLQAIER(Y)	1	84.81	36.6011	74.27	2	3	Carbamidomethyl (+57)	0.0003682	617.31	1848.91	0.199	3236		213459000	127	142	0
TRUE	TRUE	(R)ALcQITDSTmLQAIER(Y)	1	84.16	36.6455	79.82	2	3	Carbamidomethyl (+57), Oxidation (+16)	7.319e-05	622.641	1864.9	0.03923	2630		26693700	127	142	0
TRUE	TRUE	(R)ALcQITDSTmLQAIER(Y)	1	84.18	36.6895	79.9	2	3	Carbamidomethyl (+57), Oxidation (+16)	-0.0004668	622.641	1864.9	-0.2502	2607		71194100	127	142	0
TRUE	TRUE	(R)ALcQITDSTMLQAIER(Y)	1	83.68	36.6614	77.76	2	3	Carbamidomethyl (+57)	-0.0005618	617.31	1848.91	-0.3037	3257		19647900	127	142	0
TRUE	TRUE	(R)ALcQITDSTMLQAIER(Y)	1	80.08	36.4836	68.96	2	3	Carbamidomethyl (+57)	0.002738	617.311	1848.91	1.48	3365		2145060	127	142	0
TRUE	TRUE	(R)ALcQITDSTmLQAIER(Y)	1	79.98	36.7127	74.1	2	3	Carbamidomethyl (+57), Oxidation (+16)	-0.001937	622.641	1864.9	-1.038	2868		2308150	127	142	0
TRUE	TRUE	(R)ALcQITDSTMLQAIER(Y)	1	79.8	36.7043	75.03	2	3	Carbamidomethyl (+57)	-0.002392	617.309	1848.91	-1.293	3343		2910610	127	142	0
TRUE	TRUE	(R)ALcQITDSTMLQAIER(Y)	1	78.93	36.6011	70.5	2	3	Carbamidomethyl (+57)	0.0003682	617.31	1848.91	0.199	3520		866775	127	142	0
TRUE	TRUE	(R)ALcQITDSTMLQAIER(Y)	1	77.29	36.5944	74.9	2	3	Carbamidomethyl (+57)	0.0007282	617.31	1848.91	0.3936	3321		4884350	127	142	0
TRUE	TRUE	(R)ALcQITDSTMLQAIER(Y)	1	72.66	36.4797	59.59	2	3	Carbamidomethyl (+57)	0.002558	617.311	1848.91	1.383	3496		1365610	127	142	0
TRUE	TRUE	(R)ALcQITDSTmLQAIER(Y)	1	72.76	36.6455	72.64	2	3	Carbamidomethyl (+57), Oxidation (+16)	7.319e-05	622.641	1864.9	0.03923	2744		4329950	127	142	0
TRUE	TRUE	(R)ALcQITDSTMLQAIER(Y)	1	69.88	36.6736	59.7	2	3	Carbamidomethyl (+57)	-0.001102	617.309	1848.91	-0.5956	3094		3988340	127	142	0
TRUE	TRUE	(R)ALcQITDSTMLQAIER(Y)	1	67.64	36.5982	60.98	2	3	Carbamidomethyl (+57)	-2.18e-05	617.31	1848.91	-0.01178	3443		2039220	127	142	0
TRUE	TRUE	(R)ALcQITDSTmLQAIER(Y)	1	67.44	36.7394	64.18	2	3	Carbamidomethyl (+57), Oxidation (+16)	0.0007932	622.642	1864.9	0.4251	2893		2811020	127	142	0
TRUE	TRUE	(R)ALcQITDSTMLQAIER(Y)	1	66.66	36.5944	63.34	2	3	Carbamidomethyl (+57)	0.0007282	617.31	1848.91	0.3936	3543		833069	127	142	0
TRUE	TRUE	(R)ALcQITDSTmLQAIER(Y)	1	119.71	36.6379	110.49	2	2	Carbamidomethyl (+57), Oxidation (+16)	0.0006292	933.459	1864.9	0.3372	2868		9270010	127	142	0
TRUE	TRUE	(R)ALcQITDSTMLQAIER(Y)	1	117.91	36.6445	103.31	2	2	Carbamidomethyl (+57)	-0.0004158	925.461	1848.91	-0.2248	3228		869488000	127	142	0
TRUE	TRUE	(R)ALcQITDSTMLQAIER(Y)	1	66.24	36.6624	57.59	2	3	Carbamidomethyl (+57)	-0.0007418	617.31	1848.91	-0.401	3618		621806	127	142	0
TRUE	TRUE	(R)ALcQITDSTmLQAIER(Y)	1	65.9	36.7108	64.6	2	3	Carbamidomethyl (+57), Oxidation (+16)	-0.001217	622.641	1864.9	-0.6521	2844		2180230	127	142	0
TRUE	TRUE	(R)ALcQITDSTMLQAIER(Y)	1	61.19	36.6011	57.24	2	3	Carbamidomethyl (+57)	0.0003682	617.31	1848.91	0.199	3567		807081	127	142	0
TRUE	TRUE	(R)ALcQITDSTMLQAIER(Y)	1	114	36.5982	101.04	2	2	Carbamidomethyl (+57)	0.0004242	925.461	1848.91	0.2293	3251		124576000	127	142	0
TRUE	TRUE	(R)ALcQITDSTMLQAIER(Y)	1	61.2	36.6624	45.07	2	3	Carbamidomethyl (+57)	-0.0007418	617.31	1848.91	-0.401	3884		350746	127	142	0
TRUE	TRUE	(R)ALcQITDSTMLQAIER(Y)	1	60.68	36.6736	51.44	2	3	Carbamidomethyl (+57)	-0.001282	617.309	1848.91	-0.6929	3693		860007	127	142	0
TRUE	TRUE	(R)ALcQITDSTMLQAIER(Y)	1	112.06	36.5944	100.3	2	2	Carbamidomethyl (+57)	0.0005442	925.461	1848.91	0.2942	3088		9091640	127	142	0
TRUE	TRUE	(R)ALcQITDSTMLQAIER(Y)	1	110.71	36.6445	97.01	2	2	Carbamidomethyl (+57)	-0.0004158	925.461	1848.91	-0.2248	3485		3466650	127	142	0
TRUE	TRUE	(R)ALcQITDSTmLQAIER(Y)	1	61.18	36.7173	59.91	2	3	Carbamidomethyl (+57), Oxidation (+16)	-0.001397	622.641	1864.9	-0.7486	2652		3938480	127	142	0
TRUE	TRUE	(R)ALcQITDSTMLQAIER(Y)	1	61.11	36.6978	53.75	2	3	Carbamidomethyl (+57)	-0.001642	617.309	1848.91	-0.8875	2724		2979280	127	142	0
TRUE	TRUE	(R)ALcQITDSTmLQAIER(Y)	1	114.54	36.6969	103.87	2	2	Carbamidomethyl (+57), Oxidation (+16)	0.001489	933.459	1864.9	0.7981	2606		68827100	127	142	0
TRUE	TRUE	(R)ALcQITDSTmLQAIER(Y)	1	58.31	36.7897	57.31	2	3	Carbamidomethyl (+57), Oxidation (+16)	-0.001037	622.641	1864.9	-0.5557	2822		3190590	127	142	0
TRUE	TRUE	(R)ALcQITDSTMLQAIER(Y)	1	67.43	36.8196	64.57	2	3	Carbamidomethyl (+57)	-0.004762	617.308	1848.9	-2.574	3591		786313	127	142	0
TRUE	TRUE	(R)ALcQITDSTmLQAIER(Y)	1	114.87	36.6549	105.06	2	2	Carbamidomethyl (+57), Oxidation (+16)	0.001849	933.46	1864.9	0.991	3028		6014860	127	142	0
TRUE	TRUE	(R)ALcQITDSTmLQAIER(Y)	1	109.52	36.7108	99.28	2	2	Carbamidomethyl (+57), Oxidation (+16)	-0.001191	933.458	1864.9	-0.6382	2983		5796900	127	142	0
TRUE	TRUE	(R)ALcQITDSTMLQAIER(Y)	1	105.19	36.5982	96.58	2	2	Carbamidomethyl (+57)	0.0003042	925.461	1848.91	0.1644	3693		1798090	127	142	0
TRUE	TRUE	(R)ALcQITDSTmLQAIER(Y)	1	56.45	36.6922	56.06	2	3	Carbamidomethyl (+57), Oxidation (+16)	-0.0006468	622.641	1864.9	-0.3466	2923		2173000	127	142	0
TRUE	TRUE	(R)ALcQITDSTmLQAIER(Y)	1	104.07	36.6895	94.66	2	2	Carbamidomethyl (+57), Oxidation (+16)	-0.0004708	933.458	1864.9	-0.2523	2649		14360700	127	142	0
TRUE	TRUE	(R)ALcQITDSTMLQAIER(Y)	1	56.92	36.6689	54.11	2	3	Carbamidomethyl (+57)	-0.001462	617.309	1848.91	-0.7902	3471		4670460	127	142	0
TRUE	TRUE	(R)ALcQITDSTMLQAIER(Y)	1	107.88	36.6521	101.81	2	2	Carbamidomethyl (+57)	-0.001516	925.46	1848.91	-0.8194	3536		3064860	127	142	0
TRUE	TRUE	(R)ALcQITDSTmLQAIER(Y)	1	56.06	36.7108	51.17	2	3	Carbamidomethyl (+57), Oxidation (+16)	-0.001217	622.641	1864.9	-0.6521	2945		1906330	127	142	0
TRUE	TRUE	(R)ALcQITDSTMLQAIER(Y)	1	102.55	36.5982	93.65	2	2	Carbamidomethyl (+57)	0.0003042	925.461	1848.91	0.1644	3509		3534830	127	142	0
TRUE	TRUE	(R)ALcQITDSTmLQAIER(Y)	1	102.89	36.6895	97.93	2	2	Carbamidomethyl (+57), Oxidation (+16)	-0.0005908	933.458	1864.9	-0.3166	2957		7570480	127	142	0
TRUE	TRUE	(R)ALcQITDSTMLQAIER(Y)	1	101.33	36.6445	94.33	2	2	Carbamidomethyl (+57)	-0.0004158	925.461	1848.91	-0.2248	3920		826119	127	142	0
TRUE	TRUE	(R)ALcQITDSTmLQAIER(Y)	1	104.57	36.7108	98.37	2	2	Carbamidomethyl (+57), Oxidation (+16)	-0.001191	933.458	1864.9	-0.6382	3087		3922640	127	142	0
TRUE	TRUE	(R)ALcQITDSTMLQAIER(Y)	1	103.77	36.6745	92.82	2	2	Carbamidomethyl (+57)	-0.001036	925.461	1848.91	-0.5599	3327		9820280	127	142	0
TRUE	TRUE	(R)ALcQITDSTmLQAIER(Y)	1	102.83	36.7043	92.54	2	2	Carbamidomethyl (+57), Oxidation (+16)	0.001609	933.459	1864.9	0.8624	2890		8508970	127	142	0
TRUE	TRUE	(R)ALcQITDSTmLQAIER(Y)	1	109.78	36.6238	104.82	2	2	Carbamidomethyl (+57), Oxidation (+16)	0.002829	933.46	1864.91	1.516	2912		6287260	127	142	0
TRUE	TRUE	(R)ALcQITDSTmLQAIER(Y)	1	57.69	36.7284	56.45	2	3	Carbamidomethyl (+57), Oxidation (+16)	-0.002867	622.64	1864.9	-1.536	2777		2226850	127	142	0
TRUE	TRUE	(R)ALcQITDSTMLQAIER(Y)	1	92.86	36.5992	81.38	2	2	Carbamidomethyl (+57)	-5.58e-05	925.461	1848.91	-0.03016	3652		1962180	127	142	0
TRUE	TRUE	(R)ALcQITDSTMLQAIER(Y)	1	93.93	36.6745	85.63	2	2	Carbamidomethyl (+57)	-0.001036	925.461	1848.91	-0.5599	3348		9977510	127	142	0
TRUE	TRUE	(R)ALcQITDSTmLQAIER(Y)	1	88.65	36.6464	83.25	2	2	Carbamidomethyl (+57), Oxidation (+16)	2.919e-05	933.459	1864.9	0.01565	2627		157883000	127	142	0
TRUE	TRUE	(R)ALcQITDSTMLQAIER(Y)	1	50.07	36.6736	45.54	2	3	Carbamidomethyl (+57)	-0.001282	617.309	1848.91	-0.6929	3932		360799	127	142	0
TRUE	TRUE	(R)ALcQITDSTmLQAIER(Y)	1	100.71	36.7228	92.96	2	2	Carbamidomethyl (+57), Oxidation (+16)	-0.002531	933.457	1864.9	-1.356	2787		7755420	127	142	0
TRUE	TRUE	(R)ALcQITDSTMLQAIER(Y)	1	86.25	36.5992	81.15	2	2	Carbamidomethyl (+57)	-5.58e-05	925.461	1848.91	-0.03016	4159		1987020	127	142	0
TRUE	TRUE	(R)ALcQITDSTmLQAIER(Y)	1	94.26	36.7127	88.58	2	2	Carbamidomethyl (+57), Oxidation (+16)	-0.001811	933.458	1864.9	-0.9705	2810		6875350	127	142	0
TRUE	TRUE	(R)ALcQITDSTMLQAIER(Y)	1	93.3	36.4885	88.98	2	2	Carbamidomethyl (+57)	0.001904	925.462	1848.91	1.029	4259		1362020	127	142	0
TRUE	TRUE	(R)ALcQITDSTMLQAIER(Y)	1	48.88	36.6323	44.24	2	3	Carbamidomethyl (+57)	0.001448	617.31	1848.91	0.7828	3644		552539	127	142	0
TRUE	TRUE	(R)ALcQITDSTMLQAIER(Y)	1	95.12	36.4493	85.13	2	2	Carbamidomethyl (+57)	0.002384	925.462	1848.91	1.289	3796		1339750	127	142	0
TRUE	TRUE	(R)ALcQITDSTMLQAIER(Y)	1	46.3	36.5982	43.88	2	3	Carbamidomethyl (+57)	0.0001882	617.31	1848.91	0.1017	2813		1594900	127	142	0
TRUE	TRUE	(R)ALcQITDSTMLQAIER(Y)	1	49.87	36.7043	43.03	2	3	Carbamidomethyl (+57)	-0.002392	617.309	1848.91	-1.293	3717		574614	127	142	0
TRUE	TRUE	(R)ALcQITDSTmLQAIER(Y)	1	45.92	36.6922	45.92	2	3	Carbamidomethyl (+57), Oxidation (+16)	-0.0006468	622.641	1864.9	-0.3466	3014		2427780	127	142	0
TRUE	TRUE	(R)ALcQITDSTmLQAIER(Y)	1	90	36.8151	83.71	2	2	Carbamidomethyl (+57), Oxidation (+16)	-0.002171	933.457	1864.9	-1.163	3181		2875660	127	142	0
TRUE	TRUE	(R)ALcQITDSTMLQAIER(Y)	1	80.17	36.6445	71.32	2	2	Carbamidomethyl (+57)	-0.0004158	925.461	1848.91	-0.2248	4015		1107190	127	142	0
TRUE	TRUE	(R)ALcQITDSTMLQAIER(Y)	1	79.56	36.6614	70.02	2	2	Carbamidomethyl (+57)	-0.0005358	925.461	1848.91	-0.2896	3722		1438120	127	142	0
TRUE	TRUE	(R)ALcQITDSTMLQAIER(Y)	1	95.33	36.583	87.69	2	2	Carbamidomethyl (+57)	-0.002996	925.46	1848.9	-1.619	3559		2227730	127	142	0
TRUE	TRUE	(R)ALcQITDSTMLQAIER(Y)	1	81.59	36.5302	66.51	2	2	Carbamidomethyl (+57)	0.0009242	925.462	1848.91	0.4996	3750		1220740	127	142	0
TRUE	TRUE	(R)ALcQITDSTmLQAIER(Y)	1	81.77	36.7108	71.51	2	2	Carbamidomethyl (+57), Oxidation (+16)	-0.001191	933.458	1864.9	-0.6382	3087		1417990	127	142	0
TRUE	TRUE	(R)ALcQITDSTmLQAIER(Y)	1	77.89	36.6464	75.29	2	2	Carbamidomethyl (+57), Oxidation (+16)	0.0002692	933.459	1864.9	0.1443	2935		6688500	127	142	0
TRUE	TRUE	(R)ALcQITDSTMLQAIER(Y)	1	98.05	36.5031	85.73	2	2	Carbamidomethyl (+57)	0.004464	925.463	1848.91	2.413	3631		1776870	127	142	0
TRUE	TRUE	(R)ALcQITDSTmLQAIER(Y)	1	80.86	36.6969	78.59	2	2	Carbamidomethyl (+57), Oxidation (+16)	0.001369	933.459	1864.9	0.7338	2847		10476000	127	142	0
TRUE	TRUE	(R)ALcQITDSTMLQAIER(Y)	1	81.25	36.5108	71.73	2	2	Carbamidomethyl (+57)	0.001784	925.462	1848.91	0.9645	3461		4214340	127	142	0
TRUE	TRUE	(R)ALcQITDSTmLQAIER(Y)	1	43.85	36.7173	43.82	2	3	Carbamidomethyl (+57), Oxidation (+16)	-0.001397	622.641	1864.9	-0.7486	2988		2495130	127	142	0
TRUE	TRUE	(R)ALcQITDSTMLQAIER(Y)	1	49.49	36.7256	46.18	2	3	Carbamidomethyl (+57)	-0.003682	617.309	1848.9	-1.99	3771		477342	127	142	0
TRUE	TRUE	(R)ALcQITDSTMLQAIER(Y)	1	89.99	36.7182	80.92	2	2	Carbamidomethyl (+57)	-0.003476	925.459	1848.9	-1.879	3772		1345600	127	142	0
TRUE	TRUE	(R)ALcQITDSTmLQAIER(Y)	1	79.6	36.6389	71.7	2	2	Carbamidomethyl (+57), Oxidation (+16)	0.002089	933.46	1864.9	1.12	2532		5150500	127	142	0
TRUE	TRUE	(R)ALcQITDSTMLQAIER(Y)	1	71.07	36.5944	61.61	2	2	Carbamidomethyl (+57)	0.0008042	925.462	1848.91	0.4347	3955		962601	127	142	0
TRUE	TRUE	(R)ALcQITDSTmLQAIER(Y)	1	53.31	36.9399	53.31	2	3	Carbamidomethyl (+57), Oxidation (+16)	-0.005597	622.64	1864.9	-3	2799		2946960	127	142	0
TRUE	TRUE	(R)ALcQITDSTmLQAIER(Y)	1	91.68	36.7468	85.46	2	2	Carbamidomethyl (+57), Oxidation (+16)	-0.004251	933.456	1864.9	-2.278	3213		4296760	127	142	0
TRUE	TRUE	(R)ALcQITDSTMLQAIER(Y)	1	89.14	36.506	81.04	2	2	Carbamidomethyl (+57)	0.004824	925.463	1848.91	2.608	3605		2271560	127	142	0
TRUE	TRUE	(R)ALcQITDSTMLQAIER(Y)	1	75.76	36.7191	70.18	2	2	Carbamidomethyl (+57)	-0.001896	925.46	1848.91	-1.025	3896		1148630	127	142	0
TRUE	TRUE	(R)ALcQITDSTMLQAIER(Y)	1	73.06	36.5108	67.83	2	2	Carbamidomethyl (+57)	0.001784	925.462	1848.91	0.9645	4205		1023910	127	142	0
TRUE	TRUE	(R)ALcQITDSTMLQAIER(Y)	1	42.1	36.4797	36.19	2	3	Carbamidomethyl (+57)	0.002558	617.311	1848.91	1.383	3667		723146	127	142	0
TRUE	TRUE	(R)ALcQITDSTMLQAIER(Y)	1	76.73	36.7043	69.5	2	2	Carbamidomethyl (+57)	-0.002736	925.46	1848.9	-1.479	3206		940576	127	142	0
TRUE	TRUE	(R)ALcQITDSTmLQAIER(Y)	1	42.86	36.9382	41.9	2	3	Carbamidomethyl (+57), Oxidation (+16)	-0.003047	622.64	1864.9	-1.633	2697		2267340	127	142	0
TRUE	TRUE	(R)ALcQITDSTMLQAIER(Y)	1	70.27	36.4493	66.54	2	2	Carbamidomethyl (+57)	0.002384	925.462	1848.91	1.289	3581		3071300	127	142	0
TRUE	TRUE	(R)ALcQITDSTMLQAIER(Y)	1	36.33	36.6115	25.66	2	3	Carbamidomethyl (+57)	0.0009082	617.31	1848.91	0.4909	3957		413222	127	142	0
TRUE	TRUE	(R)ALcQITDSTMLQAIER(Y)	1	32.93	36.5925	30.64	2	3	Carbamidomethyl (+57)	-0.0002018	617.31	1848.91	-0.1091	3746		578244	127	142	0
TRUE	TRUE	(R)ALcQITDSTMLQAIER(Y)	1	56.03	36.5302	55.5	2	2	Carbamidomethyl (+57)	0.0009242	925.462	1848.91	0.4996	4132		2366390	127	142	0
TRUE	TRUE	(R)ALcQITDSTMLQAIER(Y)	1	59.54	36.3144	52.52	2	2	Carbamidomethyl (+57)	0.002264	925.462	1848.91	1.224	2489		8578290	127	142	0
TRUE	TRUE	(R)ALcQITDSTMLQAIER(Y)	1	63.71	36.4276	60.14	2	2	Carbamidomethyl (+57)	0.003244	925.463	1848.91	1.754	3873		1375120	127	142	0
TRUE	TRUE	(R)ALcQITDSTmLQAIER(Y)	1	61.19	36.6398	53.46	2	2	Carbamidomethyl (+57), Oxidation (+16)	0.002469	933.46	1864.9	1.323	2378		676745	127	142	0
TRUE	TRUE	(R)ALcQITDSTMLQAIER(Y)	1	33.75	36.7191	30.98	2	3	Carbamidomethyl (+57)	-0.001852	617.309	1848.91	-1.001	3804		515070	127	142	0
TRUE	TRUE	(R)ALcQITDSTmLQAIER(Y)	1	52.38	36.6969	45.99	2	2	Carbamidomethyl (+57), Oxidation (+16)	0.001129	933.459	1864.9	0.6052	2722		7211240	127	142	0
TRUE	TRUE	(R)ALcQITDSTMLQAIER(Y)	1	33.92	36.6987	29.37	2	3	Carbamidomethyl (+57)	-0.002212	617.309	1848.91	-1.196	3908		345991	127	142	0
TRUE	TRUE	(R)ALcQITDSTmLQAIER(Y)	1	47.62	36.6969	40.32	2	2	Carbamidomethyl (+57), Oxidation (+16)	0.001249	933.459	1864.9	0.6695	2257		1957490	127	142	0
TRUE	TRUE	(R)ALcQITDSTMLQAIER(Y)	1	47.17	36.7274	47.17	2	2	Carbamidomethyl (+57)	-0.0009158	925.461	1848.91	-0.495	4349		1201980	127	142	0
TRUE	TRUE	(R)ALcQITDSTMLQAIER(Y)	1	57.26	36.583	53.3	2	2	Carbamidomethyl (+57)	-0.002996	925.46	1848.9	-1.619	4234		1093950	127	142	0
TRUE	TRUE	(R)ALcQITDSTMLQAIER(Y)	0.99	63.46	36.6614	49.67	2	2	Carbamidomethyl (+57)	0.008864	925.466	1848.92	4.792	3115		1457260	127	142	0
TRUE	TRUE	(R)ALcQITDSTMLQAIER(Y)	0.99	43.28	36.7043	42.82	2	2	Carbamidomethyl (+57)	-0.002496	925.46	1848.91	-1.349	4290		1690980	127	142	0
TRUE	TRUE	(R)ALcQITDSTMLQAIER(Y)	0.99	61.3	36.6389	60.06	2	2	Carbamidomethyl (+57)	-0.008836	925.457	1848.9	-4.776	4318		1440430	127	142	0
TRUE	TRUE	(R)ALcQITDSTMLQAIER(Y)	0.98	22.09	36.6624	18.21	2	3	Carbamidomethyl (+57)	-0.0007418	617.31	1848.91	-0.401	3861		661470	127	142	0
TRUE	TRUE	(R)ALcQITDSTmLQAIER(Y)	0.98	41.59	36.7997	32.66	2	2	Carbamidomethyl (+57), Oxidation (+16)	0.003809	933.461	1864.91	2.041	3366		4320990	127	142	0
TRUE	TRUE	(R)ALcQITDSTmLQAIER(Y)	0.98	40.18	36.8717	40.18	2	2	Carbamidomethyl (+57), Oxidation (+16)	-0.003031	933.457	1864.9	-1.624	3140		14054200	127	142	0
TRUE	TRUE	(C)QITDSTmLQAIER(Y)	1	80.55	36.3448	79.86	1	2	Oxidation (+16)	-0.000957	761.382	1520.75	-0.6288	2143		1873620	130	142	0
TRUE	TRUE	(C)QITDSTMLQAIER(Y)	1	44.12	35.4195	44.12	1	2		-0.002002	753.384	1504.75	-1.33	2811		4696620	130	142	0
TRUE	TRUE	(Q)ITDSTmLQAIER(Y)	1	70.21	35.832	60.59	1	2	Oxidation (+16)	-0.000337	697.353	1392.69	-0.2418	2021		5430000	131	142	0
TRUE	TRUE	(D)STMLQAIER(Y)	1	54.47	34.1246	40.1	1	2		-0.0004219	524.776	1047.54	-0.4024	2335		6683940	134	142	0
TRUE	TRUE	(D)STMLQAIER(Y)	1	36.71	34.1246	30.08	1	2		-0.0003019	524.776	1047.54	-0.288	2358		2487740	134	142	0
TRUE	TRUE	(S)TMLQAIER(Y)	0.99	41.84	33.189	25.16	1	2		-0.0002219	481.26	960.506	-0.2308	2195		3455330	135	142	0	COPG2_HUMAN
TRUE	TRUE	(T)MLQAIER(Y)	0.9	30.46	32.6975	0	1	2		0.0001581	430.737	859.459	0.1837	1786		3350430	136	142	0	COPG2_HUMAN
TRUE	TRUE	(R)YMKQAIVDKVPSVSSSALVSSLHLLK(C)	1	55.25	29.0472	55.25	2	3		-0.008618	934.19	2799.55	-3.077	3367		3382720	143	168	0
TRUE	TRUE	(K)QAIVDKVPSVSSS(A)	1	39.17	34.553	38.33	1	2		-0.001002	658.856	1315.7	-0.7609	2007		2617430	146	158	0
TRUE	TRUE	(K)QAIVDKVPSVSSSAL(V)	1	55.99	32.907	45.29	1	2		0.0004781	750.917	1499.82	0.3185	2598		3375830	146	160	0
TRUE	TRUE	(K)QAIVDKVPSVSSSALVSSLHLL(K)	1	50.58	28.488	50.58	1	3		0.001062	750.762	2249.26	0.472	3872		698625	146	167	0
TRUE	TRUE	(K)QAIVDKVPSVSSSALVSSLHLLK(C)	1	93.73	25.7749	93.73	2	3		-0.001588	793.46	2377.36	-0.6677	3360		4971640	146	168	0
TRUE	TRUE	(K)QAIVDKVPSVSSSALVSSLHLLK(C)	1	87.22	25.832	87.22	2	3		0.004292	793.461	2377.36	1.805	3461		847722000	146	168	0
TRUE	TRUE	(K)QAIVDKVPSVSSSALVSSLHLLK(C)	1	83.48	26.2941	83.48	2	3		-0.002668	793.459	2377.36	-1.122	3246		1576730	146	168	0
TRUE	TRUE	(K)QAIVDKVPSVSSSALVSSLHLLK(C)	1	81.5	25.7749	81.5	2	3		0.003362	793.461	2377.36	1.414	3439		2910520	146	168	0
TRUE	TRUE	(K)QAIVDKVPSVSSSALVSSLHLLK(C)	1	73.92	25.832	73.92	2	3		-0.001948	793.459	2377.36	-0.819	3414		3490160	146	168	0
TRUE	TRUE	(K)QAIVDKVPSVSSSALVSSLHLLK(C)	1	57.16	25.7749	57.16	2	4		0.003366	595.348	2377.36	1.415	3462		429442000	146	168	0
TRUE	TRUE	(K)QAIVDKVPSVSSSALVSSLHLLK(C)	1	52.57	26.0638	47.5	2	4		-7.394e-05	595.347	2377.36	-0.03109	3485		37947100	146	168	0
TRUE	TRUE	(K)QAIVDKVPSVSSSALVSSLHLLK(C)	1	41.9	25.6937	41.9	2	4		0.0006461	595.347	2377.36	0.2716	3508		4073370	146	168	0
TRUE	TRUE	(K)QAIVDKVPSVSSSALVSSLHLLK(C)	1	40.69	25.7171	40.69	2	4		0.0009261	595.347	2377.36	0.3894	3530		5033660	146	168	0
TRUE	TRUE	(K)QAIVDKVPSVSSSALVSSLHLLK(C)	1	83.99	25.7054	83.46	2	2		0.0005781	1189.69	2377.36	0.243	3476		34377900	146	168	0
TRUE	TRUE	(K)QAIVDKVPSVSSSALVSSLHLLK(C)	1	32.35	26.0853	32.35	2	4		0.0001661	595.347	2377.36	0.06982	3416		3501600	146	168	0
TRUE	TRUE	(K)QAIVDKVPSVSSSALVSSLHLLK(C)	1	66.47	26.0853	66.32	2	2		7.806e-05	1189.69	2377.36	0.03282	3453		26831000	146	168	0
TRUE	TRUE	(K)QAIVDKVPSVSSSALVSSLHLLK(C)	1	29.97	25.7171	29.97	2	3		0.001352	793.461	2377.36	0.5685	2979		2492860	146	168	0
TRUE	TRUE	(K)QAIVDKVPSVSSSALVSSLHLLK(C)	1	55.28	26.0853	55.28	2	2		7.806e-05	1189.69	2377.36	0.03282	3454		8443330	146	168	0
TRUE	TRUE	(K)QAIVDKVPSVSSSALVSSLHLLK(C)	1	54.73	25.7054	54.73	2	2		0.0005781	1189.69	2377.36	0.243	3477		5790000	146	168	0
TRUE	TRUE	(K)QAIVDKVPSVSSSALVSSLHLLK(C)	1	13.3	25.3403	13.3	2	4		0.002126	595.347	2377.36	0.8939	3440		1771950	146	168	0
TRUE	TRUE	(K)QAIVDKVPSVSSSALVSSLHLLK(C)	1	10.28	26.0638	10.28	2	4		-0.0003139	595.347	2377.36	-0.132	3261		2071680	146	168	0
TRUE	TRUE	(K)QAIVDKVPSVSSSALVSSLHLLK(C)	0.99	12.1	26.2941	12.1	2	4		-0.003234	595.346	2377.35	-1.36	3562		1816760	146	168	0
TRUE	TRUE	(K)QAIVDKVPSVSSSALVSSLHLLK(C)	0.96	21.19	25.4158	21.19	2	2		0.003018	1189.69	2377.36	1.269	3504		1898430	146	168	0
TRUE	TRUE	(K)QAIVDKVPSVSSSALVSSLHLLK(C)	0.95	18.85	25.3403	18.85	2	2		0.002278	1189.69	2377.36	0.9578	3418		1330010	146	168	0
TRUE	TRUE	(K)QAIVDKVPSVSSSALVSSLHLLK(C)	0.9	1.99	26.0638	1.99	2	4		-7.394e-05	595.347	2377.36	-0.03109	3660		977716	146	168	0
TRUE	TRUE	(Q)AIVDKVPSVSSSALVSSLHLLK(C)	1	71.73	25.2505	71.73	1	3		-0.0003579	750.774	2249.3	-0.1591	3490		5944800	147	168	0
TRUE	TRUE	(Q)AIVDKVPSVSSSALVSSLHLLK(C)	1	56.75	25.7634	56.75	1	3		-0.003658	750.773	2249.3	-1.626	3467		8453490	147	168	0
TRUE	TRUE	(Q)AIVDKVPSVSSSALVSSLHLLK(C)	1	43.88	25.2505	43.88	1	4		-0.0005539	563.332	2249.3	-0.2462	3491		2655020	147	168	0
TRUE	TRUE	(Q)AIVDKVPSVSSSALVSSLHLLK(C)	1	38.72	25.4531	36.71	1	4		0.0001661	563.332	2249.3	0.07379	3467		3381330	147	168	0
TRUE	TRUE	(A)IVDKVPSVSSSALVSSLHLLK(C)	1	66.35	25	66.35	1	3		-0.0006779	727.095	2178.26	-0.3111	3354		3531190	148	168	0
TRUE	TRUE	(A)IVDKVPSVSSSALVSSLHLLK(C)	1	37.57	25	37.57	1	4		0.0001861	545.573	2178.26	0.08538	3350		2534230	148	168	0
TRUE	TRUE	(D)KVPSVSSSALVSSLHLLK(C)	1	94.59	25.5388	94.59	1	3		-0.001358	618.034	1851.08	-0.7332	3125		9358560	151	168	0
TRUE	TRUE	(D)KVPSVSSSALVSSLHLLK(C)	1	90.51	25	90.51	1	2		0.0002581	926.549	1851.08	0.1393	3126		3728390	151	168	0
TRUE	TRUE	(K)VPSVSSSALVSSLH(L)	1	69.21	33.1006	51.26	1	2		0.0006781	685.37	1368.73	0.495	2616		3484740	152	165	0
TRUE	TRUE	(K)VPSVSSSALVSSLHL(L)	1	51.49	31.9811	51.49	1	2		5.806e-05	741.912	1481.81	0.03915	3497		2020380	152	166	0
TRUE	TRUE	(K)VPSVSSSALVSSLHLL(K)	1	56.54	30.2366	56.54	1	2		0.001298	798.454	1594.89	0.8134	3923		1642690	152	167	0
TRUE	TRUE	(K)VPSVSSSALVSSLHLLK(C)	1	139.89	27.5435	136.28	2	2		0.0002781	862.501	1722.99	0.1613	3417		3734610	152	168	0
TRUE	TRUE	(K)VPSVSSSALVSSLHLLK(C)	1	128.8	27.4429	126.89	2	2		-0.001062	862.501	1722.99	-0.616	3373		248168000	152	168	0
TRUE	TRUE	(K)VPSVSSSALVSSLHLLK(C)	1	125.99	27.5435	123.52	2	2		0.0003981	862.501	1722.99	0.2309	3396		19853000	152	168	0
TRUE	TRUE	(K)VPSVSSSALVSSLHLLK(C)	1	96.75	28.4261	96.75	2	3		-0.002158	575.336	1722.99	-1.252	3138		6306980	152	168	0
TRUE	TRUE	(K)VPSVSSSALVSSLHLLK(C)	1	90.42	27.4586	90	2	3		-0.0001479	575.337	1722.99	-0.08581	3404		22314400	152	168	0
TRUE	TRUE	(K)VPSVSSSALVSSLHLLK(C)	1	89.14	27.5435	86.04	2	3		0.0003921	575.337	1722.99	0.2274	3382		286960000	152	168	0
TRUE	TRUE	(K)VPSVSSSALVSSLHLLK(C)	1	88.45	27.5435	88.14	2	3		0.0002121	575.337	1722.99	0.123	3427		6548980	152	168	0
TRUE	TRUE	(K)VPSVSSSALVSSLHLLK(C)	1	86.67	27.4586	86.67	2	3		-0.0003279	575.337	1722.99	-0.1902	3361		285665000	152	168	0
TRUE	TRUE	(K)VPSVSSSALVSSLHLLK(C)	1	83.2	27.4429	83.2	2	3		-0.0008979	575.336	1722.99	-0.5208	3451		3939630	152	168	0
TRUE	TRUE	(K)VPSVSSSALVSSLHLLK(C)	1	81.03	27.4586	77.48	2	3		-0.0003279	575.337	1722.99	-0.1902	3289		7521530	152	168	0
TRUE	TRUE	(K)VPSVSSSALVSSLHLLK(C)	1	64.42	27.4741	64.42	2	3		3.206e-05	575.337	1722.99	0.0186	2797		1384640	152	168	0
TRUE	TRUE	(K)VPSVSSSALVSSLHLLK(C)	1	60.39	27.5435	60.39	2	3		0.0003921	575.337	1722.99	0.2274	3506		1742550	152	168	0
TRUE	TRUE	(K)VPSVSSSALVSSLHLLK(C)	1	58.2	28.4261	58.2	2	3		-0.002158	575.336	1722.99	-1.252	3483		2360090	152	168	0
TRUE	TRUE	(K)VPSVSSSALVSSLHLLK(C)	1	53.12	27.4429	53.12	2	3		-0.001078	575.336	1722.99	-0.6253	3339		1948380	152	168	0
TRUE	TRUE	(K)VPSVSSSALVSSLHLLK(C)	1	52.94	27.4429	52.36	2	3		-0.001078	575.336	1722.99	-0.6253	3576		991394	152	168	0
TRUE	TRUE	(K)VPSVSSSALVSSLHLLK(C)	1	120.05	28.4261	116.12	2	2		-0.002042	862.5	1722.99	-1.184	3139		3988830	152	168	0
TRUE	TRUE	(K)VPSVSSSALVSSLHLLK(C)	1	56.59	28.4261	56.59	2	3		-0.002338	575.336	1722.99	-1.356	3529		1518710	152	168	0
TRUE	TRUE	(K)VPSVSSSALVSSLHLLK(C)	1	52.46	28.4011	52.46	2	3		-0.001618	575.336	1722.99	-0.9385	2891		2758620	152	168	0
TRUE	TRUE	(K)VPSVSSSALVSSLHLLK(C)	1	48.35	27.4429	48.35	2	3		-0.001078	575.336	1722.99	-0.6253	3553		1111030	152	168	0
TRUE	TRUE	(K)VPSVSSSALVSSLHLLK(C)	1	97.41	27.364	94.68	2	2		0.001498	862.502	1722.99	0.8689	3287		2656270	152	168	0
TRUE	TRUE	(K)VPSVSSSALVSSLHLLK(C)	1	93.14	27.5358	90.44	2	2		0.0008981	862.502	1722.99	0.5209	2893		1109820	152	168	0
TRUE	TRUE	(K)VPSVSSSALVSSLHLLK(C)	1	93.87	27.5358	93.87	2	2		0.001138	862.502	1722.99	0.6601	3440		1840190	152	168	0
TRUE	TRUE	(K)VPSVSSSALVSSLHLLK(C)	1	44.37	27.4429	41.17	2	3		-0.0008979	575.336	1722.99	-0.5208	2917		1486500	152	168	0
TRUE	TRUE	(K)VPSVSSSALVSSLHLLK(C)	1	93.75	28.4011	93.75	2	2		-0.001662	862.5	1722.99	-0.964	3517		702659	152	168	0
TRUE	TRUE	(K)VPSVSSSALVSSLHLLK(C)	1	41.46	27.4429	41.46	2	3		-0.001078	575.336	1722.99	-0.6253	2711		2392170	152	168	0
TRUE	TRUE	(K)VPSVSSSALVSSLHLLK(C)	1	101.48	28.7852	97	2	2		-0.003502	862.5	1722.98	-2.031	3539		476339	152	168	0
TRUE	TRUE	(K)VPSVSSSALVSSLHLLK(C)	1	37.61	27.4429	37.61	2	3		-0.0007179	575.336	1722.99	-0.4164	3703		616381	152	168	0
TRUE	TRUE	(K)VPSVSSSALVSSLHLLK(C)	1	36.83	27.5435	36.83	2	3		0.0005721	575.337	1722.99	0.3318	3633		830173	152	168	0
TRUE	TRUE	(K)VPSVSSSALVSSLHLLK(C)	1	73.26	27.4429	73.26	2	2		-0.0008219	862.501	1722.99	-0.4768	2713		2801740	152	168	0
TRUE	TRUE	(K)VPSVSSSALVSSLHLLK(C)	1	34.46	27.4586	34.46	2	3		-0.0003279	575.337	1722.99	-0.1902	3313		986789	152	168	0
TRUE	TRUE	(K)VPSVSSSALVSSLHLLK(C)	1	32.15	27.5435	28.77	2	3		0.0003921	575.337	1722.99	0.2274	3903		323455	152	168	0
TRUE	TRUE	(K)VPSVSSSALVSSLHLLK(C)	1	69.49	28.4011	69.49	2	2		-0.001422	862.501	1722.99	-0.8248	3351		2421120	152	168	0
TRUE	TRUE	(K)VPSVSSSALVSSLHLLK(C)	1	30.21	27.4586	30.21	2	3		-0.0001479	575.337	1722.99	-0.08581	3609		984493	152	168	0
TRUE	TRUE	(K)VPSVSSSALVSSLHLLK(C)	1	54.81	27.4586	54.81	2	2		-0.0002019	862.501	1722.99	-0.1171	3311		1296460	152	168	0
TRUE	TRUE	(K)VPSVSSSALVSSLHLLK(C)	1	25.93	27.5435	25.93	2	3		0.0002121	575.337	1722.99	0.123	3679		649362	152	168	0
TRUE	TRUE	(K)VPSVSSSALVSSLHLLK(C)	1	26.74	27.4429	26.74	2	3		-0.0008979	575.336	1722.99	-0.5208	3656		936861	152	168	0
TRUE	TRUE	(K)VPSVSSSALVSSLHLLK(C)	1	70.85	28.7157	68.78	2	2		-0.004362	862.499	1722.98	-2.53	3470		3144100	152	168	0
TRUE	TRUE	(K)VPSVSSSALVSSLHLLK(C)	1	42.86	27.4429	42.86	2	2		-0.0006819	862.501	1722.99	-0.3956	3572		268081	152	168	0
TRUE	TRUE	(K)VPSVSSSALVSSLHLLK(C)	1	50.17	27.6716	50.17	2	2		0.003338	862.503	1722.99	1.936	3494		1400400	152	168	0
TRUE	TRUE	(K)VPSVSSSALVSSLHLLK(C)	1	31.35	28.7157	26.58	2	3		-0.004378	575.335	1722.98	-2.539	3473		4424290	152	168	0
TRUE	TRUE	(K)VPSVSSSALVSSLHLLK(C)	1	18.2	27.4429	18.2	2	3		-0.001078	575.336	1722.99	-0.6253	4008		301896	152	168	0
TRUE	TRUE	(K)VPSVSSSALVSSLHLLK(C)	0.99	25.29	27.4273	25.29	2	2		-0.0005619	862.501	1722.99	-0.326	3717		180613	152	168	0
TRUE	TRUE	(K)VPSVSSSALVSSLHLLKcSFDVVK(R)	1	47.11	32.4329	47.11	2	3	Carbamidomethyl (+57)	0.002328	853.801	2558.38	0.9097	3948		3455520	152	175	0
TRUE	TRUE	(K)VPSVSSSALVSSLHLLKcSFDVVK(R)	0.99	15.79	32.4477	13.98	2	4	Carbamidomethyl (+57)	0.001992	640.602	2558.38	0.7784	3954		927108	152	175	0
TRUE	TRUE	(V)PSVSSSALVSSLHLLK(C)	1	65.43	30.4727	55.61	1	3		-0.003898	542.312	1623.92	-2.399	3364		1620360	153	168	0
TRUE	TRUE	(V)PSVSSSALVSSLHLLK(C)	1	81.3	29.3952	81.3	1	2		0.0005781	812.967	1623.92	0.3557	3364		1317640	153	168	0
TRUE	TRUE	(P)SVSSSALVSSLHLLK(C)	1	89.88	30.1828	87.89	1	2		0.0006381	764.441	1526.87	0.4176	3113		6720770	154	168	0
TRUE	TRUE	(P)SVSSSALVSSLHLLK(C)	1	41.27	30.3141	27.11	1	3		-1.794e-05	509.963	1526.87	-0.01174	3116		6754470	154	168	0
TRUE	TRUE	(S)VSSSALVSSLHLLK(C)	1	44.48	28.3442	30.94	1	3		-0.0009879	480.952	1439.83	-0.6857	3049		4318940	155	168	0
TRUE	TRUE	(S)VSSSALVSSLHLLK(C)	1	91.52	28.3696	76.44	1	2		-0.001542	720.924	1439.83	-1.07	3049		4517800	155	168	0
TRUE	TRUE	(S)SSALVSSLHLLK(C)	1	42.02	28.5673	41.44	1	3		-0.0008179	418.918	1253.73	-0.6519	2812		3071440	157	168	0
TRUE	TRUE	(S)SSALVSSLHLLK(C)	1	74.51	28.0482	60.14	1	2		0.0008381	627.875	1253.74	0.6679	2811		7098940	157	168	0
TRUE	TRUE	(S)SALVSSLHLLK(C)	1	54.36	25.6229	50.41	1	2		-0.0008619	584.358	1166.7	-0.7381	2750		3560640	158	168	0
TRUE	TRUE	(S)SALVSSLHLLK(C)	1	13.86	25.1983	13.86	1	3		0.0001321	389.908	1166.7	0.1131	2759		2937060	158	168	0
TRUE	TRUE	(S)ALVSSLHLLK(C)	1	64.74	25	55.34	1	2		0.0001381	540.842	1079.67	0.1278	2678		5979300	159	168	0
TRUE	TRUE	(S)ALVSSLHLLK(C)	0.98	10.42	25	10.42	1	3		-0.0004479	360.897	1079.67	-0.4145	2687		2905650	159	168	0
TRUE	TRUE	(A)LVSSLHLLK(C)	1	30.84	25	26.96	1	2		5.806e-05	505.324	1008.63	0.0575	2411		3808030	160	168	0
TRUE	TRUE	(L)VSSLHLLK(C)	0.96	19.2	26.7117	19.2	1	2		-0.0004819	448.782	895.549	-0.5375	2009		8518880	161	168	0
TRUE	TRUE	(K)cSFDVVK(R)	0.9	66.61	30.8884	36.84	2	2	Carbamidomethyl (+57)	-0.0004158	427.707	853.4	-0.4867	1865		174117000	169	175	0
TRUE	TRUE	(K)cSFDVVK(R)	0.9	60.66	30.8884	34.21	2	2	Carbamidomethyl (+57)	-0.0003558	427.707	853.4	-0.4164	1886		6486350	169	175	0
TRUE	TRUE	(K)cSFDVVK(R)	0.9	38.2	30.7408	22.3	2	2	Carbamidomethyl (+57)	0.0008042	427.708	853.401	0.9412	1916		2800130	169	175	0
TRUE	TRUE	(K)cSFDVVKR(W)	0.99	61.69	31.9089	41.71	2	2	Carbamidomethyl (+57)	0.0006442	505.758	1009.5	0.6375	1653		54981600	169	176	0
TRUE	TRUE	(K)cSFDVVKR(W)	0.99	40.44	33.5411	21.59	2	2	Carbamidomethyl (+57)	-0.0002758	505.758	1009.5	-0.2729	1678		4693720	169	176	0
TRUE	TRUE	(K)cSFDVVKR(W)	0.99	35.41	33.5411	28.36	2	3	Carbamidomethyl (+57)	-0.0001918	337.508	1009.5	-0.1898	1658		36930600	169	176	0
TRUE	TRUE	(C)SFDVVKR(W)	0.9	37.38	31.7955	17.98	1	2		-0.0002019	425.743	849.471	-0.2374	1564		3232540	170	176	0
TRUE	TRUE	(R)WVNEAQEAA(S)	0.97	23.73	30.7445	3.44	1	2		0.0003181	509.236	1016.46	0.3126	1679		2484610	177	185	0
TRUE	TRUE	(R)WVNEAQEAASSD(N)	0.95	30.88	30.5767	30.88	1	2		-0.002242	653.78	1305.55	-1.716	1664		2296840	177	188	0
TRUE	TRUE	(R)WVNEAQEAASSDNImVQY(H)	1	45.77	33.9777	45.77	1	2	Oxidation (+16)	0.000743	1035.96	2069.9	0.3588	2650		2154720	177	194	0
TRUE	TRUE	(R)WVNEAQEAASSDNIMVQY(H)	0.97	32.39	34.6598	32.39	1	2		-0.002622	1027.96	2053.9	-1.276	2986		937569	177	194	0
TRUE	TRUE	(R)WVNEAQEAASSDNImVQYH(A)	1	139.36	34.2292	139.36	1	2	Oxidation (+16)	-0.000777	1104.49	2206.96	-0.3519	2304		5735880	177	195	0
TRUE	TRUE	(R)WVNEAQEAASSDNImVQYH(A)	1	78.32	34.1929	78.32	1	3	Oxidation (+16)	-0.000233	736.66	2206.96	-0.1055	2305		3674870	177	195	0
TRUE	TRUE	(R)WVNEAQEAASSDNIMVQYH(A)	1	117.17	35.0529	117.17	1	2		0.001218	1096.49	2190.97	0.5557	2616		9133990	177	195	0
TRUE	TRUE	(R)WVNEAQEAASSDNImVQYH(A)	1	82.15	34.0722	82.15	1	2	Oxidation (+16)	-0.002497	1104.49	2206.96	-1.131	2326		2299280	177	195	0
TRUE	TRUE	(R)WVNEAQEAASSDNIMVQYH(A)	1	86.82	34.7159	86.82	1	2		-0.005142	1096.49	2190.96	-2.346	2650		1188890	177	195	0
TRUE	TRUE	(R)WVNEAQEAASSDNIMVQYHAL(G)	1	118.92	36.6153	118.61	1	2		0.0008581	1188.55	2375.09	0.3611	3137		7119450	177	197	0
TRUE	TRUE	(R)WVNEAQEAASSDNIMVQYHAL(G)	1	47.98	36.7006	47.25	1	3		0.003652	792.704	2375.09	1.537	3140		8889460	177	197	0
TRUE	TRUE	(R)WVNEAQEAASSDNImVQYHAL(G)	1	34.32	36.1805	34.32	1	3	Oxidation (+16)	0.002457	798.035	2391.08	1.027	2798		3046410	177	197	0
TRUE	TRUE	(R)WVNEAQEAASSDNIMVQYHAL(G)	1	53.6	36.7062	53.6	1	2		0.002578	1188.55	2375.09	1.085	3176		821156	177	197	0
TRUE	TRUE	(R)WVNEAQEAASSDNIMVQYHAL(G)	0.97	31.98	36.7062	31.98	1	2		0.002578	1188.55	2375.09	1.085	3176		91656.8	177	197	0
TRUE	TRUE	(R)WVNEAQEAASSDNIMVQYHALGL(L)	1	56.23	37.5861	56.23	1	2		0.004158	1273.6	2545.19	1.633	3613		1008820	177	199	0
TRUE	TRUE	(R)WVNEAQEAASSDNIMVQYHALGLLY(H)	1	71.98	38.023	71.98	1	2		0.0005581	1411.68	2821.34	0.1977	3992		5497050	177	201	0
TRUE	TRUE	(R)WVNEAQEAASSDNImVQYHALGLLY(H)	0.99	50.62	37.844	50.62	1	2	Oxidation (+16)	0.006363	1419.68	2837.34	2.242	3702		1129180	177	201	0
TRUE	TRUE	(R)WVNEAQEAASSDNIMVQYHALGLLY(H)	0.95	31.54	37.854	31.54	1	3		-0.01309	941.449	2821.33	-4.637	3994		7832400	177	201	0
TRUE	TRUE	(R)WVNEAQEAASSDNIMVQYHALGLLYH(V)	1	57.27	38.0902	57.27	1	3		0.001522	987.14	2958.4	0.5143	3629		1768550	177	202	0
TRUE	TRUE	(R)WVNEAQEAASSDNIMVQYHALGLLYHVR(K)	1	80.38	38.0781	78.56	2	3		0.003022	1072.2	3213.57	0.9401	3579		11293000	177	204	0
TRUE	TRUE	(R)WVNEAQEAASSDNIMVQYHALGLLYHVR(K)	1	76.11	38.1084	75.26	2	3		0.003772	1072.2	3213.57	1.173	3557		38723800	177	204	0
TRUE	TRUE	(R)WVNEAQEAASSDNImVQYHALGLLYHVR(K)	1	67.04	38.1974	66.64	2	3	Oxidation (+16)	0.001287	1077.53	3229.56	0.3984	3299		60358400	177	204	0
TRUE	TRUE	(R)WVNEAQEAASSDNImVQYHALGLLYHVR(K)	1	65.6	38.1974	64.79	2	3	Oxidation (+16)	0.000537	1077.53	3229.56	0.1662	3342		17607200	177	204	0
TRUE	TRUE	(R)WVNEAQEAASSDNImVQYHALGLLYHVR(K)	1	65.15	38.1425	65.15	2	3	Oxidation (+16)	0.000927	1077.53	3229.56	0.287	3321		88895000	177	204	0
TRUE	TRUE	(R)WVNEAQEAASSDNImVQYHALGLLYHVR(K)	1	58.34	38.1677	56.72	2	4	Oxidation (+16)	-0.000269	808.398	3229.56	-0.08325	3299		70900000	177	204	0
TRUE	TRUE	(R)WVNEAQEAASSDNIMVQYHALGLLYHVR(K)	1	57.19	38.0638	55.39	2	4		-0.0004739	804.399	3213.57	-0.1474	3556		46550500	177	204	0
TRUE	TRUE	(R)WVNEAQEAASSDNImVQYHALGLLYHVR(K)	1	55.67	38.2432	55.1	2	4	Oxidation (+16)	-0.000509	808.398	3229.56	-0.1575	3320		120150000	177	204	0
TRUE	TRUE	(R)WVNEAQEAASSDNIMVQYHALGLLYHVR(K)	1	55.2	38.1451	49.21	2	4		4.606e-05	804.399	3213.57	0.01433	3603		6511250	177	204	0
TRUE	TRUE	(R)WVNEAQEAASSDNImVQYHALGLLYHVR(K)	1	53.41	38.179	49.27	2	4	Oxidation (+16)	-0.002709	808.397	3229.56	-0.8385	3364		10139700	177	204	0
TRUE	TRUE	(R)WVNEAQEAASSDNIMVQYHALGLLYHVR(K)	1	54.1	38.1325	54.1	2	4		0.001726	804.399	3213.57	0.5369	3579		16767500	177	204	0
TRUE	TRUE	(R)WVNEAQEAASSDNImVQYHALGLLYHVR(K)	1	52.43	38.204	51.27	2	4	Oxidation (+16)	-0.003189	808.397	3229.56	-0.9871	3342		22877600	177	204	0
TRUE	TRUE	(R)WVNEAQEAASSDNIMVQYHALGLLYHVR(K)	1	55.01	38.1084	55.01	2	3		0.003772	1072.2	3213.57	1.173	3557		15905000	177	204	0
TRUE	TRUE	(R)WVNEAQEAASSDNImVQYHALGLLYHVR(K)	1	44.61	38.1974	44.61	2	3	Oxidation (+16)	0.000537	1077.53	3229.56	0.1662	3342		5544750	177	204	0
TRUE	TRUE	(R)WVNEAQEAASSDNImVQYHALGLLYHVR(K)	1	41.49	38.1398	31.18	2	4	Oxidation (+16)	0.003411	808.399	3229.56	1.056	3436		4429860	177	204	0
TRUE	TRUE	(R)WVNEAQEAASSDNImVQYHALGLLYHVR(K)	1	43.87	38.2027	43.87	2	3	Oxidation (+16)	0.002367	1077.53	3229.56	0.7327	3412		4949060	177	204	0
TRUE	TRUE	(R)WVNEAQEAASSDNIMVQYHALGLLYHVR(K)	1	34.93	38.0638	34.93	2	4		-0.0004739	804.399	3213.57	-0.1474	3556		38512500	177	204	0
TRUE	TRUE	(R)WVNEAQEAASSDNIMVQYHALGLLYHVR(K)	1	49.36	38.0434	45.41	2	3		0.008152	1072.2	3213.57	2.536	3604		6018770	177	204	0
TRUE	TRUE	(R)WVNEAQEAASSDNImVQYHALGLLYHVR(K)	1	44.49	38.1544	44.49	2	3	Oxidation (+16)	-0.006783	1077.53	3229.55	-2.1	3365		9679920	177	204	0
TRUE	TRUE	(R)WVNEAQEAASSDNIMVQYHALGLLYHVR(K)	1	38.14	38.0781	38.14	2	3		0.003022	1072.2	3213.57	0.9401	3580		3714430	177	204	0
TRUE	TRUE	(R)WVNEAQEAASSDNImVQYHALGLLYHVR(K)	1	26.79	38.1796	24.77	2	4	Oxidation (+16)	0.000251	808.398	3229.56	0.07771	3597		1162210	177	204	0
TRUE	TRUE	(R)WVNEAQEAASSDNImVQYHALGLLYHVR(K)	1	32.62	38.1836	32.32	2	4	Oxidation (+16)	-0.007109	808.396	3229.55	-2.201	3559		4082270	177	204	0
TRUE	TRUE	(R)WVNEAQEAASSDNImVQYHALGLLYHVR(K)	1	36.26	38.2178	36.26	2	3	Oxidation (+16)	0.006057	1077.53	3229.57	1.875	3445		3645820	177	204	0
TRUE	TRUE	(R)WVNEAQEAASSDNIMVQYHALGLLYHVR(K)	1	41.74	38.1498	41.74	2	5		-0.00125	643.72	3213.57	-0.3888	3562		3509290	177	204	0
TRUE	TRUE	(R)WVNEAQEAASSDNImVQYHALGLLYHVR(K)	1	29.02	38.1398	26.87	2	3	Oxidation (+16)	0.003477	1077.53	3229.57	1.076	3515		5151110	177	204	0
TRUE	TRUE	(R)WVNEAQEAASSDNImVQYHALGLLYHVR(K)	1	23.28	38.2073	23.28	2	4	Oxidation (+16)	-0.001229	808.397	3229.56	-0.3804	3534		5954230	177	204	0
TRUE	TRUE	(R)WVNEAQEAASSDNImVQYHALGLLYHVR(K)	0.99	25.23	38.1974	25.23	2	3	Oxidation (+16)	0.000537	1077.53	3229.56	0.1662	3576		1443400	177	204	0
TRUE	TRUE	(R)WVNEAQEAASSDNImVQYHALGLLYHVR(K)	0.99	37.97	38.1591	37.97	2	2	Oxidation (+16)	0.002083	1615.79	3229.56	0.6448	3305		938862	177	204	0
TRUE	TRUE	(R)WVNEAQEAASSDNIMVQYHALGLLYHVR(K)	0.96	19.46	38.0645	17.93	2	4		-0.003874	804.398	3213.56	-1.205	3513		2920420	177	204	0
TRUE	TRUE	(R)WVNEAQEAASSDNIMVQYHALGLLYHVR(K)	0.91	16.78	38.1425	9.61	2	4		0.002726	804.4	3213.57	0.848	4148		314843	177	204	0
TRUE	TRUE	(W)VNEAQEAASsDNImVQYHALGLLYHVR(K)	0.96	21.3	38.3334	0	1	3	O-GlcNac (+203), Oxidation (+16)	0.001071	1083.19	3246.56	0.3297	3263		4246950	178	204	0
TRUE	TRUE	(W)VNEAQEAASsDNIMVQYHALGLLYHVR(K)	0.94	30.68	38.2517	0	1	2	O-GlcNac (+203)	0.003282	1616.29	3230.57	1.016	3322		1649610	178	204	0
TRUE	TRUE	(N)EAQEAASSDNIMVQYHALGLLYHVR(K)	1	69.63	37.7539	27.66	1	3		-0.0004479	939.133	2814.38	-0.1591	3322		9817510	180	204	0
TRUE	TRUE	(N)EAQEAASSDNIMVQYHALGLLYHVR(K)	1	50.26	37.783	8.26	1	4		0.001926	704.602	2814.38	0.6841	3323		7741650	180	204	0
TRUE	TRUE	(A)ASSDNImVQYHALGLLYHVR(K)	0.92	15.37	37.2387	14.12	1	4	Oxidation (+16)	-0.001589	576.545	2302.15	-0.6899	3026		1260850	185	204	0
TRUE	TRUE	(A)SSDNIMVQYHALGLLYHVR(K)	1	54.66	36.4914	20.68	1	3		6.206e-05	739.381	2215.12	0.028	3246		7048140	186	204	0
TRUE	TRUE	(A)SSDNImVQYHALGLLYHVR(K)	1	46.17	36.9188	20.4	1	3	Oxidation (+16)	-0.000233	744.712	2231.12	-0.1044	3010		5591270	186	204	0
TRUE	TRUE	(A)SSDNIMVQYHALGLLYHVR(K)	1	33.27	36.5543	20.23	1	4		-0.002774	554.787	2215.12	-1.252	3243		8884790	186	204	0
TRUE	TRUE	(S)SDNIMVQYHALGLLYHVR(K)	0.99	26.47	35.9693	11.91	1	3		0.002032	710.371	2128.09	0.9544	3245		2275530	187	204	0
TRUE	TRUE	(Q)YHALGLLYHVR(K)	1	47.69	31.5594	39.86	1	3		-0.0009179	447.919	1340.73	-0.6841	2450		4171670	194	204	0
TRUE	TRUE	(Q)YHALGLLYHVR(K)	1	37.81	33.249	12.64	1	2		7.806e-05	671.375	1340.74	0.05818	2449		3191440	194	204	0
TRUE	TRUE	(Y)HALGLLYHVR(K)	1	56.48	29.9826	49.78	1	3		-0.0005479	393.565	1177.67	-0.4649	2221		12162000	195	204	0
TRUE	TRUE	(Y)HALGLLYHVR(K)	1	24.86	29.9826	24.86	1	3		-0.0006379	393.564	1177.67	-0.5412	2243		3108180	195	204	0
TRUE	TRUE	(H)ALGLLYHVR(K)	1	44.18	29.2376	39.58	1	3		-0.0006679	347.878	1040.61	-0.6413	2493		26193700	196	204	0
TRUE	TRUE	(H)ALGLLYHVR(K)	1	63.33	29.2376	50.11	1	2		-4.194e-05	521.314	1040.61	-0.04027	2486		17559600	196	204	0
TRUE	TRUE	(H)ALGLLYHVR(K)	0.99	29.15	29.2376	25.3	1	2		-0.0004019	521.314	1040.61	-0.3859	2509		3654920	196	204	0
TRUE	TRUE	(A)LGLLYHVR(K)	0.99	53.52	29.7128	28.37	1	2		-0.0007219	485.795	969.575	-0.7438	2346		2793560	197	204	0
TRUE	TRUE	(L)GLLYHVR(K)	0.9	35.28	31.3893	11.13	1	2		-0.0004219	429.253	856.491	-0.4921	1864		54860000	198	204	0
TRUE	TRUE	(L)GLLYHVR(K)	0.9	21.18	31.3893	14.01	1	2		-0.0006019	429.253	856.491	-0.702	2492		5410160	198	204	0
TRUE	TRUE	(K)MISKVTR(H)	0.9	34.23	30.835	20.41	2	2		0.0003981	417.747	833.48	0.477	1199		1851460	214	220	0
TRUE	TRUE	(R)HGLKSPFAY(C)	1	36.66	34.9859	36.57	1	2		-0.0004419	510.269	1018.52	-0.4335	2235		1420800	221	229	0
TRUE	TRUE	(R)HGLKSPFAYcMMIR(V)	1	51.67	36.3579	51.67	2	3	Carbamidomethyl (+57)	-0.001112	570.947	1709.82	-0.6499	2748		1249930	221	234	0
TRUE	TRUE	(K)SPFAYcM(M)	0.9	15.78	25	13.47	1	2	Carbamidomethyl (+57)	-0.0001958	438.175	874.335	-0.2237	2655		8750920	225	231	0
TRUE	TRUE	(K)SPFAYcmM(I)	0.99	39.84	25	13.63	1	2	Carbamidomethyl (+57), Oxidation (+16)	-3.081e-05	511.693	1021.37	-0.03013	2514		3231240	225	232	0
TRUE	TRUE	(K)SPFAYcMM(I)	0.99	25.34	25	17.57	1	2	Carbamidomethyl (+57)	0.0001242	503.695	1005.38	0.1234	3028		5573580	225	232	0
TRUE	TRUE	(K)SPFAYcMM(I)	0.93	15.86	25	15.86	1	2	Carbamidomethyl (+57)	-0.0007358	503.695	1005.38	-0.7311	3050		2704360	225	232	0
TRUE	TRUE	(K)SPFAYcMmIR(V)	1	63.97	31.4082	9.54	2	2	Carbamidomethyl (+57), Oxidation (+16)	6.919e-05	646.285	1290.56	0.05357	2762		17362800	225	234	0
TRUE	TRUE	(K)SPFAYcMmIR(V)	1	62.95	31.0346	11.15	2	2	Carbamidomethyl (+57), Oxidation (+16)	-0.0002908	646.285	1290.56	-0.2252	2740		12975700	225	234	0
TRUE	TRUE	(K)SPFAYcMmIR(V)	1	61.84	31.4302	11.01	2	2	Carbamidomethyl (+57), Oxidation (+16)	0.0001892	646.285	1290.56	0.1465	2718		22011700	225	234	0
TRUE	TRUE	(K)SPFAYcMMIR(V)	1	60.29	32.56	50.53	2	2	Carbamidomethyl (+57)	-1.58e-05	638.288	1274.56	-0.01239	3089		3523530	225	234	0
TRUE	TRUE	(K)SPFAYcMmIR(V)	1	60.96	31.0415	9.28	2	2	Carbamidomethyl (+57), Oxidation (+16)	-0.0005508	646.285	1290.56	-0.4265	2804		11006900	225	234	0
TRUE	TRUE	(K)SPFAYcMMIR(V)	1	60.08	32.6079	50.95	2	2	Carbamidomethyl (+57)	0.0002242	638.288	1274.56	0.1758	2998		381588000	225	234	0
TRUE	TRUE	(K)SPFAYcMmIR(V)	1	63.67	31.4457	11.21	2	2	Carbamidomethyl (+57), Oxidation (+16)	0.001049	646.286	1290.56	0.8123	2695		39656200	225	234	0
TRUE	TRUE	(K)SPFAYcmMIR(V)	1	57.2	31.5321	7.47	2	2	Carbamidomethyl (+57), Oxidation (+16)	0.0006692	646.286	1290.56	0.5181	2605		199125000	225	234	0
TRUE	TRUE	(K)SPFAYcMMIR(V)	1	54.75	32.2686	46.24	2	2	Carbamidomethyl (+57)	-0.0003758	638.288	1274.56	-0.2946	3045		12958100	225	234	0
TRUE	TRUE	(K)SPFAYcMmIR(V)	1	55.96	31.5594	8.68	2	2	Carbamidomethyl (+57), Oxidation (+16)	0.0007892	646.286	1290.56	0.611	2892		6108530	225	234	0
TRUE	TRUE	(K)SPFAYcMMIR(V)	1	53.32	32.6079	44.17	2	2	Carbamidomethyl (+57)	0.0002242	638.288	1274.56	0.1758	3019		37759600	225	234	0
TRUE	TRUE	(K)SPFAYcmMIR(V)	1	52.96	31.0415	1.43	2	2	Carbamidomethyl (+57), Oxidation (+16)	-0.0005508	646.285	1290.56	-0.4265	2627		38726900	225	234	0
TRUE	TRUE	(K)SPFAYcMMIR(V)	1	51.38	32.266	45.51	2	2	Carbamidomethyl (+57)	-0.0001358	638.288	1274.56	-0.1065	3180		2687060	225	234	0
TRUE	TRUE	(K)SPFAYcmMIR(V)	1	49.6	31.0346	1.42	2	2	Carbamidomethyl (+57), Oxidation (+16)	-0.0004308	646.285	1290.56	-0.3336	2649		7385930	225	234	0
TRUE	TRUE	(K)SPFAYcMMIR(V)	1	48.27	32.5696	38.61	2	2	Carbamidomethyl (+57)	0.0001042	638.288	1274.56	0.08169	3114		2712860	225	234	0
TRUE	TRUE	(K)SPFAYcMMIR(V)	1	58.04	31.8977	50.03	2	2	Carbamidomethyl (+57)	0.002064	638.289	1274.56	1.618	3138		1995950	225	234	0
TRUE	TRUE	(K)SPFAYcMMIR(V)	1	48.1	32.6079	36.8	2	2	Carbamidomethyl (+57)	0.0003442	638.288	1274.56	0.2698	3065		3696490	225	234	0
TRUE	TRUE	(K)SPFAYcmmIR(V)	1	44.49	30.2036	31.61	2	2	Carbamidomethyl (+57), Oxidation (+16), Oxidation (+16)	-0.0003458	654.283	1306.55	-0.2645	2186		36464200	225	234	0
TRUE	TRUE	(K)SPFAYcMMIR(V)	1	49.8	31.7638	31.87	2	2	Carbamidomethyl (+57)	-0.001116	638.287	1274.56	-0.8747	2976		16200500	225	234	0
TRUE	TRUE	(K)SPFAYcmmIR(V)	1	41.7	30.5423	35.03	2	2	Carbamidomethyl (+57), Oxidation (+16), Oxidation (+16)	0.0002742	654.283	1306.55	0.2097	2426		3132700	225	234	0
TRUE	TRUE	(K)SPFAYcmmIR(V)	1	43.53	30.2078	29.82	2	2	Carbamidomethyl (+57), Oxidation (+16), Oxidation (+16)	-0.0008258	654.282	1306.55	-0.6316	2743		9048010	225	234	0
TRUE	TRUE	(K)SPFAYcMmIR(V)	1	45.38	30.6408	8	2	2	Carbamidomethyl (+57), Oxidation (+16)	-0.0009108	646.285	1290.56	-0.7052	2849		7312810	225	234	0
TRUE	TRUE	(K)SPFAYcMmIR(V)	1	44.53	30.6408	7.89	2	2	Carbamidomethyl (+57), Oxidation (+16)	-0.0009108	646.285	1290.56	-0.7052	2869		8270760	225	234	0
TRUE	TRUE	(K)SPFAYcMMIR(V)	1	42.43	32.2789	36.78	2	2	Carbamidomethyl (+57)	-0.0004958	638.288	1274.56	-0.3887	3205		2109480	225	234	0
TRUE	TRUE	(K)SPFAYcMMIR(V)	1	41.69	32.2789	35.5	2	2	Carbamidomethyl (+57)	-0.0004958	638.288	1274.56	-0.3887	3801		379735	225	234	0
TRUE	TRUE	(K)SPFAYcMmIR(V)	1	44.52	30.8135	2.81	2	2	Carbamidomethyl (+57), Oxidation (+16)	-0.001151	646.285	1290.55	-0.891	2783		15391600	225	234	0
TRUE	TRUE	(K)SPFAYcmmIR(V)	1	37.24	30.5423	34.76	2	2	Carbamidomethyl (+57), Oxidation (+16), Oxidation (+16)	0.0001542	654.283	1306.55	0.1179	2318		4562670	225	234	0
TRUE	TRUE	(K)SPFAYcmmIR(V)	1	38.49	30.2078	32.03	2	2	Carbamidomethyl (+57), Oxidation (+16), Oxidation (+16)	-0.0008258	654.282	1306.55	-0.6316	2295		4523770	225	234	0
TRUE	TRUE	(K)SPFAYcMmIR(V)	1	36.48	31.0346	5.47	2	2	Carbamidomethyl (+57), Oxidation (+16)	-0.0002908	646.285	1290.56	-0.2252	2828		7985540	225	234	0
TRUE	TRUE	(K)SPFAYcMMIR(V)	1	36.82	32.266	36.32	2	2	Carbamidomethyl (+57)	-0.0001358	638.288	1274.56	-0.1065	3496		775386	225	234	0
TRUE	TRUE	(K)SPFAYcmmIR(V)	1	35.82	30.5423	29.22	2	2	Carbamidomethyl (+57), Oxidation (+16), Oxidation (+16)	0.0001542	654.283	1306.55	0.1179	2404		3645690	225	234	0
TRUE	TRUE	(K)SPFAYcmmIR(V)	1	35.73	30.5423	35.73	2	2	Carbamidomethyl (+57), Oxidation (+16), Oxidation (+16)	0.0003942	654.283	1306.55	0.3015	2471		3001910	225	234	0
TRUE	TRUE	(K)SPFAYcmmIR(V)	1	34.79	30.5423	31.19	2	2	Carbamidomethyl (+57), Oxidation (+16), Oxidation (+16)	0.0002742	654.283	1306.55	0.2097	2208		6251430	225	234	0
TRUE	TRUE	(K)SPFAYcmmIR(V)	1	38.58	30.5192	32.01	2	2	Carbamidomethyl (+57), Oxidation (+16), Oxidation (+16)	0.001254	654.283	1306.55	0.9592	2165		6517260	225	234	0
TRUE	TRUE	(K)SPFAYcMmIR(V)	1	38.15	31.4239	5.21	2	2	Carbamidomethyl (+57), Oxidation (+16)	0.001169	646.286	1290.56	0.9053	2671		276811000	225	234	0
TRUE	TRUE	(K)SPFAYcmmIR(V)	0.99	31.19	30.2078	24.93	2	2	Carbamidomethyl (+57), Oxidation (+16), Oxidation (+16)	-0.0005858	654.282	1306.55	-0.448	2361		4674470	225	234	0
TRUE	TRUE	(K)SPFAYcmmIR(V)	0.99	32.77	30.6521	26.21	2	2	Carbamidomethyl (+57), Oxidation (+16), Oxidation (+16)	0.0007542	654.283	1306.55	0.5768	2381		4127510	225	234	0
TRUE	TRUE	(K)SPFAYcMMIR(V)	0.99	31.26	32.5696	26.87	2	2	Carbamidomethyl (+57)	0.0001042	638.288	1274.56	0.08169	3950		276836	225	234	0
TRUE	TRUE	(K)SPFAYcmmIR(V)	0.99	30.26	30.5918	24.92	2	2	Carbamidomethyl (+57), Oxidation (+16), Oxidation (+16)	0.0006342	654.283	1306.55	0.485	2521		1861080	225	234	0
TRUE	TRUE	(K)SPFAYcMmIR(V)	0.99	33.82	31.4457	3.08	2	2	Carbamidomethyl (+57), Oxidation (+16)	0.001409	646.286	1290.56	1.091	2969		3071640	225	234	0
TRUE	TRUE	(K)SPFAYcmmIR(V)	0.99	27.34	30.5423	20.94	2	2	Carbamidomethyl (+57), Oxidation (+16), Oxidation (+16)	0.0001542	654.283	1306.55	0.1179	2231		1762740	225	234	0
TRUE	TRUE	(K)SPFAYcMmIR(V)	0.98	33.58	30.8063	12.64	2	2	Carbamidomethyl (+57), Oxidation (+16)	0.002149	646.286	1290.56	1.664	2581		742510	225	234	0
TRUE	TRUE	(K)SPFAYcMMIR(V)	0.98	28.05	32.2686	24.59	2	2	Carbamidomethyl (+57)	-0.0006158	638.288	1274.56	-0.4828	3881		295252	225	234	0
TRUE	TRUE	(K)SPFAYcMmIR(V)	0.98	26.54	31.038	0	2	2	Carbamidomethyl (+57), Oxidation (+16)	-0.0006708	646.285	1290.56	-0.5194	2993		1916230	225	234	0
TRUE	TRUE	(K)SPFAYcMMIR(V)	0.98	25.86	32.5696	18.6	2	2	Carbamidomethyl (+57)	0.0001042	638.288	1274.56	0.08169	3625		516541	225	234	0
TRUE	TRUE	(K)SPFAYcmMIR(V)	0.98	24.3	31.0346	1.86	2	2	Carbamidomethyl (+57), Oxidation (+16)	-0.0001708	646.285	1290.56	-0.1322	3723		206618	225	234	0
TRUE	TRUE	(K)SPFAYcMMIR(V)	0.97	24.93	32.6079	22.99	2	2	Carbamidomethyl (+57)	0.0002242	638.288	1274.56	0.1758	3751		462687	225	234	0
TRUE	TRUE	(K)SPFAYcmmIR(V)	0.97	24.97	29.9913	21.52	2	2	Carbamidomethyl (+57), Oxidation (+16), Oxidation (+16)	-0.001066	654.282	1306.55	-0.8151	2572		3535300	225	234	0
TRUE	TRUE	(K)SPFAYcMMIR(V)	0.97	24.95	32.6079	23.14	2	2	Carbamidomethyl (+57)	0.0003442	638.288	1274.56	0.2698	3858		427760	225	234	0
TRUE	TRUE	(K)SPFAYcMMIR(V)	0.97	25.52	32.6905	17.2	2	2	Carbamidomethyl (+57)	0.0007242	638.288	1274.56	0.5677	3705		437497	225	234	0
TRUE	TRUE	(K)SPFAYcmMIR(V)	0.97	31.9	31.0687	1.66	2	2	Carbamidomethyl (+57), Oxidation (+16)	-0.002011	646.284	1290.55	-1.557	2946		2962950	225	234	0
TRUE	TRUE	(K)SPFAYcMMIR(V)	0.97	24.48	32.6079	18.68	2	2	Carbamidomethyl (+57)	0.0004642	638.288	1274.56	0.3639	3776		433125	225	234	0
TRUE	TRUE	(K)SPFAYcMMIR(V)	0.97	25.13	32.2686	19.47	2	2	Carbamidomethyl (+57)	-0.0006158	638.288	1274.56	-0.4828	3602		500232	225	234	0
TRUE	TRUE	(K)SPFAYcMMIR(V)	0.96	22.3	32.56	21.36	2	2	Carbamidomethyl (+57)	-1.58e-05	638.288	1274.56	-0.01239	4016		433598	225	234	0
TRUE	TRUE	(K)SPFAYcmmIR(V)	0.96	26.34	30.0346	23.42	2	2	Carbamidomethyl (+57), Oxidation (+16), Oxidation (+16)	-0.001686	654.282	1306.55	-1.289	2550		3140990	225	234	0
TRUE	TRUE	(K)SPFAYcMMIR(V)	0.95	25.55	32.5261	23.23	2	2	Carbamidomethyl (+57)	0.001204	638.288	1274.56	0.944	3928		328664	225	234	0
TRUE	TRUE	(K)SPFAYcmMIR(V)	0.93	21.26	30.8135	2.02	2	2	Carbamidomethyl (+57), Oxidation (+16)	-0.001031	646.285	1290.55	-0.7981	3487		460172	225	234	0
TRUE	TRUE	(K)SPFAYcMMIR(V)	0.93	21.68	32.6811	20.79	2	2	Carbamidomethyl (+57)	0.0006042	638.288	1274.56	0.4737	3545		759635	225	234	0
TRUE	TRUE	(K)SPFAYcmmIR(V)	0.92	24.9	30.1494	19.76	2	2	Carbamidomethyl (+57), Oxidation (+16), Oxidation (+16)	-0.001926	654.282	1306.55	-1.473	2601		1953050	225	234	0
TRUE	TRUE	(K)SPFAYcMMIR(V)	0.92	24.09	31.9005	16.32	2	2	Carbamidomethyl (+57)	0.001564	638.289	1274.56	1.226	3522		657096	225	234	0
TRUE	TRUE	(K)SPFAYcmmIR(V)	0.91	18.93	30.2078	13.68	2	2	Carbamidomethyl (+57), Oxidation (+16), Oxidation (+16)	-0.0008258	654.282	1306.55	-0.6316	2339		6723810	225	234	0
TRUE	TRUE	(K)SPFAYcMMIR(V)	0.9	28.12	32.0003	21.37	2	2	Carbamidomethyl (+57)	-0.002216	638.287	1274.56	-1.737	3673		524852	225	234	0
TRUE	TRUE	(K)SPFAYcmmIR(V)	0.9	17.14	30.5423	13.41	2	2	Carbamidomethyl (+57), Oxidation (+16), Oxidation (+16)	0.0001542	654.283	1306.55	0.1179	2448		5502660	225	234	0
TRUE	TRUE	(K)SPFAYcMMIR(V)	0.9	20.55	31.6465	20.18	2	2	Carbamidomethyl (+57)	-0.0009958	638.287	1274.56	-0.7807	3356		1315620	225	234	0
TRUE	TRUE	(P)FAYcMMIR(V)	0.99	49.5	31.364	38.35	1	2	Carbamidomethyl (+57)	-0.001276	546.245	1090.47	-1.169	2753		7937000	227	234	0
TRUE	TRUE	(P)FAYcMmIR(V)	0.99	44.01	30.5994	0	1	2	Carbamidomethyl (+57), Oxidation (+16)	-0.0004708	554.243	1106.47	-0.4251	2371		1280660	227	234	0
TRUE	TRUE	(P)FAYcMmIR(V)	0.99	28.63	30.5994	0	1	2	Carbamidomethyl (+57), Oxidation (+16)	-0.0005908	554.243	1106.47	-0.5335	2442		3427530	227	234	0
TRUE	TRUE	(F)AYcmMIR(V)	0.9	28.7	27.0586	9.56	1	2	Carbamidomethyl (+57), Oxidation (+16)	0.0001892	480.709	959.403	0.197	1703		2486690	228	234	0
TRUE	TRUE	(F)AYcMMIR(V)	0.9	29.26	27.6193	23.72	1	2	Carbamidomethyl (+57)	4.42e-05	472.711	943.408	0.0468	2167		18897200	228	234	0
TRUE	TRUE	(F)AYcMmIR(V)	0.9	24.15	27.0757	7.03	1	2	Carbamidomethyl (+57), Oxidation (+16)	-0.0003508	480.709	959.402	-0.3653	1860		9869120	228	234	0
TRUE	TRUE	(R)VASKQLEEEDGSR(D)	1	38.73	35.0393	37.65	2	3		-0.001318	483.239	1446.69	-0.9104	1166		1530130	235	247	0
TRUE	TRUE	(R)VASKQLEEEDGSR(D)	1	65.96	35.164	59.53	2	2		0.0008581	724.355	1446.7	0.5927	1164		2737360	235	247	0
TRUE	TRUE	(R)VASKQLEEEDGSR(D)	0.94	27.7	35.0297	27.7	2	2		-0.001222	724.354	1446.69	-0.8441	1113		426607	235	247	0
TRUE	TRUE	(S)KQLEEEDGSR(D)	1	38.82	33.3345	34.27	1	2		3.806e-05	595.786	1189.56	0.03197	950		413638	238	247	0
TRUE	TRUE	(K)QLEEEDGSR(D)	1	63.63	30.3743	48.13	2	2		-0.0004219	531.738	1061.46	-0.3971	1443		5829950	239	247	0
TRUE	TRUE	(K)QLEEEDGSR(D)	1	57.4	30.4218	42.06	2	2		0.0001981	531.739	1061.46	0.1864	1011		191685000	239	247	0
TRUE	TRUE	(K)QLEEEDGSR(D)	1	52.47	30.3743	37.57	2	2		-0.0001619	531.739	1061.46	-0.1524	970		1593120	239	247	0
TRUE	TRUE	(K)QLEEEDGSR(D)	1	49.78	30.4258	34.73	2	2		-4.194e-05	531.739	1061.46	-0.03948	1041		19981700	239	247	0
TRUE	TRUE	(K)QLEEEDGSR(D)	1	49.33	30.3743	34.41	2	2		-0.0003019	531.739	1061.46	-0.2842	1084		3875240	239	247	0
TRUE	TRUE	(K)QLEEEDGSR(D)	1	48.99	30.3743	27.03	2	2		-0.0001619	531.739	1061.46	-0.1524	1422		42828000	239	247	0
TRUE	TRUE	(K)QLEEEDGSR(D)	1	49.83	30.3743	32.67	2	2		-0.0004219	531.738	1061.46	-0.3971	1062		7635360	239	247	0
TRUE	TRUE	(K)QLEEEDGSR(D)	1	50.57	30.3941	37	2	2		-0.0005419	531.738	1061.46	-0.5101	1155		1084120	239	247	0
TRUE	TRUE	(K)QLEEEDGSR(D)	1	46.07	30.3743	31.15	2	2		-0.0001619	531.739	1061.46	-0.1524	1105		2433570	239	247	0
TRUE	TRUE	(K)QLEEEDGSR(D)	1	48.43	30.2243	33.87	2	2		-0.0006619	531.738	1061.46	-0.623	991		4108350	239	247	0
TRUE	TRUE	(K)QLEEEDGSR(D)	1	46.67	30.4218	33.13	2	2		0.0003181	531.739	1061.46	0.2994	1126		1511860	239	247	0
TRUE	TRUE	(K)QLEEEDGSR(D)	1	47.06	30.1828	35.72	2	2		-0.001022	531.738	1061.46	-0.9619	1177		986544	239	247	0
TRUE	TRUE	(K)QLEEEDGSR(D)	1	39.6	30.3743	32.29	2	2		-0.0004219	531.738	1061.46	-0.3971	1443		18823800	239	247	0
TRUE	TRUE	(K)QLEEEDGSR(D)	1	36.86	30.3743	32.83	2	2		-0.0001619	531.739	1061.46	-0.1524	1422		119312000	239	247	0
TRUE	TRUE	(K)QLEEEDGSR(D)	1	37.41	30.3941	28.54	2	2		-0.0005419	531.738	1061.46	-0.5101	1247		300059	239	247	0
TRUE	TRUE	(K)QLEEEDGSR(D)	0.99	30.15	30.4218	27.69	2	2		0.0001981	531.739	1061.46	0.1864	1475		7131280	239	247	0
TRUE	TRUE	(K)QLEEEDGSR(D)	0.99	30.42	30.4218	22.2	2	2		0.0003181	531.739	1061.46	0.2994	1367		5068550	239	247	0
TRUE	TRUE	(K)QLEEEDGSR(D)	0.99	37.24	29.6708	34.42	2	2		-0.001522	531.738	1061.46	-1.432	1532		1752580	239	247	0
TRUE	TRUE	(K)QLEEEDGSR(D)	0.99	28.63	30.4218	15.53	2	2		0.0005581	531.739	1061.46	0.5252	943		260348	239	247	0
TRUE	TRUE	(K)QLEEEDGSR(D)	0.99	26.4	30.4258	25	2	2		-4.194e-05	531.739	1061.46	-0.03948	1225		821532	239	247	0
TRUE	TRUE	(K)QLEEEDGSR(D)	0.98	25.32	30.4218	21.47	2	2		7.806e-05	531.739	1061.46	0.07347	1200		851954	239	247	0
TRUE	TRUE	(K)QLEEEDGSR(D)	0.9	19.99	30.1828	18.77	2	2		-0.001022	531.738	1061.46	-0.9619	1282		1163050	239	247	0
TRUE	TRUE	(K)QLEEEDGSRDSPLFDFIEScLR(N)	1	40.1	36.7394	40.1	2	3	Carbamidomethyl (+57)	0.001288	881.407	2641.2	0.4875	4060		80267900	239	260	0
TRUE	TRUE	(Q)LEEEDGSR(D)	0.99	41.74	29.8	27.69	1	2		7.806e-05	467.709	933.404	0.08354	914		3684530	240	247	0
TRUE	TRUE	(Q)LEEEDGSR(D)	0.94	18.33	29.5713	7.11	1	2		-0.0002219	467.709	933.404	-0.2375	893		237506	240	247	0
TRUE	TRUE	(L)EEEDGSR(D)	0.9	34.6	25	29.32	1	2		-0.0007819	411.167	820.319	-0.952	1420		2468110	241	247	0
TRUE	TRUE	(L)EEEDGSR(D)	0.9	33.14	25	19.56	1	2		-0.0007819	411.167	820.319	-0.952	1420		990191	241	247	0
TRUE	TRUE	(L)EEEDGSR(D)	0.9	25.99	25	23.46	1	2		-0.0008419	411.167	820.319	-1.025	1442		863235	241	247	0
TRUE	TRUE	(D)GSRDSPLFDFIEScLR(N)	1	38.51	36.7182	34.91	1	3	Carbamidomethyl (+57)	6.82e-05	633.64	1897.9	0.03592	4011		2391070	245	260	0
TRUE	TRUE	(G)SRDSPLFDFIEScLR(N)	1	39.46	36.8966	23.74	1	3	Carbamidomethyl (+57)	0.001078	614.634	1840.88	0.5854	4007		2052820	246	260	0
TRUE	TRUE	(R)DSPLFDFIES(C)	0.99	40.01	33.1785	31.17	1	2		-0.001642	585.271	1168.53	-1.404	4050		3001960	248	257	0
TRUE	TRUE	(R)DSPLFDFIEScL(R)	0.98	34.32	34.4669	27.01	1	2	Carbamidomethyl (+57)	0.002004	721.83	1441.65	1.389	4124		2138220	248	259	0
TRUE	TRUE	(R)DSPLFDFIEScLR(N)	1	70.43	36.1752	58.91	2	3	Carbamidomethyl (+57)	-0.0009718	533.589	1597.74	-0.6078	4100		183339000	248	260	0
TRUE	TRUE	(R)DSPLFDFIEScLR(N)	1	51.96	35.9605	47.81	2	3	Carbamidomethyl (+57)	-0.0006118	533.589	1597.74	-0.3827	4121		3860820	248	260	0
TRUE	TRUE	(R)DSPLFDFIEScLR(N)	1	80.43	35.9605	72.38	2	2	Carbamidomethyl (+57)	-0.0005958	799.879	1597.74	-0.3727	4141		5008500	248	260	0
TRUE	TRUE	(R)DSPLFDFIEScLR(N)	1	75.31	35.9988	67.05	2	2	Carbamidomethyl (+57)	-9.58e-05	799.88	1597.74	-0.05992	4121		17221200	248	260	0
TRUE	TRUE	(R)DSPLFDFIEScLR(N)	1	75.48	35.9605	67.13	2	2	Carbamidomethyl (+57)	-0.0004558	799.88	1597.74	-0.2851	4100		1006530000	248	260	0
TRUE	TRUE	(R)DSPLFDFIEScLR(N)	1	66.73	35.7148	58.38	2	2	Carbamidomethyl (+57)	0.0006242	799.88	1597.75	0.3904	3712		1408480	248	260	0
TRUE	TRUE	(R)DSPLFDFIEScLR(N)	1	61.48	35.7148	53.49	2	2	Carbamidomethyl (+57)	0.0006242	799.88	1597.75	0.3904	4162		3440570	248	260	0
TRUE	TRUE	(R)DSPLFDFIEScLR(N)	1	59.55	35.914	51.29	2	2	Carbamidomethyl (+57)	0.0003842	799.88	1597.75	0.2403	4245		1844490	248	260	0
TRUE	TRUE	(R)DSPLFDFIEScLR(N)	1	59.4	35.9605	51.42	2	2	Carbamidomethyl (+57)	-0.0005958	799.879	1597.74	-0.3727	4265		2281730	248	260	0
TRUE	TRUE	(R)DSPLFDFIEScLR(N)	1	59.49	35.6797	51.42	2	2	Carbamidomethyl (+57)	0.001124	799.88	1597.75	0.7032	4224		1705300	248	260	0
TRUE	TRUE	(R)DSPLFDFIEScLR(N)	1	54.85	35.9988	52.11	2	2	Carbamidomethyl (+57)	-9.58e-05	799.88	1597.74	-0.05992	4334		2003900	248	260	0
TRUE	TRUE	(R)DSPLFDFIEScLR(N)	1	54.59	35.9956	53.08	2	2	Carbamidomethyl (+57)	-0.0002158	799.88	1597.74	-0.135	4396		1639150	248	260	0
TRUE	TRUE	(R)DSPLFDFIEScLR(N)	1	57.68	35.5871	51.64	2	2	Carbamidomethyl (+57)	0.001364	799.88	1597.75	0.8533	3656		2206330	248	260	0
TRUE	TRUE	(R)DSPLFDFIEScLR(N)	1	52.23	35.9051	50.29	2	2	Carbamidomethyl (+57)	0.0001442	799.88	1597.74	0.0902	4182		2358270	248	260	0
TRUE	TRUE	(R)DSPLFDFIEScLR(N)	1	51.07	35.914	49.97	2	2	Carbamidomethyl (+57)	0.0003842	799.88	1597.75	0.2403	4376		1753190	248	260	0
TRUE	TRUE	(R)DSPLFDFIEScLR(N)	1	51.82	35.6797	47.85	2	2	Carbamidomethyl (+57)	0.001244	799.88	1597.75	0.7782	4203		2230860	248	260	0
TRUE	TRUE	(R)DSPLFDFIEScLR(N)	1	48.34	35.9627	44.14	2	2	Carbamidomethyl (+57)	-0.001196	799.879	1597.74	-0.748	3737		4034280	248	260	0
TRUE	TRUE	(R)DSPLFDFIEScLR(N)	1	27.76	35.6914	23.78	2	3	Carbamidomethyl (+57)	0.0006782	533.589	1597.75	0.4242	3875		1206060	248	260	0
TRUE	TRUE	(R)DSPLFDFIEScLR(N)	1	27.11	35.9051	22.9	2	3	Carbamidomethyl (+57)	0.0001382	533.589	1597.74	0.08644	3658		1038950	248	260	0
TRUE	TRUE	(R)DSPLFDFIEScLR(N)	1	46.42	35.9627	44.52	2	2	Carbamidomethyl (+57)	-0.001196	799.879	1597.74	-0.748	4286		2739430	248	260	0
TRUE	TRUE	(R)DSPLFDFIEScLR(N)	1	43.47	35.9638	43.08	2	2	Carbamidomethyl (+57)	-0.001316	799.879	1597.74	-0.823	4355		1831110	248	260	0
TRUE	TRUE	(R)DSPLFDFIEScLR(N)	1	44.05	35.9229	40.56	2	2	Carbamidomethyl (+57)	0.001864	799.881	1597.75	1.166	3874		2974550	248	260	0
TRUE	TRUE	(R)DSPLFDFIEScLR(N)	1	50.36	35.4949	48.11	2	2	Carbamidomethyl (+57)	-0.002776	799.878	1597.74	-1.736	4314		2033840	248	260	0
TRUE	TRUE	(R)DSPLFDFIEScLR(N)	1	36.24	35.9988	35.8	2	2	Carbamidomethyl (+57)	-9.58e-05	799.88	1597.74	-0.05992	4453		1472330	248	260	0
TRUE	TRUE	(R)DSPLFDFIEScLR(N)	0.98	30.48	35.9605	27.12	2	2	Carbamidomethyl (+57)	-0.0005958	799.879	1597.74	-0.3727	4775		134095	248	260	0
TRUE	TRUE	(R)DSPLFDFIEScLR(N)	0.97	19.22	35.9295	9.64	2	3	Carbamidomethyl (+57)	-0.0007918	533.589	1597.74	-0.4953	3718		434160	248	260	0
TRUE	TRUE	(D)SPLFDFIEScLR(N)	1	65.61	35.8861	62.09	1	2	Carbamidomethyl (+57)	0.0002842	742.366	1482.72	0.1915	4057		25367000	249	260	0	COPG2_HUMAN
TRUE	TRUE	(S)PLFDFIEScLR(N)	1	62	36.0552	53.46	1	2	Carbamidomethyl (+57)	6.42e-05	698.85	1395.69	0.04597	3882		802314	250	260	0	COPG2_HUMAN
TRUE	TRUE	(S)PLFDFIEScLR(N)	1	57.24	35.8024	51.12	1	2	Carbamidomethyl (+57)	-0.0002958	698.85	1395.69	-0.2118	3904		603401	250	260	0	COPG2_HUMAN
TRUE	TRUE	(S)PLFDFIEScLR(N)	1	56.26	35.9528	50	1	2	Carbamidomethyl (+57)	-0.003356	698.848	1395.68	-2.403	4105		6518840	250	260	0	COPG2_HUMAN
TRUE	TRUE	(P)LFDFIEScLR(N)	1	40.83	34.6598	25.84	1	2	Carbamidomethyl (+57)	-0.0007158	650.323	1298.63	-0.5508	3550		804924	251	260	0	COPG2_HUMAN
TRUE	TRUE	(L)FDFIEScLR(N)	0.9	24.22	33.3686	20.5	1	2	Carbamidomethyl (+57)	-0.001216	593.781	1185.55	-1.025	2927		2944310	252	260	0	COPG2_HUMAN
TRUE	TRUE	(R)NKHEMVVY(E)	0.96	24.15	33.9898	15.49	1	2		-6.194e-05	510.252	1018.49	-0.06076	1719		3101390	261	268	0
TRUE	TRUE	(R)NKHEmVVYEA(A)	0.95	24.32	33.587	20.98	1	2	Oxidation (+16)	-0.000397	618.29	1234.56	-0.3213	1470		3125520	261	270	0
TRUE	TRUE	(R)NKHEmVVYEAAS(A)	0.99	36.38	34.0569	25.32	1	2	Oxidation (+16)	-0.001137	697.324	1392.63	-0.8158	1435		1684190	261	272	0
TRUE	TRUE	(R)NKHEMVVYEAASA(I)	0.96	26.5	34.5682	26.5	1	2		-0.0008419	724.845	1447.68	-0.5812	1848		3345240	261	273	0
TRUE	TRUE	(R)NKHEmVVYEAASAIVN(L)	0.98	34.19	36.4375	26.54	1	2	Oxidation (+16)	0.001363	895.941	1789.87	0.7611	2374		1724170	261	276	0
TRUE	TRUE	(R)NKHEmVVYEAASAIVNLPG(C)	1	39.12	36.9311	38.51	1	3	Oxidation (+16)	-0.002453	686.682	2057.02	-1.192	3073		9419390	261	279	0
TRUE	TRUE	(R)NKHEMVVYEAASAIVNLPG(C)	1	35.6	36.6633	31.13	1	3		-0.003268	681.35	2041.03	-1.6	3383		2268510	261	279	0
TRUE	TRUE	(R)NKHEMVVYEAASAIVNLPG(C)	0.99	38	36.7815	38	1	2		0.001318	1021.52	2041.03	0.6455	3384		2185930	261	279	0
TRUE	TRUE	(R)NKHEMVVYEAASAIVNLPG(C)	0.99	44.71	36.3589	44.71	1	2		0.004618	1021.52	2041.03	2.261	3358		1750140	261	279	0
TRUE	TRUE	(R)NKHEMVVYEAASAIVNLPG(C)	0.98	23.04	36.8485	15.45	1	3		-0.002158	681.35	2041.03	-1.057	3362		2492370	261	279	0
TRUE	TRUE	(R)NKHEMVVYEAASAIVNLPGc(S)	1	40.41	37.4881	38.51	1	3	Carbamidomethyl (+57)	-0.0003018	734.694	2201.06	-0.1371	3328		1824060	261	280	0
TRUE	TRUE	(R)NKHEmVVYEAASAIVNLPGc(S)	1	31.49	37.2148	29.22	1	3	Oxidation (+16), Carbamidomethyl (+57)	-0.003867	740.025	2217.05	-1.743	3038		3089420	261	280	0
TRUE	TRUE	(R)NKHEMVVYEAASAIVNLPGc(S)	0.9	28.18	37.2411	16.03	1	2	Carbamidomethyl (+57)	0.002644	1101.54	2201.06	1.201	3327		916547	261	280	0
TRUE	TRUE	(R)NKHEmVVYEAASAIVNLPGcSAK(E)	1	89.06	37.6507	87.14	2	3	Oxidation (+16), Carbamidomethyl (+57)	0.0005932	835.414	2503.22	0.2369	2820		59303800	261	283	0
TRUE	TRUE	(R)NKHEMVVYEAASAIVNLPGcSAK(E)	1	80.46	37.3878	78.28	2	3	Carbamidomethyl (+57)	0.0003482	830.082	2487.23	0.1399	3088		176677000	261	283	0
TRUE	TRUE	(R)NKHEMVVYEAASAIVNLPGcSAK(E)	1	79.82	37.611	76.38	2	3	Carbamidomethyl (+57)	-0.0004018	830.082	2487.22	-0.1615	3607		6082430	261	283	0
TRUE	TRUE	(R)NKHEMVVYEAASAIVNLPGcSAK(E)	1	79.43	37.611	75.37	2	3	Carbamidomethyl (+57)	-0.0004018	830.082	2487.22	-0.1615	3762		3762990	261	283	0
TRUE	TRUE	(R)NKHEMVVYEAASAIVNLPGcSAK(E)	1	79.05	37.611	76.09	2	3	Carbamidomethyl (+57)	-0.0004018	830.082	2487.22	-0.1615	3251		17202600	261	283	0
TRUE	TRUE	(R)NKHEMVVYEAASAIVNLPGcSAK(E)	1	78.74	37.4788	76.85	2	3	Carbamidomethyl (+57)	0.002538	830.083	2487.23	1.02	3500		7207680	261	283	0
TRUE	TRUE	(R)NKHEMVVYEAASAIVNLPGcSAK(E)	1	78.62	37.4445	76.29	2	3	Carbamidomethyl (+57)	0.004188	830.084	2487.23	1.683	3630		4618410	261	283	0
TRUE	TRUE	(R)NKHEMVVYEAASAIVNLPGcSAK(E)	1	78.8	37.6403	75.15	2	3	Carbamidomethyl (+57)	-0.001662	830.082	2487.22	-0.6679	3228		20181500	261	283	0
TRUE	TRUE	(R)NKHEMVVYEAASAIVNLPGcSAK(E)	1	73.37	37.5012	70.84	2	3	Carbamidomethyl (+57)	0.001068	830.083	2487.23	0.4293	3705		4072930	261	283	0
TRUE	TRUE	(R)NKHEMVVYEAASAIVNLPGcSAK(E)	1	73.34	37.6193	69.83	2	3	Carbamidomethyl (+57)	-0.001482	830.082	2487.22	-0.5955	3155		28444800	261	283	0
TRUE	TRUE	(R)NKHEMVVYEAASAIVNLPGcSAK(E)	1	72.59	37.3416	69.16	2	3	Carbamidomethyl (+57)	0.004368	830.084	2487.23	1.756	3113		139231000	261	283	0
TRUE	TRUE	(R)NKHEMVVYEAASAIVNLPGcSAK(E)	1	71.47	37.5297	67.72	2	3	Carbamidomethyl (+57)	0.0007082	830.082	2487.23	0.2846	3272		15320800	261	283	0
TRUE	TRUE	(R)NKHEmVVYEAASAIVNLPGcSAK(E)	1	70.03	37.6492	67.02	2	3	Oxidation (+16), Carbamidomethyl (+57)	0.0009832	835.414	2503.22	0.3926	2886		16798200	261	283	0
TRUE	TRUE	(R)NKHEMVVYEAASAIVNLPGcSAK(E)	1	69.42	37.5633	68.75	2	3	Carbamidomethyl (+57)	0.0001682	830.082	2487.23	0.0676	3317		12790500	261	283	0
TRUE	TRUE	(R)NKHEmVVYEAASAIVNLPGcSAK(E)	1	69.52	37.6908	67.89	2	3	Oxidation (+16), Carbamidomethyl (+57)	-0.0003068	835.414	2503.22	-0.1225	2841		127392000	261	283	0
TRUE	TRUE	(R)NKHEMVVYEAASAIVNLPGcSAK(E)	1	70.2	37.5853	65.62	2	3	Carbamidomethyl (+57)	-0.002232	830.082	2487.22	-0.8969	3338		9474140	261	283	0
TRUE	TRUE	(R)NKHEMVVYEAASAIVNLPGcSAK(E)	1	66.93	37.5427	66.25	2	3	Carbamidomethyl (+57)	-0.0007618	830.082	2487.22	-0.3062	3416		9682700	261	283	0
TRUE	TRUE	(R)NKHEMVVYEAASAIVNLPGcSAK(E)	1	65.91	37.5534	64.13	2	3	Carbamidomethyl (+57)	-1.18e-05	830.082	2487.22	-0.004742	3561		5749590	261	283	0
TRUE	TRUE	(R)NKHEmVVYEAASAIVNLPGcSAK(E)	1	64.25	37.6597	64.25	2	3	Oxidation (+16), Carbamidomethyl (+57)	0.0002332	835.414	2503.22	0.09312	2863		48081000	261	283	0
TRUE	TRUE	(R)NKHEMVVYEAASAIVNLPGcSAK(E)	1	64.13	37.5534	60.88	2	3	Carbamidomethyl (+57)	-0.0009418	830.082	2487.22	-0.3785	3133		57056300	261	283	0
TRUE	TRUE	(R)NKHEMVVYEAASAIVNLPGcSAK(E)	1	63.56	37.5297	61.9	2	3	Carbamidomethyl (+57)	0.0007082	830.082	2487.23	0.2846	3207		26624300	261	283	0
TRUE	TRUE	(R)NKHEmVVYEAASAIVNLPGcSAK(E)	1	66.46	37.611	66.46	2	3	Oxidation (+16), Carbamidomethyl (+57)	0.001703	835.414	2503.22	0.6801	2954		9139900	261	283	0
TRUE	TRUE	(R)NKHEMVVYEAASAIVNLPGcSAK(E)	1	64.28	37.4788	60	2	3	Carbamidomethyl (+57)	0.002538	830.083	2487.23	1.02	3439		9035570	261	283	0
TRUE	TRUE	(R)NKHEMVVYEAASAIVNLPGcSAK(E)	1	59.98	37.6365	56.2	2	3	Carbamidomethyl (+57)	-0.001842	830.082	2487.22	-0.7402	3734		3224100	261	283	0
TRUE	TRUE	(R)NKHEMVVYEAASAIVNLPGcSAK(E)	1	52.77	37.5686	50.69	2	4	Carbamidomethyl (+57)	-0.0007278	622.813	2487.22	-0.2925	3089		78092200	261	283	0
TRUE	TRUE	(R)NKHEMVVYEAASAIVNLPGcSAK(E)	1	57.99	37.5534	54.75	2	3	Carbamidomethyl (+57)	-0.0009418	830.082	2487.22	-0.3785	3815		1855170	261	283	0
TRUE	TRUE	(R)NKHEMVVYEAASAIVNLPGcSAK(E)	1	55.69	37.611	52.85	2	3	Carbamidomethyl (+57)	-0.0004018	830.082	2487.22	-0.1615	3859		2879330	261	283	0
TRUE	TRUE	(R)NKHEmVVYEAASAIVNLPGcSAK(E)	1	47.9	37.6849	44.79	2	4	Oxidation (+16), Carbamidomethyl (+57)	-0.0005228	626.812	2503.22	-0.2088	2842		55614900	261	283	0
TRUE	TRUE	(R)NKHEMVVYEAASAIVNLPGcSAK(E)	1	54.32	37.6095	52.83	2	3	Carbamidomethyl (+57)	-0.0002218	830.082	2487.22	-0.08914	3925		2610450	261	283	0
TRUE	TRUE	(R)NKHEmVVYEAASAIVNLPGcSAK(E)	1	49.64	37.7232	49.29	2	4	Oxidation (+16), Carbamidomethyl (+57)	-0.001723	626.812	2503.22	-0.688	2864		18847800	261	283	0
TRUE	TRUE	(R)NKHEMVVYEAASAIVNLPGcSAK(E)	1	55.67	37.6193	51.42	2	3	Carbamidomethyl (+57)	-0.001482	830.082	2487.22	-0.5955	4010		4191770	261	283	0
TRUE	TRUE	(R)NKHEmVVYEAASAIVNLPGcSAK(E)	1	46.96	37.6908	44.24	2	4	Oxidation (+16), Carbamidomethyl (+57)	-0.0002828	626.812	2503.22	-0.1129	2821		74762400	261	283	0
TRUE	TRUE	(R)NKHEMVVYEAASAIVNLPGcSAK(E)	1	53.18	37.6095	51.57	2	3	Carbamidomethyl (+57)	-0.0002218	830.082	2487.22	-0.08914	3903		2779010	261	283	0
TRUE	TRUE	(R)NKHEMVVYEAASAIVNLPGcSAK(E)	1	53.54	37.3496	53.06	2	3	Carbamidomethyl (+57)	0.0005282	830.082	2487.23	0.2123	3295		21880300	261	283	0
TRUE	TRUE	(R)NKHEMVVYEAASAIVNLPGcSAK(E)	1	58.54	37.2965	56.86	2	3	Carbamidomethyl (+57)	0.003828	830.084	2487.23	1.539	3979		2932170	261	283	0
TRUE	TRUE	(R)NKHEMVVYEAASAIVNLPGcSAK(E)	1	99.39	37.4772	99.39	2	2	Carbamidomethyl (+57)	0.001644	1244.62	2487.23	0.6608	3089		7890280	261	283	0
TRUE	TRUE	(R)NKHEmVVYEAASAIVNLPGcSAK(E)	1	44.49	37.6849	43.36	2	4	Oxidation (+16), Carbamidomethyl (+57)	-0.0005228	626.812	2503.22	-0.2088	2988		2873820	261	283	0
TRUE	TRUE	(R)NKHEMVVYEAASAIVNLPGcSAK(E)	1	97.26	37.4772	97.26	2	2	Carbamidomethyl (+57)	0.001644	1244.62	2487.23	0.6608	3089		33628700	261	283	0
TRUE	TRUE	(R)NKHEMVVYEAASAIVNLPGcSAK(E)	1	53.55	37.5205	48.83	2	3	Carbamidomethyl (+57)	0.002358	830.083	2487.23	0.9477	3948		2621990	261	283	0
TRUE	TRUE	(R)NKHEMVVYEAASAIVNLPGcSAK(E)	1	45.01	37.5686	44.29	2	4	Carbamidomethyl (+57)	-0.001928	622.813	2487.22	-0.7748	2475		4826720	261	283	0
TRUE	TRUE	(R)NKHEMVVYEAASAIVNLPGcSAK(E)	1	55.1	37.4593	54.3	2	3	Carbamidomethyl (+57)	-0.003492	830.081	2487.22	-1.403	2473		4460140	261	283	0
TRUE	TRUE	(R)NKHEMVVYEAASAIVNLPGcSAK(E)	1	50.98	37.387	48.07	2	3	Carbamidomethyl (+57)	0.001248	830.083	2487.23	0.5016	3584		5415990	261	283	0
TRUE	TRUE	(R)NKHEmVVYEAASAIVNLPGcSAK(E)	1	49.04	37.6507	49.04	2	3	Oxidation (+16), Carbamidomethyl (+57)	0.0005932	835.414	2503.22	0.2369	2976		9780300	261	283	0
TRUE	TRUE	(R)NKHEMVVYEAASAIVNLPGcSAK(E)	1	89.73	37.6088	89.73	2	2	Carbamidomethyl (+57)	-0.001296	1244.62	2487.22	-0.5208	3134		8608160	261	283	0
TRUE	TRUE	(R)NKHEMVVYEAASAIVNLPGcSAK(E)	1	47.58	37.3496	44.81	2	3	Carbamidomethyl (+57)	0.0005282	830.082	2487.23	0.2123	4718		2275380	261	283	0
TRUE	TRUE	(R)NKHEMVVYEAASAIVNLPGcSAK(E)	1	47.33	37.5846	46.08	2	3	Carbamidomethyl (+57)	-0.0005818	830.082	2487.22	-0.2338	4698		2071400	261	283	0
TRUE	TRUE	(R)NKHEMVVYEAASAIVNLPGcSAK(E)	1	46.93	37.5846	44.34	2	3	Carbamidomethyl (+57)	-0.0005818	830.082	2487.22	-0.2338	3836		2968540	261	283	0
TRUE	TRUE	(R)NKHEMVVYEAASAIVNLPGcSAK(E)	1	45.9	37.5534	43.41	2	3	Carbamidomethyl (+57)	-1.18e-05	830.082	2487.22	-0.004742	3681		4596110	261	283	0
TRUE	TRUE	(R)NKHEMVVYEAASAIVNLPGcSAK(E)	1	47.07	37.532	44.73	2	3	Carbamidomethyl (+57)	0.0008882	830.083	2487.23	0.357	4739		1991630	261	283	0
TRUE	TRUE	(R)NKHEmVVYEAASAIVNLPGcSAK(E)	1	98.05	37.5588	97.4	2	2	Oxidation (+16), Carbamidomethyl (+57)	0.005249	1252.62	2503.23	2.096	2821		12889100	261	283	0
TRUE	TRUE	(R)NKHEMVVYEAASAIVNLPGcSAK(E)	1	47.48	37.4374	45.54	2	3	Carbamidomethyl (+57)	0.001818	830.083	2487.23	0.7307	3654		4521360	261	283	0
TRUE	TRUE	(R)NKHEMVVYEAASAIVNLPGcSAK(E)	1	43.21	37.6148	43.21	2	4	Carbamidomethyl (+57)	-0.002408	622.813	2487.22	-0.9677	3121		39090400	261	283	0
TRUE	TRUE	(R)NKHEmVVYEAASAIVNLPGcSAK(E)	1	80.93	37.6477	80.93	2	2	Oxidation (+16), Carbamidomethyl (+57)	0.0006092	1252.62	2503.22	0.2433	2842		16318900	261	283	0
TRUE	TRUE	(R)NKHEMVVYEAASAIVNLPGcSAK(E)	1	45.12	37.5534	42.43	2	3	Carbamidomethyl (+57)	-0.0009418	830.082	2487.22	-0.3785	3784		3540790	261	283	0
TRUE	TRUE	(R)NKHEMVVYEAASAIVNLPGcSAK(E)	1	47.93	37.4796	46.76	2	3	Carbamidomethyl (+57)	0.002718	830.083	2487.23	1.092	4151		1757430	261	283	0
TRUE	TRUE	(R)NKHEMVVYEAASAIVNLPGcSAK(E)	1	91.33	37.303	90.88	2	2	Carbamidomethyl (+57)	0.004804	1244.62	2487.23	1.931	3157		4297130	261	283	0
TRUE	TRUE	(R)NKHEMVVYEAASAIVNLPGcSAK(E)	1	42.67	37.3878	40.62	2	3	Carbamidomethyl (+57)	0.0003482	830.082	2487.23	0.1399	4760		1744390	261	283	0
TRUE	TRUE	(R)NKHEMVVYEAASAIVNLPGcSAK(E)	1	44.74	37.5473	43.34	2	3	Carbamidomethyl (+57)	0.002178	830.083	2487.23	0.8754	4781		1545150	261	283	0
TRUE	TRUE	(R)NKHEmVVYEAASAIVNLPGcSAK(E)	1	42.03	37.6328	42.03	2	3	Oxidation (+16), Carbamidomethyl (+57)	0.001163	835.414	2503.22	0.4645	2997		8176460	261	283	0
TRUE	TRUE	(R)NKHEMVVYEAASAIVNLPGcSAK(E)	1	34.8	37.6095	34.8	2	4	Carbamidomethyl (+57)	-0.0002078	622.813	2487.22	-0.08351	3207		12687300	261	283	0
TRUE	TRUE	(R)NKHEMVVYEAASAIVNLPGcSAK(E)	1	83.26	37.4084	83.26	2	2	Carbamidomethyl (+57)	0.004324	1244.62	2487.23	1.738	3113		16144100	261	283	0
TRUE	TRUE	(R)NKHEMVVYEAASAIVNLPGcSAK(E)	1	42.64	37.5473	39.33	2	3	Carbamidomethyl (+57)	0.002178	830.083	2487.23	0.8754	4678		1984170	261	283	0
TRUE	TRUE	(R)NKHEMVVYEAASAIVNLPGcSAK(E)	1	41.3	37.6193	41.3	2	3	Carbamidomethyl (+57)	-0.001482	830.082	2487.22	-0.5955	4657		2217460	261	283	0
TRUE	TRUE	(R)NKHEMVVYEAASAIVNLPGcSAK(E)	1	74.98	37.5205	74.3	2	2	Carbamidomethyl (+57)	0.002364	1244.62	2487.23	0.9502	3233		1693300	261	283	0
TRUE	TRUE	(R)NKHEMVVYEAASAIVNLPGcSAK(E)	1	40.16	37.5012	36.2	2	3	Carbamidomethyl (+57)	0.001068	830.083	2487.23	0.4293	3880		2986880	261	283	0
TRUE	TRUE	(R)NKHEMVVYEAASAIVNLPGcSAK(E)	1	38.59	37.5534	36.37	2	3	Carbamidomethyl (+57)	-1.18e-05	830.082	2487.22	-0.004742	4129		1854260	261	283	0
TRUE	TRUE	(R)NKHEMVVYEAASAIVNLPGcSAK(E)	1	81	37.303	81	2	2	Carbamidomethyl (+57)	0.004804	1244.62	2487.23	1.931	3157		592257	261	283	0
TRUE	TRUE	(R)NKHEmVVYEAASAIVNLPGcSAK(E)	1	35.25	37.7232	35.25	2	4	Oxidation (+16), Carbamidomethyl (+57)	-0.001723	626.812	2503.22	-0.688	2910		8207630	261	283	0
TRUE	TRUE	(R)NKHEMVVYEAASAIVNLPGcSAK(E)	1	68.29	37.4288	68.29	2	2	Carbamidomethyl (+57)	0.001384	1244.62	2487.23	0.5563	3211		3150220	261	283	0
TRUE	TRUE	(R)NKHEmVVYEAASAIVNLPGcSAK(E)	1	49.94	37.5785	47.82	2	3	Oxidation (+16), Carbamidomethyl (+57)	-0.006547	835.412	2503.21	-2.614	2932		9214610	261	283	0
TRUE	TRUE	(R)NKHEMVVYEAASAIVNLPGcSAK(E)	1	32.55	37.3552	32.55	2	4	Carbamidomethyl (+57)	0.0005122	622.814	2487.23	0.2058	3154		14779700	261	283	0
TRUE	TRUE	(R)NKHEmVVYEAASAIVNLPGcSAK(E)	1	32.9	37.7232	30.44	2	4	Oxidation (+16), Carbamidomethyl (+57)	-0.001723	626.812	2503.22	-0.688	2888		8309740	261	283	0
TRUE	TRUE	(R)NKHEmVVYEAASAIVNLPGcSAK(E)	1	32.48	37.7232	31.56	2	4	Oxidation (+16), Carbamidomethyl (+57)	-0.001723	626.812	2503.22	-0.688	3013		2234640	261	283	0
TRUE	TRUE	(R)NKHEMVVYEAASAIVNLPGcSAK(E)	1	45.98	37.5997	45.16	2	3	Carbamidomethyl (+57)	-0.006432	830.08	2487.22	-2.585	4637		2122300	261	283	0
TRUE	TRUE	(R)NKHEMVVYEAASAIVNLPGcSAK(E)	1	61.79	37.5343	61.79	2	2	Carbamidomethyl (+57)	0.002124	1244.62	2487.23	0.8537	3510		609984	261	283	0
TRUE	TRUE	(R)NKHEMVVYEAASAIVNLPGcSAK(E)	1	62.89	37.4695	62.89	2	2	Carbamidomethyl (+57)	0.002604	1244.62	2487.23	1.047	3393		1323370	261	283	0
TRUE	TRUE	(R)NKHEMVVYEAASAIVNLPGcSAK(E)	1	55.65	37.6065	55.65	2	2	Carbamidomethyl (+57)	-0.0005558	1244.62	2487.22	-0.2234	3484		723193	261	283	0
TRUE	TRUE	(R)NKHEMVVYEAASAIVNLPGcSAK(E)	1	60.65	37.4695	58.32	2	2	Carbamidomethyl (+57)	0.002604	1244.62	2487.23	1.047	3445		736725	261	283	0
TRUE	TRUE	(R)NKHEmVVYEAASAIVNLPGcSAK(E)	1	59.46	37.6597	58.94	2	2	Oxidation (+16), Carbamidomethyl (+57)	0.002089	1252.62	2503.22	0.8343	2891		2748290	261	283	0
TRUE	TRUE	(R)NKHEmVVYEAASAIVNLPGcSAK(E)	1	33.32	37.5442	33.32	2	3	Oxidation (+16), Carbamidomethyl (+57)	0.001343	835.414	2503.22	0.5364	3054		8168100	261	283	0
TRUE	TRUE	(R)NKHEmVVYEAASAIVNLPGcSAK(E)	1	57.09	37.7063	55.55	2	2	Oxidation (+16), Carbamidomethyl (+57)	-0.002311	1252.62	2503.22	-0.9228	2864		5152790	261	283	0
TRUE	TRUE	(R)NKHEmVVYEAASAIVNLPGcSAK(E)	1	26.62	37.5005	24.64	2	4	Oxidation (+16), Carbamidomethyl (+57)	0.0004772	626.812	2503.22	0.1906	2942		4421010	261	283	0
TRUE	TRUE	(R)NKHEMVVYEAASAIVNLPGcSAK(E)	1	55.37	37.5074	54.31	2	2	Carbamidomethyl (+57)	0.002864	1244.62	2487.23	1.151	2479		684205	261	283	0
TRUE	TRUE	(R)NKHEMVVYEAASAIVNLPGcSAK(E)	1	29.05	37.6095	29.05	2	3	Carbamidomethyl (+57)	-0.0002218	830.082	2487.22	-0.08914	4070		4527530	261	283	0
TRUE	TRUE	(R)NKHEmVVYEAASAIVNLPGcSAK(E)	1	32.05	37.7063	31.52	2	3	Oxidation (+16), Carbamidomethyl (+57)	-0.002317	835.413	2503.22	-0.9252	2294		3040180	261	283	0
TRUE	TRUE	(R)NKHEMVVYEAASAIVNLPGcSAK(E)	1	60.81	37.3344	60.81	2	2	Carbamidomethyl (+57)	0.006024	1244.62	2487.23	2.421	3317		2421190	261	283	0
TRUE	TRUE	(R)NKHEmVVYEAASAIVNLPGcSAK(E)	1	29.7	37.7247	29.7	2	3	Oxidation (+16), Carbamidomethyl (+57)	-0.001957	835.413	2503.22	-0.7814	2696		4969140	261	283	0
TRUE	TRUE	(R)NKHEMVVYEAASAIVNLPGcSAK(E)	1	22.79	37.6095	22.15	2	4	Carbamidomethyl (+57)	-0.0002078	622.813	2487.22	-0.08351	3566		2370370	261	283	0
TRUE	TRUE	(R)NKHEMVVYEAASAIVNLPGcSAK(E)	1	27.16	37.5846	27.12	2	3	Carbamidomethyl (+57)	-0.0005818	830.082	2487.22	-0.2338	3046		2190000	261	283	0
TRUE	TRUE	(R)NKHEMVVYEAASAIVNLPGcSAK(E)	1	28.39	37.3296	27.28	2	4	Carbamidomethyl (+57)	0.005392	622.815	2487.23	2.167	3543		2607300	261	283	0
TRUE	TRUE	(R)NKHEMVVYEAASAIVNLPGcSAK(E)	1	43.18	37.4695	43.18	2	2	Carbamidomethyl (+57)	0.002604	1244.62	2487.23	1.047	3445		106638	261	283	0
TRUE	TRUE	(R)NKHEMVVYEAASAIVNLPGcSAK(E)	0.99	24.66	37.5297	24.27	2	3	Carbamidomethyl (+57)	0.0007082	830.082	2487.23	0.2846	4192		1563490	261	283	0
TRUE	TRUE	(R)NKHEMVVYEAASAIVNLPGcSAK(E)	0.99	29.07	37.3119	29.07	2	3	Carbamidomethyl (+57)	0.004908	830.084	2487.23	1.973	2915		1371560	261	283	0
TRUE	TRUE	(R)NKHEMVVYEAASAIVNLPGcSAK(E)	0.99	43.08	37.4084	43.08	2	2	Carbamidomethyl (+57)	0.004324	1244.62	2487.23	1.738	4639		607033	261	283	0
TRUE	TRUE	(R)NKHEMVVYEAASAIVNLPGcSAK(E)	0.99	25.2	37.4374	24.32	2	3	Carbamidomethyl (+57)	0.001818	830.083	2487.23	0.7307	4217		670238	261	283	0
TRUE	TRUE	(R)NKHEMVVYEAASAIVNLPGcSAK(E)	0.99	18.53	37.6095	18.53	2	4	Carbamidomethyl (+57)	-0.0002078	622.813	2487.22	-0.08351	3445		3859160	261	283	0
TRUE	TRUE	(R)NKHEMVVYEAASAIVNLPGcSAK(E)	0.99	18.4	37.5213	18.07	2	4	Carbamidomethyl (+57)	0.0009922	622.814	2487.23	0.3988	3495		3230230	261	283	0
TRUE	TRUE	(R)NKHEMVVYEAASAIVNLPGcSAK(E)	0.99	20.67	37.4382	16.56	2	4	Carbamidomethyl (+57)	0.001712	622.814	2487.23	0.6881	3638		1949000	261	283	0
TRUE	TRUE	(R)NKHEMVVYEAASAIVNLPGcSAK(E)	0.98	31.34	37.5305	29.44	2	2	Carbamidomethyl (+57)	0.0006642	1244.62	2487.23	0.2669	3666		236906	261	283	0
TRUE	TRUE	(R)NKHEMVVYEAASAIVNLPGcSAK(E)	0.97	20.64	37.5427	19.91	2	3	Carbamidomethyl (+57)	-0.0007618	830.082	2487.22	-0.3062	4172		1583090	261	283	0
TRUE	TRUE	(R)NKHEMVVYEAASAIVNLPGcSAK(E)	0.95	16.64	37.5686	16.09	2	4	Carbamidomethyl (+57)	-0.0007278	622.813	2487.22	-0.2925	3660		1868310	261	283	0
TRUE	TRUE	(R)NKHEMVVYEAASAIVNLPGcSAK(E)	0.95	14.96	37.3552	14.85	2	4	Carbamidomethyl (+57)	0.0005122	622.814	2487.23	0.2058	3521		3021360	261	283	0
TRUE	TRUE	(R)NKHEMVVYEAASAIVNLPGcSAK(E)	0.93	17.6	37.5374	16.29	2	4	Carbamidomethyl (+57)	-0.003648	622.813	2487.22	-1.466	3347		6522720	261	283	0
TRUE	TRUE	(N)KHEMVVYEAASAIVNLPGcSAK(E)	1	45.18	37.2115	41.03	1	3	Carbamidomethyl (+57)	-0.002712	792.067	2373.18	-1.142	3069		3761990	262	283	0
TRUE	TRUE	(N)KHEmVVYEAASAIVNLPGcSAK(E)	1	46.32	37.5043	42.63	1	3	Oxidation (+16), Carbamidomethyl (+57)	-0.007597	797.397	2389.17	-3.178	2780		1963820	262	283	0
TRUE	TRUE	(K)HEMVVYEAASAIVNLPGcSAK(E)	1	68.28	37.4233	68.28	2	3	Carbamidomethyl (+57)	-0.0004218	749.37	2245.09	-0.1878	3330		19177300	263	283	0
TRUE	TRUE	(K)HEmVVYEAASAIVNLPGcSAK(E)	1	67.79	37.3247	67.38	2	3	Oxidation (+16), Carbamidomethyl (+57)	0.0001832	754.701	2261.08	0.08098	3028		10493100	263	283	0
TRUE	TRUE	(K)HEMVVYEAASAIVNLPGcSAK(E)	1	63.43	37.4233	60.71	2	3	Carbamidomethyl (+57)	-0.0004218	749.37	2245.09	-0.1878	3396		8172050	263	283	0
TRUE	TRUE	(K)HEMVVYEAASAIVNLPGcSAK(E)	1	134.23	37.3799	134.23	2	2	Carbamidomethyl (+57)	0.003304	1123.55	2245.09	1.471	3326		6240010	263	283	0
TRUE	TRUE	(K)HEMVVYEAASAIVNLPGcSAK(E)	1	70.36	37.2362	70.32	2	3	Carbamidomethyl (+57)	0.001588	749.37	2245.09	0.7071	3309		55324500	263	283	0
TRUE	TRUE	(K)HEmVVYEAASAIVNLPGcSAK(E)	1	59.69	37.3022	59.25	2	3	Oxidation (+16), Carbamidomethyl (+57)	0.0007532	754.702	2261.08	0.333	3005		10619200	263	283	0
TRUE	TRUE	(K)HEMVVYEAASAIVNLPGcSAK(E)	1	57.13	37.307	53.6	2	3	Carbamidomethyl (+57)	-0.001532	749.369	2245.09	-0.682	3352		13297300	263	283	0
TRUE	TRUE	(K)HEMVVYEAASAIVNLPGcSAK(E)	1	134.21	37.3247	134.21	2	2	Carbamidomethyl (+57)	0.007704	1123.55	2245.09	3.43	3304		13939600	263	283	0
TRUE	TRUE	(K)HEMVVYEAASAIVNLPGcSAK(E)	1	55.66	37.2362	55.66	2	3	Carbamidomethyl (+57)	-0.003182	749.369	2245.08	-1.417	3373		8823780	263	283	0
TRUE	TRUE	(K)HEMVVYEAASAIVNLPGcSAK(E)	1	89.35	37.4225	89.35	2	2	Carbamidomethyl (+57)	-0.0005958	1123.55	2245.09	-0.2653	3347		3085190	263	283	0
TRUE	TRUE	(K)HEmVVYEAASAIVNLPGcSAK(E)	1	88.84	37.2296	88.84	2	2	Oxidation (+16), Carbamidomethyl (+57)	0.001549	1131.55	2261.08	0.6848	3028		2373790	263	283	0
TRUE	TRUE	(K)HEmVVYEAASAIVNLPGcSAK(E)	1	103.29	37.3823	103.29	2	2	Oxidation (+16), Carbamidomethyl (+57)	-0.004071	1131.55	2261.08	-1.8	3005		2640530	263	283	0
TRUE	TRUE	(K)HEMVVYEAASAIVNLPGcSAK(E)	1	47.62	37.307	45.3	2	3	Carbamidomethyl (+57)	-0.001532	749.369	2245.09	-0.682	3596		1467230	263	283	0
TRUE	TRUE	(K)HEMVVYEAASAIVNLPGcSAK(E)	1	47.3	37.307	47.3	2	3	Carbamidomethyl (+57)	-0.001532	749.369	2245.09	-0.682	3551		1987790	263	283	0
TRUE	TRUE	(K)HEMVVYEAASAIVNLPGcSAK(E)	1	47.43	37.2673	47.12	2	3	Carbamidomethyl (+57)	0.001228	749.37	2245.09	0.5468	3574		1631500	263	283	0
TRUE	TRUE	(K)HEmVVYEAASAIVNLPGcSAK(E)	1	45.31	37.2296	45.31	2	3	Oxidation (+16), Carbamidomethyl (+57)	0.001473	754.702	2261.08	0.6513	3051		3686180	263	283	0
TRUE	TRUE	(K)HEMVVYEAASAIVNLPGcSAK(E)	1	92.62	37.2713	92.62	2	2	Carbamidomethyl (+57)	-0.004016	1123.55	2245.08	-1.788	3377		1699910	263	283	0
TRUE	TRUE	(K)HEMVVYEAASAIVNLPGcSAK(E)	1	42.96	37.2844	42.7	2	3	Carbamidomethyl (+57)	0.0008382	749.37	2245.09	0.3732	3442		4526440	263	283	0
TRUE	TRUE	(K)HEMVVYEAASAIVNLPGcSAK(E)	1	45.11	37.3328	44.86	2	3	Carbamidomethyl (+57)	0.002488	749.37	2245.09	1.108	3497		2431540	263	283	0
TRUE	TRUE	(K)HEMVVYEAASAIVNLPGcSAK(E)	1	42.13	37.2387	41.86	2	3	Carbamidomethyl (+57)	-0.003362	749.369	2245.08	-1.497	3527		2300380	263	283	0
TRUE	TRUE	(K)HEMVVYEAASAIVNLPGcSAK(E)	1	45.41	37.3528	40.06	2	3	Carbamidomethyl (+57)	0.006898	749.372	2245.09	3.071	3465		3625780	263	283	0
TRUE	TRUE	(K)HEmVVYEAASAIVNLPGcSAK(E)	1	62.26	37.3464	62.26	2	2	Oxidation (+16), Carbamidomethyl (+57)	-0.002111	1131.55	2261.08	-0.9331	3056		881249	263	283	0
TRUE	TRUE	(K)HEMVVYEAASAIVNLPGcSAK(E)	1	33.36	37.3448	32.93	2	3	Carbamidomethyl (+57)	0.0002982	749.37	2245.09	0.1328	3625		1215350	263	283	0
TRUE	TRUE	(K)HEMVVYEAASAIVNLPGcSAK(E)	1	34.23	37.383	34.23	2	3	Carbamidomethyl (+57)	-0.001172	749.369	2245.09	-0.5217	3868		786639	263	283	0
TRUE	TRUE	(K)HEMVVYEAASAIVNLPGcSAK(E)	1	33.16	37.3191	32.1	2	3	Carbamidomethyl (+57)	-0.001892	749.369	2245.09	-0.8423	3891		518695	263	283	0
TRUE	TRUE	(K)HEMVVYEAASAIVNLPGcSAK(E)	1	46.34	37.3711	46.34	2	2	Carbamidomethyl (+57)	-0.001336	1123.55	2245.09	-0.5947	3558		461954	263	283	0
TRUE	TRUE	(K)HEMVVYEAASAIVNLPGcSAK(E)	1	40.28	37.3504	39.44	2	3	Carbamidomethyl (+57)	-0.006842	749.367	2245.08	-3.046	3696		1017840	263	283	0
TRUE	TRUE	(K)HEMVVYEAASAIVNLPGcSAK(E)	1	28.78	37.3664	27.61	2	3	Carbamidomethyl (+57)	0.001948	749.37	2245.09	0.8674	3721		928228	263	283	0
TRUE	TRUE	(K)HEMVVYEAASAIVNLPGcSAK(E)	0.99	27.57	37.3416	26.69	2	3	Carbamidomethyl (+57)	-0.002072	749.369	2245.09	-0.9224	3791		764591	263	283	0
TRUE	TRUE	(K)HEMVVYEAASAIVNLPGcSAK(E)	0.99	31.14	37.348	30.08	2	3	Carbamidomethyl (+57)	-0.004262	749.368	2245.08	-1.897	3744		727696	263	283	0
TRUE	TRUE	(K)HEMVVYEAASAIVNLPGcSAK(E)	0.99	23.99	37.4225	23.99	2	3	Carbamidomethyl (+57)	-0.0002418	749.37	2245.09	-0.1077	3648		1365940	263	283	0
TRUE	TRUE	(K)HEMVVYEAASAIVNLPGcSAK(E)	0.99	29.85	37.2148	26.89	2	3	Carbamidomethyl (+57)	0.004888	749.371	2245.09	2.176	3916		441127	263	283	0
TRUE	TRUE	(K)HEMVVYEAASAIVNLPGcSAK(E)	0.97	22.43	37.1975	22.43	2	3	Carbamidomethyl (+57)	-0.002252	749.369	2245.08	-1.003	3843		731499	263	283	0
TRUE	TRUE	(K)HEMVVYEAASAIVNLPGcSAK(E)	0.96	26.17	37.3094	25.18	2	3	Carbamidomethyl (+57)	0.005248	749.371	2245.09	2.337	4765		133919	263	283	0
TRUE	TRUE	(K)HEMVVYEAASAIVNLPGcSAK(E)	0.93	21.43	37.3046	21.43	2	3	Carbamidomethyl (+57)	0.003058	749.371	2245.09	1.362	3766		1277840	263	283	0
TRUE	TRUE	(H)EMVVYEAASAIVNLPGcSAK(E)	0.97	51.5	37.2705	51.35	1	2	Carbamidomethyl (+57)	0.008004	1055.03	2108.04	3.795	3658		373172	264	283	0
TRUE	TRUE	(M)VVYEAASAIVNLPGcSAK(E)	1	88.25	36.113	78.85	1	2	Carbamidomethyl (+57)	0.001024	924.98	1847.95	0.5539	2884		5894440	266	283	0
TRUE	TRUE	(M)VVYEAASAIVNLPGcSAK(E)	1	35.13	36.3809	23.35	1	3	Carbamidomethyl (+57)	-0.001182	616.989	1847.94	-0.6392	2884		1992440	266	283	0
TRUE	TRUE	(Y)EAASAIVNLPGcSAK(E)	1	76.94	35.1388	64	1	2	Carbamidomethyl (+57)	6.42e-05	744.38	1486.75	0.04315	2331		7133270	269	283	0
TRUE	TRUE	(A)ASAIVNLPGcSAK(E)	1	49.84	33.2387	41.53	1	2	Carbamidomethyl (+57)	-0.0003158	644.34	1286.66	-0.2452	2208		5259910	271	283	0
TRUE	TRUE	(A)SAIVNLPGcSAK(E)	1	45.29	33.3041	39.3	1	2	Carbamidomethyl (+57)	-0.0001958	608.821	1215.63	-0.1609	2171		18008700	272	283	0
TRUE	TRUE	(S)AIVNLPGcSAK(E)	1	35.94	31.8865	33.04	1	2	Carbamidomethyl (+57)	-0.0007958	565.305	1128.6	-0.7045	2203		4993590	273	283	0
TRUE	TRUE	(A)IVNLPGcSAK(E)	0.97	24.26	32.5237	21.88	1	2	Carbamidomethyl (+57)	-0.0001958	529.787	1057.56	-0.185	1862		3556320	274	283	0
TRUE	TRUE	(N)LPGcSAK(E)	0.9	31.16	25.4777	19.42	1	2	Carbamidomethyl (+57)	-0.0004758	366.689	731.363	-0.6497	1099		2057250	277	283	0
TRUE	TRUE	(K)ELAPAVSVLQ(L)	1	57.85	29.7451	45.75	1	2		-0.0003619	513.795	1025.58	-0.3526	2882		1986920	284	293	0	COPG2_HUMAN
TRUE	TRUE	(K)ELAPAVSVLQL(F)	1	54.46	27.7887	49.94	1	2		0.0004981	570.337	1138.66	0.437	3844		597508	284	294	0	COPG2_HUMAN
TRUE	TRUE	(K)ELAPAVSVLQL(F)	1	48.67	27.8746	41.71	1	2		-0.0004619	570.337	1138.66	-0.4053	3823		2879670	284	294	0	COPG2_HUMAN
TRUE	TRUE	(K)ELAPAVSVLQLF(C)	1	63.89	31.7926	60.65	1	2		-0.001002	643.871	1285.73	-0.7787	4121		74706000	284	295	0	COPG2_HUMAN
TRUE	TRUE	(K)ELAPAVSVLQLF(C)	0.96	23.03	31.4426	23.03	1	2		0.0004581	643.872	1285.73	0.356	4145		1562460	284	295	0	COPG2_HUMAN
TRUE	TRUE	(K)ELAPAVSVLQLFc(S)	1	68.86	34.936	68.86	1	2	Carbamidomethyl (+57)	0.0003242	723.887	1445.76	0.2241	4114		26309000	284	296	0	COPG2_HUMAN
TRUE	TRUE	(K)ELAPAVSVLQLFcS(S)	1	47.52	35.4925	47.52	1	2	Carbamidomethyl (+57)	0.001904	767.404	1532.79	1.241	4110		6730810	284	297	0	COPG2_HUMAN
TRUE	TRUE	(K)ELAPAVSVLQLFcSS(P)	0.99	37.32	36.2921	37.32	1	2	Carbamidomethyl (+57)	-0.001176	810.918	1619.82	-0.7254	4108		6578650	284	298	0	COPG2_HUMAN
TRUE	TRUE	(K)ELAPAVSVLQLFcSSPK(A)	1	100.47	34.4185	82.42	2	3	Carbamidomethyl (+57)	0.001778	615.998	1844.97	0.9633	4045		16943800	284	300	0	COPG2_HUMAN
TRUE	TRUE	(K)ELAPAVSVLQLFcSSPK(A)	1	78.3	35.1202	62.55	2	3	Carbamidomethyl (+57)	0.0006682	615.998	1844.97	0.362	4074		1585080000	284	300	0	COPG2_HUMAN
TRUE	TRUE	(K)ELAPAVSVLQLFcSSPK(A)	1	69.84	35.3945	54.84	2	3	Carbamidomethyl (+57)	-0.0009818	615.997	1844.97	-0.5319	3986		22667500	284	300	0	COPG2_HUMAN
TRUE	TRUE	(K)ELAPAVSVLQLFcSSPK(A)	1	105.41	35.1202	105.41	2	2	Carbamidomethyl (+57)	0.0008042	923.493	1844.97	0.4357	4248		2215350	284	300	0	COPG2_HUMAN
TRUE	TRUE	(K)ELAPAVSVLQLFcSSPK(A)	1	101.66	35.2401	100.11	2	2	Carbamidomethyl (+57)	-5.58e-05	923.493	1844.97	-0.03023	4166		5083620	284	300	0	COPG2_HUMAN
TRUE	TRUE	(K)ELAPAVSVLQLFcSSPK(A)	1	106.96	35.2114	91.55	2	2	Carbamidomethyl (+57)	-0.001996	923.492	1844.97	-1.081	4043		20037900	284	300	0	COPG2_HUMAN
TRUE	TRUE	(K)ELAPAVSVLQLFcSSPK(A)	1	100.87	35.1188	99.38	2	2	Carbamidomethyl (+57)	0.001664	923.494	1844.97	0.9015	4186		4296450	284	300	0	COPG2_HUMAN
TRUE	TRUE	(K)ELAPAVSVLQLFcSSPK(A)	1	50.95	35.3945	50.02	2	3	Carbamidomethyl (+57)	-0.0009818	615.997	1844.97	-0.5319	4125		2483970	284	300	0	COPG2_HUMAN
TRUE	TRUE	(K)ELAPAVSVLQLFcSSPK(A)	1	94.24	35.1202	92.51	2	2	Carbamidomethyl (+57)	0.001044	923.493	1844.97	0.5657	4269		2679600	284	300	0	COPG2_HUMAN
TRUE	TRUE	(K)ELAPAVSVLQLFcSSPK(A)	1	47.54	35.392	41.59	2	3	Carbamidomethyl (+57)	-0.001342	615.997	1844.97	-0.7269	4104		7704080	284	300	0	COPG2_HUMAN
TRUE	TRUE	(K)ELAPAVSVLQLFcSSPK(A)	1	45.07	35.0352	39.28	2	3	Carbamidomethyl (+57)	0.0004882	615.998	1844.97	0.2645	4200		2146040	284	300	0	COPG2_HUMAN
TRUE	TRUE	(K)ELAPAVSVLQLFcSSPK(A)	1	79.72	35.2401	68.3	2	2	Carbamidomethyl (+57)	-5.58e-05	923.493	1844.97	-0.03023	3984		12469600	284	300	0	COPG2_HUMAN
TRUE	TRUE	(K)ELAPAVSVLQLFcSSPK(A)	1	82	35.1202	69.49	2	2	Carbamidomethyl (+57)	0.0008042	923.493	1844.97	0.4357	4074		4534190000	284	300	0	COPG2_HUMAN
TRUE	TRUE	(K)ELAPAVSVLQLFcSSPK(A)	1	84.89	34.7611	80.76	2	2	Carbamidomethyl (+57)	0.002024	923.494	1844.97	1.097	4120		14483200	284	300	0	COPG2_HUMAN
TRUE	TRUE	(K)ELAPAVSVLQLFcSSPK(A)	1	92.34	34.6165	85.99	2	2	Carbamidomethyl (+57)	0.003364	923.494	1844.97	1.822	4228		2605900	284	300	0	COPG2_HUMAN
TRUE	TRUE	(K)ELAPAVSVLQLFcSSPK(A)	1	42.44	35.2414	42.2	2	3	Carbamidomethyl (+57)	0.0003082	615.998	1844.97	0.167	4170		2513320	284	300	0	COPG2_HUMAN
TRUE	TRUE	(K)ELAPAVSVLQLFcSSPK(A)	1	42.38	35.1202	37.4	2	3	Carbamidomethyl (+57)	0.0008482	615.998	1844.97	0.4595	3964		9433160	284	300	0	COPG2_HUMAN
TRUE	TRUE	(K)ELAPAVSVLQLFcSSPK(A)	1	80.2	34.7669	80.2	2	2	Carbamidomethyl (+57)	0.002144	923.494	1844.97	1.162	4393		2391550	284	300	0	COPG2_HUMAN
TRUE	TRUE	(K)ELAPAVSVLQLFcSSPK(A)	1	76.61	35.1188	76.61	2	2	Carbamidomethyl (+57)	0.001544	923.493	1844.97	0.8365	4208		4236780	284	300	0	COPG2_HUMAN
TRUE	TRUE	(K)ELAPAVSVLQLFcSSPK(A)	1	72.46	35.284	72.33	2	2	Carbamidomethyl (+57)	-0.0007758	923.492	1844.97	-0.4203	4723		499976	284	300	0	COPG2_HUMAN
TRUE	TRUE	(K)ELAPAVSVLQLFcSSPK(A)	1	68.01	35.2401	68.01	2	2	Carbamidomethyl (+57)	-5.58e-05	923.493	1844.97	-0.03023	4166		1720630	284	300	0	COPG2_HUMAN
TRUE	TRUE	(K)ELAPAVSVLQLFcSSPK(A)	1	70.55	35.2283	70.55	2	2	Carbamidomethyl (+57)	-0.0006558	923.492	1844.97	-0.3553	4098		21745800	284	300	0	COPG2_HUMAN
TRUE	TRUE	(K)ELAPAVSVLQLFcSSPK(A)	1	76.36	34.6165	74.33	2	2	Carbamidomethyl (+57)	0.003364	923.494	1844.97	1.822	4146		9070360	284	300	0	COPG2_HUMAN
TRUE	TRUE	(K)ELAPAVSVLQLFcSSPK(A)	1	67.37	34.7611	67.05	2	2	Carbamidomethyl (+57)	0.002024	923.494	1844.97	1.097	3961		5457030	284	300	0	COPG2_HUMAN
TRUE	TRUE	(K)ELAPAVSVLQLFcSSPK(A)	1	59.77	35.1202	59.77	2	2	Carbamidomethyl (+57)	0.001044	923.493	1844.97	0.5657	4468		2416150	284	300	0	COPG2_HUMAN
TRUE	TRUE	(K)ELAPAVSVLQLFcSSPK(A)	1	64.66	35.2114	63.63	2	2	Carbamidomethyl (+57)	-0.001996	923.492	1844.97	-1.081	4350		1857390	284	300	0	COPG2_HUMAN
TRUE	TRUE	(K)ELAPAVSVLQLFcSSPK(A)	1	82.42	34.9845	82.42	2	2	Carbamidomethyl (+57)	0.008984	923.497	1844.98	4.867	4140		16378300	284	300	0	COPG2_HUMAN
TRUE	TRUE	(K)ELAPAVSVLQLFcSSPK(A)	1	57.53	34.7246	57.53	2	2	Carbamidomethyl (+57)	0.002644	923.494	1844.97	1.432	4309		3079570	284	300	0	COPG2_HUMAN
TRUE	TRUE	(K)ELAPAVSVLQLFcSSPK(A)	1	29.7	35.1202	25.36	2	3	Carbamidomethyl (+57)	0.0006682	615.998	1844.97	0.362	4149		3319640	284	300	0	COPG2_HUMAN
TRUE	TRUE	(K)ELAPAVSVLQLFcSSPK(A)	1	54.8	34.7669	54.8	2	2	Carbamidomethyl (+57)	0.002264	923.494	1844.97	1.227	4329		2714570	284	300	0	COPG2_HUMAN
TRUE	TRUE	(K)ELAPAVSVLQLFcSSPK(A)	1	50.93	34.7246	50.93	2	2	Carbamidomethyl (+57)	0.002644	923.494	1844.97	1.432	4370		2542020	284	300	0	COPG2_HUMAN
TRUE	TRUE	(K)ELAPAVSVLQLFcSSPK(A)	1	43.43	35.1202	43.43	2	2	Carbamidomethyl (+57)	0.0009242	923.493	1844.97	0.5007	4682		863781	284	300	0	COPG2_HUMAN
TRUE	TRUE	(K)ELAPAVSVLQLFcSSPK(A)	1	42.74	34.7669	42.74	2	2	Carbamidomethyl (+57)	0.002264	923.494	1844.97	1.227	4744		416641	284	300	0	COPG2_HUMAN
TRUE	TRUE	(K)ELAPAVSVLQLFcSSPK(A)	1	44.89	34.7261	44.89	2	2	Carbamidomethyl (+57)	0.002884	923.494	1844.97	1.562	4422		2283260	284	300	0	COPG2_HUMAN
TRUE	TRUE	(K)ELAPAVSVLQLFcSSPK(A)	0.99	40.5	34.7669	40.5	2	2	Carbamidomethyl (+57)	0.002144	923.494	1844.97	1.162	4765		481675	284	300	0	COPG2_HUMAN
TRUE	TRUE	(K)ELAPAVSVLQLFcSSPK(A)	0.9	35.47	34.6997	35.47	2	2	Carbamidomethyl (+57)	0.005564	923.495	1844.98	3.014	4703		457300	284	300	0	COPG2_HUMAN
TRUE	TRUE	(L)APAVSVLQLFcSSPK(A)	1	75.16	34.6761	58.94	1	2	Carbamidomethyl (+57)	0.001644	802.43	1602.85	1.025	3720		4687950	286	300	0
TRUE	TRUE	(L)APAVSVLQLFcSSPK(A)	0.91	34.11	34.4917	34.11	1	2	Carbamidomethyl (+57)	0.004104	802.431	1602.85	2.559	4081		1545050	286	300	0
TRUE	TRUE	(A)PAVSVLQLFcSSPK(A)	1	91.4	34.8501	74.5	1	2	Carbamidomethyl (+57)	0.0004242	766.911	1531.81	0.2767	3681		4813550	287	300	0
TRUE	TRUE	(A)PAVSVLQLFcSSPK(A)	1	75.05	35.3631	60.39	1	2	Carbamidomethyl (+57)	-0.001416	766.91	1531.81	-0.9237	4077		9774520	287	300	0
TRUE	TRUE	(P)AVSVLQLFcSSPK(A)	1	58.1	34.417	45.25	1	2	Carbamidomethyl (+57)	0.003304	718.386	1434.76	2.301	3578		1337910	288	300	0
TRUE	TRUE	(A)VSVLQLFcSSPK(A)	1	62.31	34.3281	43.6	1	2	Carbamidomethyl (+57)	0.0001042	682.866	1363.72	0.07635	3504		12821500	289	300	0
TRUE	TRUE	(K)VAmKHPSAVTA(C)	1	44.65	31.9838	37.6	1	2	Oxidation (+16)	-0.000557	564.297	1126.58	-0.4939	1169		1180470	314	324	0	COPG2_HUMAN
TRUE	TRUE	(K)VAmKHPSAVTAc(N)	1	50.92	33.7254	47.37	1	2	Oxidation (+16), Carbamidomethyl (+57)	-0.0003308	644.313	1286.61	-0.2569	1153		2925930	314	325	0	COPG2_HUMAN
TRUE	TRUE	(K)VAmKHPSAVTAcNLDLENLVTDSNR(S)	1	131.41	37.9969	122.53	2	3	Oxidation (+16), Carbamidomethyl (+57)	0.004933	924.455	2770.34	1.78	2743		6388160	314	338	0
TRUE	TRUE	(K)VAmKHPSAVTAcNLDLENLVTDSNR(S)	1	117.89	37.9162	113.35	2	3	Oxidation (+16), Carbamidomethyl (+57)	0.004363	924.455	2770.34	1.574	2721		539856000	314	338	0
TRUE	TRUE	(K)VAMKHPSAVTAcNLDLENLVTDSNR(S)	1	111.83	38.1271	110.55	2	3	Carbamidomethyl (+57)	-0.002662	919.121	2754.34	-0.966	2808		5098190	314	338	0
TRUE	TRUE	(K)VAmKHPSAVTAcNLDLENLVTDSNR(S)	1	63.78	38.055	54.21	2	4	Oxidation (+16), Carbamidomethyl (+57)	0.0006372	693.592	2770.34	0.2299	2720		117151000	314	338	0
TRUE	TRUE	(K)VAMKHPSAVTAcNLDLENLVTDSNR(S)	1	60.44	38.1084	57.91	2	4	Carbamidomethyl (+57)	-0.009328	689.591	2754.33	-3.385	2812		6352030	314	338	0
TRUE	TRUE	(K)VAmKHPSAVTAcNLDLENLVTDSNR(S)	1	76.94	37.9281	76.94	2	2	Oxidation (+16), Carbamidomethyl (+57)	0.003709	1386.18	2770.34	1.338	2721		28995300	314	338	0
TRUE	TRUE	(K)VAmKHPSAVTAcNLDLENLVTDSNR(S)	1	41.14	37.9879	38.68	2	3	Oxidation (+16), Carbamidomethyl (+57)	0.005113	924.455	2770.34	1.845	2972		621653	314	338	0
TRUE	TRUE	(K)VAmKHPSAVTAcNLDLENLVTDSNR(S)	1	45.3	37.9748	45.27	2	3	Oxidation (+16), Carbamidomethyl (+57)	0.009493	924.456	2770.35	3.425	2696		3578730	314	338	0
TRUE	TRUE	(K)VAmKHPSAVTAcNLDLENLVTDSNR(S)	1	26.62	38.0072	26.62	2	4	Oxidation (+16), Carbamidomethyl (+57)	-0.0008428	693.592	2770.34	-0.3041	2742		5292670	314	338	0
TRUE	TRUE	(K)VAmKHPSAVTAcNLDLENLVTDSNR(S)	1	24.88	38.055	24.88	2	4	Oxidation (+16), Carbamidomethyl (+57)	0.0006372	693.592	2770.34	0.2299	2720		105616000	314	338	0
TRUE	TRUE	(M)KHPSAVTAcNLDLENLVTDSNR(S)	1	51.77	37.58	51.77	1	3	Carbamidomethyl (+57)	0.0002182	818.74	2453.2	0.08891	2718		9526030	317	338	0
TRUE	TRUE	(K)HPSAVTAc(N)	0.99	45.03	25.5509	38.01	1	2	Carbamidomethyl (+57)	-0.0002558	421.695	841.375	-0.3037	1064		15279600	318	325	0	COPG2_HUMAN
TRUE	TRUE	(K)HPSAVTAcN(L)	0.98	25.25	30.4532	16.47	1	2	Carbamidomethyl (+57)	-0.0004158	478.716	955.418	-0.4347	1023		2140220	318	326	0	COPG2_HUMAN
TRUE	TRUE	(K)HPSAVTAcNLDL(E)	1	55.18	35.6396	38.94	1	2	Carbamidomethyl (+57)	0.0001842	649.314	1296.61	0.142	2394		1391330	318	329	0	COPG2_HUMAN
TRUE	TRUE	(K)HPSAVTAcNLDLE(N)	1	53.24	35.3212	37.65	1	2	Carbamidomethyl (+57)	0.0001842	713.835	1425.66	0.1291	2217		3050600	318	330	0	COPG2_HUMAN
TRUE	TRUE	(K)HPSAVTAcNLDLEN(L)	1	51.99	35.1917	51.99	1	2	Carbamidomethyl (+57)	4.201e-06	770.857	1539.7	0.002727	2093		1450200	318	331	0	COPG2_HUMAN
TRUE	TRUE	(K)HPSAVTAcNLDLENL(V)	1	53.46	36.0917	47.33	1	2	Carbamidomethyl (+57)	-0.002316	827.398	1652.78	-1.4	2847		676789	318	332	0	COPG2_HUMAN
TRUE	TRUE	(K)HPSAVTAcNLDLENLVTD(S)	1	86.12	36.7052	79.11	1	2	Carbamidomethyl (+57)	-0.001236	984.97	1967.92	-0.6276	3105		14819600	318	335	0
TRUE	TRUE	(K)HPSAVTAcNLDLENLVTDSNR(S)	1	83.64	37.3263	82.65	2	3	Carbamidomethyl (+57)	0.002118	776.042	2325.1	0.9106	2834		3251760	318	338	0
TRUE	TRUE	(K)HPSAVTAcNLDLENLVTDSNR(S)	1	82.47	37.4273	78.26	2	3	Carbamidomethyl (+57)	-0.001722	776.041	2325.1	-0.7402	2943		25738800	318	338	0
TRUE	TRUE	(K)HPSAVTAcNLDLENLVTDSNR(S)	1	82.53	37.6155	81.29	2	3	Carbamidomethyl (+57)	0.002688	776.042	2325.1	1.156	2897		752916000	318	338	0
TRUE	TRUE	(K)HPSAVTAcNLDLENLVTDSNR(S)	1	80.57	37.3054	77.23	2	3	Carbamidomethyl (+57)	-0.007752	776.039	2325.09	-3.333	2780		6039680	318	338	0
TRUE	TRUE	(K)HPSAVTAcNLDLENLVTDSNR(S)	1	80.56	37.6163	74.14	2	3	Carbamidomethyl (+57)	0.002298	776.042	2325.1	0.988	2715		6863300	318	338	0
TRUE	TRUE	(K)HPSAVTAcNLDLENLVTDSNR(S)	1	75.24	37.4265	61.43	2	4	Carbamidomethyl (+57)	0.0009522	582.283	2325.1	0.4094	2903		2864150	318	338	0
TRUE	TRUE	(K)HPSAVTAcNLDLENLVTDSNR(S)	1	74.25	37.3263	73.19	2	3	Carbamidomethyl (+57)	0.002118	776.042	2325.1	0.9106	2922		77383900	318	338	0
TRUE	TRUE	(K)HPSAVTAcNLDLENLVTDSNR(S)	1	70.77	37.5526	69.62	2	3	Carbamidomethyl (+57)	0.003228	776.042	2325.11	1.388	2875		5418890	318	338	0
TRUE	TRUE	(K)HPSAVTAcNLDLENLVTDSNR(S)	1	64.08	37.3528	57.48	2	3	Carbamidomethyl (+57)	0.0006482	776.042	2325.1	0.2787	3281		1503670	318	338	0
TRUE	TRUE	(K)HPSAVTAcNLDLENLVTDSNR(S)	1	55	37.457	47.37	2	4	Carbamidomethyl (+57)	-0.001488	582.282	2325.1	-0.6396	2717		2514970	318	338	0
TRUE	TRUE	(K)HPSAVTAcNLDLENLVTDSNR(S)	1	65.52	37.4718	59.15	2	3	Carbamidomethyl (+57)	-0.003732	776.04	2325.1	-1.604	2993		12618800	318	338	0
TRUE	TRUE	(K)HPSAVTAcNLDLENLVTDSNR(S)	1	59.48	37.4273	59.48	2	3	Carbamidomethyl (+57)	-0.001722	776.041	2325.1	-0.7402	2811		3670310	318	338	0
TRUE	TRUE	(K)HPSAVTAcNLDLENLVTDSNR(S)	1	104.63	37.5282	97.06	2	2	Carbamidomethyl (+57)	0.0001242	1163.56	2325.1	0.05339	2717		4854890	318	338	0
TRUE	TRUE	(K)HPSAVTAcNLDLENLVTDSNR(S)	1	56.11	37.4757	54.65	2	3	Carbamidomethyl (+57)	-0.001002	776.041	2325.1	-0.4307	3864		463887	318	338	0
TRUE	TRUE	(K)HPSAVTAcNLDLENLVTDSNR(S)	1	55.62	37.5899	55.62	2	3	Carbamidomethyl (+57)	-0.001182	776.041	2325.1	-0.5081	2669		4367830	318	338	0
TRUE	TRUE	(K)HPSAVTAcNLDLENLVTDSNR(S)	1	58.04	37.4617	56.47	2	3	Carbamidomethyl (+57)	-0.002442	776.04	2325.1	-1.05	3548		661660	318	338	0
TRUE	TRUE	(K)HPSAVTAcNLDLENLVTDSNR(S)	1	52.51	37.5236	45.5	2	3	Carbamidomethyl (+57)	-7.18e-05	776.041	2325.1	-0.03087	3673		533644	318	338	0
TRUE	TRUE	(K)HPSAVTAcNLDLENLVTDSNR(S)	1	59.24	37.4718	56.4	2	3	Carbamidomethyl (+57)	-0.003732	776.04	2325.1	-1.604	3430		905678	318	338	0
TRUE	TRUE	(K)HPSAVTAcNLDLENLVTDSNR(S)	1	110.64	37.3846	108.78	2	2	Carbamidomethyl (+57)	0.004524	1163.56	2325.11	1.945	2897		263771000	318	338	0
TRUE	TRUE	(K)HPSAVTAcNLDLENLVTDSNR(S)	1	57.98	37.4718	57.3	2	3	Carbamidomethyl (+57)	-0.003732	776.04	2325.1	-1.604	3598		715094	318	338	0
TRUE	TRUE	(K)HPSAVTAcNLDLENLVTDSNR(S)	1	101.43	37.3608	99.22	2	2	Carbamidomethyl (+57)	-0.002556	1163.56	2325.1	-1.099	2943		12592500	318	338	0
TRUE	TRUE	(K)HPSAVTAcNLDLENLVTDSNR(S)	1	50.39	37.3743	50.39	2	3	Carbamidomethyl (+57)	0.001218	776.042	2325.1	0.5237	3960		393261	318	338	0
TRUE	TRUE	(K)HPSAVTAcNLDLENLVTDSNR(S)	1	89.29	37.391	86.98	2	2	Carbamidomethyl (+57)	0.001584	1163.56	2325.1	0.6811	2923		33271100	318	338	0
TRUE	TRUE	(K)HPSAVTAcNLDLENLVTDSNR(S)	1	47.69	37.4834	47.69	2	3	Carbamidomethyl (+57)	-0.0007918	776.041	2325.1	-0.3404	3459		1086370	318	338	0
TRUE	TRUE	(K)HPSAVTAcNLDLENLVTDSNR(S)	1	52.62	37.45	49.71	2	3	Carbamidomethyl (+57)	-0.003912	776.04	2325.1	-1.682	3572		666096	318	338	0
TRUE	TRUE	(K)HPSAVTAcNLDLENLVTDSNR(S)	1	45.9	37.3528	43.53	2	3	Carbamidomethyl (+57)	0.0006482	776.042	2325.1	0.2787	3921		324560	318	338	0
TRUE	TRUE	(K)HPSAVTAcNLDLENLVTDSNR(S)	1	49.64	37.5526	48.99	2	3	Carbamidomethyl (+57)	0.003228	776.042	2325.11	1.388	3092		4142410	318	338	0
TRUE	TRUE	(K)HPSAVTAcNLDLENLVTDSNR(S)	1	81.22	37.3528	77.82	2	2	Carbamidomethyl (+57)	0.0006042	1163.56	2325.1	0.2597	2815		5628970	318	338	0
TRUE	TRUE	(K)HPSAVTAcNLDLENLVTDSNR(S)	1	46.67	37.3767	44.74	2	3	Carbamidomethyl (+57)	-0.001902	776.041	2325.1	-0.8176	3650		770708	318	338	0
TRUE	TRUE	(K)HPSAVTAcNLDLENLVTDSNR(S)	1	48.84	37.6072	48.63	2	3	Carbamidomethyl (+57)	0.003948	776.043	2325.11	1.697	3628		531094	318	338	0
TRUE	TRUE	(K)HPSAVTAcNLDLENLVTDSNR(S)	1	47.77	37.6634	47.77	2	3	Carbamidomethyl (+57)	0.003588	776.043	2325.11	1.543	4120		660401	318	338	0
TRUE	TRUE	(K)HPSAVTAcNLDLENLVTDSNR(S)	1	39.24	37.5251	38.09	2	3	Carbamidomethyl (+57)	0.0001082	776.041	2325.1	0.04652	4012		470613	318	338	0
TRUE	TRUE	(K)HPSAVTAcNLDLENLVTDSNR(S)	1	41.78	37.3223	41.53	2	3	Carbamidomethyl (+57)	0.001938	776.042	2325.1	0.8332	3492		1032020	318	338	0
TRUE	TRUE	(K)HPSAVTAcNLDLENLVTDSNR(S)	1	41.38	37.3767	39.98	2	3	Carbamidomethyl (+57)	-0.001902	776.041	2325.1	-0.8176	3232		2080070	318	338	0
TRUE	TRUE	(K)HPSAVTAcNLDLENLVTDSNR(S)	1	39.34	37.3743	39.34	2	3	Carbamidomethyl (+57)	0.001218	776.042	2325.1	0.5237	3759		628078	318	338	0
TRUE	TRUE	(K)HPSAVTAcNLDLENLVTDSNR(S)	1	36.62	37.4757	36.62	2	3	Carbamidomethyl (+57)	-0.001002	776.041	2325.1	-0.4307	4144		982389	318	338	0
TRUE	TRUE	(K)HPSAVTAcNLDLENLVTDSNR(S)	1	44.99	37.4904	43.03	2	3	Carbamidomethyl (+57)	-0.005022	776.04	2325.1	-2.159	3782		502854	318	338	0
TRUE	TRUE	(K)HPSAVTAcNLDLENLVTDSNR(S)	1	33.71	37.4273	33.34	2	3	Carbamidomethyl (+57)	-0.001722	776.041	2325.1	-0.7402	3375		2057890	318	338	0
TRUE	TRUE	(K)HPSAVTAcNLDLENLVTDSNR(S)	1	32.02	37.3528	29.59	2	3	Carbamidomethyl (+57)	0.0006482	776.042	2325.1	0.2787	3894		407623	318	338	0
TRUE	TRUE	(K)HPSAVTAcNLDLENLVTDSNR(S)	1	26.38	37.4194	26.38	2	3	Carbamidomethyl (+57)	0.001038	776.042	2325.1	0.4463	4213		988270	318	338	0
TRUE	TRUE	(K)HPSAVTAcNLDLENLVTDSNR(S)	0.99	26.05	37.6223	26.05	2	3	Carbamidomethyl (+57)	0.002478	776.042	2325.1	1.065	4188		1026830	318	338	0
TRUE	TRUE	(K)HPSAVTAcNLDLENLVTDSNR(S)	0.95	21.52	37.4617	21.52	2	3	Carbamidomethyl (+57)	-0.002442	776.04	2325.1	-1.05	4166		1381740	318	338	0
TRUE	TRUE	(H)PSAVTAcNLDLENLVTDSNR(S)	1	59.19	37.348	59.19	1	2	Carbamidomethyl (+57)	0.004824	1095.03	2188.05	2.204	3148		1811450	319	338	0
TRUE	TRUE	(P)SAVTAcNLDLENLVTDSNR(S)	1	136.53	37.0329	134.14	1	2	Carbamidomethyl (+57)	0.001724	1046.5	2090.99	0.8242	3103		28589700	320	338	0
TRUE	TRUE	(P)SAVTAcNLDLENLVTDSNR(S)	1	84.25	36.7916	77.63	1	3	Carbamidomethyl (+57)	-0.0008118	698.004	2090.99	-0.388	3096		9439440	320	338	0
TRUE	TRUE	(P)SAVTAcNLDLENLVTDSNR(S)	1	90.76	36.9574	90.76	1	2	Carbamidomethyl (+57)	-0.002436	1046.5	2090.99	-1.164	3080		2387200	320	338	0
TRUE	TRUE	(V)TAcNLDLENLVTDSNR(S)	0.99	56.42	35.9073	56.42	1	2	Carbamidomethyl (+57)	-0.004696	917.931	1833.85	-2.559	2905		7334390	323	338	0
TRUE	TRUE	(T)AcNLDLENLVTDSNR(S)	0.99	63.28	35.4925	63.24	1	2	Carbamidomethyl (+57)	-0.006196	867.407	1732.8	-3.574	2901		6120600	324	338	0
TRUE	TRUE	(C)NLDLENLVTDSNR(S)	1	50.89	35.3593	47.03	1	3		-0.001858	501.586	1501.74	-1.236	2940		2400360	326	338	0
TRUE	TRUE	(C)NLDLENLVTDSNR(S)	1	80.06	35.3058	53.53	1	2		-0.0007019	751.876	1501.74	-0.4671	2959		12191700	326	338	0
TRUE	TRUE	(C)NLDLENLVTDSNR(S)	1	79.97	35.3339	58.43	1	2		-0.001302	751.875	1501.74	-0.8664	2983		6159190	326	338	0
TRUE	TRUE	(C)NLDLENLVTDSNR(S)	1	70.91	35.3593	49.33	1	2		-0.001682	751.875	1501.74	-1.119	2936		8832460	326	338	0
TRUE	TRUE	(C)NLDLENLVTDSNR(S)	0.91	15.66	35.302	14.46	1	3		-0.0003879	501.586	1501.74	-0.2582	2981		369955	326	338	0
TRUE	TRUE	(N)LDLENLVTDSNR(S)	1	88.29	35.2789	69.95	1	2		-0.0006419	694.854	1387.69	-0.4623	2906		9120840	327	338	0
TRUE	TRUE	(L)DLENLVTDSNR(S)	0.99	47.15	34.6761	37.67	1	2		-0.002362	638.311	1274.61	-1.852	2321		3163890	328	338	0
TRUE	TRUE	(D)LENLVTDSNR(S)	1	52.72	34.178	32.62	1	2		-0.0005019	580.799	1159.58	-0.4325	1767		5234980	329	338	0
TRUE	TRUE	(E)NLVTDSNR(S)	0.99	30.19	32.9535	13.76	1	2		-0.0004619	459.735	917.456	-0.503	1281		2946550	331	338	0
TRUE	TRUE	(N)RSIATLAITTLLK(T)	1	33.7	25	33.7	1	3		-0.0003179	467.633	1399.88	-0.227	3480		2347510	338	350	0	COPG2_HUMAN
TRUE	TRUE	(R)SIATLAITTL(L)	0.98	21.61	29.0309	17.27	1	2		1.806e-05	502.305	1002.6	0.01799	3695		2118400	339	348	0	COPG2_HUMAN
TRUE	TRUE	(R)SIATLAITTLL(K)	0.97	17.89	25.7403	17.89	1	2		-0.0003419	558.847	1115.68	-0.3062	4112		2030420	339	349	0	COPG2_HUMAN
TRUE	TRUE	(R)SIATLAITTLLK(T)	1	66	25	46.99	2	3		-0.001038	415.599	1243.77	-0.8338	4039		54775300	339	350	0	COPG2_HUMAN
TRUE	TRUE	(R)SIATLAITTLLK(T)	1	63.26	25	45.4	2	3		-0.0003779	415.599	1243.78	-0.3036	4018		30596100	339	350	0	COPG2_HUMAN
TRUE	TRUE	(R)SIATLAITTLLK(T)	1	47.9	25	29.8	2	3		-0.0004679	415.599	1243.77	-0.3759	4064		5048780	339	350	0	COPG2_HUMAN
TRUE	TRUE	(R)SIATLAITTLLK(T)	1	84.19	25	50.32	2	2		0.0001181	622.895	1243.78	0.09484	3772		7602640	339	350	0	COPG2_HUMAN
TRUE	TRUE	(R)SIATLAITTLLK(T)	1	69.42	25	41.36	2	2		0.0001181	622.895	1243.78	0.09484	4039		3350900000	339	350	0	COPG2_HUMAN
TRUE	TRUE	(R)SIATLAITTLLK(T)	1	66.23	25	41.75	2	2		-0.0003619	622.895	1243.78	-0.2908	4062		254354000	339	350	0	COPG2_HUMAN
TRUE	TRUE	(R)SIATLAITTLLK(T)	1	65.47	25	42.29	2	2		-0.0002419	622.895	1243.78	-0.1944	4110		16645000	339	350	0	COPG2_HUMAN
TRUE	TRUE	(R)SIATLAITTLLK(T)	1	60.35	25	40.85	2	2		-1.942e-06	622.895	1243.78	-0.00156	4151		9710010	339	350	0	COPG2_HUMAN
TRUE	TRUE	(R)SIATLAITTLLK(T)	1	63.5	25	40.88	2	2		-0.0006219	622.895	1243.77	-0.4996	4131		10001000	339	350	0	COPG2_HUMAN
TRUE	TRUE	(R)SIATLAITTLLK(T)	1	58.81	25	39.12	2	2		-0.0001219	622.895	1243.78	-0.09796	3907		8653440	339	350	0	COPG2_HUMAN
TRUE	TRUE	(R)SIATLAITTLLK(T)	1	59.36	25	39.57	2	2		0.0001181	622.895	1243.78	0.09484	4719		1979350	339	350	0	COPG2_HUMAN
TRUE	TRUE	(R)SIATLAITTLLK(T)	1	27.2	25	12.22	2	3		7.206e-05	415.599	1243.78	0.05789	3139		1809690	339	350	0	COPG2_HUMAN
TRUE	TRUE	(R)SIATLAITTLLK(T)	1	55.61	25	39.05	2	2		-0.0001219	622.895	1243.78	-0.09796	4779		1327600	339	350	0	COPG2_HUMAN
TRUE	TRUE	(R)SIATLAITTLLK(T)	1	56.47	25	36.01	2	2		-0.0003619	622.895	1243.78	-0.2908	4087		42022800	339	350	0	COPG2_HUMAN
TRUE	TRUE	(R)SIATLAITTLLK(T)	1	55.5	25	39.41	2	2		-0.0003619	622.895	1243.78	-0.2908	4335		3869610	339	350	0	COPG2_HUMAN
TRUE	TRUE	(R)SIATLAITTLLK(T)	1	54.28	25	37.13	2	2		-1.942e-06	622.895	1243.78	-0.00156	4172		8086100	339	350	0	COPG2_HUMAN
TRUE	TRUE	(R)SIATLAITTLLK(T)	1	59.18	25	38.73	2	2		-0.0008619	622.894	1243.77	-0.6924	4213		6339520	339	350	0	COPG2_HUMAN
TRUE	TRUE	(R)SIATLAITTLLK(T)	1	54.29	25	35.42	2	2		0.0001181	622.895	1243.78	0.09484	4233		5535580	339	350	0	COPG2_HUMAN
TRUE	TRUE	(R)SIATLAITTLLK(T)	1	54.2	25	38.71	2	2		-0.0003619	622.895	1243.78	-0.2908	4192		7387970	339	350	0	COPG2_HUMAN
TRUE	TRUE	(R)SIATLAITTLLK(T)	1	51.71	25	37.36	2	2		-0.0001219	622.895	1243.78	-0.09796	4355		3754280	339	350	0	COPG2_HUMAN
TRUE	TRUE	(R)SIATLAITTLLK(T)	1	55.38	25	37.9	2	2		-0.0007419	622.895	1243.77	-0.596	4377		3566870	339	350	0	COPG2_HUMAN
TRUE	TRUE	(R)SIATLAITTLLK(T)	1	57.72	25	37.78	2	2		-0.001342	622.894	1243.77	-1.078	3598		3660960	339	350	0	COPG2_HUMAN
TRUE	TRUE	(R)SIATLAITTLLK(T)	1	53.81	25	39.39	2	2		-0.0009819	622.894	1243.77	-0.7888	4253		5047010	339	350	0	COPG2_HUMAN
TRUE	TRUE	(R)SIATLAITTLLK(T)	1	50.55	25	34.12	2	2		-0.0005019	622.895	1243.77	-0.4032	4404		3340980	339	350	0	COPG2_HUMAN
TRUE	TRUE	(R)SIATLAITTLLK(T)	1	47.59	25	33.77	2	2		-0.0003619	622.895	1243.78	-0.2908	4757		1514140	339	350	0	COPG2_HUMAN
TRUE	TRUE	(R)SIATLAITTLLK(T)	1	48.23	25	34.75	2	2		0.0005981	622.895	1243.78	0.4805	4695		2299470	339	350	0	COPG2_HUMAN
TRUE	TRUE	(R)SIATLAITTLLK(T)	1	65.1	25	40.56	2	2		0.003038	622.896	1243.78	2.441	4018		1732430000	339	350	0	COPG2_HUMAN
TRUE	TRUE	(R)SIATLAITTLLK(T)	1	46.33	25	37.13	2	2		-0.0009819	622.894	1243.77	-0.7888	2959		18160500	339	350	0	COPG2_HUMAN
TRUE	TRUE	(R)SIATLAITTLLK(T)	1	43.63	25	31.11	2	2		-0.0007419	622.895	1243.77	-0.596	4314		4008160	339	350	0	COPG2_HUMAN
TRUE	TRUE	(R)SIATLAITTLLK(T)	1	21.62	25	20.41	2	3		-0.0009479	415.599	1243.77	-0.7615	3098		3246630	339	350	0	COPG2_HUMAN
TRUE	TRUE	(R)SIATLAITTLLK(T)	1	38.37	25	31.49	2	2		-1.942e-06	622.895	1243.78	-0.00156	4294		5077860	339	350	0	COPG2_HUMAN
TRUE	TRUE	(R)SIATLAITTLLK(T)	1	35.75	25	28.6	2	2		-0.0001219	622.895	1243.78	-0.09796	4513		3403930	339	350	0	COPG2_HUMAN
TRUE	TRUE	(R)SIATLAITTLLK(T)	1	36.5	25	26.3	2	2		0.0001181	622.895	1243.78	0.09484	4447		3343520	339	350	0	COPG2_HUMAN
TRUE	TRUE	(R)SIATLAITTLLK(T)	1	32.69	25	26.98	2	2		0.0002381	622.895	1243.78	0.1912	4274		4485920	339	350	0	COPG2_HUMAN
TRUE	TRUE	(R)SIATLAITTLLK(T)	1	31.14	25	23.06	2	2		0.0007181	622.895	1243.78	0.5769	4425		3544630	339	350	0	COPG2_HUMAN
TRUE	TRUE	(R)SIATLAITTLLK(T)	1	30.27	25	22.83	2	2		-0.0007419	622.895	1243.77	-0.596	4467		3689600	339	350	0	COPG2_HUMAN
TRUE	TRUE	(R)SIATLAITTLLK(T)	0.99	36.36	25	28.41	2	2		-0.001962	622.894	1243.77	-1.576	4491		3268810	339	350	0	COPG2_HUMAN
TRUE	TRUE	(R)SIATLAITTLLK(T)	0.98	13.1	25	13.1	2	3		-0.001578	415.599	1243.77	-1.268	2956		3399250	339	350	0	COPG2_HUMAN
TRUE	TRUE	(R)SIATLAITTLLKTGSESSIDR(L)	1	107.5	30.7591	107.5	2	2		0.001738	1089.11	2176.2	0.7983	4004		4144360	339	359	0
TRUE	TRUE	(R)SIATLAITTLLKTGSESSIDR(L)	1	49.78	31.4426	45.68	2	3		-0.001568	726.405	2176.19	-0.7202	4001		15972100	339	359	0
TRUE	TRUE	(R)SIATLAITTLLKTGSESSIDR(L)	0.98	16.88	31.4551	16.88	2	3		-0.001748	726.405	2176.19	-0.8028	3834		859015	339	359	0
TRUE	TRUE	(I)ATLAITTLLK(T)	1	52.69	25	37.98	1	2		-0.0003619	522.837	1043.66	-0.3465	4044		3130710	341	350	0	COPG2_HUMAN
TRUE	TRUE	(I)ATLAITTLLK(T)	1	51.41	25	37.25	1	2		-0.0004819	522.837	1043.66	-0.4613	4022		3909570	341	350	0	COPG2_HUMAN
TRUE	TRUE	(I)ATLAITTLLK(T)	0.99	25.07	25	25.07	1	2		-0.0007219	522.837	1043.66	-0.6911	3311		1859350	341	350	0	COPG2_HUMAN
TRUE	TRUE	(T)LAITTLLK(T)	0.99	48.18	25	34.5	1	2		-0.0006419	436.794	871.574	-0.7357	3026		3024660	343	350	0	COPG2_HUMAN
TRUE	TRUE	(L)AITTLLK(T)	0.9	43.99	25	23.55	1	2		-0.0002819	380.252	758.49	-0.3712	2276		4792290	344	350	0	COPG2_HUMAN
TRUE	TRUE	(K)TGSESSIDR(L)	1	64.66	32.4846	37.82	2	2		7.806e-05	476.223	950.431	0.08204	1023		10576900	351	359	0
TRUE	TRUE	(K)TGSESSIDR(L)	1	63.86	32.4846	39.7	2	2		7.806e-05	476.223	950.431	0.08204	1045		5598290	351	359	0
TRUE	TRUE	(K)TGSESSIDR(L)	1	64.88	32.5018	37.33	2	2		0.0002581	476.223	950.431	0.2712	981		1066580000	351	359	0
TRUE	TRUE	(K)TGSESSIDR(L)	1	64.86	32.335	37.84	2	2		-0.0003019	476.222	950.43	-0.3174	1003		32303600	351	359	0
TRUE	TRUE	(K)TGSESSIDR(L)	1	61.91	32.4846	41.85	2	2		7.806e-05	476.223	950.431	0.08204	961		3128560	351	359	0
TRUE	TRUE	(K)TGSESSIDR(L)	1	59.14	32.335	37.22	2	2		-0.0001819	476.223	950.43	-0.1912	1089		2933370	351	359	0
TRUE	TRUE	(K)TGSESSIDR(L)	1	56.13	32.3452	43.35	2	2		-0.0007219	476.222	950.43	-0.7588	1133		2056420	351	359	0
TRUE	TRUE	(K)TGSESSIDR(L)	1	44.12	32.335	27.78	2	2		-0.0003619	476.222	950.43	-0.3804	1111		2749940	351	359	0
TRUE	TRUE	(K)TGSESSIDR(L)	1	41.16	32.335	24.71	2	2		-0.0004219	476.222	950.43	-0.4435	1069		5414030	351	359	0
TRUE	TRUE	(K)TGSESSIDR(L)	1	43.47	30.8279	33.7	2	2		-0.0009019	476.222	950.43	-0.948	1453		1070480	351	359	0
TRUE	TRUE	(K)TGSESSIDR(L)	1	36.93	32.335	23.63	2	2		-0.0001819	476.223	950.43	-0.1912	1280		2188400	351	359	0
TRUE	TRUE	(K)TGSESSIDR(L)	1	37.73	32.335	31.44	2	2		-0.0003619	476.222	950.43	-0.3804	1112		969012	351	359	0
TRUE	TRUE	(K)TGSESSIDR(L)	0.99	30.12	30.8279	20.7	2	2		-0.0009019	476.222	950.43	-0.948	1250		2665050	351	359	0
TRUE	TRUE	(K)TGSESSIDRLMK(Q)	1	70.58	35.5594	57.6	2	2		-0.0004219	662.332	1322.65	-0.3188	1919		1344490	351	362	0
TRUE	TRUE	(K)TGSESSIDRLmK(Q)	0.99	32.84	36.1374	32.84	2	2	Oxidation (+16)	0.000163	670.33	1338.65	0.1217	1472		4130250	351	362	0
TRUE	TRUE	(S)SIDRLMKQISsFmsEIsDEFK(V)	1	28.83	37.8951	0	1	3	O-GlcNac (+203), Oxidation (+16), O-GlcNac (+203), O-GlcNac (+203)	0.0007084	1039.49	3115.45	0.2273	3492		1207000	356	376	0
TRUE	TRUE	(K)QISSFmSEISDEFK(V)	1	106.91	34.6613	94.99	2	2	Oxidation (+16)	0.000303	832.38	1662.75	0.1821	2874		25295400	363	376	0
TRUE	TRUE	(K)QISSFMSEISDEFK(V)	1	56.87	35.432	47.79	2	3		-0.0002079	549.924	1646.75	-0.1262	3595		5982880	363	376	0
TRUE	TRUE	(K)QISSFmSEISDEFK(V)	1	98.47	34.612	92.39	2	2	Oxidation (+16)	0.000803	832.38	1662.75	0.4827	2830		39991100	363	376	0
TRUE	TRUE	(K)QISSFMSEISDEFK(V)	1	94.38	35.4494	86.89	2	2		0.0002181	824.382	1646.75	0.1323	3613		149269000	363	376	0
TRUE	TRUE	(K)QISSFmSEISDEFK(V)	1	91.83	34.6075	90.2	2	2	Oxidation (+16)	0.000423	832.38	1662.75	0.2543	3521		24111100	363	376	0
TRUE	TRUE	(K)QISSFmSEISDEFK(V)	1	88.87	34.5969	87.68	2	2	Oxidation (+16)	-0.001037	832.379	1662.74	-0.6233	2852		15812800	363	376	0
TRUE	TRUE	(K)QISSFMSEISDEFK(V)	1	84.65	35.432	77.59	2	2		-2.194e-05	824.382	1646.75	-0.01332	4093		125444000	363	376	0
TRUE	TRUE	(K)QISSFMSEISDEFK(V)	1	99.82	35.4778	91.04	2	2		0.003158	824.384	1646.75	1.917	3659		7304810	363	376	0
TRUE	TRUE	(K)QISSFMSEISDEFK(V)	1	92.88	35.1188	85.64	2	2		0.002538	824.384	1646.75	1.54	3636		18444500	363	376	0
TRUE	TRUE	(K)QISSFMSEISDEFK(V)	1	79.08	35.432	74.05	2	2		9.806e-05	824.382	1646.75	0.05951	3904		1050650	363	376	0
TRUE	TRUE	(K)QISSFmSEISDEFK(V)	1	81.32	34.3759	77.35	2	2	Oxidation (+16)	0.001043	832.38	1662.75	0.6269	2950		1593370	363	376	0
TRUE	TRUE	(K)QISSFmSEISDEFK(V)	1	91.79	34.2275	89.95	2	2	Oxidation (+16)	-0.002877	832.378	1662.74	-1.729	3482		30405000	363	376	0
TRUE	TRUE	(K)QISSFmSEISDEFK(V)	1	77.26	34.3743	77.26	2	2	Oxidation (+16)	0.001403	832.38	1662.75	0.8433	2975		1573240	363	376	0
TRUE	TRUE	(K)QISSFMSEISDEFK(V)	1	96.64	35.2427	88.12	2	2		0.004618	824.385	1646.75	2.803	3592		84249000	363	376	0
TRUE	TRUE	(K)QISSFMSEISDEFK(V)	1	76.93	35.1653	76.93	2	2		0.002058	824.383	1646.75	1.249	3756		3980120	363	376	0
TRUE	TRUE	(K)QISSFMSEISDEFK(V)	1	38.27	35.1162	34.2	2	3		-0.001138	549.923	1646.75	-0.6906	3617		1077320	363	376	0
TRUE	TRUE	(K)QISSFMSEISDEFK(V)	1	76.05	35.1282	76.05	2	2		0.002298	824.383	1646.75	1.395	4138		1034190	363	376	0
TRUE	TRUE	(K)QISSFmSEISDEFK(V)	1	75.55	34.2095	74.08	2	2	Oxidation (+16)	0.002503	832.381	1662.75	1.504	2929		2159490	363	376	0
TRUE	TRUE	(K)QISSFMSEISDEFK(V)	1	64.1	35.4494	60.53	2	2		0.0002181	824.382	1646.75	0.1323	3614		47316900	363	376	0
TRUE	TRUE	(K)QISSFMSEISDEFK(V)	1	91.49	35.5084	90.56	2	2		0.005598	824.385	1646.76	3.397	3858		1324370	363	376	0
TRUE	TRUE	(K)QISSFMSEISDEFK(V)	1	73.43	35.1188	73.43	2	2		0.002538	824.384	1646.75	1.54	4161		1024610	363	376	0
TRUE	TRUE	(K)QISSFMSEISDEFK(V)	1	78.93	35.5388	77.24	2	2		0.003638	824.384	1646.75	2.208	4118		2047630	363	376	0
TRUE	TRUE	(K)QISSFmSEISDEFK(V)	1	59.1	34.5984	58.83	2	2	Oxidation (+16)	-0.000297	832.38	1662.74	-0.1785	2997		1695430	363	376	0
TRUE	TRUE	(K)QISSFMSEISDEFK(V)	1	69.38	35.4778	69.38	2	2		0.003158	824.384	1646.75	1.917	3790		2632740	363	376	0
TRUE	TRUE	(K)QISSFMSEISDEFK(V)	1	68.64	35.4753	68.45	2	2		0.003518	824.384	1646.75	2.135	3724		3957840	363	376	0
TRUE	TRUE	(K)QISSFMSEISDEFK(V)	1	52.66	35.4518	52.66	2	2		0.0004781	824.383	1646.75	0.2901	4185		889485	363	376	0
TRUE	TRUE	(K)QISSFMSEISDEFK(V)	1	50.43	35.432	48.58	2	2		-2.194e-05	824.382	1646.75	-0.01332	3282		1217350	363	376	0
TRUE	TRUE	(K)QISSFMSEISDEFK(V)	1	83.76	35.8659	82.03	2	2		0.007678	824.386	1646.76	4.66	3881		1143140	363	376	0
TRUE	TRUE	(K)QISSFMSEISDEFK(V)	1	54.36	35.1865	52.69	2	2		0.001198	824.383	1646.75	0.7271	2901		2777810	363	376	0
TRUE	TRUE	(K)QISSFMSEISDEFK(V)	1	71.14	35.1335	67.51	2	2		0.005358	824.385	1646.76	3.252	3849		1372470	363	376	0
TRUE	TRUE	(K)QISSFMSEISDEFK(V)	1	43.82	35.2101	43.82	2	2		-0.0005019	824.382	1646.75	-0.3046	4260		823593	363	376	0
TRUE	TRUE	(K)QISSFMSEISDEFK(V)	1	63.97	35.4925	60.91	2	2		0.005718	824.385	1646.76	3.47	3405		3676220	363	376	0
TRUE	TRUE	(K)QISSFMSEISDEFK(V)	0.99	38.55	34.9734	38.55	2	2		-0.001362	824.381	1646.75	-0.8265	4296		942757	363	376	0
TRUE	TRUE	(K)QISSFMSEISDEFK(V)	0.99	35.66	35.3995	35.66	2	2		-0.001002	824.382	1646.75	-0.6081	4333		688180	363	376	0
TRUE	TRUE	(K)QISSFmSEISDEFK(V)	0.98	38.47	34.2243	38.47	2	2	Oxidation (+16)	-0.002737	832.378	1662.74	-1.645	2402		873962	363	376	0
TRUE	TRUE	(K)QISSFmSEISDEFK(V)	0.96	35.05	34.7232	35.05	2	2	Oxidation (+16)	0.003483	832.381	1662.75	2.093	3044		1211000	363	376	0
TRUE	TRUE	(Q)ISSFMSEISDEFK(V)	1	87.02	34.2943	75.58	1	2		-0.0007419	760.352	1518.69	-0.4882	3458		7144540	364	376	0
TRUE	TRUE	(S)SFMSEISDEFK(V)	1	46.12	31.6613	38.95	1	2		-0.0007419	660.294	1318.57	-0.5623	3293		4084610	366	376	0
TRUE	TRUE	(S)SFMSEISDEFK(V)	1	42.34	31.6613	35.99	1	2		-0.0007419	660.294	1318.57	-0.5623	3293		1674370	366	376	0
TRUE	TRUE	(F)mSEISDEFK(V)	1	64.78	30.9691	31.37	1	2	Oxidation (+16)	2.305e-05	551.242	1100.47	0.02093	1805		11032000	368	376	0
TRUE	TRUE	(F)MSEISDEFK(V)	1	66.72	32.6411	41.9	1	2		-0.0003019	543.245	1084.47	-0.2782	2031		45476500	368	376	0
TRUE	TRUE	(F)MSEISDEFK(V)	1	54.19	32.667	29.69	1	2		5.806e-05	543.245	1084.47	0.05349	2052		8731280	368	376	0
TRUE	TRUE	(F)mSEISDEFK(V)	1	44.87	30.9517	15.98	1	2	Oxidation (+16)	-0.000837	551.242	1100.47	-0.7598	1827		1927400	368	376	0
TRUE	TRUE	(F)MSEISDEFK(V)	1	44.4	32.7393	20.91	1	2		-0.001642	543.244	1084.47	-1.513	2072		2951260	368	376	0
TRUE	TRUE	(F)MSEISDEFK(V)	0.99	36.96	32.3603	13.15	1	2		-0.0009219	543.244	1084.47	-0.8493	2011		3378950	368	376	0
TRUE	TRUE	(M)SEISDEFK(V)	0.99	46.52	32.2063	19.35	1	2		-0.001062	477.724	953.433	-1.113	1797		3262570	369	376	0	COPG2_HUMAN
TRUE	TRUE	(K)VVVVQAISAL(C)	1	42.74	26.6464	34.68	1	2		0.0001781	499.816	997.617	0.1783	3428		6890070	377	386	0	COPG2_HUMAN
TRUE	TRUE	(K)VVVVQAISAL(C)	1	31.01	26.6087	25.92	1	2		-0.0005619	499.816	997.617	-0.5627	3451		744607	377	386	0	COPG2_HUMAN
TRUE	TRUE	(K)VVVVQAISALc(Q)	1	38.35	31.2483	36.37	1	2	Carbamidomethyl (+57)	0.0001042	579.831	1157.65	0.08993	3244		2747180	377	387	0	COPG2_HUMAN
TRUE	TRUE	(K)VVVVQAISALcQ(K)	1	46.34	33.7894	43.71	1	2	Carbamidomethyl (+57)	-0.001376	643.86	1285.7	-1.069	3225		4431040	377	388	0	COPG2_HUMAN
TRUE	TRUE	(K)VVVVQAISALcQK(Y)	1	62.51	30.2572	44.31	2	3	Carbamidomethyl (+57)	0.0005482	472.275	1413.8	0.3875	2927		403121000	377	389	0	COPG2_HUMAN
TRUE	TRUE	(K)VVVVQAISALcQK(Y)	1	54.04	30.2816	51.07	2	3	Carbamidomethyl (+57)	0.0002782	472.274	1413.8	0.1966	3254		2275910	377	389	0	COPG2_HUMAN
TRUE	TRUE	(K)VVVVQAISALcQK(Y)	1	52.51	30.249	49.44	2	3	Carbamidomethyl (+57)	6.82e-05	472.274	1413.8	0.0482	3078		6181510	377	389	0	COPG2_HUMAN
TRUE	TRUE	(K)VVVVQAISALcQK(Y)	1	50.94	30.249	41.66	2	3	Carbamidomethyl (+57)	6.82e-05	472.274	1413.8	0.0482	3279		2179510	377	389	0	COPG2_HUMAN
TRUE	TRUE	(K)VVVVQAISALcQK(Y)	1	51.65	30.2816	51.65	2	3	Carbamidomethyl (+57)	0.0004582	472.275	1413.8	0.3239	3180		3601460	377	389	0	COPG2_HUMAN
TRUE	TRUE	(K)VVVVQAISALcQK(Y)	1	100.16	30.249	99.07	2	2	Carbamidomethyl (+57)	0.0001842	707.908	1413.8	0.1302	3436		3200350	377	389	0	COPG2_HUMAN
TRUE	TRUE	(K)VVVVQAISALcQK(Y)	1	49.01	30.249	41.24	2	3	Carbamidomethyl (+57)	6.82e-05	472.274	1413.8	0.0482	3158		3683850	377	389	0	COPG2_HUMAN
TRUE	TRUE	(K)VVVVQAISALcQK(Y)	1	100.62	30.2612	93.02	2	2	Carbamidomethyl (+57)	0.0006842	707.908	1413.8	0.4836	2946		813681000	377	389	0	COPG2_HUMAN
TRUE	TRUE	(K)VVVVQAISALcQK(Y)	1	48.14	30.249	40.07	2	3	Carbamidomethyl (+57)	-2.18e-05	472.274	1413.8	-0.01541	3003		18338700	377	389	0	COPG2_HUMAN
TRUE	TRUE	(K)VVVVQAISALcQK(Y)	1	48.69	30.249	38.79	2	3	Carbamidomethyl (+57)	0.0001882	472.274	1413.8	0.133	2949		233438000	377	389	0	COPG2_HUMAN
TRUE	TRUE	(K)VVVVQAISALcQK(Y)	1	52.35	30.976	44.8	2	3	Carbamidomethyl (+57)	-0.001462	472.274	1413.8	-1.033	2792		2663100	377	389	0	COPG2_HUMAN
TRUE	TRUE	(K)VVVVQAISALcQK(Y)	1	93.98	31.7114	83.68	2	2	Carbamidomethyl (+57)	-0.0005558	707.908	1413.8	-0.3928	2926		203561000	377	389	0	COPG2_HUMAN
TRUE	TRUE	(K)VVVVQAISALcQK(Y)	1	45.69	30.2572	41.02	2	3	Carbamidomethyl (+57)	0.0006382	472.275	1413.8	0.4511	3102		5004710	377	389	0	COPG2_HUMAN
TRUE	TRUE	(K)VVVVQAISALcQK(Y)	1	85.92	30.2816	84.65	2	2	Carbamidomethyl (+57)	0.0003042	707.908	1413.8	0.215	3606		2153420	377	389	0	COPG2_HUMAN
TRUE	TRUE	(K)VVVVQAISALcQK(Y)	1	86	31.5014	84.76	2	2	Carbamidomethyl (+57)	-0.0004158	707.908	1413.8	-0.2939	3389		3579430	377	389	0	COPG2_HUMAN
TRUE	TRUE	(K)VVVVQAISALcQK(Y)	1	42.2	30.249	34.01	2	3	Carbamidomethyl (+57)	-0.0001118	472.274	1413.8	-0.07902	3025		9453930	377	389	0	COPG2_HUMAN
TRUE	TRUE	(K)VVVVQAISALcQK(Y)	1	86.2	30.2612	84.56	2	2	Carbamidomethyl (+57)	0.0006842	707.908	1413.8	0.4836	2709		6743950	377	389	0	COPG2_HUMAN
TRUE	TRUE	(K)VVVVQAISALcQK(Y)	1	85.98	30.2612	84.48	2	2	Carbamidomethyl (+57)	0.0006842	707.908	1413.8	0.4836	3534		2599070	377	389	0	COPG2_HUMAN
TRUE	TRUE	(K)VVVVQAISALcQK(Y)	1	85.74	30.976	84.51	2	2	Carbamidomethyl (+57)	-0.0007958	707.908	1413.8	-0.5625	4056		2010800	377	389	0	COPG2_HUMAN
TRUE	TRUE	(K)VVVVQAISALcQK(Y)	1	81.58	30.249	81.04	2	2	Carbamidomethyl (+57)	6.42e-05	707.908	1413.8	0.04538	3184		8615760	377	389	0	COPG2_HUMAN
TRUE	TRUE	(K)VVVVQAISALcQK(Y)	1	41.59	30.5385	33.45	2	3	Carbamidomethyl (+57)	-0.0003818	472.274	1413.8	-0.2699	3455		1455160	377	389	0	COPG2_HUMAN
TRUE	TRUE	(K)VVVVQAISALcQK(Y)	1	85.95	31.0687	84.49	2	2	Carbamidomethyl (+57)	0.0009242	707.909	1413.8	0.6532	3690		1806200	377	389	0	COPG2_HUMAN
TRUE	TRUE	(K)VVVVQAISALcQK(Y)	1	43.15	30.976	35.08	2	3	Carbamidomethyl (+57)	-0.0007418	472.274	1413.8	-0.5243	3204		3062440	377	389	0	COPG2_HUMAN
TRUE	TRUE	(K)VVVVQAISALcQK(Y)	1	78.84	30.2816	78.01	2	2	Carbamidomethyl (+57)	0.0003042	707.908	1413.8	0.215	4130		2591140	377	389	0	COPG2_HUMAN
TRUE	TRUE	(K)VVVVQAISALcQK(Y)	1	79.8	30.2816	78.86	2	2	Carbamidomethyl (+57)	0.0004242	707.908	1413.8	0.2998	3458		2883100	377	389	0	COPG2_HUMAN
TRUE	TRUE	(K)VVVVQAISALcQK(Y)	1	41.04	30.2572	32.08	2	3	Carbamidomethyl (+57)	0.0005482	472.275	1413.8	0.3875	3480		1143920	377	389	0	COPG2_HUMAN
TRUE	TRUE	(K)VVVVQAISALcQK(Y)	1	86.03	30.976	84.55	2	2	Carbamidomethyl (+57)	-0.001276	707.907	1413.8	-0.9017	3561		2354480	377	389	0	COPG2_HUMAN
TRUE	TRUE	(K)VVVVQAISALcQK(Y)	1	76.98	30.249	75.11	2	2	Carbamidomethyl (+57)	-5.58e-05	707.908	1413.8	-0.03944	4119		3753000	377	389	0	COPG2_HUMAN
TRUE	TRUE	(K)VVVVQAISALcQK(Y)	1	40.21	30.2816	26.7	2	3	Carbamidomethyl (+57)	0.0004582	472.275	1413.8	0.3239	3590		921064	377	389	0	COPG2_HUMAN
TRUE	TRUE	(K)VVVVQAISALcQK(Y)	1	79.77	31.0585	78.49	2	2	Carbamidomethyl (+57)	0.0008042	707.908	1413.8	0.5684	4780		295019	377	389	0	COPG2_HUMAN
TRUE	TRUE	(K)VVVVQAISALcQK(Y)	1	39.27	30.2816	33.05	2	3	Carbamidomethyl (+57)	0.0002782	472.274	1413.8	0.1966	2712		2210720	377	389	0	COPG2_HUMAN
TRUE	TRUE	(K)VVVVQAISALcQK(Y)	1	85.58	30.9096	84.64	2	2	Carbamidomethyl (+57)	0.001644	707.909	1413.8	1.162	3948		1438580	377	389	0	COPG2_HUMAN
TRUE	TRUE	(K)VVVVQAISALcQK(Y)	1	74.36	30.249	72.87	2	2	Carbamidomethyl (+57)	0.0001842	707.908	1413.8	0.1302	3078		16638100	377	389	0	COPG2_HUMAN
TRUE	TRUE	(K)VVVVQAISALcQK(Y)	1	72.57	30.2572	66.48	2	2	Carbamidomethyl (+57)	-0.0001758	707.908	1413.8	-0.1243	3897		1428400	377	389	0	COPG2_HUMAN
TRUE	TRUE	(K)VVVVQAISALcQK(Y)	1	72.43	30.249	66.36	2	2	Carbamidomethyl (+57)	6.42e-05	707.908	1413.8	0.04538	3792		1559870	377	389	0	COPG2_HUMAN
TRUE	TRUE	(K)VVVVQAISALcQK(Y)	1	77.9	30.9096	72.41	2	2	Carbamidomethyl (+57)	0.001284	707.909	1413.8	0.9077	4197		3335100	377	389	0	COPG2_HUMAN
TRUE	TRUE	(K)VVVVQAISALcQK(Y)	1	72.5	30.2572	66.3	2	2	Carbamidomethyl (+57)	0.0005442	707.908	1413.8	0.3846	3511		2723100	377	389	0	COPG2_HUMAN
TRUE	TRUE	(K)VVVVQAISALcQK(Y)	1	69.79	30.249	69.21	2	2	Carbamidomethyl (+57)	-5.58e-05	707.908	1413.8	-0.03944	3207		7939200	377	389	0	COPG2_HUMAN
TRUE	TRUE	(K)VVVVQAISALcQK(Y)	1	69.67	30.2572	63.9	2	2	Carbamidomethyl (+57)	-0.0001758	707.908	1413.8	-0.1243	3276		5594900	377	389	0	COPG2_HUMAN
TRUE	TRUE	(K)VVVVQAISALcQK(Y)	1	69.36	30.249	69.36	2	2	Carbamidomethyl (+57)	6.42e-05	707.908	1413.8	0.04538	2968		81187600	377	389	0	COPG2_HUMAN
TRUE	TRUE	(K)VVVVQAISALcQK(Y)	1	68.88	30.2816	67.05	2	2	Carbamidomethyl (+57)	0.0003042	707.908	1413.8	0.215	3412		3376630	377	389	0	COPG2_HUMAN
TRUE	TRUE	(K)VVVVQAISALcQK(Y)	1	73.3	31.0687	71.99	2	2	Carbamidomethyl (+57)	0.0009242	707.909	1413.8	0.6532	3099		12997200	377	389	0	COPG2_HUMAN
TRUE	TRUE	(K)VVVVQAISALcQK(Y)	1	38.27	30.976	31.11	2	3	Carbamidomethyl (+57)	-0.001102	472.274	1413.8	-0.7788	3231		3053440	377	389	0	COPG2_HUMAN
TRUE	TRUE	(K)VVVVQAISALcQK(Y)	1	68.06	30.2816	68.06	2	2	Carbamidomethyl (+57)	0.0003042	707.908	1413.8	0.215	3323		5130910	377	389	0	COPG2_HUMAN
TRUE	TRUE	(K)VVVVQAISALcQK(Y)	1	67.28	30.249	66.34	2	2	Carbamidomethyl (+57)	6.42e-05	707.908	1413.8	0.04538	3584		2137530	377	389	0	COPG2_HUMAN
TRUE	TRUE	(K)VVVVQAISALcQK(Y)	1	66.56	30.2816	64.92	2	2	Carbamidomethyl (+57)	0.0003042	707.908	1413.8	0.215	3875		1411900	377	389	0	COPG2_HUMAN
TRUE	TRUE	(K)VVVVQAISALcQK(Y)	1	72.18	30.976	69.26	2	2	Carbamidomethyl (+57)	-0.001156	707.907	1413.8	-0.8169	3769		1615680	377	389	0	COPG2_HUMAN
TRUE	TRUE	(K)VVVVQAISALcQK(Y)	1	68.8	30.2612	67.86	2	2	Carbamidomethyl (+57)	0.0006842	707.908	1413.8	0.4836	3039		21351200	377	389	0	COPG2_HUMAN
TRUE	TRUE	(K)VVVVQAISALcQK(Y)	1	69.34	31.7114	69.34	2	2	Carbamidomethyl (+57)	-0.0005558	707.908	1413.8	-0.3928	2990		90188300	377	389	0	COPG2_HUMAN
TRUE	TRUE	(K)VVVVQAISALcQK(Y)	1	68.96	30.976	67.56	2	2	Carbamidomethyl (+57)	-0.0007958	707.908	1413.8	-0.5625	3483		2839320	377	389	0	COPG2_HUMAN
TRUE	TRUE	(K)VVVVQAISALcQK(Y)	1	64.24	30.249	63.96	2	2	Carbamidomethyl (+57)	6.42e-05	707.908	1413.8	0.04538	3161		9328770	377	389	0	COPG2_HUMAN
TRUE	TRUE	(K)VVVVQAISALcQK(Y)	1	64.84	31.5014	64.27	2	2	Carbamidomethyl (+57)	-0.0004158	707.908	1413.8	-0.2939	3345		4258150	377	389	0	COPG2_HUMAN
TRUE	TRUE	(K)VVVVQAISALcQK(Y)	1	67.77	31.0687	66.44	2	2	Carbamidomethyl (+57)	0.0009242	707.909	1413.8	0.6532	3016		40196700	377	389	0	COPG2_HUMAN
TRUE	TRUE	(K)VVVVQAISALcQK(Y)	1	35.26	31.7114	27.87	2	3	Carbamidomethyl (+57)	-0.0005618	472.274	1413.8	-0.3971	2982		30943700	377	389	0	COPG2_HUMAN
TRUE	TRUE	(K)VVVVQAISALcQK(Y)	1	64.11	30.2816	63.86	2	2	Carbamidomethyl (+57)	0.0004242	707.908	1413.8	0.2998	4153		2749480	377	389	0	COPG2_HUMAN
TRUE	TRUE	(K)VVVVQAISALcQK(Y)	1	61.64	30.2572	61.26	2	2	Carbamidomethyl (+57)	-0.0001758	707.908	1413.8	-0.1243	3232		6783820	377	389	0	COPG2_HUMAN
TRUE	TRUE	(K)VVVVQAISALcQK(Y)	1	68.29	30.976	67.69	2	2	Carbamidomethyl (+57)	-0.001036	707.908	1413.8	-0.7321	3254		5938420	377	389	0	COPG2_HUMAN
TRUE	TRUE	(K)VVVVQAISALcQK(Y)	1	64.72	30.976	64.19	2	2	Carbamidomethyl (+57)	-0.0006758	707.908	1413.8	-0.4777	3367		4309960	377	389	0	COPG2_HUMAN
TRUE	TRUE	(K)VVVVQAISALcQK(Y)	1	69.55	30.9096	69.55	2	2	Carbamidomethyl (+57)	0.001524	707.909	1413.8	1.077	3724		2078790	377	389	0	COPG2_HUMAN
TRUE	TRUE	(K)VVVVQAISALcQK(Y)	1	61.86	30.2857	61.06	2	2	Carbamidomethyl (+57)	-0.0002958	707.908	1413.8	-0.2091	3301		4649080	377	389	0	COPG2_HUMAN
TRUE	TRUE	(K)VVVVQAISALcQK(Y)	1	63.99	30.2612	63.88	2	2	Carbamidomethyl (+57)	0.0006842	707.908	1413.8	0.4836	2396		4754980	377	389	0	COPG2_HUMAN
TRUE	TRUE	(K)VVVVQAISALcQK(Y)	1	32.47	30.2694	32.47	2	3	Carbamidomethyl (+57)	-0.0002018	472.274	1413.8	-0.1426	2397		7488080	377	389	0	COPG2_HUMAN
TRUE	TRUE	(K)VVVVQAISALcQK(Y)	1	67.27	30.976	67.27	2	2	Carbamidomethyl (+57)	-0.001036	707.908	1413.8	-0.7321	4738		371571	377	389	0	COPG2_HUMAN
TRUE	TRUE	(K)VVVVQAISALcQK(Y)	1	60.45	30.249	60.45	2	2	Carbamidomethyl (+57)	-5.58e-05	707.908	1413.8	-0.03944	4254		1937890	377	389	0	COPG2_HUMAN
TRUE	TRUE	(K)VVVVQAISALcQK(Y)	1	65.12	30.976	63.89	2	2	Carbamidomethyl (+57)	-0.0007958	707.908	1413.8	-0.5625	3644		2475800	377	389	0	COPG2_HUMAN
TRUE	TRUE	(K)VVVVQAISALcQK(Y)	1	61.83	30.2572	61.13	2	2	Carbamidomethyl (+57)	0.0005442	707.908	1413.8	0.3846	3853		1446320	377	389	0	COPG2_HUMAN
TRUE	TRUE	(K)VVVVQAISALcQK(Y)	1	63.08	31.7114	61.5	2	2	Carbamidomethyl (+57)	-0.0005558	707.908	1413.8	-0.3928	4310		2074800	377	389	0	COPG2_HUMAN
TRUE	TRUE	(K)VVVVQAISALcQK(Y)	1	36.77	30.976	34.18	2	3	Carbamidomethyl (+57)	-0.001852	472.274	1413.8	-1.309	3302		2101760	377	389	0	COPG2_HUMAN
TRUE	TRUE	(K)VVVVQAISALcQK(Y)	1	32.82	30.976	32.82	2	3	Carbamidomethyl (+57)	-0.0008318	472.274	1413.8	-0.5879	3324		2327370	377	389	0	COPG2_HUMAN
TRUE	TRUE	(K)VVVVQAISALcQK(Y)	1	75.79	30.9412	74.32	2	2	Carbamidomethyl (+57)	-0.002616	707.907	1413.8	-1.849	2791		6487430	377	389	0	COPG2_HUMAN
TRUE	TRUE	(K)VVVVQAISALcQK(Y)	1	64.19	30.976	64.19	2	2	Carbamidomethyl (+57)	-0.001276	707.907	1413.8	-0.9017	3829		1853480	377	389	0	COPG2_HUMAN
TRUE	TRUE	(K)VVVVQAISALcQK(Y)	1	30.37	30.5385	27.65	2	3	Carbamidomethyl (+57)	-0.0003818	472.274	1413.8	-0.2699	3615		807235	377	389	0	COPG2_HUMAN
TRUE	TRUE	(K)VVVVQAISALcQK(Y)	1	64.12	30.9096	64.12	2	2	Carbamidomethyl (+57)	0.001764	707.909	1413.8	1.247	4174		2743070	377	389	0	COPG2_HUMAN
TRUE	TRUE	(K)VVVVQAISALcQK(Y)	1	32.61	30.976	32.61	2	3	Carbamidomethyl (+57)	-0.001762	472.274	1413.8	-1.245	3735		787770	377	389	0	COPG2_HUMAN
TRUE	TRUE	(K)VVVVQAISALcQK(Y)	1	54.84	30.9272	49.66	2	2	Carbamidomethyl (+57)	0.001044	707.909	1413.8	0.7381	3921		1686770	377	389	0	COPG2_HUMAN
TRUE	TRUE	(K)VVVVQAISALcQK(Y)	1	65.92	30.9447	63.66	2	2	Carbamidomethyl (+57)	-0.002376	707.907	1413.8	-1.679	4109		2538090	377	389	0	COPG2_HUMAN
TRUE	TRUE	(K)VVVVQAISALcQK(Y)	1	50.85	30.2816	50.85	2	2	Carbamidomethyl (+57)	0.0004242	707.908	1413.8	0.2998	4218		3385670	377	389	0	COPG2_HUMAN
TRUE	TRUE	(K)VVVVQAISALcQK(Y)	1	55.02	30.9096	49.48	2	2	Carbamidomethyl (+57)	0.001164	707.909	1413.8	0.8229	4717		494963	377	389	0	COPG2_HUMAN
TRUE	TRUE	(K)VVVVQAISALcQK(Y)	1	28.89	31.7114	27.05	2	3	Carbamidomethyl (+57)	-0.0004718	472.274	1413.8	-0.3335	3840		733335	377	389	0	COPG2_HUMAN
TRUE	TRUE	(K)VVVVQAISALcQK(Y)	1	66.05	30.9412	63.89	2	2	Carbamidomethyl (+57)	-0.002736	707.907	1413.8	-1.934	3985		1274510	377	389	0	COPG2_HUMAN
TRUE	TRUE	(K)VVVVQAISALcQK(Y)	1	25.23	30.2857	23.06	2	3	Carbamidomethyl (+57)	-0.0002918	472.274	1413.8	-0.2062	3503		1173710	377	389	0	COPG2_HUMAN
TRUE	TRUE	(K)VVVVQAISALcQK(Y)	1	64.12	30.6296	63.88	2	2	Carbamidomethyl (+57)	-0.003356	707.906	1413.8	-2.372	3745		1694420	377	389	0	COPG2_HUMAN
TRUE	TRUE	(K)VVVVQAISALcQK(Y)	1	56.24	30.7918	56.24	2	2	Carbamidomethyl (+57)	0.002864	707.909	1413.8	2.024	4241		2156200	377	389	0	COPG2_HUMAN
TRUE	TRUE	(K)VVVVQAISALcQK(Y)	1	38.44	30.249	30.73	2	2	Carbamidomethyl (+57)	0.0001842	707.908	1413.8	0.1302	4759		314181	377	389	0	COPG2_HUMAN
TRUE	TRUE	(K)VVVVQAISALcQKYPR(K)	1	57.45	31.7782	57.45	2	3	Carbamidomethyl (+57)	-0.001272	611.013	1830.02	-0.6946	2986		8849190	377	392	0	COPG2_HUMAN
TRUE	TRUE	(K)VVVVQAISALcQKYPR(K)	1	65.34	31.682	65.34	2	2	Carbamidomethyl (+57)	-0.001556	916.016	1830.02	-0.8497	2990		6065750	377	392	0	COPG2_HUMAN
TRUE	TRUE	(V)VVVQAISALcQK(Y)	1	68.92	30.9307	61.44	1	2	Carbamidomethyl (+57)	-0.0003758	658.374	1314.73	-0.2856	2941		2087920	378	389	0	COPG2_HUMAN
TRUE	TRUE	(V)VVQAISALcQK(Y)	1	71.28	33.6003	49.86	1	2	Carbamidomethyl (+57)	0.0007642	608.84	1215.67	0.6281	2929		9147280	379	389	0	COPG2_HUMAN
TRUE	TRUE	(V)VVQAISALcQK(Y)	1	47.03	33.8453	33.86	1	2	Carbamidomethyl (+57)	-0.001436	608.839	1215.66	-1.18	2950		3344100	379	389	0	COPG2_HUMAN
TRUE	TRUE	(Q)AISALcQK(Y)	0.99	30.08	33.2181	19.36	1	2	Carbamidomethyl (+57)	0.0001642	445.742	889.469	0.1844	1534		11632400	382	389	0	COPG2_HUMAN
TRUE	TRUE	(A)ISALcQK(Y)	0.9	32.91	31.726	0	1	2	Carbamidomethyl (+57)	-0.0004558	410.223	818.432	-0.5562	1376		2662300	383	389	0	COPG2_HUMAN
TRUE	TRUE	(R)KHAVLMN(F)	0.9	35.52	25.6229	35.52	1	2		-6.194e-05	406.726	811.437	-0.07624	1382		5588940	393	399	0
TRUE	TRUE	(R)KHAVLmNF(L)	0.99	39.78	34.3104	36.72	1	2	Oxidation (+16)	0.000283	488.258	974.501	0.2902	1871		2975840	393	400	0
TRUE	TRUE	(R)KHAVLMNFLF(T)	0.98	29.23	34.4122	22.18	1	2		-0.0002019	610.336	1218.66	-0.1656	3619		5291600	393	402	0
TRUE	TRUE	(R)KHAVLMNFLFT(M)	1	46.22	34.1347	42.15	1	2		0.0001981	660.86	1319.71	0.15	3530		716015	393	403	0
TRUE	TRUE	(R)KHAVLmNFLFTmLR(E)	1	52.69	34.9845	45.81	2	4	Oxidation (+16), Oxidation (+16)	-0.003824	438.987	1751.92	-2.181	3058		6586740	393	406	0
TRUE	TRUE	(R)KHAVLmNFLFTmLR(E)	1	38.69	34.7741	34.19	2	4	Oxidation (+16), Oxidation (+16)	-0.000624	438.988	1751.92	-0.356	3082		2392430	393	406	0
TRUE	TRUE	(R)KHAVLMNFLFTMLR(E)	1	41.94	33.6586	37.17	2	3		0.0003721	574.318	1719.93	0.2162	4051		16017800	393	406	0
TRUE	TRUE	(R)KHAVLMNFLFTmLR(E)	1	40.01	33.5946	27.08	2	3	Oxidation (+16)	0.000107	579.649	1735.93	0.06163	3497		22738600	393	406	0
TRUE	TRUE	(R)KHAVLmNFLFTMLR(E)	1	40	34.2975	32.64	2	3	Oxidation (+16)	0.000827	579.65	1735.93	0.4762	3626		30367000	393	406	0
TRUE	TRUE	(R)KHAVLMNFLFTmLR(E)	1	34.74	34.1497	26.88	2	4	Oxidation (+16)	-0.001309	434.989	1735.93	-0.7536	3486		9590370	393	406	0
TRUE	TRUE	(R)KHAVLMNFLFTMLR(E)	1	76.34	33.3886	74.63	2	2		-0.001502	860.972	1719.93	-0.8727	4052		6659570	393	406	0
TRUE	TRUE	(R)KHAVLmNFLFTMLR(E)	1	73.11	34.5667	48.17	2	2	Oxidation (+16)	0.001883	868.972	1735.93	1.084	3633		12557300	393	406	0
TRUE	TRUE	(R)KHAVLmNFLFTMLR(E)	1	32.97	34.188	29.97	2	3	Oxidation (+16)	-0.000823	579.649	1735.93	-0.4738	3650		4470950	393	406	0
TRUE	TRUE	(R)KHAVLmNFLFTMLR(E)	1	59.06	34.1497	45.81	2	2	Oxidation (+16)	-0.001177	868.97	1735.93	-0.6776	3611		2019000	393	406	0
TRUE	TRUE	(R)KHAVLmNFLFTmLR(E)	1	31.13	34.7741	26.75	2	3	Oxidation (+16), Oxidation (+16)	-0.000548	584.981	1751.92	-0.3126	3080		24979600	393	406	0
TRUE	TRUE	(R)KHAVLmNFLFTMLR(E)	1	26.61	34.1847	25.85	2	4	Oxidation (+16)	-0.001069	434.989	1735.93	-0.6154	3619		4838460	393	406	0
TRUE	TRUE	(R)KHAVLMNFLFTmLR(E)	1	54.98	34.2651	31.92	2	2	Oxidation (+16)	0.001383	868.971	1735.93	0.7963	3504		4480120	393	406	0
TRUE	TRUE	(R)KHAVLmNFLFTMLR(E)	1	48.29	33.5946	25.44	2	2	Oxidation (+16)	4.305e-05	868.971	1735.93	0.02478	3656		842958	393	406	0
TRUE	TRUE	(R)KHAVLmNFLFTmLR(E)	1	34.16	34.3838	21.26	2	3	Oxidation (+16), Oxidation (+16)	-0.002558	584.98	1751.92	-1.459	3057		16736200	393	406	0
TRUE	TRUE	(R)KHAVLMNFLFTmLR(E)	1	24.51	34.2667	12.27	2	3	Oxidation (+16)	0.001367	579.65	1735.93	0.787	3519		1420570	393	406	0
TRUE	TRUE	(R)KHAVLMNFLFTmLR(E)	0.98	33.55	34.5667	17.56	2	2	Oxidation (+16)	0.002123	868.972	1735.93	1.222	3527		742874	393	406	0
TRUE	TRUE	(K)HAVLmNFLF(T)	0.99	40.24	35.0664	35.2	1	2	Oxidation (+16)	-0.000937	554.286	1106.56	-0.846	3580		2052340	394	402	0
TRUE	TRUE	(K)HAVLmNFLFTm(L)	1	40.26	35.5291	38.61	1	2	Oxidation (+16), Oxidation (+16)	-0.000672	678.328	1354.64	-0.4957	3328		713465	394	404	0
TRUE	TRUE	(K)HAVLMNFLFTmLR(E)	1	54.68	35.5145	41.06	2	3	Oxidation (+16)	-0.000723	536.951	1607.83	-0.4494	3859		14243900	394	406	0
TRUE	TRUE	(K)HAVLmNFLFTmLR(E)	1	50.99	35.6703	42.91	2	3	Oxidation (+16), Oxidation (+16)	-0.000658	542.283	1623.83	-0.4049	3406		8146700	394	406	0
TRUE	TRUE	(K)HAVLmNFLFTMLR(E)	1	95.63	35.955	73.42	2	2	Oxidation (+16)	-0.001397	804.922	1607.83	-0.8683	3993		8422150	394	406	0
TRUE	TRUE	(K)HAVLmNFLFTmLR(E)	1	80.76	35.649	79.53	2	2	Oxidation (+16), Oxidation (+16)	-0.000212	812.92	1623.83	-0.1304	3384		7845130	394	406	0
TRUE	TRUE	(K)HAVLmNFLFTmLR(E)	1	43.67	35.636	39.79	2	3	Oxidation (+16), Oxidation (+16)	-0.000478	542.283	1623.83	-0.2942	3461		2341590	394	406	0
TRUE	TRUE	(K)HAVLMNFLFTmLR(E)	1	79.64	35.4704	53.36	2	2	Oxidation (+16)	0.000563	804.923	1607.83	0.35	3858		5663010	394	406	0
TRUE	TRUE	(K)HAVLmNFLFTMLR(E)	1	42.14	35.4851	35.84	2	3	Oxidation (+16)	0.000177	536.951	1607.83	0.11	3995		19045300	394	406	0
TRUE	TRUE	(K)HAVLmNFLFTmLR(E)	1	42.55	35.6703	34.91	2	3	Oxidation (+16), Oxidation (+16)	-0.000658	542.283	1623.83	-0.4049	3382		5278340	394	406	0
TRUE	TRUE	(K)HAVLMNFLFTMLR(E)	1	42.73	35.5931	30.23	2	3		0.001402	531.62	1591.84	0.8802	4094		2358350	394	406	0
TRUE	TRUE	(K)HAVLmNFLFTmLR(E)	1	69.26	35.605	67.61	2	2	Oxidation (+16), Oxidation (+16)	0.000408	812.921	1623.83	0.2511	3406		5851490	394	406	0
TRUE	TRUE	(K)HAVLmNFLFTmLR(E)	1	35.69	35.649	25.24	2	3	Oxidation (+16), Oxidation (+16)	-0.000298	542.283	1623.83	-0.1834	3430		2175770	394	406	0
TRUE	TRUE	(K)HAVLMNFLFTMLR(E)	1	59.93	34.9721	58.72	2	2		0.0004781	796.926	1591.84	0.3001	4094		4335510	394	406	0
TRUE	TRUE	(K)HAVLmNFLFTMLR(E)	1	59.38	35.4851	41.6	2	2	Oxidation (+16)	0.000203	804.923	1607.83	0.1262	4016		2795200	394	406	0
TRUE	TRUE	(K)HAVLMNFLFTmLR(E)	1	53.78	35.4704	35.83	2	2	Oxidation (+16)	0.000443	804.923	1607.83	0.2754	3883		821185	394	406	0
TRUE	TRUE	(K)HAVLmNFLFTmLR(E)	0.92	18.36	36.0444	9.32	2	3	Oxidation (+16), Oxidation (+16)	0.001352	542.283	1623.83	0.8321	3524		444322	394	406	0
TRUE	TRUE	(L)MNFLFTMLR(E)	0.95	24.72	33.9058	20.72	1	2		-0.0006419	586.801	1171.59	-0.5475	4019		1497060	398	406	0
TRUE	TRUE	(M)NFLFTMLR(E)	0.98	25.24	32.1139	15.06	1	2		-0.0003019	521.281	1040.55	-0.2899	3690		3306640	399	406	0
TRUE	TRUE	(M)NFLFTmLR(E)	0.96	27.34	33.5603	19.15	1	2	Oxidation (+16)	-0.000957	529.278	1056.54	-0.9049	3130		4148620	399	406	0
TRUE	TRUE	(N)FLFTMLR(E)	0.9	28.15	30.8458	19.62	1	2		-0.0002019	464.26	926.505	-0.2177	3479		7208830	400	406	0
TRUE	TRUE	(M)LREEGGFEYK(R)	0.99	31.06	34.5423	16.26	1	2		-0.0004019	614.304	1226.59	-0.3274	1661		2141810	405	414	0
TRUE	TRUE	(R)EEGGFEYK(R)	0.99	47.4	28.8252	35.35	2	2		-0.0005019	479.711	957.408	-0.5237	1552		54941600	407	414	0
TRUE	TRUE	(R)EEGGFEYK(R)	0.99	47.39	28.8252	34.64	2	2		-0.0005619	479.711	957.408	-0.5863	1593		4340830	407	414	0
TRUE	TRUE	(R)EEGGFEYK(R)	0.99	46.05	28.8252	33.88	2	2		-0.0003219	479.711	957.408	-0.3359	1573		23292200	407	414	0
TRUE	TRUE	(R)EEGGFEYK(R)	0.99	41.09	28.7622	28.5	2	2		-0.0007419	479.711	957.407	-0.7741	1531		6935580	407	414	0
TRUE	TRUE	(R)EEGGFEYK(R)	0.99	40.32	28.7622	28.29	2	2		-0.0009219	479.711	957.407	-0.9619	1614		3353640	407	414	0
TRUE	TRUE	(R)EEGGFEYK(R)	0.96	21.38	28.8252	18.91	2	2		-0.0005619	479.711	957.408	-0.5863	1652		3065380	407	414	0
TRUE	TRUE	(R)EEGGFEYK(R)	0.96	20.46	29.0309	20.46	2	2		0.0005381	479.712	957.409	0.5614	1772		876449	407	414	0
TRUE	TRUE	(R)EEGGFEYK(R)	0.9	17	28.8252	17	2	2		-0.0006219	479.711	957.407	-0.6489	1804		957813	407	414	0
TRUE	TRUE	(R)EEGGFEYKR(A)	1	41.5	32.7462	37.02	2	3		-0.0007179	372.177	1113.51	-0.6442	1386		91215200	407	415	0
TRUE	TRUE	(R)EEGGFEYKR(A)	1	37.46	32.667	34.28	2	3		-0.0009879	372.177	1113.51	-0.8864	1408		29411000	407	415	0
TRUE	TRUE	(R)EEGGFEYKR(A)	1	59.66	32.7462	44.7	2	2		-0.0004019	557.762	1113.51	-0.3606	1401		214757000	407	415	0
TRUE	TRUE	(R)EEGGFEYKR(A)	1	61.07	32.7462	46.59	2	2		-0.0006419	557.761	1113.51	-0.576	1423		13596000	407	415	0
TRUE	TRUE	(R)EEGGFEYKR(A)	1	57.39	32.7416	44.28	2	2		7.806e-05	557.762	1113.51	0.07004	1489		1743240	407	415	0
TRUE	TRUE	(R)EEGGFEYKR(A)	1	39.05	32.7416	32.44	2	2		-0.0001619	557.762	1113.51	-0.1453	1641		1027150	407	415	0
TRUE	TRUE	(R)EEGGFEYKR(A)	1	39.43	32.4993	37.46	2	2		0.001178	557.763	1113.51	1.057	1579		1005800	407	415	0
TRUE	TRUE	(R)EEGGFEYKR(A)	0.99	30.04	32.7462	27.51	2	2		-0.0004019	557.762	1113.51	-0.3606	1381		1274570	407	415	0
TRUE	TRUE	(R)EEGGFEYKR(A)	0.98	29.39	32.7462	25.51	2	2		-0.0009019	557.761	1113.51	-0.8093	1557		1089700	407	415	0
TRUE	TRUE	(R)EEGGFEYKR(A)	0.97	24.98	32.7462	18.75	2	2		-0.0005219	557.762	1113.51	-0.4683	1533		2128510	407	415	0
TRUE	TRUE	(R)EEGGFEYKR(A)	0.93	28.11	32.7989	25.84	2	2		-0.001622	557.761	1113.51	-1.455	1467		3934900	407	415	0
TRUE	TRUE	(K)RAIVDcIISIIEENSESK(E)	1	40.94	36.3397	22.8	2	3	Carbamidomethyl (+57)	-0.0007818	692.693	2075.06	-0.3766	4055		13512800	415	432	0
TRUE	TRUE	(R)AIVDcIISIIEEN(S)	1	50.5	34.5485	44.14	1	2	Carbamidomethyl (+57)	-7.58e-05	744.884	1487.75	-0.05091	4106		6509850	416	428	0
TRUE	TRUE	(R)AIVDcIISIIEENSE(S)	1	46	36.2593	46	1	2	Carbamidomethyl (+57)	0.001364	852.922	1703.83	0.8002	4115		1952130	416	430	0
TRUE	TRUE	(R)AIVDcIISIIEENSESK(E)	1	60.39	37.0277	53.12	2	3	Carbamidomethyl (+57)	-0.0007518	640.659	1918.96	-0.3916	4015		4100470	416	432	0
TRUE	TRUE	(R)AIVDcIISIIEENSESK(E)	1	62.22	36.5677	60.68	2	3	Carbamidomethyl (+57)	0.005278	640.661	1918.96	2.749	4091		615844000	416	432	0
TRUE	TRUE	(R)AIVDcIISIIEENSESK(E)	1	87.62	37.0165	73.45	2	2	Carbamidomethyl (+57)	0.001564	960.486	1918.96	0.8147	4090		739695000	416	432	0
TRUE	TRUE	(R)AIVDcIISIIEENSESK(E)	1	40.16	36.9249	40.16	2	3	Carbamidomethyl (+57)	0.002908	640.66	1918.96	1.515	3643		813571	416	432	0
TRUE	TRUE	(R)AIVDcIISIIEENSESK(E)	1	35.09	36.7201	35.09	2	3	Carbamidomethyl (+57)	0.0005082	640.659	1918.96	0.2647	4125		3296690	416	432	0
TRUE	TRUE	(R)AIVDcIISIIEENSESK(E)	1	57.84	37.0165	57.84	2	2	Carbamidomethyl (+57)	0.001564	960.486	1918.96	0.8147	4258		969953	416	432	0
TRUE	TRUE	(R)AIVDcIISIIEENSESK(E)	1	67.37	36.582	58.59	2	2	Carbamidomethyl (+57)	0.006084	960.488	1918.96	3.169	4019		828232	416	432	0
TRUE	TRUE	(R)AIVDcIISIIEENSESK(E)	1	30.42	37.0157	30.42	2	3	Carbamidomethyl (+57)	0.001978	640.66	1918.96	1.03	4171		2142490	416	432	0
TRUE	TRUE	(R)AIVDcIISIIEENSESK(E)	0.99	31.28	36.7486	24.46	2	3	Carbamidomethyl (+57)	-0.004052	640.658	1918.95	-2.11	4149		2644660	416	432	0
TRUE	TRUE	(R)AIVDcIISIIEENSESK(E)	0.99	43.86	36.6115	41.93	2	2	Carbamidomethyl (+57)	-0.002336	960.484	1918.95	-1.217	4414		882910	416	432	0
TRUE	TRUE	(R)AIVDcIISIIEENSESK(E)	0.99	25.63	36.6049	25.47	2	3	Carbamidomethyl (+57)	-0.002042	640.659	1918.95	-1.063	4193		1994470	416	432	0
TRUE	TRUE	(R)AIVDcIISIIEENSESK(E)	0.99	23.22	36.6727	23.22	2	3	Carbamidomethyl (+57)	0.0008982	640.66	1918.96	0.4678	4218		2066970	416	432	0
TRUE	TRUE	(R)AIVDcIISIIEENSESK(E)	0.91	30.54	36.709	30.54	2	2	Carbamidomethyl (+57)	0.003404	960.487	1918.96	1.773	4333		1257760	416	432	0
TRUE	TRUE	(I)VDcIISIIEENSESK(E)	1	42.19	36.4542	35	1	2	Carbamidomethyl (+57)	-0.001736	868.424	1734.83	-1	4092		3107380	418	432	0
TRUE	TRUE	(C)IISIIEENSESK(E)	1	37.79	35.731	19.99	1	2		-0.0003219	681.361	1360.71	-0.2364	2345		1299490	421	432	0
TRUE	TRUE	(K)ETGLSHL(C)	0.9	34.14	26.6652	15.15	1	2		-0.0005819	378.698	755.381	-0.7694	1789		3512860	433	439	0
TRUE	TRUE	(K)ETGLSHLcEFIE(D)	0.93	29.33	34.2095	29.33	1	2	Carbamidomethyl (+57)	-0.002016	717.831	1433.65	-1.405	3019		3080120	433	444	0
TRUE	TRUE	(K)ETGLSHLcEFIEDcEF(T)	1	48.14	30.7372	48.14	1	2	Carbamidomethyl (+57), Carbamidomethyl (+57)	0.00181	993.417	1984.82	0.9116	3686		4376130	433	448	0
TRUE	TRUE	(K)ETGLSHLcEFIEDcEFT(V)	0.97	23.37	30.9587	11.34	1	2	Carbamidomethyl (+57), Carbamidomethyl (+57)	0.0001303	1043.94	2085.87	0.06246	3585		502001	433	449	0
TRUE	TRUE	(K)ETGLSHLcEFIEDcEFTVL(A)	0.98	31.83	35.1455	31.83	1	2	Carbamidomethyl (+57), Carbamidomethyl (+57)	0.00143	1150.02	2298.02	0.6222	4071		17609800	433	451	0
TRUE	TRUE	(K)ETGLSHLcEFIEDcEFTVLATR(I)	1	84.07	37.0706	84.07	2	3	Carbamidomethyl (+57), Carbamidomethyl (+57)	0.001674	876.409	2626.21	0.6373	3626		10842200	433	454	0
TRUE	TRUE	(K)ETGLSHLcEFIEDcEFTVLATR(I)	1	84.07	37.0885	84.07	2	3	Carbamidomethyl (+57), Carbamidomethyl (+57)	0.001854	876.409	2626.21	0.7058	3950		3366480	433	454	0
TRUE	TRUE	(K)ETGLSHLcEFIEDcEFTVLATR(I)	1	83.63	37.0586	83.63	2	3	Carbamidomethyl (+57), Carbamidomethyl (+57)	-0.0001557	876.409	2626.2	-0.05925	3590		1102960	433	454	0
TRUE	TRUE	(K)ETGLSHLcEFIEDcEFTVLATR(I)	1	82.88	37.1399	82.22	2	3	Carbamidomethyl (+57), Carbamidomethyl (+57)	0.005514	876.411	2626.21	2.099	4152		1262810	433	454	0
TRUE	TRUE	(K)ETGLSHLcEFIEDcEFTVLATR(I)	1	80.22	36.917	80.22	2	3	Carbamidomethyl (+57), Carbamidomethyl (+57)	-0.002346	876.408	2626.2	-0.8928	4043		420511000	433	454	0
TRUE	TRUE	(K)ETGLSHLcEFIEDcEFTVLATR(I)	1	71.07	37.0851	71.07	2	3	Carbamidomethyl (+57), Carbamidomethyl (+57)	0.0009543	876.409	2626.21	0.3633	3927		7708680	433	454	0
TRUE	TRUE	(K)ETGLSHLcEFIEDcEFTVLATR(I)	1	68.18	37.0876	68.18	2	3	Carbamidomethyl (+57), Carbamidomethyl (+57)	0.002424	876.41	2626.21	0.9228	4676		258649	433	454	0
TRUE	TRUE	(K)ETGLSHLcEFIEDcEFTVLATR(I)	1	63.27	36.9504	60.42	2	3	Carbamidomethyl (+57), Carbamidomethyl (+57)	-0.001626	876.408	2626.2	-0.6188	4718		178400	433	454	0
TRUE	TRUE	(K)ETGLSHLcEFIEDcEFTVLATR(I)	1	63.45	37.1542	62.27	2	3	Carbamidomethyl (+57), Carbamidomethyl (+57)	0.0007743	876.409	2626.21	0.2947	4782		179629	433	454	0
TRUE	TRUE	(K)ETGLSHLcEFIEDcEFTVLATR(I)	1	56.7	36.8842	56.34	2	4	Carbamidomethyl (+57), Carbamidomethyl (+57)	-0.005642	657.557	2626.2	-2.147	4045		11820200	433	454	0
TRUE	TRUE	(K)ETGLSHLcEFIEDcEFTVLATR(I)	1	55.57	37.1079	52.28	2	3	Carbamidomethyl (+57), Carbamidomethyl (+57)	0.001134	876.409	2626.21	0.4318	4761		232560	433	454	0
TRUE	TRUE	(K)ETGLSHLcEFIEDcEFTVLATR(I)	1	48.48	36.9539	47.88	2	4	Carbamidomethyl (+57), Carbamidomethyl (+57)	-0.001002	657.558	2626.2	-0.3813	3928		5122460	433	454	0
TRUE	TRUE	(K)ETGLSHLcEFIEDcEFTVLATR(I)	1	65.2	37.2403	65.2	2	3	Carbamidomethyl (+57), Carbamidomethyl (+57)	0.009564	876.412	2626.21	3.64	3652		623499	433	454	0
TRUE	TRUE	(K)ETGLSHLcEFIEDcEFTVLATR(I)	1	52.03	37.1542	47.98	2	3	Carbamidomethyl (+57), Carbamidomethyl (+57)	0.0007743	876.409	2626.21	0.2947	4697		217113	433	454	0
TRUE	TRUE	(K)ETGLSHLcEFIEDcEFTVLATR(I)	1	50.9	37.0088	50.9	2	3	Carbamidomethyl (+57), Carbamidomethyl (+57)	-0.002526	876.408	2626.2	-0.9613	4196		928669	433	454	0
TRUE	TRUE	(K)ETGLSHLcEFIEDcEFTVLATR(I)	1	44.75	37.1617	44.75	2	3	Carbamidomethyl (+57), Carbamidomethyl (+57)	0.001314	876.409	2626.21	0.5003	4655		311603	433	454	0
TRUE	TRUE	(K)ETGLSHLcEFIEDcEFTVLATR(I)	1	84.73	37.1883	80.25	2	2	Carbamidomethyl (+57), Carbamidomethyl (+57)	0.00377	1314.11	2626.21	1.435	3626		1761190	433	454	0
TRUE	TRUE	(K)ETGLSHLcEFIEDcEFTVLATR(I)	1	53.52	37.3207	53.52	2	3	Carbamidomethyl (+57), Carbamidomethyl (+57)	0.008814	876.412	2626.21	3.355	4174		1029910	433	454	0
TRUE	TRUE	(K)ETGLSHLcEFIEDcEFTVLATR(I)	1	49.98	37.2779	48	2	3	Carbamidomethyl (+57), Carbamidomethyl (+57)	0.006984	876.411	2626.21	2.658	3706		6362060	433	454	0
TRUE	TRUE	(K)ETGLSHLcEFIEDcEFTVLATR(I)	1	47.84	36.9496	45.09	2	3	Carbamidomethyl (+57), Carbamidomethyl (+57)	-0.005106	876.407	2626.2	-1.943	3729		1018200	433	454	0
TRUE	TRUE	(K)ETGLSHLcEFIEDcEFTVLATR(I)	1	46.71	36.9583	46.71	2	3	Carbamidomethyl (+57), Carbamidomethyl (+57)	-0.005826	876.407	2626.2	-2.217	4222		491620	433	454	0
TRUE	TRUE	(K)ETGLSHLcEFIEDcEFTVLATR(I)	1	43.34	36.9161	43.34	2	3	Carbamidomethyl (+57), Carbamidomethyl (+57)	-0.003996	876.408	2626.2	-1.521	4127		1833000	433	454	0
TRUE	TRUE	(K)ETGLSHLcEFIEDcEFTVLATR(I)	1	61.69	37.0122	59.71	2	2	Carbamidomethyl (+57), Carbamidomethyl (+57)	-0.00257	1314.11	2626.2	-0.9781	4043		41811600	433	454	0
TRUE	TRUE	(K)ETGLSHLcEFIEDcEFTVLATR(I)	1	65.64	37.2288	64.1	2	2	Carbamidomethyl (+57), Carbamidomethyl (+57)	0.00451	1314.11	2626.21	1.717	3932		1830050	433	454	0
TRUE	TRUE	(K)ETGLSHLcEFIEDcEFTVLATR(I)	1	42.7	36.8097	41.96	2	3	Carbamidomethyl (+57), Carbamidomethyl (+57)	-0.008586	876.406	2626.2	-3.268	4740		243764	433	454	0
TRUE	TRUE	(K)ETGLSHLcEFIEDcEFTVLATR(I)	1	47.29	37.0672	44.11	2	2	Carbamidomethyl (+57), Carbamidomethyl (+57)	0.00303	1314.11	2626.21	1.153	3710		1585060	433	454	0
TRUE	TRUE	(K)ETGLSHLcEFIEDcEFTVLATR(I)	0.99	19.74	37.0851	19.74	2	4	Carbamidomethyl (+57), Carbamidomethyl (+57)	-4.166e-05	657.558	2626.2	-0.01586	3710		5892890	433	454	0
TRUE	TRUE	(K)ETGLSHLcEFIEDcEFTVLATR(I)	0.92	25.27	36.8922	25.27	2	3	Carbamidomethyl (+57), Carbamidomethyl (+57)	-0.006366	876.407	2626.2	-2.423	4314		549298	433	454	0
TRUE	TRUE	(G)LSHLcEFIEDcEFTVLATR(I)	1	49.29	37.5128	49.29	1	3	Carbamidomethyl (+57), Carbamidomethyl (+57)	0.002284	780.706	2339.1	0.9762	3621		2092270	436	454	0
TRUE	TRUE	(H)LcEFIEDcEFTVLATR(I)	1	82.82	36.4008	79.19	1	2	Carbamidomethyl (+57), Carbamidomethyl (+57)	0.00225	1001.97	2001.92	1.124	3509		3884200	439	454	0
TRUE	TRUE	(H)LcEFIEDcEFTVLATR(I)	1	31.08	36.248	31.08	1	3	Carbamidomethyl (+57), Carbamidomethyl (+57)	0.001554	668.314	2001.92	0.776	3511		1288410	439	454	0
TRUE	TRUE	(C)EFIEDcEFTVLATR(I)	1	90.59	36.217	81.27	1	2	Carbamidomethyl (+57)	0.003844	865.411	1728.81	2.222	3246		1026250	441	454	0
TRUE	TRUE	(E)FIEDcEFTVLATR(I)	1	52.28	35.9084	50	1	2	Carbamidomethyl (+57)	0.002724	800.889	1599.76	1.702	3095		2230830	442	454	0
TRUE	TRUE	(D)cEFTVLATR(I)	1	37.73	33.4223	28.82	1	2	Carbamidomethyl (+57)	-0.0005158	548.776	1095.54	-0.4704	2417		9235860	446	454	0
TRUE	TRUE	(C)EFTVLATR(I)	0.99	30.59	31.878	16.25	1	2		-0.0006819	468.761	935.507	-0.7282	2294		3123900	447	454	0
TRUE	TRUE	(E)FTVLATR(I)	0.9	31.91	28.9265	17.21	1	2		-0.0003819	404.24	806.465	-0.473	2088		1790900	448	454	0
TRUE	TRUE	(R)ILHLLGQE(G)	0.99	34.83	29.1009	23.73	1	2		-0.0004019	461.771	921.528	-0.4357	2585		11718900	455	462	0
TRUE	TRUE	(R)ILHLLGQEG(P)	1	41.27	30.2612	41.27	1	2		-0.0001019	490.282	978.55	-0.1041	2535		19693500	455	463	0
TRUE	TRUE	(R)ILHLLGQEGPK(T)	1	52.85	29.3551	47.41	2	3		-0.0003579	402.24	1203.7	-0.2971	2283		400166000	455	465	0
TRUE	TRUE	(R)ILHLLGQEGPK(T)	1	52.07	29.35	47.37	2	3		-8.794e-05	402.24	1203.7	-0.073	2305		93619500	455	465	0
TRUE	TRUE	(R)ILHLLGQEGPK(T)	1	50.68	29.3551	46.63	2	3		-0.0003579	402.24	1203.7	-0.2971	2327		14982800	455	465	0
TRUE	TRUE	(R)ILHLLGQEGPK(T)	1	49.18	29.35	44.49	2	3		2.058e-06	402.24	1203.7	0.001708	2262		370412000	455	465	0
TRUE	TRUE	(R)ILHLLGQEGPK(T)	1	38.05	29.3551	38.04	2	3		-0.0002679	402.24	1203.7	-0.2224	2434		4430650	455	465	0
TRUE	TRUE	(R)ILHLLGQEGPK(T)	1	36.29	29.3551	35.89	2	3		-0.0005379	402.24	1203.7	-0.4465	2410		5833220	455	465	0
TRUE	TRUE	(R)ILHLLGQEGPK(T)	1	37.27	29.4939	37.27	2	3		-0.001198	402.24	1203.7	-0.9944	2677		1961380	455	465	0
TRUE	TRUE	(R)ILHLLGQEGPK(T)	1	60.73	29.35	54.43	2	2		-2.194e-05	602.856	1203.7	-0.01821	2283		1008350000	455	465	0
TRUE	TRUE	(R)ILHLLGQEGPK(T)	1	34.33	29.4939	34.33	2	3		-0.0009279	402.24	1203.7	-0.7703	2389		10607400	455	465	0
TRUE	TRUE	(R)ILHLLGQEGPK(T)	1	58.8	29.3551	46.34	2	2		-0.0002619	602.856	1203.7	-0.2174	2348		21234900	455	465	0
TRUE	TRUE	(R)ILHLLGQEGPK(T)	1	29.92	29.35	29.92	2	3		9.206e-05	402.24	1203.7	0.07642	2582		2585820	455	465	0
TRUE	TRUE	(R)ILHLLGQEGPK(T)	1	58.78	29.35	47.7	2	2		0.0005981	602.856	1203.7	0.4964	2262		782531000	455	465	0
TRUE	TRUE	(R)ILHLLGQEGPK(T)	1	29.63	29.3551	26.52	2	3		-0.0005379	402.24	1203.7	-0.4465	2701		4300280	455	465	0
TRUE	TRUE	(R)ILHLLGQEGPK(T)	1	31.14	29.4939	31.14	2	3		-0.001018	402.24	1203.7	-0.845	2654		1947760	455	465	0
TRUE	TRUE	(R)ILHLLGQEGPK(T)	1	30.19	29.4792	30.19	2	3		-0.0008379	402.24	1203.7	-0.6956	2556		2297080	455	465	0
TRUE	TRUE	(R)ILHLLGQEGPK(T)	1	29.13	29.3551	28.75	2	3		-0.0004479	402.24	1203.7	-0.3718	2460		4826430	455	465	0
TRUE	TRUE	(R)ILHLLGQEGPK(T)	1	53.1	29.35	46.41	2	2		0.0002181	602.856	1203.7	0.181	2457		7843480	455	465	0
TRUE	TRUE	(R)ILHLLGQEGPK(T)	1	53.89	29.35	43.31	2	2		0.0003381	602.856	1203.7	0.2806	2305		245030000	455	465	0
TRUE	TRUE	(R)ILHLLGQEGPK(T)	1	52.88	29.3551	49.89	2	2		-0.0003819	602.856	1203.7	-0.317	2393		16873300	455	465	0
TRUE	TRUE	(R)ILHLLGQEGPK(T)	1	26.82	29.3551	26.82	2	3		-0.0001779	402.24	1203.7	-0.1477	2773		1554900	455	465	0
TRUE	TRUE	(R)ILHLLGQEGPK(T)	1	26.55	29.35	26.55	2	3		0.0001821	402.24	1203.7	0.1511	2608		2579940	455	465	0
TRUE	TRUE	(R)ILHLLGQEGPK(T)	1	29.14	29.4939	29.14	2	3		-0.001198	402.24	1203.7	-0.9944	2911		1512910	455	465	0
TRUE	TRUE	(R)ILHLLGQEGPK(T)	1	29.13	29.4939	29.13	2	3		-0.001198	402.24	1203.7	-0.9944	2826		1402590	455	465	0
TRUE	TRUE	(R)ILHLLGQEGPK(T)	1	28.88	29.4939	28.88	2	3		-0.001108	402.24	1203.7	-0.9197	3000		1455500	455	465	0
TRUE	TRUE	(R)ILHLLGQEGPK(T)	1	47.31	29.3551	40.42	2	2		-0.0002619	602.856	1203.7	-0.2174	2414		10771800	455	465	0
TRUE	TRUE	(R)ILHLLGQEGPK(T)	1	25.46	29.3551	25.46	2	3		-0.0003579	402.24	1203.7	-0.2971	2741		1970500	455	465	0
TRUE	TRUE	(R)ILHLLGQEGPK(T)	1	23.77	29.35	23.77	2	3		-8.794e-05	402.24	1203.7	-0.073	2482		4415400	455	465	0
TRUE	TRUE	(R)ILHLLGQEGPK(T)	1	25.65	29.4939	25.65	2	3		-0.0009279	402.24	1203.7	-0.7703	2361		21954900	455	465	0
TRUE	TRUE	(R)ILHLLGQEGPK(T)	1	24.12	29.3551	24.12	2	3		-0.0004479	402.24	1203.7	-0.3718	2803		1607340	455	465	0
TRUE	TRUE	(R)ILHLLGQEGPK(T)	1	24.56	29.3551	24.56	2	3		-0.0007479	402.24	1203.7	-0.6209	2630		2296420	455	465	0
TRUE	TRUE	(R)ILHLLGQEGPK(T)	1	23.61	29.3551	23.61	2	3		-0.0005379	402.24	1203.7	-0.4465	2861		1602950	455	465	0
TRUE	TRUE	(R)ILHLLGQEGPK(T)	1	41.97	29.3551	39.1	2	2		-0.0003819	602.856	1203.7	-0.317	2435		9305030	455	465	0
TRUE	TRUE	(R)ILHLLGQEGPK(T)	1	38.81	29.3551	35.1	2	2		-0.0002619	602.856	1203.7	-0.2174	2590		4477680	455	465	0
TRUE	TRUE	(R)ILHLLGQEGPK(T)	1	39.95	29.3551	39.95	2	2		-0.0003819	602.856	1203.7	-0.317	3695		874758	455	465	0
TRUE	TRUE	(R)ILHLLGQEGPK(T)	1	38.73	29.35	36.7	2	2		0.0005981	602.856	1203.7	0.4964	2833		1972360	455	465	0
TRUE	TRUE	(R)ILHLLGQEGPK(T)	1	22.44	29.4939	20.19	2	3		-0.0009279	402.24	1203.7	-0.7703	3227		2537620	455	465	0
TRUE	TRUE	(R)ILHLLGQEGPK(T)	1	37.19	29.35	22.4	2	2		0.0005981	602.856	1203.7	0.4964	2327		42614200	455	465	0
TRUE	TRUE	(R)ILHLLGQEGPK(T)	1	37.01	29.3551	35.72	2	2		-0.0006219	602.856	1203.7	-0.5163	2707		2509750	455	465	0
TRUE	TRUE	(R)ILHLLGQEGPK(T)	1	33.17	29.35	31.03	2	2		-0.0001419	602.856	1203.7	-0.1178	3100		1461650	455	465	0
TRUE	TRUE	(R)ILHLLGQEGPK(T)	1	34.78	29.3551	28.8	2	2		-0.0006219	602.856	1203.7	-0.5163	3292		1033590	455	465	0
TRUE	TRUE	(R)ILHLLGQEGPK(T)	1	40.39	29.4939	33.19	2	2		-0.001482	602.856	1203.7	-1.23	3034		1519000	455	465	0
TRUE	TRUE	(R)ILHLLGQEGPK(T)	1	31.83	29.3551	23.9	2	2		-0.0002619	602.856	1203.7	-0.2174	2502		6660850	455	465	0
TRUE	TRUE	(R)ILHLLGQEGPK(T)	1	30.61	29.35	30.25	2	2		-0.0001419	602.856	1203.7	-0.1178	4002		756701	455	465	0
TRUE	TRUE	(R)ILHLLGQEGPK(T)	1	19.83	29.4939	19.83	2	3		-0.0009279	402.24	1203.7	-0.7703	2534		3192610	455	465	0
TRUE	TRUE	(R)ILHLLGQEGPK(T)	1	32.03	29.3551	28.29	2	2		-0.0005019	602.856	1203.7	-0.4167	2547		4789940	455	465	0
TRUE	TRUE	(R)ILHLLGQEGPK(T)	1	29.73	29.35	22.23	2	2		-0.0001419	602.856	1203.7	-0.1178	2568		5582920	455	465	0
TRUE	TRUE	(R)ILHLLGQEGPK(T)	1	29.65	29.35	19.72	2	2		-0.0001419	602.856	1203.7	-0.1178	2526		6720420	455	465	0
TRUE	TRUE	(R)ILHLLGQEGPK(T)	1	29.14	29.35	23.94	2	2		-0.0001419	602.856	1203.7	-0.1178	2976		1623680	455	465	0
TRUE	TRUE	(R)ILHLLGQEGPK(T)	0.99	19.13	29.4939	19.13	2	3		-0.0009279	402.24	1203.7	-0.7703	3323		1534860	455	465	0
TRUE	TRUE	(R)ILHLLGQEGPK(T)	0.99	28.76	29.35	23.56	2	2		-2.194e-05	602.856	1203.7	-0.01821	2895		2218260	455	465	0
TRUE	TRUE	(R)ILHLLGQEGPK(T)	0.99	30.68	29.3551	29.56	2	2		-0.0006219	602.856	1203.7	-0.5163	2612		3479840	455	465	0
TRUE	TRUE	(R)ILHLLGQEGPK(T)	0.99	29.41	29.3551	29.39	2	2		-0.0005019	602.856	1203.7	-0.4167	2954		2149090	455	465	0
TRUE	TRUE	(R)ILHLLGQEGPK(T)	0.99	37.79	29.5279	36.56	2	2		-0.001722	602.855	1203.7	-1.429	2634		3474520	455	465	0
TRUE	TRUE	(R)ILHLLGQEGPK(T)	0.99	26.93	29.35	22.25	2	2		0.0002181	602.856	1203.7	0.181	3211		1322560	455	465	0
TRUE	TRUE	(R)ILHLLGQEGPK(T)	0.99	26.12	29.35	21.45	2	2		-2.194e-05	602.856	1203.7	-0.01821	3718		879793	455	465	0
TRUE	TRUE	(R)ILHLLGQEGPK(T)	0.99	25.64	29.35	18.12	2	2		-2.194e-05	602.856	1203.7	-0.01821	2151		737109	455	465	0
TRUE	TRUE	(R)ILHLLGQEGPK(T)	0.99	29.5	29.4939	23.6	2	2		-0.001002	602.856	1203.7	-0.8317	3129		894739	455	465	0
TRUE	TRUE	(R)ILHLLGQEGPK(T)	0.99	26.09	29.35	24.87	2	2		9.806e-05	602.856	1203.7	0.0814	3160		1549630	455	465	0
TRUE	TRUE	(R)ILHLLGQEGPK(T)	0.99	26.08	29.35	18.31	2	2		0.0002181	602.856	1203.7	0.181	3766		853813	455	465	0
TRUE	TRUE	(R)ILHLLGQEGPK(T)	0.99	28.8	29.4939	24.86	2	2		-0.001002	602.856	1203.7	-0.8317	3187		1465060	455	465	0
TRUE	TRUE	(R)ILHLLGQEGPK(T)	0.99	25.91	29.35	24.65	2	2		0.0003381	602.856	1203.7	0.2806	3866		799535	455	465	0
TRUE	TRUE	(R)ILHLLGQEGPK(T)	0.99	26.12	29.3551	24.63	2	2		-0.0005019	602.856	1203.7	-0.4167	3268		1229310	455	465	0
TRUE	TRUE	(R)ILHLLGQEGPK(T)	0.99	26.06	29.3551	23.88	2	2		-0.0003819	602.856	1203.7	-0.317	3012		1557190	455	465	0
TRUE	TRUE	(R)ILHLLGQEGPK(T)	0.99	26.05	29.3551	15.88	2	2		-0.0003819	602.856	1203.7	-0.317	2480		9143540	455	465	0
TRUE	TRUE	(R)ILHLLGQEGPK(T)	0.99	24.93	29.3551	21.62	2	2		-0.0002619	602.856	1203.7	-0.2174	4214		3289030	455	465	0
TRUE	TRUE	(R)ILHLLGQEGPK(T)	0.99	28.05	29.4939	27.24	2	2		-0.0008819	602.856	1203.7	-0.7321	2763		2372590	455	465	0
TRUE	TRUE	(R)ILHLLGQEGPK(T)	0.98	23.45	29.35	20.76	2	2		-0.0001419	602.856	1203.7	-0.1178	3936		974309	455	465	0
TRUE	TRUE	(R)ILHLLGQEGPK(T)	0.98	25.97	29.3551	16.92	2	2		-0.0006219	602.856	1203.7	-0.5163	4187		3087710	455	465	0
TRUE	TRUE	(R)ILHLLGQEGPK(T)	0.98	25.77	29.3551	17.24	2	2		-0.0006219	602.856	1203.7	-0.5163	3669		932701	455	465	0
TRUE	TRUE	(R)ILHLLGQEGPK(T)	0.98	24.09	29.35	21.39	2	2		0.0003381	602.856	1203.7	0.2806	3977		1107770	455	465	0
TRUE	TRUE	(R)ILHLLGQEGPK(T)	0.98	23.36	29.35	19.62	2	2		0.0002181	602.856	1203.7	0.181	2682		3710260	455	465	0
TRUE	TRUE	(R)ILHLLGQEGPK(T)	0.98	25.58	29.35	22.53	2	2		0.0008381	602.857	1203.7	0.6957	4067		1008870	455	465	0
TRUE	TRUE	(R)ILHLLGQEGPK(T)	0.98	23.5	29.3551	19.53	2	2		-0.0005019	602.856	1203.7	-0.4167	3913		892706	455	465	0
TRUE	TRUE	(R)ILHLLGQEGPK(T)	0.98	22.29	29.3551	22.29	2	2		-0.0002619	602.856	1203.7	-0.2174	3788		1217580	455	465	0
TRUE	TRUE	(R)ILHLLGQEGPK(T)	0.98	25.22	29.4939	24.84	2	2		-0.001002	602.856	1203.7	-0.8317	3233		1578200	455	465	0
TRUE	TRUE	(R)ILHLLGQEGPK(T)	0.98	27.33	29.4939	27.1	2	2		-0.001242	602.856	1203.7	-1.031	2786		2568900	455	465	0
TRUE	TRUE	(R)ILHLLGQEGPK(T)	0.97	28.48	29.4939	22.92	2	2		-0.001482	602.856	1203.7	-1.23	3270		1180270	455	465	0
TRUE	TRUE	(R)ILHLLGQEGPK(T)	0.97	23.94	29.4939	17.3	2	2		-0.001002	602.856	1203.7	-0.8317	3889		757024	455	465	0
TRUE	TRUE	(R)ILHLLGQEGPK(T)	0.97	25.75	29.4939	19.82	2	2		-0.001362	602.856	1203.7	-1.131	3741		946861	455	465	0
TRUE	TRUE	(R)ILHLLGQEGPK(T)	0.96	22.22	29.35	21.44	2	2		0.0008381	602.857	1203.7	0.6957	4118		2065850	455	465	0
TRUE	TRUE	(R)ILHLLGQEGPK(T)	0.95	19.92	29.3551	19.92	2	2		-0.0003819	602.856	1203.7	-0.317	2739		4419160	455	465	0
TRUE	TRUE	(R)ILHLLGQEGPK(T)	0.94	18.45	29.35	10.71	2	2		9.806e-05	602.856	1203.7	0.0814	4786		162075	455	465	0
TRUE	TRUE	(R)ILHLLGQEGPK(T)	0.94	19.04	29.3551	15.58	2	2		-0.0003819	602.856	1203.7	-0.317	4154		2568310	455	465	0
TRUE	TRUE	(R)ILHLLGQEGPK(T)	0.92	16.46	29.35	13.53	2	2		-2.194e-05	602.856	1203.7	-0.01821	3550		1180690	455	465	0
TRUE	TRUE	(R)ILHLLGQEGPKTTNPSK(Y)	1	55.39	31.0003	48.83	2	2		-0.0002419	917.015	1832.02	-0.132	2095		1964900	455	471	0
TRUE	TRUE	(I)LHLLGQEGPK(T)	0.98	30.38	31.9728	13.81	1	2		-0.001002	546.314	1090.61	-0.9178	2263		7394000	456	465	0
TRUE	TRUE	(L)HLLGQEGPK(T)	1	35.02	33.1576	17.76	1	2		-0.0004619	489.772	977.529	-0.4721	2267		2494550	457	465	0
TRUE	TRUE	(H)LLGQEGPK(T)	0.96	28.74	28.9042	18.73	1	2		-0.001382	421.242	840.469	-1.642	1497		6562840	458	465	0
TRUE	TRUE	(K)TTNPSKYIR(F)	1	50.91	32.5455	38.56	2	2		-0.0006619	540.295	1078.58	-0.6131	1484		4983240	466	474	0
TRUE	TRUE	(R)VVLEHEEVR(A)	1	44.35	33.0728	33.16	2	3		0.0001821	370.537	1108.59	0.1641	1502		444875000	480	488	0
TRUE	TRUE	(R)VVLEHEEVR(A)	1	44.27	33.0728	33.15	2	3		0.0002721	370.537	1108.59	0.2452	1522		199700000	480	488	0
TRUE	TRUE	(R)VVLEHEEVR(A)	1	63.4	33.0728	47.08	2	2		0.0004381	555.301	1108.59	0.3948	1519		592840000	480	488	0
TRUE	TRUE	(R)VVLEHEEVR(A)	1	61.59	33.0728	47.55	2	2		-0.0001619	555.301	1108.59	-0.1459	1499		66211300	480	488	0
TRUE	TRUE	(R)VVLEHEEVR(A)	1	61.56	33.06	48.69	2	2		-0.0003019	555.301	1108.59	-0.2721	1540		34161200	480	488	0
TRUE	TRUE	(R)VVLEHEEVR(A)	1	59.3	33.0728	47.72	2	2		0.0001981	555.301	1108.59	0.1785	1651		3339090	480	488	0
TRUE	TRUE	(R)VVLEHEEVR(A)	1	57.16	33.0728	45.95	2	2		-0.0001619	555.301	1108.59	-0.1459	1731		2761700	480	488	0
TRUE	TRUE	(R)VVLEHEEVR(A)	1	55.6	33.0728	44.26	2	2		0.0001981	555.301	1108.59	0.1785	2130		1101890	480	488	0
TRUE	TRUE	(R)VVLEHEEVR(A)	1	58.3	33.1048	51.06	2	2		-0.0005419	555.301	1108.59	-0.4884	2244		1821080	480	488	0
TRUE	TRUE	(R)VVLEHEEVR(A)	1	57.46	33.1048	46.04	2	2		-0.0007819	555.301	1108.59	-0.7047	2077		1119890	480	488	0
TRUE	TRUE	(R)VVLEHEEVR(A)	1	52.79	33.1048	42.89	2	2		-0.0004219	555.301	1108.59	-0.3803	1877		1645130	480	488	0
TRUE	TRUE	(R)VVLEHEEVR(A)	1	50.54	33.0728	39.67	2	2		7.806e-05	555.301	1108.59	0.07035	1561		10918300	480	488	0
TRUE	TRUE	(R)VVLEHEEVR(A)	1	53.27	33.1048	42.1	2	2		-0.0005419	555.301	1108.59	-0.4884	1676		4420090	480	488	0
TRUE	TRUE	(R)VVLEHEEVR(A)	1	52.98	33.1048	40.96	2	2		-0.0006619	555.301	1108.59	-0.5966	1583		8834150	480	488	0
TRUE	TRUE	(R)VVLEHEEVR(A)	1	51.76	33.1048	41.17	2	2		-0.0005419	555.301	1108.59	-0.4884	1626		4830840	480	488	0
TRUE	TRUE	(R)VVLEHEEVR(A)	1	50.14	33.1048	41.78	2	2		-0.0004219	555.301	1108.59	-0.3803	1851		2417580	480	488	0
TRUE	TRUE	(R)VVLEHEEVR(A)	1	56.66	32.8285	45.23	2	2		0.001778	555.302	1108.59	1.602	2152		1047860	480	488	0
TRUE	TRUE	(R)VVLEHEEVR(A)	1	44.23	33.0728	35.78	2	2		0.0005581	555.301	1108.59	0.5029	2487		921290	480	488	0
TRUE	TRUE	(R)VVLEHEEVR(A)	1	45.98	33.1048	32.52	2	2		-0.0007819	555.301	1108.59	-0.7047	3506		310269	480	488	0
TRUE	TRUE	(R)VVLEHEEVR(A)	1	44.7	32.9994	31.29	2	2		-0.0009019	555.301	1108.59	-0.8129	3002		520754	480	488	0
TRUE	TRUE	(R)VVLEHEEVR(A)	1	41.43	33.1048	31.15	2	2		-0.0004219	555.301	1108.59	-0.3803	1758		2837180	480	488	0
TRUE	TRUE	(R)VVLEHEEVR(A)	1	44.16	33.1048	36.5	2	2		-0.0007819	555.301	1108.59	-0.7047	2274		923051	480	488	0
TRUE	TRUE	(R)VVLEHEEVR(A)	1	42.64	33.1048	36.95	2	2		-0.0006619	555.301	1108.59	-0.5966	1921		2136550	480	488	0
TRUE	TRUE	(R)VVLEHEEVR(A)	1	48.91	33.5353	36.01	2	2		-0.001382	555.3	1108.59	-1.245	2056		1290190	480	488	0
TRUE	TRUE	(R)VVLEHEEVR(A)	1	39.87	33.1048	28.17	2	2		-0.0004219	555.301	1108.59	-0.3803	3484		417471	480	488	0
TRUE	TRUE	(R)VVLEHEEVR(A)	1	37.77	33.0728	26.01	2	2		-0.0001619	555.301	1108.59	-0.1459	3760		287365	480	488	0
TRUE	TRUE	(R)VVLEHEEVR(A)	1	37.56	33.0728	29.06	2	2		-0.0001619	555.301	1108.59	-0.1459	1709		5519810	480	488	0
TRUE	TRUE	(R)VVLEHEEVR(A)	1	37.26	33.0728	24.13	2	2		0.0001981	555.301	1108.59	0.1785	2188		1360440	480	488	0
TRUE	TRUE	(R)VVLEHEEVR(A)	1	40.58	33.1048	29.28	2	2		-0.0007819	555.301	1108.59	-0.7047	2297		917968	480	488	0
TRUE	TRUE	(R)VVLEHEEVR(A)	1	39.21	33.1048	29.03	2	2		-0.0005419	555.301	1108.59	-0.4884	1604		7385700	480	488	0
TRUE	TRUE	(R)VVLEHEEVR(A)	1	37.13	33.1048	33.52	2	2		-0.0004219	555.301	1108.59	-0.3803	1826		2762820	480	488	0
TRUE	TRUE	(R)VVLEHEEVR(A)	1	34.56	33.0728	21.65	2	2		-0.0001619	555.301	1108.59	-0.1459	3383		468999	480	488	0
TRUE	TRUE	(R)VVLEHEEVR(A)	0.99	34.67	33.1048	27.06	2	2		-0.0007819	555.301	1108.59	-0.7047	3360		373993	480	488	0
TRUE	TRUE	(R)VVLEHEEVR(A)	0.99	29.61	33.0728	27.25	2	2		0.0001981	555.301	1108.59	0.1785	3901		400196	480	488	0
TRUE	TRUE	(R)VVLEHEEVR(A)	0.99	31.97	33.0728	26.9	2	2		0.0009181	555.302	1108.59	0.8274	3572		390165	480	488	0
TRUE	TRUE	(R)VVLEHEEVR(A)	0.98	29.29	33.1048	21.69	2	2		-0.0005419	555.301	1108.59	-0.4884	3869		380429	480	488	0
TRUE	TRUE	(R)VVLEHEEVR(A)	0.98	29.1	33.0728	20.19	2	2		0.0007981	555.302	1108.59	0.7192	3548		366488	480	488	0
TRUE	TRUE	(R)VVLEHEEVR(A)	0.98	26.45	33.0728	18.43	2	2		7.806e-05	555.301	1108.59	0.07035	3083		462654	480	488	0
TRUE	TRUE	(R)VVLEHEEVR(A)	0.98	27.25	33.1048	19.01	2	2		-0.0004219	555.301	1108.59	-0.3803	2219		1592070	480	488	0
TRUE	TRUE	(R)VVLEHEEVR(A)	0.98	25.94	33.06	22.3	2	2		-0.0003019	555.301	1108.59	-0.2721	3785		399046	480	488	0
TRUE	TRUE	(R)VVLEHEEVR(A)	0.97	45.02	33.6698	39.2	2	2		-0.003222	555.299	1108.58	-2.904	3432		396075	480	488	0
TRUE	TRUE	(R)VVLEHEEVR(A)	0.97	25.27	33.0728	18.99	2	2		0.0003181	555.301	1108.59	0.2866	2108		1381680	480	488	0
TRUE	TRUE	(R)VVLEHEEVR(A)	0.95	27.05	33.543	24.17	2	2		-0.001022	555.301	1108.59	-0.921	2464		1351110	480	488	0
TRUE	TRUE	(R)VVLEHEEVR(A)	0.95	23.41	33.0728	20.16	2	2		0.0004381	555.301	1108.59	0.3948	4284		2628740	480	488	0
TRUE	TRUE	(R)VVLEHEEVR(A)	0.94	23.29	33.1048	17	2	2		-0.0005419	555.301	1108.59	-0.4884	1978		2410360	480	488	0
TRUE	TRUE	(R)VVLEHEEVR(A)	0.91	33.84	33.3486	33.04	2	2		0.003118	555.303	1108.59	2.81	1795		3823210	480	488	0
TRUE	TRUE	(R)VVLEHEEVR(A)	0.9	27.76	33.5468	21.03	2	2		0.002158	555.302	1108.59	1.945	3974		346367	480	488	0
TRUE	TRUE	(R)VVLEHEEVRAGAVSALAK(F)	1	90.32	31.2385	83.22	2	2		-0.0008419	939.525	1877.04	-0.4483	2136		2673270	480	497	0
TRUE	TRUE	(V)VLEHEEVR(A)	0.99	44.72	31.9117	27.87	1	2		-0.0001819	505.767	1009.52	-0.18	1502		10246900	481	488	0
TRUE	TRUE	(V)VLEHEEVR(A)	0.99	44.71	31.9117	25.7	1	2		-0.0001219	505.767	1009.52	-0.1207	1523		4026400	481	488	0
TRUE	TRUE	(V)LEHEEVR(A)	0.9	36.71	31.232	13.13	1	2		0.0002781	456.233	910.451	0.3051	1503		17122100	482	488	0
TRUE	TRUE	(V)LEHEEVR(A)	0.9	36.31	31.1594	12.13	1	2		-0.0002219	456.233	910.451	-0.2435	1523		5008990	482	488	0
TRUE	TRUE	(R)AGAVSALAK(F)	1	56.43	32.9557	31.22	2	2		-0.0002819	394.237	786.46	-0.358	1558		2752010	489	497	0
TRUE	TRUE	(R)AGAVSALAK(F)	1	55.76	32.9557	30.24	2	2		-0.0003419	394.237	786.46	-0.4342	1536		14655900	489	497	0
TRUE	TRUE	(R)AGAVSALAK(F)	1	54.3	32.9557	28.85	2	2		-0.0002219	394.237	786.46	-0.2818	1494		77745600	489	497	0
TRUE	TRUE	(R)AGAVSALAK(F)	1	53.15	32.9557	30.26	2	2		1.806e-05	394.237	786.46	0.02293	1579		3892330	489	497	0
TRUE	TRUE	(R)AGAVSALAK(F)	1	52.48	32.9557	35.07	2	2		-0.0001019	394.237	786.46	-0.1295	1414		4236860	489	497	0
TRUE	TRUE	(R)AGAVSALAK(F)	1	53.96	32.9557	29.31	2	2		-0.0002819	394.237	786.46	-0.358	1558		7086730	489	497	0
TRUE	TRUE	(R)AGAVSALAK(F)	1	52.57	32.9557	26.14	2	2		-0.0004619	394.237	786.46	-0.5866	1515		235359000	489	497	0
TRUE	TRUE	(R)AGAVSALAK(F)	1	45.65	32.9557	30.94	2	2		-0.0002219	394.237	786.46	-0.2818	1751		1633190	489	497	0
TRUE	TRUE	(R)AGAVSALAK(F)	1	43.98	32.9557	24.86	2	2		-0.0002219	394.237	786.46	-0.2818	1651		2215500	489	497	0
TRUE	TRUE	(R)AGAVSALAK(F)	1	39.88	32.9557	21.2	2	2		1.806e-05	394.237	786.46	0.02293	1624		2814210	489	497	0
TRUE	TRUE	(R)AGAVSALAK(F)	1	36.36	32.9557	18.24	2	2		-0.0001019	394.237	786.46	-0.1295	1602		3120470	489	497	0
TRUE	TRUE	(R)AGAVSALAK(F)	1	35.36	32.9557	19.73	2	2		-0.0001019	394.237	786.46	-0.1295	1230		2208590	489	497	0
TRUE	TRUE	(R)AGAVSALAK(F)	1	41.1	32.9557	23.12	2	2		-0.0007019	394.237	786.459	-0.8914	1728		1784720	489	497	0
TRUE	TRUE	(R)AGAVSALAK(F)	1	36.68	32.9557	18.12	2	2		-0.0003419	394.237	786.46	-0.4342	1914		1222140	489	497	0
TRUE	TRUE	(R)AGAVSALAK(F)	1	38.84	32.9557	20.36	2	2		-0.0005219	394.237	786.459	-0.6628	1775		1680550	489	497	0
TRUE	TRUE	(R)AGAVSALAK(F)	1	36.95	32.9557	21.62	2	2		-0.0004019	394.237	786.46	-0.5104	1701		1562500	489	497	0
TRUE	TRUE	(R)AGAVSALAK(F)	0.99	35	32.9557	16.5	2	2		-0.0006419	394.237	786.459	-0.8152	2027		1372150	489	497	0
TRUE	TRUE	(R)AGAVSALAK(F)	0.99	31.08	32.9557	13.45	2	2		-0.0002219	394.237	786.46	-0.2818	2902		626365	489	497	0
TRUE	TRUE	(R)AGAVSALAK(F)	0.98	31.33	32.9557	13.13	2	2		-0.0007619	394.237	786.459	-0.9676	2870		654359	489	497	0
TRUE	TRUE	(R)AGAVSALAK(F)	0.98	27.85	33.294	20.18	2	2		0.0002181	394.237	786.46	0.2769	2053		1455290	489	497	0
TRUE	TRUE	(R)AGAVSALAK(F)	0.97	29.29	32.9557	11.69	2	2		-0.0008819	394.237	786.459	-1.12	2961		769968	489	497	0
TRUE	TRUE	(R)AGAVSALAK(F)	0.97	25.83	33.294	18.12	2	2		0.0003381	394.237	786.46	0.4293	2535		1098960	489	497	0
TRUE	TRUE	(R)AGAVSALAK(F)	0.96	27.28	32.9557	22.46	2	2		-0.0007019	394.237	786.459	-0.8914	1680		3260520	489	497	0
TRUE	TRUE	(R)AGAVSALAK(F)	0.94	24.22	32.9557	9.49	2	2		-0.0005819	394.237	786.459	-0.739	2806		673932	489	497	0
TRUE	TRUE	(R)AGAVSALAK(F)	0.92	23.08	32.9557	9.1	2	2		-0.0005819	394.237	786.459	-0.739	2079		1186170	489	497	0
TRUE	TRUE	(R)AGAVSALAK(F)	0.92	21.45	33.294	11.18	2	2		0.0002781	394.237	786.46	0.3531	3101		982215	489	497	0
TRUE	TRUE	(R)AGAVSALAK(F)	0.92	20	32.9557	2.43	2	2		1.806e-05	394.237	786.46	0.02293	2702		741018	489	497	0
TRUE	TRUE	(R)AGAVSALAK(F)	0.92	20.71	33.2593	6.57	2	2		7.806e-05	394.237	786.46	0.09913	3015		800669	489	497	0
TRUE	TRUE	(R)AGAVSALAK(F)	0.9	18.9	32.9557	10.08	2	2		-0.0001019	394.237	786.46	-0.1295	2585		911531	489	497	0
TRUE	TRUE	(K)FGAQNEEMLPS(I)	0.97	25.66	32.2789	22.9	1	2		-0.0005019	611.774	1221.53	-0.4106	2386		4772440	498	508	0
TRUE	TRUE	(K)FGAQNEEMLPSIL(V)	0.99	38.72	35.6289	38.65	1	2		-0.001822	724.857	1447.7	-1.258	3814		3284590	498	510	0
TRUE	TRUE	(K)FGAQNEEMLPSILVL(L)	0.99	35.43	35.2179	35.43	1	2		0.0009581	830.935	1659.86	0.5768	4110		11297900	498	512	0
TRUE	TRUE	(K)FGAQNEEmLPSILVLL(K)	0.97	32.25	35.1481	32.25	1	2	Oxidation (+16)	0.002143	895.475	1788.94	1.197	4126		5209110	498	513	0
TRUE	TRUE	(K)FGAQNEEMLPSILVLL(K)	0.91	36.51	35.0297	36.51	1	2		-0.004422	887.474	1772.93	-2.493	4143		2513810	498	513	0
TRUE	TRUE	(K)FGAQNEEMLPSILVLLK(R)	1	82.13	33.2899	82.13	2	3		-0.001768	634.684	1901.03	-0.9295	4096		253426000	498	514	0
TRUE	TRUE	(K)FGAQNEEmLPSILVLLK(R)	1	70.55	34.2439	70.55	2	3	Oxidation (+16)	-0.001133	640.016	1917.03	-0.5907	4074		221799000	498	514	0
TRUE	TRUE	(K)FGAQNEEmLPSILVLLK(R)	1	110.18	34.1962	96.33	2	2	Oxidation (+16)	-0.002777	959.52	1917.03	-1.448	4190		1342910	498	514	0
TRUE	TRUE	(K)FGAQNEEmLPSILVLLK(R)	1	97.16	33.4459	87.66	2	2	Oxidation (+16)	0.002603	959.523	1917.03	1.357	4211		1037120	498	514	0
TRUE	TRUE	(K)FGAQNEEmLPSILVLLK(R)	1	85.62	34.0175	78.34	2	2	Oxidation (+16)	0.000163	959.522	1917.03	0.08501	4074		992885000	498	514	0
TRUE	TRUE	(K)FGAQNEEMLPSILVLLK(R)	1	88.1	33.2284	87.76	2	2		-0.001262	951.523	1901.03	-0.6635	4096		980364000	498	514	0
TRUE	TRUE	(K)FGAQNEEmLPSILVLLK(R)	1	76.56	33.9217	76.56	2	2	Oxidation (+16)	0.000763	959.522	1917.03	0.3978	4125		4008990	498	514	0
TRUE	TRUE	(K)FGAQNEEmLPSILVLLK(R)	1	69.26	34.014	63.98	2	2	Oxidation (+16)	2.305e-05	959.521	1917.03	0.01202	4319		654038	498	514	0
TRUE	TRUE	(K)FGAQNEEMLPSILVLLK(R)	1	72.68	32.3805	72.68	2	2		0.002018	951.525	1901.04	1.061	4139		2998080	498	514	0
TRUE	TRUE	(K)FGAQNEEmLPSILVLLK(R)	1	80.8	33.1006	74.4	2	2	Oxidation (+16)	0.003563	959.523	1917.03	1.858	4232		1349370	498	514	0
TRUE	TRUE	(K)FGAQNEEMLPSILVLLK(R)	1	72.27	33.2899	70.76	2	2		-0.001762	951.523	1901.03	-0.9263	4118		12291000	498	514	0
TRUE	TRUE	(K)FGAQNEEmLPSILVLLK(R)	1	73.13	34.2472	70.11	2	2	Oxidation (+16)	-0.001797	959.521	1917.03	-0.9369	4149		3935830	498	514	0
TRUE	TRUE	(K)FGAQNEEmLPSILVLLK(R)	1	66.93	34.2439	66.93	2	2	Oxidation (+16)	-0.001197	959.521	1917.03	-0.6241	4104		11241600	498	514	0
TRUE	TRUE	(K)FGAQNEEMLPSILVLLK(R)	1	68.23	33.1765	68.23	2	2		-0.002002	951.523	1901.03	-1.053	4201		1564810	498	514	0
TRUE	TRUE	(K)FGAQNEEmLPSILVLLK(R)	1	60.21	34.0175	47.6	2	2	Oxidation (+16)	0.000523	959.522	1917.03	0.2727	4169		2815760	498	514	0
TRUE	TRUE	(K)FGAQNEEMLPSILVLLK(R)	1	56.99	32.9973	56.99	2	2		7.806e-05	951.524	1901.03	0.04104	4345		1059840	498	514	0
TRUE	TRUE	(K)FGAQNEEmLPSILVLLK(R)	1	58.89	34.0175	58.33	2	2	Oxidation (+16)	0.000403	959.522	1917.03	0.2101	4448		642830	498	514	0
TRUE	TRUE	(K)FGAQNEEMLPSILVLLK(R)	1	66.12	32.4204	66.12	2	2		0.002518	951.525	1901.04	1.324	4222		1158390	498	514	0
TRUE	TRUE	(K)FGAQNEEMLPSILVLLK(R)	1	55.79	32.8959	55.79	2	2		0.0005581	951.524	1901.03	0.2934	4262		1703040	498	514	0
TRUE	TRUE	(K)FGAQNEEmLPSILVLLK(R)	1	66.39	33.4005	66.39	2	2	Oxidation (+16)	0.002963	959.523	1917.03	1.545	4299		763853	498	514	0
TRUE	TRUE	(K)FGAQNEEMLPSILVLLK(R)	1	56.26	32.8937	56.26	2	2		0.0007981	951.524	1901.03	0.4196	4365		941258	498	514	0
TRUE	TRUE	(K)FGAQNEEmLPSILVLLK(R)	1	66.42	33.4005	66.42	2	2	Oxidation (+16)	0.003203	959.523	1917.03	1.67	4339		666671	498	514	0
TRUE	TRUE	(K)FGAQNEEMLPSILVLLK(R)	1	58.71	33.2899	58.71	2	2		-0.001762	951.523	1901.03	-0.9263	4324		1089200	498	514	0
TRUE	TRUE	(K)FGAQNEEMLPSILVLLK(R)	1	52.99	32.8937	52.99	2	2		0.0007981	951.524	1901.03	0.4196	4303		1461000	498	514	0
TRUE	TRUE	(K)FGAQNEEmLPSILVLLK(R)	1	52.98	34.0175	47.91	2	2	Oxidation (+16)	0.000523	959.522	1917.03	0.2727	4252		943607	498	514	0
TRUE	TRUE	(K)FGAQNEEmLPSILVLLK(R)	1	54.61	34.2504	52.12	2	2	Oxidation (+16)	-0.001437	959.521	1917.03	-0.7492	4427		475640	498	514	0
TRUE	TRUE	(K)FGAQNEEmLPSILVLLK(R)	1	51.69	33.9217	51.69	2	2	Oxidation (+16)	0.000763	959.522	1917.03	0.3978	4382		834057	498	514	0
TRUE	TRUE	(K)FGAQNEEMLPSILVLLK(R)	1	63.25	32.7508	63.25	2	2		0.004718	951.526	1901.04	2.481	4160		2877720	498	514	0
TRUE	TRUE	(K)FGAQNEEMLPSILVLLK(R)	1	55.45	32.1932	55.45	2	2		0.003738	951.526	1901.04	1.965	4181		2460070	498	514	0
TRUE	TRUE	(K)FGAQNEEmLPSILVLLK(R)	1	50.7	33.4498	50.7	2	2	Oxidation (+16)	0.002343	959.523	1917.03	1.222	4279		914220	498	514	0
TRUE	TRUE	(K)FGAQNEEMLPSILVLLK(R)	1	43.75	32.8937	43.75	2	2		0.0007981	951.524	1901.03	0.4196	4469		742577	498	514	0
TRUE	TRUE	(K)FGAQNEEmLPSILVLLK(R)	1	25.83	34.0071	25.83	2	3	Oxidation (+16)	-0.000413	640.017	1917.03	-0.2153	3411		549395	498	514	0
TRUE	TRUE	(K)FGAQNEEMLPSILVLLK(R)	1	42.5	32.907	42.5	2	2		0.001418	951.525	1901.03	0.7455	4385		1171630	498	514	0
TRUE	TRUE	(K)FGAQNEEmLPSILVLLK(R)	1	55.06	34.1863	55.06	2	2	Oxidation (+16)	-0.003997	959.519	1917.02	-2.084	4405		546128	498	514	0
TRUE	TRUE	(K)FGAQNEEMLPSILVLLK(R)	1	23.1	32.8959	23.1	2	3		0.001172	634.686	1901.03	0.6162	4120		2398770	498	514	0
TRUE	TRUE	(K)FGAQNEEmLPSILVLLK(R)	1	39.62	34.2504	39.62	2	2	Oxidation (+16)	-0.001677	959.521	1917.03	-0.8743	4361		872497	498	514	0
TRUE	TRUE	(K)FGAQNEEMLPSILVLLK(R)	0.99	40.47	32.1932	40.47	2	2		0.003738	951.526	1901.04	1.965	4448		900034	498	514	0
TRUE	TRUE	(K)FGAQNEEMLPSILVLLK(R)	0.99	31.1	33.2634	31.1	2	2		-0.0009019	951.524	1901.03	-0.4742	4694		205536	498	514	0
TRUE	TRUE	(K)FGAQNEEMLPSILVLLK(R)	0.99	50.32	32.4005	50.32	2	2		0.007158	951.528	1901.04	3.763	4407		1094370	498	514	0
TRUE	TRUE	(K)FGAQNEEMLPSILVLLK(R)	0.98	34.45	32.1932	34.45	2	2		0.003498	951.526	1901.04	1.839	4283		1284960	498	514	0
TRUE	TRUE	(K)FGAQNEEMLPSILVLLK(R)	0.98	46.2	32.4005	46.2	2	2		0.007038	951.528	1901.04	3.7	4428		763781	498	514	0
TRUE	TRUE	(K)FGAQNEEMLPSILVLLK(R)	0.97	25.49	33.1302	25.49	2	2		-0.0007819	951.524	1901.03	-0.4111	4673		256671	498	514	0
TRUE	TRUE	(K)FGAQNEEmLPSILVLLK(R)	0.96	23.93	34.0071	23.93	2	2	Oxidation (+16)	-0.000217	959.521	1917.03	-0.1131	4476		571581	498	514	0
TRUE	TRUE	(K)FGAQNEEMLPSILVLLK(R)	0.91	21.94	32.8959	21.94	2	2		0.001178	951.525	1901.03	0.6194	4780		93821	498	514	0
TRUE	TRUE	(K)FGAQNEEmLPSILVLLK(R)	0.91	21	34.0175	21	2	2	Oxidation (+16)	0.000163	959.522	1917.03	0.08501	4142		4190100	498	514	0
TRUE	TRUE	(K)FGAQNEEmLPSILVLLKR(C)	1	66.25	32.8103	66.25	2	3	Oxidation (+16)	-0.001703	692.05	2073.13	-0.821	3859		7016080	498	515	0
TRUE	TRUE	(K)FGAQNEEMLPSILVLLKR(C)	1	63.79	31.9312	63.79	2	3		-0.001438	686.718	2057.13	-0.6987	4063		18767600	498	515	0
TRUE	TRUE	(K)FGAQNEEmLPSILVLLKR(C)	1	59.39	32.5455	59.39	2	3	Oxidation (+16)	-0.008303	692.048	2073.12	-4.003	3837		8220530	498	515	0
TRUE	TRUE	(K)FGAQNEEMLPSILVLLKR(C)	0.98	27.02	31.8865	27.02	2	2		0.0007781	1029.58	2057.14	0.378	4063		5043070	498	515	0
TRUE	TRUE	(K)FGAQNEEmLPSILVLLKR(C)	0.94	25.09	32.5358	25.09	2	2	Oxidation (+16)	0.002203	1037.57	2073.13	1.062	3854		3268560	498	515	0
TRUE	TRUE	(G)AQNEEmLPSILVLLK(R)	1	75.39	33.0707	75.39	1	2	Oxidation (+16)	-0.000157	857.476	1712.94	-0.09157	4055		15499000	500	514	0
TRUE	TRUE	(G)AQNEEMLPSILVLLK(R)	1	39.82	31.8156	39.82	1	2		-0.0003619	849.479	1696.94	-0.2132	4091		5111770	500	514	0
TRUE	TRUE	(Q)NEEmLPSILVLLK(R)	1	42.08	32.6435	42.08	1	2	Oxidation (+16)	-0.000157	757.929	1513.84	-0.1036	4065		4358610	502	514	0
TRUE	TRUE	(E)EmLPSILVLLK(R)	1	43.75	27.6716	41.22	1	2	Oxidation (+16)	-0.000957	636.385	1270.76	-0.7525	4063		5888890	504	514	0
TRUE	TRUE	(E)mLPSILVLLK(R)	1	50.63	25	50.63	1	2	Oxidation (+16)	-0.000837	571.864	1141.71	-0.7324	4056		4792280	505	514	0
TRUE	TRUE	(E)MLPSILVLLK(R)	0.99	22.24	25	22.24	1	2		-0.0004419	563.867	1125.72	-0.3922	4086		2087100	505	514	0
TRUE	TRUE	(M)LPSILVLLK(R)	1	73.18	25	57.57	1	2		-0.0001019	498.347	994.679	-0.1024	4014		6980730	506	514	0
TRUE	TRUE	(L)PSILVLLK(R)	0.99	69.83	25	20.82	1	2		0.0001381	441.805	881.595	0.1564	3403		3102330	507	514	0
TRUE	TRUE	(P)SILVLLK(R)	0.9	17.89	25	0	1	2		-0.0007019	393.278	784.542	-0.8936	3105		1420310	508	514	0
TRUE	TRUE	(K)RcVMDDDNEVR(D)	1	72.34	30.6183	60.1	2	3	Carbamidomethyl (+57)	-0.0004118	470.203	1407.59	-0.2923	1362		11437100	515	525	0
TRUE	TRUE	(K)RcVMDDDNEVR(D)	1	65.1	30.5956	57.58	2	2	Carbamidomethyl (+57)	0.0006442	704.801	1407.59	0.4573	1359		7417670	515	525	0
TRUE	TRUE	(K)RcVmDDDNEVR(D)	0.95	22.15	29.0255	21.48	2	2	Carbamidomethyl (+57), Oxidation (+16)	-0.001231	712.798	1423.58	-0.864	1209		421012	515	525	0
TRUE	TRUE	(K)RcVmDDDNEVR(D)	0.94	19.22	29.4694	19.22	2	2	Carbamidomethyl (+57), Oxidation (+16)	-0.0006308	712.798	1423.58	-0.4428	1074		897886	515	525	0
TRUE	TRUE	(K)RcVMDDDNEVRDR(A)	1	33.24	32.4304	33.24	2	3	Carbamidomethyl (+57)	0.0001482	560.579	1678.72	0.08823	1307		6267800	515	527	0
TRUE	TRUE	(K)RcVMDDDNEVRDR(A)	1	54.88	32.5164	44.08	2	2	Carbamidomethyl (+57)	0.001084	840.365	1678.72	0.6455	1306		30360600	515	527	0
TRUE	TRUE	(K)RcVmDDDNEVRDR(A)	1	22.3	31.3386	21.89	2	4	Carbamidomethyl (+57), Oxidation (+16)	-0.0005828	424.685	1694.71	-0.3437	1049		3272100	515	527	0
TRUE	TRUE	(K)RcVmDDDNEVRDR(A)	0.99	20.29	31.4489	20.29	2	3	Carbamidomethyl (+57), Oxidation (+16)	-0.001227	565.91	1694.71	-0.7235	1048		2973910	515	527	0
TRUE	TRUE	(K)RcVmDDDNEVRDR(A)	0.97	23.73	31.2678	17.13	2	2	Carbamidomethyl (+57), Oxidation (+16)	0.0005492	848.363	1694.71	0.3239	1083		2040850	515	527	0
TRUE	TRUE	(K)RcVmDDDNEVRDR(A)	0.95	24.71	31.2385	20.49	2	2	Carbamidomethyl (+57), Oxidation (+16)	0.001649	848.363	1694.71	0.9726	1061		6089200	515	527	0
TRUE	TRUE	(R)cVmDDDNEVR(D)	1	62.44	25	60.3	2	2	Carbamidomethyl (+57), Oxidation (+16)	-0.0003508	634.748	1267.48	-0.2766	1230		2055070	516	525	0
TRUE	TRUE	(R)cVMDDDNEVR(D)	1	63.53	25.7054	58.69	2	2	Carbamidomethyl (+57)	0.0003042	626.75	1251.49	0.2429	1377		2395000	516	525	0
TRUE	TRUE	(R)cVmDDDNEVR(D)	1	63.58	25	62.71	2	2	Carbamidomethyl (+57), Oxidation (+16)	-0.0007108	634.747	1267.48	-0.5604	1086		7759970	516	525	0
TRUE	TRUE	(R)cVMDDDNEVR(D)	1	58.79	25	56.28	2	2	Carbamidomethyl (+57)	6.42e-05	626.75	1251.49	0.05126	1455		18196500	516	525	0
TRUE	TRUE	(R)cVmDDDNEVR(D)	1	55.47	25	54.57	2	2	Carbamidomethyl (+57), Oxidation (+16)	-0.0001108	634.748	1267.48	-0.08735	1108		8446690	516	525	0
TRUE	TRUE	(R)cVMDDDNEVR(D)	1	57.16	25	54.88	2	2	Carbamidomethyl (+57)	-0.0004358	626.75	1251.49	-0.3479	1476		4151750	516	525	0
TRUE	TRUE	(R)cVMDDDNEVR(D)	1	53.52	25	51.29	2	2	Carbamidomethyl (+57)	-0.0004358	626.75	1251.49	-0.3479	1433		15065800	516	525	0
TRUE	TRUE	(R)cVmDDDNEVR(D)	1	51.56	25	51.35	2	2	Carbamidomethyl (+57), Oxidation (+16)	0.0002492	634.748	1267.48	0.1964	1252		2306190	516	525	0
TRUE	TRUE	(R)cVmDDDNEVR(D)	1	54.98	25	47.8	2	2	Carbamidomethyl (+57), Oxidation (+16)	0.0007492	634.748	1267.48	0.5906	1198		1841860	516	525	0
TRUE	TRUE	(R)cVmDDDNEVR(D)	1	50.17	25	50.17	2	2	Carbamidomethyl (+57), Oxidation (+16)	-0.0008308	634.747	1267.48	-0.655	1293		2059000	516	525	0
TRUE	TRUE	(R)cVmDDDNEVR(D)	1	48.83	25	48.83	2	2	Carbamidomethyl (+57), Oxidation (+16)	-0.001211	634.747	1267.48	-0.9545	1336		1836400	516	525	0
TRUE	TRUE	(R)cVmDDDNEVR(D)	1	46.92	25	45.25	2	2	Carbamidomethyl (+57), Oxidation (+16)	0.001229	634.748	1267.48	0.969	1315		1981020	516	525	0
TRUE	TRUE	(R)cVmDDDNEVR(D)	1	38.44	25	34.11	2	2	Carbamidomethyl (+57), Oxidation (+16)	0.001229	634.748	1267.48	0.969	1358		1713000	516	525	0
TRUE	TRUE	(R)cVMDDDNEVR(D)	0.99	41.92	25	41.3	2	2	Carbamidomethyl (+57)	-0.002756	626.749	1251.48	-2.2	2092		13795900	516	525	0
TRUE	TRUE	(R)cVmDDDNEVR(D)	0.97	22.54	25	22.54	2	2	Carbamidomethyl (+57), Oxidation (+16)	-0.001451	634.747	1267.48	-1.144	1394		1409330	516	525	0
TRUE	TRUE	(R)cVMDDDNEVRD(R)	1	50.02	25	49.05	1	2	Carbamidomethyl (+57)	-0.001436	684.263	1366.51	-1.05	1458		3042840	516	526	0
TRUE	TRUE	(R)cVmDDDNEVRDR(A)	1	25.6	27.2673	25.6	2	3	Carbamidomethyl (+57), Oxidation (+16)	-0.0001168	513.877	1538.61	-0.07587	1081		6809610	516	527	0
TRUE	TRUE	(R)cVMDDDNEVRDR(A)	1	51.51	28.8762	49.11	2	2	Carbamidomethyl (+57)	0.0002442	762.314	1522.61	0.1603	1373		105621000	516	527	0
TRUE	TRUE	(R)cVMDDDNEVRDR(A)	1	27.35	29.1275	27.24	2	3	Carbamidomethyl (+57)	-0.0002718	508.545	1522.61	-0.1784	1374		82326300	516	527	0
TRUE	TRUE	(R)cVmDDDNEVRDR(A)	1	23.79	27.2916	23.79	2	3	Carbamidomethyl (+57), Oxidation (+16)	6.319e-05	513.877	1538.61	0.04104	1102		4242340	516	527	0
TRUE	TRUE	(R)cVmDDDNEVRDR(A)	1	22.86	27.2673	22.86	2	3	Carbamidomethyl (+57), Oxidation (+16)	-0.0001168	513.877	1538.61	-0.07587	1081		15393600	516	527	0
TRUE	TRUE	(R)cVmDDDNEVRDR(A)	1	42.19	27.2916	35.34	2	2	Carbamidomethyl (+57), Oxidation (+16)	8.919e-05	770.312	1538.61	0.05793	1089		79917400	516	527	0
TRUE	TRUE	(R)cVmDDDNEVRDR(A)	1	41.12	27.4194	39.6	2	2	Carbamidomethyl (+57), Oxidation (+16)	0.0002092	770.312	1538.61	0.1359	1173		3651970	516	527	0
TRUE	TRUE	(R)cVmDDDNEVRDR(A)	1	41.68	27.0586	33.21	2	2	Carbamidomethyl (+57), Oxidation (+16)	0.0004492	770.312	1538.61	0.2918	1110		6315320	516	527	0
TRUE	TRUE	(R)cVMDDDNEVRDR(A)	1	22.67	29.1275	22.32	2	3	Carbamidomethyl (+57)	-0.0003618	508.545	1522.61	-0.2375	1351		2020990	516	527	0
TRUE	TRUE	(R)cVmDDDNEVRDR(A)	1	38.32	27.2673	37.83	2	2	Carbamidomethyl (+57), Oxidation (+16)	-3.081e-05	770.312	1538.61	-0.02001	1153		4388980	516	527	0
TRUE	TRUE	(R)cVMDDDNEVRDR(A)	1	41.55	29.058	40.17	2	2	Carbamidomethyl (+57)	-0.001096	762.314	1522.61	-0.7192	1394		6446160	516	527	0
TRUE	TRUE	(R)cVmDDDNEVRDR(A)	1	36.57	27.0842	35.65	2	2	Carbamidomethyl (+57), Oxidation (+16)	0.0008292	770.312	1538.61	0.5386	1307		2536530	516	527	0
TRUE	TRUE	(R)cVmDDDNEVRDR(A)	1	30.72	27.2673	29.82	2	2	Carbamidomethyl (+57), Oxidation (+16)	-0.0001508	770.312	1538.61	-0.09795	1239		4155140	516	527	0
TRUE	TRUE	(R)cVmDDDNEVRDR(A)	1	33.41	27.1012	32.46	2	2	Carbamidomethyl (+57), Oxidation (+16)	0.0009492	770.312	1538.61	0.6165	1197		4371730	516	527	0
TRUE	TRUE	(R)cVmDDDNEVRDR(A)	1	31.11	27.0842	29.83	2	2	Carbamidomethyl (+57), Oxidation (+16)	0.0006892	770.312	1538.61	0.4476	1218		4167370	516	527	0
TRUE	TRUE	(R)cVmDDDNEVRDR(A)	1	33.59	27.5128	31.78	2	2	Carbamidomethyl (+57), Oxidation (+16)	0.001429	770.313	1538.61	0.9283	1285		3576990	516	527	0
TRUE	TRUE	(R)cVmDDDNEVRDR(A)	0.99	25.63	27.007	25.63	2	2	Carbamidomethyl (+57), Oxidation (+16)	-0.0005308	770.312	1538.61	-0.3448	1331		1808240	516	527	0
TRUE	TRUE	(R)cVmDDDNEVRDR(A)	0.99	24.16	27.0842	24.16	2	2	Carbamidomethyl (+57), Oxidation (+16)	0.0003292	770.312	1538.61	0.2138	1264		3506610	516	527	0
TRUE	TRUE	(R)cVmDDDNEVRDR(A)	0.99	22.75	27.2673	22.75	2	2	Carbamidomethyl (+57), Oxidation (+16)	-0.0003908	770.312	1538.61	-0.2538	1067		1046900	516	527	0
TRUE	TRUE	(R)cVmDDDNEVRDR(A)	0.97	19.46	27.0586	18.11	2	2	Carbamidomethyl (+57), Oxidation (+16)	0.0004492	770.312	1538.61	0.2918	1024		770015	516	527	0
TRUE	TRUE	(R)cVMDDDNEVRDR(A)	0.97	22.26	28.8536	17.92	2	2	Carbamidomethyl (+57)	0.001104	762.315	1522.62	0.7247	1352		3813230	516	527	0
TRUE	TRUE	(R)cVMDDDNEVRDR(A)	0.97	13.19	28.8081	13.19	2	3	Carbamidomethyl (+57)	-0.001382	508.545	1522.61	-0.9069	1394		7892160	516	527	0
TRUE	TRUE	(R)cVMDDDNEVRDR(A)	0.93	14.26	28.791	13.67	2	3	Carbamidomethyl (+57)	-0.002582	508.545	1522.61	-1.695	1421		4043940	516	527	0
TRUE	TRUE	(R)cVmDDDNEVRDR(A)	0.92	15.2	27.4194	15.2	2	2	Carbamidomethyl (+57), Oxidation (+16)	0.0002092	770.312	1538.61	0.1359	1366		10696200	516	527	0
TRUE	TRUE	(C)VmDDDNEVR(D)	1	42.12	27.6268	42.12	1	2	Oxidation (+16)	-0.000337	554.732	1107.45	-0.304	1000		1743950	517	525	0
TRUE	TRUE	(C)VmDDDNEVR(D)	0.99	27.45	28.7448	27.45	1	2	Oxidation (+16)	0.001003	554.733	1107.45	0.9049	1077		507551	517	525	0
TRUE	TRUE	(C)VMDDDNEVR(D)	0.98	24.66	28.4448	24.66	1	2		-0.0005419	546.735	1091.45	-0.4961	1219		2526850	517	525	0
TRUE	TRUE	(C)VMDDDNEVR(D)	0.96	18.25	28.4448	18.25	1	2		-4.194e-05	546.735	1091.46	-0.03839	1242		1757920	517	525	0
TRUE	TRUE	(M)DDDNEVRDR(A)	0.91	16.12	29.6332	15.54	1	2		-8.194e-05	567.245	1132.47	-0.07229	886		342962	519	527	0
TRUE	TRUE	(R)DRATFYLNVLEQK(Q)	1	40.14	34.5606	35.75	2	3		9.206e-05	532.951	1595.83	0.05765	2975		3028130	526	538	0
TRUE	TRUE	(R)DRATFYLNVLEQK(Q)	1	30.19	35.1028	30.09	2	3		-0.0002679	532.951	1595.83	-0.1678	3004		1657260	526	538	0
TRUE	TRUE	(R)DRATFYLNVLEQK(Q)	1	49.32	35.1028	33.27	2	2		-0.0005819	798.922	1595.83	-0.3644	2982		8747610	526	538	0
TRUE	TRUE	(R)DRATFYLNVLEQK(Q)	0.95	25.13	34.606	19.46	2	2		0.0008981	798.923	1595.83	0.5624	3011		3182860	526	538	0
TRUE	TRUE	(R)ATFYLNVL(E)	0.98	25.88	31.2581	23.44	1	2		-0.0004219	470.76	939.506	-0.4486	3792		821119	528	535	0	COPG2_HUMAN
TRUE	TRUE	(R)ATFYLNVLEQ(K)	1	39.67	34.4232	32.94	1	2		-0.0007419	599.311	1196.61	-0.6195	3525		2035650	528	537	0
TRUE	TRUE	(R)ATFYLNVLEQK(Q)	1	53.3	33.3606	51.07	2	3		-0.0009479	442.575	1324.7	-0.715	3121		7044800	528	538	0
TRUE	TRUE	(R)ATFYLNVLEQK(Q)	1	52.36	33.5774	46.87	2	3		-0.001578	442.574	1324.7	-1.19	3143		6050830	528	538	0
TRUE	TRUE	(R)ATFYLNVLEQK(Q)	1	77.04	33.1218	67.88	2	2		0.0001981	663.359	1324.7	0.1494	3123		1838470000	528	538	0
TRUE	TRUE	(R)ATFYLNVLEQK(Q)	1	75.36	33.1218	66.19	2	2		0.0001981	663.359	1324.7	0.1494	3146		805902000	528	538	0
TRUE	TRUE	(R)ATFYLNVLEQK(Q)	1	72.81	33.1218	65.31	2	2		0.0001981	663.359	1324.7	0.1494	3366		5269140	528	538	0
TRUE	TRUE	(R)ATFYLNVLEQK(Q)	1	67.45	33.1218	58.77	2	2		7.806e-05	663.359	1324.7	0.05888	3502		3340770	528	538	0
TRUE	TRUE	(R)ATFYLNVLEQK(Q)	1	65.72	33.3806	58.34	2	2		-0.0001619	663.359	1324.7	-0.1222	3256		12999700	528	538	0
TRUE	TRUE	(R)ATFYLNVLEQK(Q)	1	71.03	34.1664	62.47	2	2		0.0008181	663.359	1324.7	0.6171	3279		9936320	528	538	0
TRUE	TRUE	(R)ATFYLNVLEQK(Q)	1	64.02	33.1218	56.2	2	2		7.806e-05	663.359	1324.7	0.05888	3643		2135390	528	538	0
TRUE	TRUE	(R)ATFYLNVLEQK(Q)	1	62.65	33.3806	54.1	2	2		-0.0001619	663.359	1324.7	-0.1222	3410		4457440	528	538	0
TRUE	TRUE	(R)ATFYLNVLEQK(Q)	1	62.49	33.3806	52.7	2	2		-0.0001619	663.359	1324.7	-0.1222	3806		1571800	528	538	0
TRUE	TRUE	(R)ATFYLNVLEQK(Q)	1	62.88	33.1218	55.51	2	2		0.0001981	663.359	1324.7	0.1494	3877		1331140	528	538	0
TRUE	TRUE	(R)ATFYLNVLEQK(Q)	1	62.78	33.1218	55.22	2	2		7.806e-05	663.359	1324.7	0.05888	3300		8600920	528	538	0
TRUE	TRUE	(R)ATFYLNVLEQK(Q)	1	62.65	33.1218	53.83	2	2		7.806e-05	663.359	1324.7	0.05888	3342		5598740	528	538	0
TRUE	TRUE	(R)ATFYLNVLEQK(Q)	1	62.42	33.1218	52.72	2	2		0.0001981	663.359	1324.7	0.1494	3621		2328690	528	538	0
TRUE	TRUE	(R)ATFYLNVLEQK(Q)	1	65.22	34.1631	57.09	2	2		0.0006981	663.359	1324.7	0.5266	3168		46734500	528	538	0
TRUE	TRUE	(R)ATFYLNVLEQK(Q)	1	62.91	33.1281	52.62	2	2		0.0004581	663.359	1324.7	0.3455	3772		1609210	528	538	0
TRUE	TRUE	(R)ATFYLNVLEQK(Q)	1	64.33	34.1631	54.43	2	2		0.0006981	663.359	1324.7	0.5266	3665		2111200	528	538	0
TRUE	TRUE	(R)ATFYLNVLEQK(Q)	1	62.99	34.1631	52.68	2	2		0.0006981	663.359	1324.7	0.5266	3994		965059	528	538	0
TRUE	TRUE	(R)ATFYLNVLEQK(Q)	1	62.9	34.1631	52.65	2	2		0.0006981	663.359	1324.7	0.5266	3947		1195080	528	538	0
TRUE	TRUE	(R)ATFYLNVLEQK(Q)	1	61.41	33.4537	51.44	2	2		-0.0005219	663.358	1324.7	-0.3937	3901		1299320	528	538	0
TRUE	TRUE	(R)ATFYLNVLEQK(Q)	1	62.84	33.4557	52.7	2	2		-0.0006419	663.358	1324.7	-0.4842	4019		1368770	528	538	0
TRUE	TRUE	(R)ATFYLNVLEQK(Q)	1	65.93	33.3606	58.48	2	2		-0.001142	663.358	1324.7	-0.8614	3226		13337100	528	538	0
TRUE	TRUE	(R)ATFYLNVLEQK(Q)	1	62.52	33.4557	52.64	2	2		-0.0006419	663.358	1324.7	-0.4842	3387		4518020	528	538	0
TRUE	TRUE	(R)ATFYLNVLEQK(Q)	1	58.63	33.1218	50.01	2	2		7.806e-05	663.359	1324.7	0.05888	3576		2699530	528	538	0
TRUE	TRUE	(R)ATFYLNVLEQK(Q)	1	61.76	33.4557	52.76	2	2		-0.0007619	663.358	1324.7	-0.5747	3749		1810500	528	538	0
TRUE	TRUE	(R)ATFYLNVLEQK(Q)	1	62.66	34.1664	52.72	2	2		0.0008181	663.359	1324.7	0.6171	3433		3779410	528	538	0
TRUE	TRUE	(R)ATFYLNVLEQK(Q)	1	62.9	33.3606	52.93	2	2		-0.001022	663.358	1324.7	-0.7709	3971		1171670	528	538	0
TRUE	TRUE	(R)ATFYLNVLEQK(Q)	1	57.62	33.1218	49.53	2	2		0.0001981	663.359	1324.7	0.1494	3204		41147800	528	538	0
TRUE	TRUE	(R)ATFYLNVLEQK(Q)	1	62.98	33.3606	52.5	2	2		-0.001142	663.358	1324.7	-0.8614	3833		1325040	528	538	0
TRUE	TRUE	(R)ATFYLNVLEQK(Q)	1	57.69	33.4537	46.33	2	2		-0.0005219	663.358	1324.7	-0.3937	4217		2011950	528	538	0
TRUE	TRUE	(R)ATFYLNVLEQK(Q)	1	54.89	33.1218	45.99	2	2		0.0001981	663.359	1324.7	0.1494	3855		1354880	528	538	0
TRUE	TRUE	(R)ATFYLNVLEQK(Q)	1	55.09	33.4518	45.91	2	2		-0.0002819	663.359	1324.7	-0.2127	3524		3125010	528	538	0
TRUE	TRUE	(R)ATFYLNVLEQK(Q)	1	54.77	33.1218	46.51	2	2		7.806e-05	663.359	1324.7	0.05888	2730		20291800	528	538	0
TRUE	TRUE	(R)ATFYLNVLEQK(Q)	1	57.97	33.4557	48.28	2	2		-0.0007619	663.358	1324.7	-0.5747	4167		2518330	528	538	0
TRUE	TRUE	(R)ATFYLNVLEQK(Q)	1	57.52	33.4557	48.32	2	2		-0.0007619	663.358	1324.7	-0.5747	4111		2030390	528	538	0
TRUE	TRUE	(R)ATFYLNVLEQK(Q)	1	54.17	33.1218	45.97	2	2		7.806e-05	663.359	1324.7	0.05888	3479		3635880	528	538	0
TRUE	TRUE	(R)ATFYLNVLEQK(Q)	1	58.51	33.3606	49.89	2	2		-0.0008819	663.358	1324.7	-0.6653	3456		3607550	528	538	0
TRUE	TRUE	(R)ATFYLNVLEQK(Q)	1	54.55	33.4537	46.01	2	2		-0.0005219	663.358	1324.7	-0.3937	3598		2402500	528	538	0
TRUE	TRUE	(R)ATFYLNVLEQK(Q)	1	55.1	33.4557	47.51	2	2		-0.0006419	663.358	1324.7	-0.4842	3321		6277430	528	538	0
TRUE	TRUE	(R)ATFYLNVLEQK(Q)	1	54.46	34.1664	45.97	2	2		0.0008181	663.359	1324.7	0.6171	4044		2605120	528	538	0
TRUE	TRUE	(R)ATFYLNVLEQK(Q)	1	53.05	34.1313	46.2	2	2		0.0005781	663.359	1324.7	0.436	3103		1855440	528	538	0
TRUE	TRUE	(R)ATFYLNVLEQK(Q)	1	52.85	34.1631	46.35	2	2		0.0006981	663.359	1324.7	0.5266	3079		2095770	528	538	0
TRUE	TRUE	(R)ATFYLNVLEQK(Q)	1	48.55	33.3806	39.58	2	2		-0.0001619	663.359	1324.7	-0.1222	4147		2505320	528	538	0
TRUE	TRUE	(R)ATFYLNVLEQK(Q)	1	57.44	33.5774	51.17	2	2		-0.001382	663.358	1324.7	-1.042	4087		1756000	528	538	0
TRUE	TRUE	(R)ATFYLNVLEQK(Q)	1	47.34	33.4557	43.64	2	2		-0.0006419	663.358	1324.7	-0.4842	3923		1528040	528	538	0
TRUE	TRUE	(R)ATFYLNVLEQK(Q)	1	43.07	33.1218	36.19	2	2		0.0001981	663.359	1324.7	0.1494	4247		2286990	528	538	0
TRUE	TRUE	(R)ATFYLNVLEQK(Q)	1	44.89	33.3606	40.25	2	2		-0.001022	663.358	1324.7	-0.7709	4196		2812200	528	538	0
TRUE	TRUE	(R)ATFYLNVLEQK(Q)	1	42.49	33.3606	32.44	2	2		-0.001022	663.358	1324.7	-0.7709	4764		290965	528	538	0
TRUE	TRUE	(R)ATFYLNVLEQK(Q)	0.99	51.14	33.2777	47.48	2	2		-0.003342	663.357	1324.7	-2.521	3727		1920270	528	538	0
TRUE	TRUE	(R)ATFYLNVLEQK(Q)	0.92	30.85	33.4674	26.58	2	2		-0.002362	663.357	1324.7	-1.782	4284		3280350	528	538	0
TRUE	TRUE	(R)ATFYLNVLEQKQK(A)	1	39.94	32.7875	39.94	2	3		0.0002121	527.96	1580.86	0.1341	2770		9503260	528	540	0
TRUE	TRUE	(R)ATFYLNVLEQKQK(A)	1	77.64	32.3629	75.47	2	2		-0.001302	791.435	1580.86	-0.823	2770		7513990	528	540	0
TRUE	TRUE	(A)TFYLNVLEQK(Q)	1	45.14	33.0081	40.18	1	2		-0.0005419	627.84	1253.67	-0.4319	3080		4195280	529	538	0
TRUE	TRUE	(T)FYLNVLEQK(Q)	1	51.29	32.8103	44.51	1	2		-0.0002019	577.316	1152.62	-0.175	3122		2817480	530	538	0
TRUE	TRUE	(T)FYLNVLEQK(Q)	0.99	36.01	33.0685	30.71	1	2		-0.001422	577.316	1152.62	-1.233	2956		1298680	530	538	0
TRUE	TRUE	(F)YLNVLEQK(Q)	0.99	29.43	33.8453	1.68	1	2		-0.0002819	503.782	1005.55	-0.2801	2233		6997180	531	538	0
TRUE	TRUE	(Y)LNVLEQK(Q)	0.9	25.98	32.1325	15.06	1	2		-0.0002019	422.25	842.486	-0.2394	1796		6968150	532	538	0
TRUE	TRUE	(K)QKALNAGYILNGLTVSIPGLER(A)	1	35.4	28.8874	35.4	2	3		0.001412	776.442	2326.3	0.6067	3878		1420200	539	560	0
TRUE	TRUE	(K)ALNAGYILN(G)	0.95	22.81	33.6173	19.42	1	2		-1.942e-06	474.761	947.508	-0.002047	2654		2685360	541	549	0
TRUE	TRUE	(K)ALNAGYILNGLTVSIPG(L)	0.99	33.38	32.465	32.03	1	2		0.0009781	836.968	1671.92	0.5846	4072		868435	541	557	0
TRUE	TRUE	(K)ALNAGYILNGLTVSIPGLER(A)	1	58.96	30.5805	58.96	2	3		-0.001128	691.056	2070.15	-0.5446	3804		25458000	541	560	0
TRUE	TRUE	(K)ALNAGYILNGLTVSIPGLER(A)	1	59.65	30.7628	56.48	2	3		0.001812	691.057	2070.15	0.8749	4074		365982000	541	560	0
TRUE	TRUE	(K)ALNAGYILNGLTVSIPGLER(A)	1	47.43	30.6781	47.21	2	3		-0.0005879	691.056	2070.15	-0.2839	3826		3734600	541	560	0
TRUE	TRUE	(K)ALNAGYILNGLTVSIPGLER(A)	1	95.67	30.7809	95.29	2	2		0.001218	1036.08	2070.15	0.5881	4074		588143000	541	560	0
TRUE	TRUE	(K)ALNAGYILNGLTVSIPGLER(A)	1	43	30.5385	43	2	3		-1.794e-05	691.057	2070.15	-0.008663	3867		1979270	541	560	0
TRUE	TRUE	(K)ALNAGYILNGLTVSIPGLER(A)	1	86.67	30.8314	86.67	2	2		-0.002702	1036.08	2070.14	-1.305	3804		14420500	541	560	0
TRUE	TRUE	(K)ALNAGYILNGLTVSIPGLER(A)	1	61.04	30.6819	60.42	2	2		-0.0005019	1036.08	2070.15	-0.2423	4466		441227	541	560	0
TRUE	TRUE	(K)ALNAGYILNGLTVSIPGLER(A)	1	68.41	30.4766	65.63	2	2		0.002678	1036.08	2070.15	1.293	4357		1298870	541	560	0
TRUE	TRUE	(K)ALNAGYILNGLTVSIPGLER(A)	1	25.97	30.5385	25.97	2	3		-0.0001979	691.056	2070.15	-0.09557	4172		3167410	541	560	0
TRUE	TRUE	(K)ALNAGYILNGLTVSIPGLER(A)	1	50.46	30.7628	47.59	2	2		0.001938	1036.08	2070.15	0.9357	4446		515612	541	560	0
TRUE	TRUE	(K)ALNAGYILNGLTVSIPGLER(A)	1	47.6	30.3141	42.71	2	2		0.003658	1036.08	2070.15	1.766	4121		9496840	541	560	0
TRUE	TRUE	(K)ALNAGYILNGLTVSIPGLER(A)	0.99	46.35	31.0857	46.35	2	2		-0.004902	1036.08	2070.14	-2.367	4387		1423380	541	560	0
TRUE	TRUE	(K)ALNAGYILNGLTVSIPGLER(A)	0.99	33.14	30.8135	31.57	2	2		0.002178	1036.08	2070.15	1.052	4269		1667440	541	560	0
TRUE	TRUE	(K)ALNAGYILNGLTVSIPGLER(A)	0.98	14.58	30.5538	0	2	3		0.0001621	691.057	2070.15	0.07825	4774		86465	541	560	0
TRUE	TRUE	(K)ALNAGYILNGLTVSIPGLER(A)	0.98	44.98	30.1912	44.98	2	2		0.007058	1036.08	2070.15	3.408	3878		923273	541	560	0
TRUE	TRUE	(K)ALNAGYILNGLTVSIPGLER(A)	0.94	29.62	30.3423	26.28	2	2		0.004618	1036.08	2070.15	2.23	4696		317408	541	560	0
TRUE	TRUE	(L)NAGYILNGLTVSIPGLER(A)	1	97.89	32.8285	90.02	1	2		0.002038	944.021	1886.03	1.08	3915		3415640	543	560	0
TRUE	TRUE	(L)NAGYILNGLTVSIPGLER(A)	1	26.66	32.8578	20.48	1	3		0.001312	629.683	1886.03	0.6953	3924		985812	543	560	0
TRUE	TRUE	(N)AGYILNGLTVSIPGLER(A)	1	83.22	31.3609	80.16	1	2		0.0009981	887	1771.98	0.5629	3900		6623420	544	560	0
TRUE	TRUE	(A)GYILNGLTVSIPGLER(A)	1	87.93	31.0857	75.31	1	2		0.0006181	851.481	1700.95	0.3631	3887		4504030	545	560	0
TRUE	TRUE	(G)YILNGLTVSIPGLER(A)	1	86.98	30.6183	62.33	1	2		-0.0003419	822.97	1643.92	-0.2079	3825		4387120	546	560	0
TRUE	TRUE	(Y)ILNGLTVSIPGLER(A)	1	53.77	27.4507	46.26	1	2		0.0003381	741.438	1480.86	0.2281	3578		5981650	547	560	0
TRUE	TRUE	(Y)ILNGLtVsIPGLER(A)	0.9	37.28	33.9463	24.13	1	2	O-GlcNac (+203), O-GlcNac (+203)	-0.005454	944.515	1887.01	-2.889	4004		3147410	547	560	0
TRUE	TRUE	(L)NGLTVSIPGLER(A)	0.94	27.3	31.5927	16.99	1	2		0.002038	628.355	1254.7	1.623	3068		1468930	549	560	0
TRUE	TRUE	(N)GLTVSIPGLER(A)	1	37.02	30.6108	15.25	1	2		-0.0007219	571.332	1140.65	-0.6324	3071		18419900	550	560	0
TRUE	TRUE	(N)GLTVSIPGLER(A)	0.99	32.81	30.6108	15.89	1	2		-0.0008419	571.332	1140.65	-0.7375	3095		624787	550	560	0
TRUE	TRUE	(N)GLTVSIPGLER(A)	0.97	21.55	30.5423	11.36	1	2		1.806e-05	571.332	1140.65	0.01582	3049		5758740	550	560	0
TRUE	TRUE	(G)LTVSIPGLER(A)	1	45.08	30.2036	32.67	1	2		-0.0003419	542.822	1083.63	-0.3153	2965		2638730	551	560	0
TRUE	TRUE	(G)LTVSIPGLER(A)	1	45.92	30.2036	32.55	1	2		-0.0005819	542.822	1083.63	-0.5365	2986		3410810	551	560	0
TRUE	TRUE	(G)LTVSIPGLER(A)	0.97	26.49	30.2243	16.73	1	2		-0.001182	542.821	1083.63	-1.09	3009		602721	551	560	0
TRUE	TRUE	(L)TVSIPGLER(A)	1	39.64	32.6576	22.12	1	2		-0.0002819	486.28	970.545	-0.2902	2462		3509700	552	560	0
TRUE	TRUE	(L)TVSIPGLER(A)	0.99	30.93	32.6221	18.1	1	2		-0.0004619	486.279	970.544	-0.4755	2485		2168110	552	560	0
TRUE	TRUE	(R)ALQQYTLEPS(E)	0.99	43.61	35.7078	28.45	1	2		-0.001802	575.292	1148.57	-1.567	2257		3517340	561	570	0
TRUE	TRUE	(R)ALQQYTLEPSEK(P)	1	63.8	35.9737	56.47	1	2		-0.001082	703.861	1405.71	-0.7691	2030		2983690	561	572	0
TRUE	TRUE	(R)ALQQYTLEPSEK(P)	1	61.32	35.9517	54.18	1	2		-0.001942	703.861	1405.71	-1.38	2009		3684630	561	572	0
TRUE	TRUE	(R)ALQQYTLEPSEKPF(D)	1	66.32	36.8151	65.61	1	2		-0.0002219	825.922	1649.83	-0.1344	2730		7554840	561	574	0
TRUE	TRUE	(R)ALQQYTLEPSEKPFD(L)	1	51.11	36.6922	49.56	1	2		0.0006181	883.436	1764.86	0.35	2641		9899200	561	575	0
TRUE	TRUE	(R)ALQQYTLEPSEKPFDL(K)	1	43.43	36.5954	38.64	1	2		0.0007381	939.978	1877.94	0.3928	3257		5409410	561	576	0
TRUE	TRUE	(R)ALQQYTLEPSEKPFDLK(S)	1	79.95	36.0874	68.69	2	2		0.001578	1004.03	2006.04	0.7863	2743		969690000	561	577	0
TRUE	TRUE	(R)ALQQYTLEPSEKPFDLK(S)	1	77.77	36.0509	65.7	2	2		0.001438	1004.03	2006.04	0.7165	2687		19243500	561	577	0
TRUE	TRUE	(R)ALQQYTLEPSEKPFDLK(S)	1	80.29	35.8906	79.04	2	2		0.002058	1004.03	2006.04	1.025	2721		162769000	561	577	0
TRUE	TRUE	(R)ALQQYTLEPSEKPFDLK(S)	1	73.21	36.0444	66.42	2	2		0.0009581	1004.03	2006.04	0.4773	2406		9424070	561	577	0
TRUE	TRUE	(R)ALQQYTLEPSEKPFDLK(S)	1	31.19	35.6691	29.69	2	3		0.0001021	669.686	2006.04	0.05085	2859		7375750	561	577	0
TRUE	TRUE	(R)ALQQYTLEPSEKPFDLK(S)	1	51.96	35.6844	47.73	2	2		-0.0001419	1004.03	2006.04	-0.07072	2664		1953010	561	577	0
TRUE	TRUE	(R)ALQQYTLEPSEKPFDLK(S)	1	31.67	35.7657	27.53	2	3		0.0006421	669.686	2006.04	0.3199	2721		316037000	561	577	0
TRUE	TRUE	(R)ALQQYTLEPSEKPFDLK(S)	1	56.9	35.8906	51.12	2	2		0.001938	1004.03	2006.04	0.9656	2430		3719580	561	577	0
TRUE	TRUE	(R)ALQQYTLEPSEKPFDLK(S)	1	27.35	35.7542	27.35	2	3		0.0008221	669.686	2006.04	0.4096	2690		17577900	561	577	0
TRUE	TRUE	(R)ALQQYTLEPSEKPFDLK(S)	1	33.89	35.8058	30.06	2	3		0.005232	669.688	2006.04	2.607	2743		1509380000	561	577	0
TRUE	TRUE	(R)ALQQYTLEPSEKPFDLK(S)	1	43.87	36.0874	34.95	2	2		0.001578	1004.03	2006.04	0.7863	2891		4398750	561	577	0
TRUE	TRUE	(R)ALQQYTLEPSEKPFDLK(S)	0.99	23.72	35.7955	23.72	2	3		0.0002821	669.686	2006.04	0.1405	2911		4974630	561	577	0
TRUE	TRUE	(R)ALQQYTLEPSEKPFDLK(S)	0.99	42.99	35.8625	42.99	2	2		0.002798	1004.03	2006.04	1.394	2843		8517070	561	577	0
TRUE	TRUE	(R)ALQQYTLEPSEKPFDLK(S)	0.95	19.52	36.013	19.52	2	3		-0.001728	669.686	2006.03	-0.8609	2838		11408900	561	577	0
TRUE	TRUE	(R)ALQQYTLEPSEKPFDLK(S)	0.94	13.12	35.7553	13.12	2	4		-0.0003939	502.516	2006.04	-0.1963	2412		16335900	561	577	0
TRUE	TRUE	(R)ALQQYTLEPSEKPFDLK(S)	0.94	32.77	35.6217	28.34	2	2		-0.003322	1004.02	2006.03	-1.655	2555		5499570	561	577	0
TRUE	TRUE	(R)ALQQYTLEPSEKPFDLK(S)	0.93	18.95	36.0649	18.95	2	3		0.001542	669.687	2006.04	0.7683	3934		1190970	561	577	0
TRUE	TRUE	(A)LQQYTLEPSEKPFDLK(S)	0.99	38.5	36.0778	38.5	1	2		0.002538	968.508	1935	1.311	2684		2499340	562	577	0
TRUE	TRUE	(L)QQYTLEPSEKPFDLK(S)	1	56.01	36.8547	51.69	1	2		-0.003322	911.963	1821.91	-1.822	2735		4665140	563	577	0
TRUE	TRUE	(L)QQYTLEPSEKPFDLK(S)	1	41.59	36.6455	35.6	1	2		-0.0008819	911.964	1821.91	-0.4838	2534		2286760	563	577	0
TRUE	TRUE	(L)QQYTLEPSEKPFDLK(S)	0.99	22.39	36.6652	22.39	1	3		0.0003221	608.312	1821.92	0.1767	2734		2887290	563	577	0
TRUE	TRUE	(Q)QYTLEPSEKPFDLK(S)	1	61.86	36.5753	53.74	1	2		-0.0007619	847.935	1693.86	-0.4496	2751		1789490	564	577	0
TRUE	TRUE	(Q)QYTLEPSEKPFDLK(S)	1	54.4	36.4355	45.64	1	2		-0.002842	847.934	1693.85	-1.677	2728		3822510	564	577	0
TRUE	TRUE	(Q)YTLEPSEKPFDLK(S)	1	51.66	36.5571	41.71	1	2		-0.0006419	783.906	1565.8	-0.4097	2513		4310710	565	577	0
TRUE	TRUE	(Q)YTLEPSEKPFDLK(S)	1	39.76	36.3548	34.51	1	2		0.0004581	783.907	1565.8	0.2924	2735		2946340	565	577	0
TRUE	TRUE	(Q)YTLEPSEKPFDLK(S)	0.94	17.8	36.2808	13.45	1	3		-0.0003379	522.94	1565.8	-0.2157	2514		6381470	565	577	0
TRUE	TRUE	(Y)TLEPSEKPFDLK(S)	1	43.23	34.7422	30.35	1	2		-0.001422	702.374	1402.73	-1.013	2268		13609600	566	577	0
TRUE	TRUE	(Y)TLEPSEKPFDLK(S)	1	27.37	34.748	23.17	1	3		-0.001888	468.585	1402.73	-1.345	2247		8756630	566	577	0
TRUE	TRUE	(Y)TLEPSEKPFDLK(S)	0.99	51.07	34.6997	38.15	1	2		0.004198	702.377	1402.74	2.991	2247		12689500	566	577	0
TRUE	TRUE	(Y)TLEPSEKPFDLK(S)	0.98	20.46	34.7451	20.46	1	3		-0.001168	468.585	1402.73	-0.832	2268		8838570	566	577	0
TRUE	TRUE	(T)LEPSEKPFDLK(S)	1	46.4	34.3759	32.91	1	2		-0.0003419	651.851	1301.69	-0.2625	2146		4004210	567	577	0
TRUE	TRUE	(L)EPSEKPFDLK(S)	0.94	23.47	34.8855	10.66	1	2		-0.0002419	595.309	1188.6	-0.2034	1869		3242600	568	577	0
TRUE	TRUE	(E)PSEKPFDLK(S)	1	48.22	35.1614	35.93	1	2		-0.0006019	530.787	1059.56	-0.5676	1829		1986010	569	577	0
TRUE	TRUE	(S)EKPFDLK(S)	0.9	33.51	32.6316	21.98	1	2		-0.002222	438.744	875.473	-2.535	1767		24072500	571	577	0
TRUE	TRUE	(K)SVPLATAPMAE(Q)	0.94	23.33	33.2366	18.38	1	2		-0.0006819	543.778	1085.54	-0.6276	2499		3065460	578	588	0
TRUE	TRUE	(K)SVPLATAPMAEQR(T)	1	85.48	34.6345	74.81	2	3		-0.0007379	457.575	1369.7	-0.5384	2171		34252100	578	590	0
TRUE	TRUE	(K)SVPLATAPMAEQR(T)	1	61.44	34.7188	51.96	2	3		-0.0002579	457.575	1369.7	-0.1882	2193		19566100	578	590	0
TRUE	TRUE	(K)SVPLATAPmAEQR(T)	1	55.04	34.2553	53.03	2	3	Oxidation (+16)	-0.000553	462.906	1385.7	-0.3988	1821		18008000	578	590	0
TRUE	TRUE	(K)SVPLATAPMAEQR(T)	1	51.38	34.6345	42.32	2	3		-0.0008279	457.575	1369.7	-0.604	1867		15770400	578	590	0
TRUE	TRUE	(K)SVPLATAPMAEQR(T)	1	45.28	34.633	37.71	2	3		-0.001008	457.574	1369.7	-0.7353	2214		3184720	578	590	0
TRUE	TRUE	(K)SVPLATAPMAEQR(T)	1	70.72	34.7305	62.67	2	2		0.0004981	685.859	1369.7	0.3634	2192		1229500000	578	590	0
TRUE	TRUE	(K)SVPLATAPMAEQR(T)	1	64.44	34.7188	56.46	2	2		1.806e-05	685.859	1369.7	0.01317	2171		1607170000	578	590	0
TRUE	TRUE	(K)SVPLATAPMAEQR(T)	1	65.13	34.682	57.17	2	2		0.0007581	685.859	1369.7	0.553	2213		87254800	578	590	0
TRUE	TRUE	(K)SVPLATAPmAEQR(T)	1	59.32	34.9582	51.7	2	2	Oxidation (+16)	0.000463	693.856	1385.7	0.3339	1820		601023000	578	590	0
TRUE	TRUE	(K)SVPLATAPMAEQR(T)	1	34.2	34.6345	23.3	2	3		-0.0008279	457.575	1369.7	-0.604	1889		2204240	578	590	0
TRUE	TRUE	(K)SVPLATAPmAEQR(T)	1	50.74	35.001	42.65	2	2	Oxidation (+16)	0.000103	693.856	1385.7	0.07431	1885		54253500	578	590	0
TRUE	TRUE	(K)SVPLATAPmAEQR(T)	1	48.51	35.001	38.94	2	2	Oxidation (+16)	-0.000277	693.856	1385.7	-0.1997	1619		3116030	578	590	0
TRUE	TRUE	(K)SVPLATAPmAEQR(T)	1	47.66	35.1495	39.79	2	2	Oxidation (+16)	-0.000397	693.856	1385.7	-0.2863	1927		33516400	578	590	0
TRUE	TRUE	(K)SVPLATAPmAEQR(T)	1	48.75	34.9554	40.62	2	2	Oxidation (+16)	0.000583	693.856	1385.7	0.4205	1842		73262600	578	590	0
TRUE	TRUE	(K)SVPLATAPMAEQR(T)	1	44.84	34.7188	36.89	2	2		1.806e-05	685.859	1369.7	0.01317	1888		7409740	578	590	0
TRUE	TRUE	(K)SVPLATAPmAEQR(T)	1	44.76	35.001	36.76	2	2	Oxidation (+16)	-0.000137	693.856	1385.7	-0.09876	1906		34020900	578	590	0
TRUE	TRUE	(K)SVPLATAPMAEQR(T)	1	44.33	34.7188	36.62	2	2		-0.0001019	685.859	1369.7	-0.07437	2234		25272000	578	590	0
TRUE	TRUE	(K)SVPLATAPMAEQR(T)	1	41.38	34.7188	32.82	2	2		-0.0001019	685.859	1369.7	-0.07437	1866		40913600	578	590	0
TRUE	TRUE	(K)SVPLATAPmAEQR(T)	1	26.08	34.2553	26.08	2	3	Oxidation (+16)	-0.000553	462.906	1385.7	-0.3988	1584		10701000	578	590	0
TRUE	TRUE	(K)SVPLATAPmAEQR(T)	1	43.39	34.8629	35.69	2	2	Oxidation (+16)	-0.000757	693.856	1385.7	-0.5459	1989		22903400	578	590	0
TRUE	TRUE	(K)SVPLATAPmAEQR(T)	1	46.07	34.8714	34.86	2	2	Oxidation (+16)	-0.001237	693.855	1385.7	-0.892	1576		7761160	578	590	0
TRUE	TRUE	(K)SVPLATAPmAEQR(T)	1	40.65	35.001	32.58	2	2	Oxidation (+16)	-0.000277	693.856	1385.7	-0.1997	1864		50519200	578	590	0
TRUE	TRUE	(K)SVPLATAPmAEQR(T)	1	39.48	35.001	32.85	2	2	Oxidation (+16)	-0.000137	693.856	1385.7	-0.09876	2167		4576900	578	590	0
TRUE	TRUE	(K)SVPLATAPmAEQR(T)	1	41.07	34.8629	33.44	2	2	Oxidation (+16)	-0.000637	693.856	1385.7	-0.4593	2050		11561300	578	590	0
TRUE	TRUE	(K)SVPLATAPMAEQR(T)	1	37.98	34.7188	36.4	2	2		1.806e-05	685.859	1369.7	0.01317	2189		919555000	578	590	0
TRUE	TRUE	(K)SVPLATAPmAEQR(T)	1	39.23	34.4059	31.62	2	2	Oxidation (+16)	-0.000517	693.856	1385.7	-0.3728	1948		22578300	578	590	0
TRUE	TRUE	(K)SVPLATAPMAEQR(T)	1	39.05	34.6538	33.15	2	2		0.0003781	685.859	1369.7	0.2758	2654		2600840	578	590	0
TRUE	TRUE	(K)SVPLATAPmAEQR(T)	1	40.78	34.8629	32.98	2	2	Oxidation (+16)	-0.000877	693.856	1385.7	-0.6324	2071		11092500	578	590	0
TRUE	TRUE	(K)SVPLATAPMAEQR(T)	1	38.62	34.6538	38.62	2	2		0.0003781	685.859	1369.7	0.2758	2385		5332400	578	590	0
TRUE	TRUE	(K)SVPLATAPMAEQR(T)	1	37.7	34.7188	32.72	2	2		0.0001381	685.859	1369.7	0.1007	3948		963160	578	590	0
TRUE	TRUE	(K)SVPLATAPmAEQR(T)	1	40.92	34.8629	33.08	2	2	Oxidation (+16)	-0.000997	693.856	1385.7	-0.7189	1969		19793900	578	590	0
TRUE	TRUE	(K)SVPLATAPMAEQR(T)	1	35.98	34.7188	29.24	2	2		1.806e-05	685.859	1369.7	0.01317	2430		3877800	578	590	0
TRUE	TRUE	(K)SVPLATAPmAEQR(T)	1	39.17	34.8629	31.55	2	2	Oxidation (+16)	-0.000877	693.856	1385.7	-0.6324	2030		12827900	578	590	0
TRUE	TRUE	(K)SVPLATAPmAEQR(T)	1	38.37	34.9554	30.72	2	2	Oxidation (+16)	0.000583	693.856	1385.7	0.4205	2114		7483350	578	590	0
TRUE	TRUE	(K)SVPLATAPmAEQR(T)	1	36.01	35.1495	29.43	2	2	Oxidation (+16)	-0.000397	693.856	1385.7	-0.2863	2092		11262600	578	590	0
TRUE	TRUE	(K)SVPLATAPmAEQR(T)	0.99	39.23	35.3491	32.19	2	2	Oxidation (+16)	0.001203	693.857	1385.7	0.8676	2146		5300290	578	590	0
TRUE	TRUE	(K)SVPLATAPmAEQR(T)	0.99	34.33	35.001	26.9	2	2	Oxidation (+16)	-0.000137	693.856	1385.7	-0.09876	2010		16934700	578	590	0
TRUE	TRUE	(K)SVPLATAPMAEQR(T)	0.99	38.5	34.6464	27.59	2	2		-0.001202	685.858	1369.7	-0.8769	2295		8771670	578	590	0
TRUE	TRUE	(K)SVPLATAPmAEQR(T)	0.99	33.12	35.001	31.2	2	2	Oxidation (+16)	-0.000137	693.856	1385.7	-0.09876	2190		2478480	578	590	0
TRUE	TRUE	(K)SVPLATAPmAEQR(T)	0.99	32.58	35.001	25.86	2	2	Oxidation (+16)	-1.695e-05	693.856	1385.7	-0.01222	2213		1325410	578	590	0
TRUE	TRUE	(K)SVPLATAPMAEQR(T)	0.99	34.63	34.6776	34.63	2	2		0.0008781	685.859	1369.7	0.6406	2505		5569730	578	590	0
TRUE	TRUE	(K)SVPLATAPMAEQR(T)	0.99	33.63	34.7305	33.63	2	2		0.0006381	685.859	1369.7	0.4655	3746		864850	578	590	0
TRUE	TRUE	(K)SVPLATAPMAEQR(T)	0.99	30.53	34.7188	23.75	2	2		0.0001381	685.859	1369.7	0.1007	2363		5370220	578	590	0
TRUE	TRUE	(K)SVPLATAPMAEQR(T)	0.99	30.55	34.6538	24.72	2	2		0.0003781	685.859	1369.7	0.2758	4232		2682790	578	590	0
TRUE	TRUE	(K)SVPLATAPMAEQR(T)	0.98	29.44	34.7188	22.36	2	2		0.0001381	685.859	1369.7	0.1007	2177		387024000	578	590	0
TRUE	TRUE	(K)SVPLATAPMAEQR(T)	0.98	28.7	34.6538	22.35	2	2		0.0003781	685.859	1369.7	0.2758	2454		4046570	578	590	0
TRUE	TRUE	(K)SVPLATAPMAEQR(T)	0.98	28.07	34.7188	21.44	2	2		-0.0003419	685.858	1369.7	-0.2495	2341		6241090	578	590	0
TRUE	TRUE	(K)SVPLATAPMAEQR(T)	0.98	27.32	33.8364	21.55	2	2		-0.0005819	685.858	1369.7	-0.4246	4211		2704980	578	590	0
TRUE	TRUE	(K)SVPLATAPMAEQR(T)	0.98	27.85	34.6538	21.46	2	2		0.0003781	685.859	1369.7	0.2758	2481		3825120	578	590	0
TRUE	TRUE	(K)SVPLATAPMAEQR(T)	0.97	27.22	34.6613	21.48	2	2		0.0002581	685.859	1369.7	0.1883	2581		3232300	578	590	0
TRUE	TRUE	(K)SVPLATAPMAEQR(T)	0.97	29.67	34.633	25.87	2	2		-0.0009619	685.858	1369.7	-0.7018	1911		8524840	578	590	0
TRUE	TRUE	(K)SVPLATAPMAEQR(T)	0.97	30.77	34.6464	25.54	2	2		-0.001322	685.858	1369.7	-0.9644	2801		1622160	578	590	0
TRUE	TRUE	(K)SVPLATAPMAEQR(T)	0.96	27.22	34.6345	27.22	2	2		-0.0007219	685.858	1369.7	-0.5267	3972		957579	578	590	0
TRUE	TRUE	(K)SVPLATAPMAEQR(T)	0.96	26.82	34.6776	21.64	2	2		0.0008781	685.859	1369.7	0.6406	3578		1240560	578	590	0
TRUE	TRUE	(K)SVPLATAPmAEQR(T)	0.95	29.46	34.8714	18.99	2	2	Oxidation (+16)	-0.001617	693.855	1385.7	-1.166	1652		1907370	578	590	0
TRUE	TRUE	(K)SVPLATAPMAEQR(T)	0.95	26.51	35.1268	21.79	2	2		0.0009981	685.859	1369.7	0.7281	4138		2447890	578	590	0
TRUE	TRUE	(K)SVPLATAPMAEQR(T)	0.94	27	35.1402	25.32	2	2		0.001238	685.859	1369.7	0.9032	4275		4224050	578	590	0
TRUE	TRUE	(K)SVPLATAPMAEQR(T)	0.94	23.61	34.7188	23.61	2	2		-0.0002219	685.858	1369.7	-0.1619	3911		1038070	578	590	0
TRUE	TRUE	(K)SVPLATAPMAEQR(T)	0.94	23.57	34.7188	23.57	2	2		-0.0002219	685.858	1369.7	-0.1619	2408		5163310	578	590	0
TRUE	TRUE	(K)SVPLATAPMAEQR(T)	0.94	23.31	34.7188	21.51	2	2		-0.0003419	685.858	1369.7	-0.2495	4426		3264440	578	590	0
TRUE	TRUE	(K)SVPLATAPMAEQR(T)	0.94	27.09	35.1402	21.53	2	2		0.001478	685.859	1369.7	1.078	3641		1156730	578	590	0
TRUE	TRUE	(K)SVPLATAPmAEQR(T)	0.93	33.08	34.8686	25.51	2	2	Oxidation (+16)	-0.002577	693.855	1385.69	-1.858	1598		4002250	578	590	0
TRUE	TRUE	(K)SVPLATAPMAEQR(T)	0.93	27.17	34.6464	21.82	2	2		-0.001562	685.858	1369.7	-1.14	3748		1027540	578	590	0
TRUE	TRUE	(K)SVPLATAPMAEQR(T)	0.92	21.99	34.7188	21.99	2	2		-0.0001019	685.859	1369.7	-0.07437	2857		1899540	578	590	0
TRUE	TRUE	(K)SVPLATAPMAEQR(T)	0.91	21.75	33.8364	21.75	2	2		-0.0005819	685.858	1369.7	-0.4246	3702		1476220	578	590	0
TRUE	TRUE	(K)SVPLATAPMAEQR(T)	0.9	24.44	34.6464	20.46	2	2		-0.001322	685.858	1369.7	-0.9644	4161		3331830	578	590	0
TRUE	TRUE	(V)PLATAPmAEQR(T)	1	33.94	33.126	33.94	1	3	Oxidation (+16)	-0.000233	400.873	1199.6	-0.194	1827		1703880	580	590	0
TRUE	TRUE	(V)PLATAPMAEQR(T)	1	36.22	32.7921	34.27	1	3		-0.001228	395.541	1183.6	-1.037	2178		3129970	580	590	0
TRUE	TRUE	(V)PLATAPMAEQR(T)	1	58.98	32.7921	48.91	1	2		-0.0009019	592.808	1183.6	-0.7614	2172		18172000	580	590	0
TRUE	TRUE	(V)PLATAPmAEQR(T)	1	55.43	33.8399	50.48	1	2	Oxidation (+16)	0.001503	600.807	1199.6	1.252	1824		7715790	580	590	0
TRUE	TRUE	(V)PLATAPMAEQR(T)	0.99	34.24	32.7068	24.79	1	2		-0.0005419	592.808	1183.6	-0.4575	2197		10390700	580	590	0
TRUE	TRUE	(L)ATAPMAEQR(T)	1	50.75	31.2646	42.85	1	2		-0.0001619	487.74	973.465	-0.1662	1179		7381950	582	590	0
TRUE	TRUE	(L)ATAPmAEQR(T)	0.98	30.66	31.682	24.21	1	2	Oxidation (+16)	-0.000997	495.737	989.459	-1.007	928		2788250	582	590	0
TRUE	TRUE	(L)ATAPmAEQR(T)	0.98	25.2	32.0358	14.9	1	2	Oxidation (+16)	-3.695e-05	495.737	989.46	-0.03731	949		2605810	582	590	0
TRUE	TRUE	(A)TAPMAEQR(T)	0.99	33.22	31.0517	27.24	1	2		-0.0003619	452.221	902.428	-0.4006	1089		2506520	583	590	0
TRUE	TRUE	(R)TESTPITAVK(Q)	1	54.67	33.5488	44.3	2	2		0.0003381	523.79	1045.57	0.323	1704		696493000	591	600	0
TRUE	TRUE	(R)TESTPITAVK(Q)	1	51.94	33.5488	45.07	2	2		9.806e-05	523.79	1045.57	0.09369	1725		109102000	591	600	0
TRUE	TRUE	(R)TESTPITAVK(Q)	1	51.37	32.6928	44.46	2	2		-0.001122	523.79	1045.56	-1.072	1684		1017660000	591	600	0
TRUE	TRUE	(R)TESTPITAVK(Q)	0.96	29.17	32.615	24.97	2	2		-0.001362	523.789	1045.56	-1.301	1746		20609900	591	600	0
TRUE	TRUE	(R)TESTPITAVKQPEK(V)	1	42.61	33.485	42.13	2	3		-0.0005179	510.279	1527.81	-0.3388	1638		5298110	591	604	0
TRUE	TRUE	(R)TESTPITAVKQPEK(V)	1	68.72	33.5851	66.08	2	2		0.0001181	764.915	1527.81	0.07722	1638		9335470	591	604	0
TRUE	TRUE	(E)STPITAVK(Q)	0.96	24.84	32.8103	18.3	1	2		-0.0004819	408.745	815.475	-0.5903	1549		5259830	593	600	0
TRUE	TRUE	(S)TPITAVK(Q)	0.9	31.62	29.4349	17.98	1	2		-0.0003419	365.229	728.443	-0.4688	1487		5467700	594	600	0
TRUE	TRUE	(R)QEIFQEQ(L)	0.9	32.54	33.5276	9.45	1	2		-8.194e-05	461.219	920.424	-0.08893	1860		5416020	610	616	0
TRUE	TRUE	(R)QEIFQEQL(A)	0.99	58.63	35.5895	42.7	1	2		9.806e-05	517.761	1033.51	0.09479	2715		7393120	610	617	0
TRUE	TRUE	(R)QEIFQEQL(A)	0.97	30.22	35.4283	19.94	1	2		-0.0008619	517.761	1033.51	-0.8332	2738		1441660	610	617	0
TRUE	TRUE	(R)QEIFQEQLA(A)	0.99	35.06	35.0488	33.93	1	2		0.0008381	553.28	1104.55	0.758	2621		3676590	610	618	0
TRUE	TRUE	(R)QEIFQEQLAAVPEFR(G)	1	86.37	36.1416	79.6	2	3		-0.0001779	602.312	1803.92	-0.09859	3331		82981100	610	624	0
TRUE	TRUE	(R)QEIFQEQLAAVPEFR(G)	1	85.11	36.1416	79.93	2	3		2.058e-06	602.312	1803.92	0.00114	3309		119251000	610	624	0
TRUE	TRUE	(R)QEIFQEQLAAVPEFR(G)	1	73.86	36.1352	69.78	2	3		-0.0005379	602.312	1803.92	-0.298	3354		10196400	610	624	0
TRUE	TRUE	(R)QEIFQEQLAAVPEFR(G)	1	56.38	36.2107	53.55	2	3		0.001112	602.313	1803.92	0.6161	3377		3946590	610	624	0
TRUE	TRUE	(R)QEIFQEQLAAVPEFR(G)	1	98.56	36.1352	93.3	2	2		-0.0005419	902.965	1803.92	-0.3003	3753		1973860	610	624	0
TRUE	TRUE	(R)QEIFQEQLAAVPEFR(G)	1	95.66	36.1352	92.42	2	2		-0.0005419	902.965	1803.92	-0.3003	3832		193577000	610	624	0
TRUE	TRUE	(R)QEIFQEQLAAVPEFR(G)	1	101.04	36.2961	96.26	2	2		0.001778	902.966	1803.92	0.9851	3726		1968640	610	624	0
[truncated: 741 more rows]

## Sheet: COPγ1 modified report 1
Valid	Assigned	Sequence	Prob	Mascot Ion score	Mascot Identity score	Mascot Delta Ion Score	NTT	Charge	Modifications	Delta Da	Observed	Actual Mass	Delta PPM	Retention Time	Intensity	TIC	Start	Stop	# Other Proteins	Other Proteins
TRUE	TRUE	(W)VNEAQEAASsDNImVQYHALGLLYHVR(K)	0.96	21.3	38.3334	0	1	3	O-GlcNac (+203), Oxidation (+16)	0.001071	1083.19	3246.56	0.3297	3263		4246950	178	204	0
TRUE	TRUE	(W)VNEAQEAASsDNIMVQYHALGLLYHVR(K)	0.94	30.68	38.2517	0	1	2	O-GlcNac (+203)	0.003282	1616.29	3230.57	1.016	3322		1649610	178	204	0
TRUE	TRUE	(S)SIDRLMKQISsFmsEIsDEFK(V)	1	28.83	37.8951	0	1	3	O-GlcNac (+203), Oxidation (+16), O-GlcNac (+203), O-GlcNac (+203)	0.0007084	1039.49	3115.45	0.2273	3492		1207000	356	376	0
TRUE	TRUE	(Y)ILNGLtVsIPGLER(A)	0.9	37.28	33.9463	24.13	1	2	O-GlcNac (+203), O-GlcNac (+203)	-0.005454	944.515	1887.01	-2.889	4004		3147410	547	560	0
TRUE	TRUE	(R)sLPYNQPGTcYTLVALPK(E)	0.74	26.46	37.1433	4.04	2	2	O-GlcNac (+203), Carbamidomethyl (+57)	0.004088	1113.06	2224.11	1.837	3110		297984	697	714	0
TRUE	TRUE	(K)EDPTAVAcTFscmm(K)	1	25.7	25	0	1	2	Carbamidomethyl (+57), O-GlcNac (+203), Carbamidomethyl (+57), Oxidation (+16), Oxidation (+16)	-5.589e-05	927.849	1853.68	-0.03014	3004		3052140	715	728	0
TRUE	TRUE	(K)EDPTAVAcTFscMm(K)	1	25.8	25	0	1	2	Carbamidomethyl (+57), O-GlcNac (+203), Carbamidomethyl (+57), Oxidation (+16)	0.0003591	919.851	1837.69	0.1953	3484		13085100	715	728	0
TRUE	TRUE	(K)EDPTAVAcTFscMm(K)	0.99	25.87	25	0	1	2	Carbamidomethyl (+57), O-GlcNac (+203), Carbamidomethyl (+57), Oxidation (+16)	0.0008391	919.852	1837.69	0.4564	3528		9539890	715	728	0
TRUE	TRUE	(K)EDPTAVAcTFscmm(K)	0.99	21.68	25	0	1	2	Carbamidomethyl (+57), O-GlcNac (+203), Carbamidomethyl (+57), Oxidation (+16), Oxidation (+16)	-0.0006559	927.848	1853.68	-0.3536	3026		5039950	715	728	0
TRUE	TRUE	(K)EDPTAVAcTFscMm(K)	0.99	25.96	25	0	1	2	Carbamidomethyl (+57), O-GlcNac (+203), Carbamidomethyl (+57), Oxidation (+16)	0.002319	919.852	1837.69	1.261	3553		1906970	715	728	0
TRUE	TRUE	(K)EDPTAVAcTFscMm(K)	0.96	15.93	25	0	1	2	Carbamidomethyl (+57), O-GlcNac (+203), Carbamidomethyl (+57), Oxidation (+16)	0.0005991	919.852	1837.69	0.3258	3506		11800200	715	728	0
TRUE	TRUE	(K)EDPTAVAcTFscmm(K)	0.95	14.64	25	0	1	2	Carbamidomethyl (+57), O-GlcNac (+203), Carbamidomethyl (+57), Oxidation (+16), Oxidation (+16)	0.0002041	927.849	1853.68	0.11	2982		8970440	715	728	0
TRUE	TRUE	(K)EDPTAVAcTFscMm(K)	0.94	7.63	25	0	1	3	Carbamidomethyl (+57), O-GlcNac (+203), Carbamidomethyl (+57), Oxidation (+16)	0.0009531	613.57	1837.69	0.5184	3534		885557	715	728	0
END OF FILE

## Sheet: COPγ1 peptide report 2
Valid	Assigned	Sequence	Prob	Mascot Ion score	Mascot Identity score	Mascot Delta Ion Score	NTT	Modifications	Observed	Actual Mass	Charge	Delta Da	Delta PPM	Retention Time	Intensity	TIC	Start	Stop	# Other Proteins	Other Proteins
TRUE	TRUE	(K)FDKKDEESGGGSN(P)	1	34.31	30.8849	25.09	1		685.297	1368.58	2	-0.0002419	-0.1767	818		1879210	5	17	0
TRUE	TRUE	(K)FDKKDEESGGGSNPFQHLEK(S)	1	51.41	36.8842	51.41	2		750.354	2248.04	3	-0.001058	-0.4704	1904		5791080	5	24	0
TRUE	TRUE	(K)FDKKDEESGGGSNPFQHLEK(S)	1	52.08	36.7071	52.08	2		1125.03	2248.04	2	-0.003262	-1.45	1801		1170350	5	24	0
TRUE	TRUE	(K)FDKKDEESGGGSNPFQHLEK(S)	1	52.74	36.9329	52.36	2		1125.03	2248.04	2	-0.0005619	-0.2499	1924		1626660	5	24	0
TRUE	TRUE	(K)FDKKDEESGGGSNPFQHLEK(S)	1	48.97	36.9329	48.32	2		1125.03	2248.04	2	-0.0005619	-0.2499	1945		1332140	5	24	0
TRUE	TRUE	(K)FDKKDEESGGGSNPFQHLEK(S)	1	53.8	36.8025	53.8	2		750.353	2248.04	3	-0.002348	-1.044	1884		6376590	5	24	0
TRUE	TRUE	(K)FDKKDEESGGGSNPFQHLEK(S)	1	54.49	37.0157	52.81	2		750.355	2248.04	3	0.001672	0.7435	1801		2734440	5	24	0
TRUE	TRUE	(K)FDKKDEESGGGSNPFQHLEK(S)	1	57.8	36.8975	57.8	2		750.354	2248.04	3	0.0005921	0.2632	1863		8275710	5	24	0
TRUE	TRUE	(K)FDKKDEESGGGSNPFQHLEK(S)	1	55.45	36.9152	52.53	2		750.354	2248.04	3	-0.0001579	-0.07023	1924		4444780	5	24	0
TRUE	TRUE	(K)FDKKDEESGGGSNPFQHLEK(S)	1	56.07	36.8842	52.63	2		750.354	2248.04	3	-0.001058	-0.4704	1843		8632450	5	24	0
TRUE	TRUE	(K)FDKKDEESGGGSNPFQHLEK(S)	1	38.65	36.9461	30.26	2		563.017	2248.04	4	0.0005261	0.2339	1864		7105950	5	24	0
TRUE	TRUE	(K)FDKKDEESGGGSNPFQHLEK(S)	1	37.27	36.932	36.24	2		563.017	2248.04	4	-0.0007139	-0.3174	1884		5450140	5	24	0
TRUE	TRUE	(K)FDKKDEESGGGSNPFQHLEK(S)	1	38.83	36.8842	38.1	2		750.354	2248.04	3	-0.001238	-0.5504	1987		1671010	5	24	0
TRUE	TRUE	(K)FDKKDEESGGGSNPFQHLEK(S)	1	57.51	36.8869	54.11	2		750.354	2248.04	3	-0.001448	-0.6438	1822		12702300	5	24	0
TRUE	TRUE	(K)FDKKDEESGGGSNPFQHLEK(S)	1	71.21	36.8842	60.92	2		1125.03	2248.04	2	-0.001062	-0.4722	1842		3682670	5	24	0
TRUE	TRUE	(K)FDKKDEESGGGSNPFQHLEK(S)	1	43.96	36.8842	39.25	2		563.017	2248.04	4	-0.001434	-0.6376	1842		7496800	5	24	0
TRUE	TRUE	(K)FDKKDEESGGGSNPFQHLEK(S)	1	63.03	36.9108	51.75	2		1125.03	2248.04	2	0.001638	0.7283	1863		3355950	5	24	0
TRUE	TRUE	(K)FDKKDEESGGGSNPFQHLEK(S)	1	70.83	36.8931	63.28	2		1125.03	2248.04	2	0.0008981	0.3993	1904		2330430	5	24	0
TRUE	TRUE	(K)FDKKDEESGGGSNPFQHLEK(S)	1	42.64	36.8842	38.64	2		563.017	2248.04	4	-0.001434	-0.6376	1821		10960400	5	24	0
TRUE	TRUE	(K)FDKKDEESGGGSNPFQHLEK(S)	1	35.98	36.8975	29.29	2		1125.03	2248.04	2	0.0006581	0.2926	1965		818662	5	24	0
TRUE	TRUE	(K)FDKKDEESGGGSNPFQHLEK(S)	1	77.27	36.8842	72.43	2		1125.03	2248.04	2	-0.001062	-0.4722	1822		5427820	5	24	0
TRUE	TRUE	(K)FDKKDEESGGGSNPFQHLEK(S)	1	60.74	36.7934	60.74	2		750.353	2248.04	3	-0.001808	-0.8039	1945		3118880	5	24	0
TRUE	TRUE	(K)FDKKDEESGGGSNPFQHLEK(S)	1	33.94	36.9329	32.3	2		563.017	2248.04	4	-0.0004739	-0.2107	1925		3374570	5	24	0
TRUE	TRUE	(K)FDKKDEESGGGSNPFQHLEK(S)	1	33.82	36.8949	33.82	2		1125.03	2248.04	2	-8.194e-05	-0.03643	1986		667984	5	24	0
TRUE	TRUE	(K)FDKKDEESGGGSNPFQHLEK(S)	1	92.7	36.8842	92.48	2		1125.03	2248.04	2	-0.001062	-0.4722	1883		2866280	5	24	0
TRUE	TRUE	(K)FDKKDEESGGGSNPFQHLEK(S)	1	30.24	36.8904	30.24	2		563.017	2248.04	4	6.058e-06	0.002694	1905		4803880	5	24	0
TRUE	TRUE	(K)FDKKDEESGGGSNPFQHLEK(S)	0.99	28.46	36.8088	26.35	2		563.017	2248.04	4	-0.0009539	-0.4242	1967		2066170	5	24	0
TRUE	TRUE	(K)FDKKDEESGGGSNPFQHLEK(S)	0.98	27.08	36.8842	27.08	2		750.354	2248.04	3	-0.001058	-0.4704	1966		2959010	5	24	0
TRUE	TRUE	(K)FDKKDEESGGGSNPFQHLEK(S)	0.97	25.74	36.9461	20.97	2		563.017	2248.04	4	0.0005261	0.2339	1946		2805640	5	24	0
TRUE	TRUE	(K)FDKKDEESGGGSNPFQHLEK(S)	0.96	23.65	36.932	22.32	2		563.017	2248.04	4	-0.0007139	-0.3174	1988		1618230	5	24	0
TRUE	TRUE	(K)FDKKDEESGGGSNPFQHLEK(S)	0.95	21.49	36.9601	16.78	2		450.615	2248.04	5	-0.0007999	-0.3557	1806		2723280	5	24	0
TRUE	TRUE	(K)FDKKDEESGGGSNPFQHLEK(S)	0.93	16.86	36.894	16.86	2		450.615	2248.04	5	0.0003001	0.1334	1827		1553750	5	24	0
TRUE	TRUE	(K)FDKKDEESGGGSNPFQHLEK(S)	0.93	18.88	36.8966	18.11	2		750.354	2248.04	3	0.0007721	0.3433	2008		1404600	5	24	0
TRUE	TRUE	(K)FDKKDEESGGGSNPFQHLEK(S)	0.9	20.09	36.8842	19.6	2		563.017	2248.04	4	-0.001434	-0.6376	1800		1194480	5	24	0
TRUE	TRUE	(K)KDEESGGGSNPFQHLEK(S)	1	49.6	36.0444	49.6	2		465.469	1857.85	4	-0.0007539	-0.4056	1800		6602660	8	24	0
TRUE	TRUE	(K)KDEESGGGSNPFQHLEK(S)	1	41.81	35.9051	24.99	2		929.932	1857.85	2	1.806e-05	0.009715	1840		643420	8	24	0
TRUE	TRUE	(K)KDEESGGGSNPFQHLEK(S)	1	71.81	36.0239	66.95	2		620.29	1857.85	3	-0.0009179	-0.4938	1800		14442200	8	24	0
TRUE	TRUE	(K)KDEESGGGSNPFQHLEK(S)	1	69.58	35.8636	63.88	2		620.29	1857.85	3	-0.001638	-0.8812	1821		3605740	8	24	0
TRUE	TRUE	(K)KDEESGGGSNPFQHLEK(S)	1	59.44	36.1247	54.64	2		929.933	1857.85	2	0.002338	1.258	1862		329014	8	24	0
TRUE	TRUE	(K)KDEESGGGSNPFQHLEK(S)	1	38.12	35.7101	32.56	2		620.29	1857.85	3	-0.002208	-1.188	1842		885186	8	24	0
TRUE	TRUE	(K)KDEESGGGSNPFQHLEK(S)	1	106.81	35.9028	100.15	2		929.932	1857.85	2	0.0002581	0.1388	1819		3064870	8	24	0
TRUE	TRUE	(K)KDEESGGGSNPFQHLEK(S)	0.99	116.53	36.0195	106.5	2		929.932	1857.85	2	-0.0008419	-0.4529	1799		9615110	8	24	0
TRUE	TRUE	(K)KDEESGGGSNPFQHLEK(S)	0.92	27.23	35.7542	27.23	2		465.469	1857.85	4	-0.003194	-1.718	1821		1532000	8	24	0
TRUE	TRUE	(K)DEESGGGSNPFQHLEK(S)	1	51.25	33.8952	50.38	2		577.592	1729.75	3	-9.794e-05	-0.05659	2002		7893720	9	24	0
TRUE	TRUE	(K)DEESGGGSNPFQHLEK(S)	1	38.61	33.6754	38.61	2		577.592	1729.76	3	0.001012	0.5847	1982		1667350	9	24	0
TRUE	TRUE	(K)DEESGGGSNPFQHLEK(S)	1	74.99	33.8952	74.63	2		865.885	1729.75	2	-8.194e-05	-0.04734	2020		1505070	9	24	0
TRUE	TRUE	(K)DEESGGGSNPFQHLEK(S)	1	97.35	33.881	94.94	2		865.885	1729.75	2	0.0002781	0.1607	1999		12074900	9	24	0
TRUE	TRUE	(K)DEESGGGSNPFQHLEK(S)	0.99	29.08	33.707	29.08	2		577.592	1729.75	3	-0.0008179	-0.4726	2022		1303590	9	24	0
TRUE	TRUE	(K)DEESGGGSNPFQHLEK(S)	0.99	29.07	33.8846	28.14	2		865.885	1729.76	2	0.0005381	0.3109	2040		321529	9	24	0
TRUE	TRUE	(K)DEESGGGSNPFQHLEK(S)	0.94	24.28	33.7014	24.28	2		865.884	1729.75	2	-0.001182	-0.6829	1979		345576	9	24	0
TRUE	TRUE	(K)DEESGGGSNPFQHLEK(S)	0.94	19.74	33.8952	18.23	2		865.885	1729.75	2	-8.194e-05	-0.04734	2060		239799	9	24	0
TRUE	TRUE	(G)GGSNPFQHLEK(S)	0.93	16	33.927	12.93	1		607.302	1212.59	2	-0.0004019	-0.3312	1818		719355	14	24	0
TRUE	TRUE	(G)GSNPFQHLEK(S)	1	49.33	33.2222	34.47	1		578.791	1155.57	2	-0.0003819	-0.3302	1808		2013170	15	24	0	COPG2_HUMAN
TRUE	TRUE	(K)SAVLQEAR(V)	0.99	49.82	34.3823	19.78	2		437.243	872.471	2	-0.0002219	-0.2541	1368		11152000	25	32	0	COPG2_HUMAN
TRUE	TRUE	(K)SAVLQEAR(V)	0.99	53.33	34.3823	22.54	2		437.243	872.472	2	0.0002581	0.2954	1415		4143260	25	32	0	COPG2_HUMAN
TRUE	TRUE	(K)SAVLQEAR(V)	0.99	53.8	34.3823	23.1	2		437.243	872.471	2	-0.0002219	-0.2541	1539		1936810	25	32	0	COPG2_HUMAN
TRUE	TRUE	(K)SAVLQEAR(V)	0.99	53.94	34.0002	23.08	2		437.243	872.471	2	-0.0003419	-0.3915	1437		3205930	25	32	0	COPG2_HUMAN
TRUE	TRUE	(K)SAVLQEAR(V)	0.99	54.12	34.3823	23.06	2		437.243	872.471	2	-4.194e-05	-0.04802	1347		16991700	25	32	0	COPG2_HUMAN
TRUE	TRUE	(K)SAVLQEAR(V)	0.99	54.38	34.3823	23.09	2		437.243	872.472	2	0.0001981	0.2267	1326		55450900	25	32	0	COPG2_HUMAN
TRUE	TRUE	(K)SAVLQEAR(V)	0.99	54.41	34.3823	23.08	2		437.243	872.471	2	-4.194e-05	-0.04802	1306		353749000	25	32	0	COPG2_HUMAN
TRUE	TRUE	(K)SAVLQEAR(V)	0.99	56.26	34.3823	25.37	2		437.243	872.472	2	0.0002581	0.2954	1498		2073510	25	32	0	COPG2_HUMAN
TRUE	TRUE	(K)SAVLQEAR(V)	0.99	43.08	34.3823	19.8	2		437.243	872.471	2	-0.0001619	-0.1854	1477		2336820	25	32	0	COPG2_HUMAN
TRUE	TRUE	(K)SAVLQEAR(V)	0.99	56.23	33.4242	25.34	2		437.243	872.471	2	-0.0004619	-0.5289	1457		2759950	25	32	0	COPG2_HUMAN
TRUE	TRUE	(K)SAVLQEAR(V)	0.99	42.34	34.4154	22.95	2		437.243	872.472	2	0.0004581	0.5244	1819		1279010	25	32	0	COPG2_HUMAN
TRUE	TRUE	(K)SAVLQEAR(V)	0.99	40.48	34.3823	17.27	2		437.243	872.471	2	-0.0001019	-0.1167	1519		1844720	25	32	0	COPG2_HUMAN
TRUE	TRUE	(K)SAVLQEAR(V)	0.99	38.72	34.3823	16.79	2		437.243	872.472	2	1.806e-05	0.02067	3270		499855	25	32	0	COPG2_HUMAN
TRUE	TRUE	(K)SAVLQEAR(V)	0.99	38.42	34.3409	16.74	2		437.243	872.472	2	0.0005781	0.6618	3701		425191	25	32	0	COPG2_HUMAN
TRUE	TRUE	(K)SAVLQEAR(V)	0.99	36.25	34.4028	16.08	2		437.243	872.472	2	0.0005181	0.5931	3678		452939	25	32	0	COPG2_HUMAN
TRUE	TRUE	(K)SAVLQEAR(V)	0.99	35.91	34.3823	16.15	2		437.243	872.472	2	0.0001381	0.1581	2883		808000	25	32	0	COPG2_HUMAN
TRUE	TRUE	(K)SAVLQEAR(V)	0.99	34.21	34.3823	15.57	2		437.243	872.472	2	0.0001981	0.2267	1840		1257270	25	32	0	COPG2_HUMAN
TRUE	TRUE	(K)SAVLQEAR(V)	0.99	33.58	34.3823	15.38	2		437.243	872.472	2	7.806e-05	0.08936	3224		723083	25	32	0	COPG2_HUMAN
TRUE	TRUE	(K)SAVLQEAR(V)	0.99	31.82	34.3823	15.2	2		437.243	872.471	2	-0.0002819	-0.3228	4022		439773	25	32	0	COPG2_HUMAN
TRUE	TRUE	(K)SAVLQEAR(V)	0.99	31.69	34.3823	13.62	2		437.243	872.471	2	-4.194e-05	-0.04802	1799		1325740	25	32	0	COPG2_HUMAN
TRUE	TRUE	(K)SAVLQEAR(V)	0.99	30.54	33.4242	5.45	2		437.243	872.471	2	-0.0005819	-0.6662	1575		1995790	25	32	0	COPG2_HUMAN
TRUE	TRUE	(K)SAVLQEAR(V)	0.99	30.16	33.4242	6.94	2		437.243	872.471	2	-0.0005219	-0.5975	2207		1075610	25	32	0	COPG2_HUMAN
TRUE	TRUE	(K)SAVLQEAR(V)	0.99	29.21	34.3823	14.08	2		437.243	872.471	2	-0.0001019	-0.1167	3725		457778	25	32	0	COPG2_HUMAN
TRUE	TRUE	(K)SAVLQEAR(V)	0.99	29.07	34.4154	11.37	2		437.243	872.472	2	0.0003381	0.387	2761		907029	25	32	0	COPG2_HUMAN
TRUE	TRUE	(K)SAVLQEAR(V)	0.99	28.47	34.3823	13.25	2		437.243	872.472	2	0.0001381	0.1581	3246		608700	25	32	0	COPG2_HUMAN
TRUE	TRUE	(K)SAVLQEAR(V)	0.99	27.97	34.0002	13.5	2		437.243	872.471	2	-0.0003419	-0.3915	3654		478940	25	32	0	COPG2_HUMAN
TRUE	TRUE	(K)SAVLQEAR(V)	0.99	27.73	34.3823	13.37	2		437.243	872.472	2	7.806e-05	0.08936	3112		626801	25	32	0	COPG2_HUMAN
TRUE	TRUE	(K)SAVLQEAR(V)	0.99	27.26	33.4242	12.53	2		437.243	872.471	2	-0.0004619	-0.5289	1596		2554230	25	32	0	COPG2_HUMAN
TRUE	TRUE	(K)SAVLQEAR(V)	0.99	26.37	34.3823	13	2		437.243	872.472	2	1.806e-05	0.02067	3546		530356	25	32	0	COPG2_HUMAN
TRUE	TRUE	(K)SAVLQEAR(V)	0.98	26.34	34.3823	12.67	2		437.243	872.472	2	0.0002581	0.2954	2904		653974	25	32	0	COPG2_HUMAN
TRUE	TRUE	(K)SAVLQEAR(V)	0.98	26.2	34.4154	14.58	2		437.243	872.472	2	0.0003981	0.4557	3520		512622	25	32	0	COPG2_HUMAN
TRUE	TRUE	(K)SAVLQEAR(V)	0.98	25.54	34.3823	14.41	2		437.243	872.471	2	-0.0002819	-0.3228	3921		486398	25	32	0	COPG2_HUMAN
TRUE	TRUE	(K)SAVLQEAR(V)	0.98	25.31	34.3823	10.13	2		437.243	872.471	2	-0.0002819	-0.3228	3590		481021	25	32	0	COPG2_HUMAN
TRUE	TRUE	(K)SAVLQEAR(V)	0.98	24.86	34.3823	13.88	2		437.243	872.472	2	7.806e-05	0.08936	3567		447637	25	32	0	COPG2_HUMAN
TRUE	TRUE	(K)SAVLQEAR(V)	0.95	24.62	33.4242	13.46	2		437.243	872.471	2	-0.0005819	-0.6662	3627		707337	25	32	0	COPG2_HUMAN
TRUE	TRUE	(K)SAVLQEAR(V)	0.95	18.48	34.3823	11.46	2		437.243	872.471	2	-0.0002219	-0.2541	4079		1555890	25	32	0	COPG2_HUMAN
TRUE	TRUE	(K)SAVLQEAR(V)	0.95	18.22	34.3823	7.79	2		437.243	872.472	2	1.806e-05	0.02067	3746		376943	25	32	0	COPG2_HUMAN
TRUE	TRUE	(K)SAVLQEAR(V)	0.94	16.66	34.3823	11.19	2		437.243	872.472	2	7.806e-05	0.08936	3791		549659	25	32	0	COPG2_HUMAN
TRUE	TRUE	(K)SAVLQEAR(V)	0.94	19.21	33.4242	1.68	2		437.243	872.471	2	-0.0004019	-0.4602	3066		851996	25	32	0	COPG2_HUMAN
TRUE	TRUE	(R)VFNETPIN(P)	0.94	16.92	34.2406	12.51	1		467.238	932.46	2	-1.942e-06	-0.00208	2054		814542	33	40	0
TRUE	TRUE	(R)VFNETPINPR(K)	1	48.19	33.6698	41.1	2		593.815	1185.61	2	0.0005781	0.4871	1956		211398000	33	42	0
TRUE	TRUE	(R)VFNETPINPR(K)	1	51.57	33.6698	39.55	2		593.814	1185.61	2	0.0001981	0.1669	2005		15100000	33	42	0
TRUE	TRUE	(R)VFNETPINPR(K)	1	52.1	33.6773	38.6	2		593.814	1185.61	2	-0.0002819	-0.2376	1983		41761100	33	42	0
TRUE	TRUE	(R)VFNETPINPR(K)	1	40.27	33.6698	37.22	2		593.814	1185.61	2	0.0001981	0.1669	2297		2339790	33	42	0
TRUE	TRUE	(R)VFNETPINPR(K)	1	38.38	33.6698	36.62	2		593.814	1185.61	2	7.806e-05	0.06578	4172		1410040	33	42	0
TRUE	TRUE	(R)VFNETPINPR(K)	1	41.84	33.6773	35.9	2		593.814	1185.61	2	-0.0002819	-0.2376	1915		4871990	33	42	0
TRUE	TRUE	(R)VFNETPINPR(K)	1	36.46	33.6698	30.89	2		593.814	1185.61	2	0.0001981	0.1669	1552		4097060	33	42	0
TRUE	TRUE	(R)VFNETPINPR(K)	1	39.33	33.6773	35.55	2		593.814	1185.61	2	-0.0001619	-0.1365	2276		2561090	33	42	0
TRUE	TRUE	(R)VFNETPINPR(K)	1	35.61	33.6773	31.52	2		593.814	1185.61	2	-0.0004019	-0.3387	2234		3103320	33	42	0
TRUE	TRUE	(R)VFNETPINPR(K)	1	38.51	33.6773	33.99	2		593.814	1185.61	2	-4.194e-05	-0.03535	2446		1918590	33	42	0
TRUE	TRUE	(R)VFNETPINPR(K)	1	33.72	33.6698	30.55	2		593.814	1185.61	2	0.0001981	0.1669	2857		1126910	33	42	0
TRUE	TRUE	(R)VFNETPINPR(K)	1	54.68	33.6698	46.34	2		593.815	1185.61	2	0.0005781	0.4871	1936		1426800000	33	42	0
TRUE	TRUE	(R)VFNETPINPR(K)	1	34.37	33.6773	31.62	2		593.814	1185.61	2	-0.0004019	-0.3387	2318		2489910	33	42	0
TRUE	TRUE	(R)VFNETPINPR(K)	1	36.82	33.6773	35.21	2		593.814	1185.61	2	-0.0001619	-0.1365	2365		2621260	33	42	0
TRUE	TRUE	(R)VFNETPINPR(K)	1	36.58	33.6773	31.94	2		593.814	1185.61	2	-0.0001619	-0.1365	2254		2835860	33	42	0
TRUE	TRUE	(R)VFNETPINPR(K)	1	39.34	33.6773	35.14	2		593.814	1185.61	2	-0.0005219	-0.4399	2214		3264740	33	42	0
TRUE	TRUE	(R)VFNETPINPR(K)	1	33.81	33.6773	31.81	2		593.814	1185.61	2	-0.0004019	-0.3387	2579		1635830	33	42	0
TRUE	TRUE	(R)VFNETPINPR(K)	1	36.44	33.6773	33.15	2		593.814	1185.61	2	-4.194e-05	-0.03535	2831		1152940	33	42	0
TRUE	TRUE	(R)VFNETPINPR(K)	1	39.42	33.6698	36.6	2		593.815	1185.61	2	0.0004581	0.386	2600		1575450	33	42	0
TRUE	TRUE	(R)VFNETPINPR(K)	1	35.36	33.6773	32.08	2		593.814	1185.61	2	-4.194e-05	-0.03535	2172		4437550	33	42	0
TRUE	TRUE	(R)VFNETPINPR(K)	1	38.72	33.6698	34.05	2		593.815	1185.61	2	0.0003381	0.2849	2338		2338020	33	42	0
TRUE	TRUE	(R)VFNETPINPR(K)	1	34.93	33.6773	34.93	2		593.814	1185.61	2	-4.194e-05	-0.03535	2467		2014070	33	42	0
TRUE	TRUE	(R)VFNETPINPR(K)	1	33.63	33.6773	32.84	2		593.814	1185.61	2	-0.0001619	-0.1365	2624		1580750	33	42	0
TRUE	TRUE	(R)VFNETPINPR(K)	1	34.75	33.6698	31.97	2		593.815	1185.62	2	0.0008181	0.6894	2422		1993320	33	42	0
TRUE	TRUE	(R)VFNETPINPR(K)	1	31.87	33.6773	26.68	2		593.814	1185.61	2	-0.0004019	-0.3387	1574		3311590	33	42	0
TRUE	TRUE	(R)VFNETPINPR(K)	1	30.77	33.6773	21.01	2		593.814	1185.61	2	-0.0004019	-0.3387	2402		2380510	33	42	0
TRUE	TRUE	(R)VFNETPINPR(K)	1	30.66	33.6773	30.66	2		593.814	1185.61	2	-0.0001619	-0.1365	2728		1442960	33	42	0
TRUE	TRUE	(R)VFNETPINPR(K)	1	30.51	33.6773	30.51	2		593.814	1185.61	2	-0.0002819	-0.2376	2681		1639850	33	42	0
TRUE	TRUE	(R)VFNETPINPR(K)	1	34.44	33.784	31.89	2		593.814	1185.61	2	-0.001142	-0.9623	2193		3348780	33	42	0
TRUE	TRUE	(R)VFNETPINPR(K)	0.99	32.16	33.784	21.47	2		396.212	1185.61	3	-0.001268	-1.069	1947		1025740	33	42	0
TRUE	TRUE	(R)VFNETPINPR(K)	0.99	30.55	33.784	10.4	2		396.212	1185.61	3	-0.001268	-1.069	1926		719234	33	42	0
TRUE	TRUE	(R)VFNETPINPR(K)	0.99	26.64	33.6773	24.34	2		593.814	1185.61	2	-0.0002819	-0.2376	4150		1400410	33	42	0
TRUE	TRUE	(R)VFNETPINPR(K)	0.99	27.17	33.6698	21.48	2		593.815	1185.61	2	0.0005781	0.4871	2989		803230	33	42	0
TRUE	TRUE	(R)VFNETPINPR(K)	0.99	28.11	33.7767	25.38	2		593.814	1185.61	2	-0.0007619	-0.6421	4196		996347	33	42	0
TRUE	TRUE	(R)VFNETPINPR(K)	0.98	26.65	33.7767	24	2		593.814	1185.61	2	-0.0007619	-0.6421	3061		762500	33	42	0
TRUE	TRUE	(R)VFNETPINPR(K)	0.98	27.19	33.7785	26.62	2		593.814	1185.61	2	-0.001022	-0.8612	2488		2258920	33	42	0
TRUE	TRUE	(R)VFNETPINPR(K)	0.98	27.14	33.7785	21.56	2		593.814	1185.61	2	-0.001022	-0.8612	3043		874247	33	42	0
TRUE	TRUE	(R)VFNETPINPR(K)	0.97	24.1	33.6698	20.46	2		593.814	1185.61	2	7.806e-05	0.06578	2960		978695	33	42	0
TRUE	TRUE	(R)VFNETPINPR(K)	0.97	23.25	33.6698	21.78	2		593.814	1185.61	2	0.0001981	0.1669	4129		1295780	33	42	0
TRUE	TRUE	(R)VFNETPINPR(K)	0.97	25.73	33.7767	25.73	2		593.814	1185.61	2	-0.0007619	-0.6421	2537		1663740	33	42	0
TRUE	TRUE	(R)VFNETPINPR(K)	0.96	22.61	33.6773	19.87	2		593.814	1185.61	2	-0.0001619	-0.1365	3092		1043060	33	42	0
TRUE	TRUE	(R)VFNETPINPR(K)	0.96	22.59	33.6773	22.59	2		593.814	1185.61	2	-4.194e-05	-0.03535	4108		1025570	33	42	0
TRUE	TRUE	(R)VFNETPINPR(K)	0.95	23.97	33.7033	21.71	2		593.814	1185.61	2	-0.0006419	-0.541	2511		2048560	33	42	0
TRUE	TRUE	(R)VFNETPINPR(K)	0.95	23.13	33.7033	20.05	2		593.814	1185.61	2	-0.0006419	-0.541	3188		1039560	33	42	0
TRUE	TRUE	(R)VFNETPINPR(K)	0.95	21.49	33.6698	21.49	2		593.815	1185.61	2	0.0004581	0.386	2649		1495460	33	42	0
TRUE	TRUE	(R)VFNETPINPR(K)	0.94	20.92	33.6698	19.36	2		593.815	1185.61	2	0.0004581	0.386	2757		1286050	33	42	0
TRUE	TRUE	(R)VFNETPINPR(K)	0.93	22.23	33.7785	20.54	2		593.814	1185.61	2	-0.0009019	-0.7601	3115		1082500	33	42	0
TRUE	TRUE	(R)VFNETPINPR(K)	0.92	23.11	33.7785	20.74	2		593.814	1185.61	2	-0.001022	-0.8612	2781		1277530	33	42	0
TRUE	TRUE	(R)VFNETPINPRK(C)	1	51.15	32.7989	44.37	2		657.862	1313.71	2	-0.0006819	-0.5187	1694		16228000	33	43	0
TRUE	TRUE	(R)VFNETPINPRK(C)	1	51.18	32.8081	46.4	2		657.862	1313.71	2	-0.0003019	-0.2297	1714		26106600	33	43	0
TRUE	TRUE	(R)VFNETPINPRK(C)	1	42.71	32.6905	39.84	2		657.862	1313.71	2	0.0002981	0.2267	1744		3216260	33	43	0
TRUE	TRUE	(R)VFNETPINPRK(C)	1	40.7	32.8081	33.18	2		438.91	1313.71	3	-0.0004379	-0.3331	1712		17564100	33	43	0
TRUE	TRUE	(R)VFNETPINPRK(C)	1	37.14	32.6905	28.75	2		438.91	1313.71	3	1.206e-05	0.009172	1692		3516530	33	43	0
TRUE	TRUE	(R)VFNETPINPRK(C)	1	39.44	32.9203	38.38	2		657.861	1313.71	2	-0.0009219	-0.7012	1960		107869	33	43	0
TRUE	TRUE	(R)VFNETPINPRK(C)	0.99	27.29	32.8035	27	2		438.91	1313.71	3	-0.0006179	-0.47	1742		2370150	33	43	0
TRUE	TRUE	(R)VFNETPINPRK(C)	0.99	27.96	32.9203	22.44	2		657.861	1313.71	2	-0.0008019	-0.61	1912		219829	33	43	0
TRUE	TRUE	(R)VFNETPINPRK(C)	0.95	25.17	33.2408	25.17	2		657.863	1313.71	2	0.001278	0.9721	1891		298418	33	43	0
TRUE	TRUE	(R)VFNETPINPRK(C)	0.94	16.91	32.6905	13.87	2		657.862	1313.71	2	5.806e-05	0.04416	1765		3166480	33	43	0
TRUE	TRUE	(R)VFNETPINPRK(C)	0.93	24.1	32.9203	20.56	2		657.861	1313.71	2	-0.001042	-0.7925	1841		472400	33	43	0
TRUE	TRUE	(R)VFNETPINPRK(C)	0.9	14.79	33.0449	14.38	2		657.862	1313.71	2	0.0006581	0.5005	2008		102733	33	43	0
TRUE	TRUE	(V)FNETPINPR(K)	1	33.86	33.4986	19.25	1		544.28	1086.55	2	-0.0004819	-0.4431	1930		1513830	34	42	0	COPG2_HUMAN
TRUE	TRUE	(F)NETPINPR(K)	0.95	19.91	32.1112	17.36	1		470.746	939.477	2	3.806e-05	0.04047	1253		1439880	35	42	0	COPG2_HUMAN
TRUE	TRUE	(F)NETPINPR(K)	0.93	16.11	32.1005	9.06	1		470.746	939.477	2	-8.194e-05	-0.08713	1941		811741	35	42	0	COPG2_HUMAN
TRUE	TRUE	(N)ETPINPR(K)	0.9	19.73	30.3941	0	1		413.724	825.434	2	-0.0001419	-0.1718	1224		1080670	36	42	0	COPG2_HUMAN
TRUE	TRUE	(N)ETPINPR(K)	0.9	17.7	30.3941	0	1		413.724	825.434	2	-0.0001419	-0.1718	1203		996928	36	42	0	COPG2_HUMAN
TRUE	TRUE	(R)KcAHILTK(I)	0.99	47.65	29.0741	39.51	2	Carbamidomethyl (+57)	485.779	969.543	2	-0.0001272	-0.1311	1195		1063810	43	50	0
TRUE	TRUE	(R)KcAHILTK(I)	0.99	46.27	29.0741	37.99	2	Carbamidomethyl (+57)	485.779	969.543	2	-0.0003072	-0.3166	1072		5583080	43	50	0
TRUE	TRUE	(R)KcAHILTK(I)	0.99	49.24	29.0741	44.56	2	Carbamidomethyl (+57)	485.779	969.543	2	-0.0001872	-0.1929	1093		3132060	43	50	0
TRUE	TRUE	(R)KcAHILTK(I)	0.99	50.26	29.0741	44.6	2	Carbamidomethyl (+57)	485.779	969.543	2	-0.0006272	-0.6463	1174		1586010	43	50	0
TRUE	TRUE	(R)KcAHILTK(I)	0.99	43.51	28.2543	36.03	2	Carbamidomethyl (+57)	485.779	969.543	2	0.0002328	0.2398	1113		2655960	43	50	0
TRUE	TRUE	(R)KcAHILTK(I)	0.99	41.73	28.2543	36.45	2	Carbamidomethyl (+57)	485.779	969.543	2	0.0001728	0.178	1051		5165960	43	50	0
TRUE	TRUE	(R)KcAHILTK(I)	0.99	38.53	28.2543	35.31	2	Carbamidomethyl (+57)	485.779	969.543	2	0.0001728	0.178	1236		748425	43	50	0
TRUE	TRUE	(R)KcAHILTK(I)	0.99	55.89	29.0741	50.65	2	Carbamidomethyl (+57)	485.779	969.543	2	-0.0004272	-0.4402	1133		2627370	43	50	0
TRUE	TRUE	(R)KcAHILTK(I)	0.99	38.38	29.0741	32.12	2	Carbamidomethyl (+57)	485.779	969.543	2	-0.0004272	-0.4402	1216		912822	43	50	0
TRUE	TRUE	(R)KcAHILTK(I)	0.99	56.55	28.2866	50.16	2	Carbamidomethyl (+57)	485.779	969.543	2	-7.243e-06	-0.007463	1154		1762910	43	50	0
TRUE	TRUE	(R)KcAHILTK(I)	0.99	34.1	27.7012	34.1	2	Carbamidomethyl (+57)	324.188	969.542	3	-0.001353	-1.394	1057		25284100	43	50	0
TRUE	TRUE	(K)cAHILTK(I)	0.9	44.61	26.8842	40.79	2	Carbamidomethyl (+57)	421.731	841.447	2	-0.0006472	-0.7683	1183		24434000	44	50	0
TRUE	TRUE	(K)ILYLINQGEHLGTTEATEAFFAmTK(L)	1	52.63	37.4296	52.63	2	Oxidation (+16)	938.806	2813.4	3	0.002487	0.8837	3645		5838410	51	75	0
TRUE	TRUE	(K)ILYLINQGEHLGTTEATEAFFAmTK(L)	1	53.04	37.5389	53.04	2	Oxidation (+16)	938.806	2813.4	3	0.002307	0.8197	3666		6406350	51	75	0
TRUE	TRUE	(K)ILYLINQGEHLGTTEATEAFFAmTK(L)	1	53.22	37.5997	53.22	2	Oxidation (+16)	938.806	2813.4	3	0.001737	0.6172	3729		3588140	51	75	0
TRUE	TRUE	(K)ILYLINQGEHLGTTEATEAFFAmTK(L)	1	53.57	37.6834	53.57	2	Oxidation (+16)	938.805	2813.39	3	-0.001563	-0.5553	3708		4650080	51	75	0
TRUE	TRUE	(K)ILYLINQGEHLGTTEATEAFFAmTK(L)	1	53.98	37.6834	53.98	2	Oxidation (+16)	938.805	2813.39	3	-0.001563	-0.5553	3687		5601660	51	75	0
TRUE	TRUE	(K)ILYLINQGEHLGTTEATEAFFAmTK(L)	1	45.96	37.5914	45.96	2	Oxidation (+16)	938.806	2813.4	3	0.000477	0.1695	3791		1866620	51	75	0
TRUE	TRUE	(K)ILYLINQGEHLGTTEATEAFFAMTK(L)	1	59.45	37.214	59.27	2		933.474	2797.4	3	-0.001088	-0.3888	4005		7266830	51	75	0
TRUE	TRUE	(K)ILYLINQGEHLGTTEATEAFFAMTK(L)	1	46.89	37.2762	46.58	2		933.474	2797.4	3	-0.0005479	-0.1958	4080		2436000	51	75	0
TRUE	TRUE	(K)ILYLINQGEHLGTTEATEAFFAMTK(L)	1	40.4	37.2673	40.4	2		933.474	2797.4	3	0.0003821	0.1365	4104		1194640	51	75	0
TRUE	TRUE	(K)ILYLINQGEHLGTTEATEAFFAmTK(L)	1	41.86	37.602	41.86	2	Oxidation (+16)	938.806	2813.39	3	-0.000273	-0.09698	3548		4861020	51	75	0
TRUE	TRUE	(K)ILYLINQGEHLGTTEATEAFFAMTK(L)	1	38.78	37.2493	37	2		700.357	2797.4	4	0.0006061	0.2166	4049		692847	51	75	0
TRUE	TRUE	(K)ILYLINQGEHLGTTEATEAFFAmTK(L)	1	46.62	37.5526	46.62	2	Oxidation (+16)	938.806	2813.4	3	0.001377	0.4893	3750		3053970	51	75	0
TRUE	TRUE	(K)ILYLINQGEHLGTTEATEAFFAMTK(L)	1	64.64	37.2795	64.64	2		933.474	2797.4	3	-0.0003379	-0.1208	4025		6452460	51	75	0
TRUE	TRUE	(K)ILYLINQGEHLGTTEATEAFFAMTK(L)	1	65.74	37.2493	65.74	2		933.474	2797.4	3	0.0005621	0.2008	3963		42291500	51	75	0
TRUE	TRUE	(K)ILYLINQGEHLGTTEATEAFFAMTK(L)	1	68.02	37.2485	68.02	2		933.474	2797.4	3	0.0007421	0.2652	4048		13765000	51	75	0
TRUE	TRUE	(K)ILYLINQGEHLGTTEATEAFFAmTK(L)	1	55.9	37.5112	55.9	2	Oxidation (+16)	938.806	2813.4	3	0.001917	0.6812	3770		2542290	51	75	0
TRUE	TRUE	(K)ILYLINQGEHLGTTEATEAFFAmTK(L)	1	47.45	37.3815	47.45	2	Oxidation (+16)	938.807	2813.4	3	0.002667	0.9476	3591		9100310	51	75	0
TRUE	TRUE	(K)ILYLINQGEHLGTTEATEAFFAmTK(L)	1	36.4	37.4958	36.4	2	Oxidation (+16)	938.805	2813.39	3	-0.001383	-0.4914	3813		1472790	51	75	0
TRUE	TRUE	(K)ILYLINQGEHLGTTEATEAFFAmTK(L)	1	36.63	37.545	33.9	2	Oxidation (+16)	704.356	2813.4	4	0.001291	0.4587	3572		1045400	51	75	0
TRUE	TRUE	(K)ILYLINQGEHLGTTEATEAFFAmTK(L)	1	57.58	37.5082	57.58	2	Oxidation (+16)	938.807	2813.4	3	0.003027	1.076	3569		37485700	51	75	0
TRUE	TRUE	(K)ILYLINQGEHLGTTEATEAFFAMTK(L)	1	34.57	37.2115	33.68	2		700.357	2797.4	4	-0.001354	-0.4838	3946		789917	51	75	0
TRUE	TRUE	(K)ILYLINQGEHLGTTEATEAFFAMTK(L)	1	72.43	37.1759	72.43	2		933.475	2797.4	3	0.003682	1.316	3985		13446500	51	75	0
TRUE	TRUE	(K)ILYLINQGEHLGTTEATEAFFAMTK(L)	1	36.38	37.2827	36.38	2		700.356	2797.4	4	-0.003274	-1.17	3973		1105150	51	75	0
TRUE	TRUE	(K)ILYLINQGEHLGTTEATEAFFAMTK(L)	0.99	37.84	37.0638	37.84	2		933.476	2797.41	3	0.006982	2.495	4126		1009990	51	75	0
TRUE	TRUE	(K)ILYLINQGEHLGTTEATEAFFAMTK(L)	0.99	37.54	37.3648	37.54	2		1399.7	2797.39	2	-0.007542	-2.695	3967		387112	51	75	0
TRUE	TRUE	(K)ILYLINQGEHLGTTEATEAFFAmTK(L)	0.99	35.9	37.5626	35.9	2	Oxidation (+16)	938.807	2813.4	3	0.004317	1.534	3623		7105950	51	75	0
TRUE	TRUE	(K)ILYLINQGEHLGTTEATEAFFAmTK(L)	0.99	32.1	37.5785	32.1	2	Oxidation (+16)	938.804	2813.39	3	-0.003213	-1.142	4020		497766	51	75	0
TRUE	TRUE	(K)ILYLINQGEHLGTTEATEAFFAMTK(L)	0.95	20.28	37.2673	20.28	2		700.357	2797.4	4	0.0003661	0.1308	4025		210575	51	75	0
TRUE	TRUE	(K)ILYLINQGEHLGTTEATEAFFAmTK(L)	0.95	19.27	37.5906	14.66	2	Oxidation (+16)	704.356	2813.4	4	0.000331	0.1176	3698		127140	51	75	0
TRUE	TRUE	(K)ILYLINQGEHLGTTEATEAFFAMTK(L)	0.93	23.17	37.1609	23.01	2		933.475	2797.4	3	0.002032	0.7261	4147		697792	51	75	0
TRUE	TRUE	(K)ILYLINQGEHLGTTEATEAFFAmTK(L)	0.93	25.81	37.632	22.26	2	Oxidation (+16)	704.355	2813.39	4	-0.002349	-0.8346	3551		534818	51	75	0
TRUE	TRUE	(K)ILYLINQGEHLGTTEATEAFFAmTK(L)	0.92	22.19	37.5328	20.22	2	Oxidation (+16)	938.806	2813.4	3	0.002097	0.7451	3986		634644	51	75	0
TRUE	TRUE	(K)ILYLINQGEHLGTTEATEAFFAmTK(L)	0.92	22.08	37.5112	21.18	2	Oxidation (+16)	938.806	2813.4	3	0.001917	0.6812	3891		863173	51	75	0
TRUE	TRUE	(K)ILYLINQGEHLGTTEATEAFFAMTK(L)	0.91	28.67	36.9417	27.66	2		933.477	2797.41	3	0.01082	3.867	3942		1074630	51	75	0
TRUE	TRUE	(N)QGEHLGTTEATEAFFAMTK(L)	0.94	21.59	36.2377	20.43	1		690.326	2067.96	3	-0.001048	-0.5065	3036		757353	57	75	0
TRUE	TRUE	(K)LFQSNDPTLR(R)	1	34.53	35.0433	25.9	2		595.811	1189.61	2	-0.001142	-0.9591	1967		17625800	76	85	0
TRUE	TRUE	(K)LFQSNDPTLRR(M)	1	33.7	34.3838	25.16	2		673.862	1345.71	2	-0.0005619	-0.4173	1706		26484200	76	86	0
TRUE	TRUE	(K)LFQSNDPTLRR(M)	0.98	25.29	34.3201	22.76	2		673.863	1345.71	2	0.0001781	0.1322	1726		3446850	76	86	0
TRUE	TRUE	(K)LFQSNDPTLRR(M)	0.95	20.04	34.3201	18.7	2		449.577	1345.71	3	0.0002421	0.1797	1707		54390300	76	86	0
TRUE	TRUE	(K)LFQSNDPTLRR(M)	0.94	19.54	34.4028	17.72	2		449.577	1345.71	3	-0.0001179	-0.08758	1728		7815130	76	86	0
TRUE	TRUE	(K)LFQSNDPTLRR(M)	0.93	17.91	34.3265	17.91	2		673.863	1345.71	2	0.0004181	0.3104	1768		1040760	76	86	0
TRUE	TRUE	(K)LFQSNDPTLRR(M)	0.92	20.48	34.6583	13.53	2		449.577	1345.71	3	-0.0007479	-0.5554	1686		4197280	76	86	0
TRUE	TRUE	(K)LFQSNDPTLRR(M)	0.92	16.63	34.6583	14.57	2		673.862	1345.71	2	-0.0006819	-0.5064	1747		1241200	76	86	0
TRUE	TRUE	(K)LFQSNDPTLRR(M)	0.92	14.38	34.3838	14.11	2		449.577	1345.71	3	-0.0004779	-0.3549	1748		3431060	76	86	0
TRUE	TRUE	(R)RMcYLTIK(E)	0.99	27.54	33.0814	5.32	2	Carbamidomethyl (+57)	542.786	1083.56	2	0.0001928	0.1777	2009		5979900	86	93	0	COPG2_HUMAN
TRUE	TRUE	(R)RmcYLTIK(E)	0.99	26.36	33.5774	9.97	2	Oxidation (+16), Carbamidomethyl (+57)	550.783	1099.55	2	0.0001577	0.1433	1751		1654330	86	93	0	COPG2_HUMAN
TRUE	TRUE	(R)RMcYLTIK(E)	0.96	20.45	33.0814	0.74	2	Carbamidomethyl (+57)	542.786	1083.56	2	0.0001928	0.1777	2029		2159060	86	93	0	COPG2_HUMAN
TRUE	TRUE	(R)RmcYLTIK(E)	0.93	15.07	33.5793	1.6	2	Oxidation (+16), Carbamidomethyl (+57)	550.783	1099.55	2	-0.0003423	-0.311	1835		656980	86	93	0	COPG2_HUMAN
TRUE	TRUE	(R)RmcYLTIK(E)	0.9	19	33.5813	6.66	2	Oxidation (+16), Carbamidomethyl (+57)	550.783	1099.55	2	-0.0008223	-0.7471	1858		488049	86	93	0	COPG2_HUMAN
TRUE	TRUE	(R)mcYLTIK(E)	0.9	45.63	31.1561	27.49	2	Oxidation (+16), Carbamidomethyl (+57)	472.732	943.45	2	-0.0006823	-0.7224	2051		8802870	87	93	0	COPG2_HUMAN
TRUE	TRUE	(R)mcYLTIK(E)	0.9	45.66	31.3162	27.51	2	Oxidation (+16), Carbamidomethyl (+57)	472.733	943.451	2	0.0001777	0.1882	2031		11898100	87	93	0	COPG2_HUMAN
TRUE	TRUE	(R)mcYLTIK(E)	0.9	45.6	31.3162	27.53	2	Oxidation (+16), Carbamidomethyl (+57)	472.733	943.451	2	-2.252e-06	-0.002384	1990		9710770	87	93	0	COPG2_HUMAN
TRUE	TRUE	(R)mcYLTIK(E)	0.9	45.39	31.1561	29.89	2	Oxidation (+16), Carbamidomethyl (+57)	472.732	943.45	2	-0.0006223	-0.6588	2072		6199260	87	93	0	COPG2_HUMAN
TRUE	TRUE	(R)mcYLTIK(E)	0.9	40.86	31.1561	27.62	2	Oxidation (+16), Carbamidomethyl (+57)	472.732	943.45	2	-0.0005623	-0.5953	1969		4135430	87	93	0	COPG2_HUMAN
TRUE	TRUE	(R)McYLTIK(E)	0.9	39.6	31.232	28.87	2	Carbamidomethyl (+57)	464.735	927.455	2	-0.0006472	-0.6971	2294		6382020	87	93	0	COPG2_HUMAN
TRUE	TRUE	(R)McYLTIK(E)	0.9	39.13	31.3672	28.85	2	Carbamidomethyl (+57)	464.735	927.456	2	0.0001528	0.1645	2273		39969700	87	93	0	COPG2_HUMAN
TRUE	TRUE	(R)mcYLTIK(E)	0.9	37.57	31.1561	25.04	2	Oxidation (+16), Carbamidomethyl (+57)	472.733	943.45	2	-0.0004423	-0.4683	2113		3086390	87	93	0	COPG2_HUMAN
TRUE	TRUE	(R)mcYLTIK(E)	0.9	36.72	31.3162	19.1	2	Oxidation (+16), Carbamidomethyl (+57)	472.733	943.451	2	-6.225e-05	-0.06591	2011		2928800	87	93	0	COPG2_HUMAN
TRUE	TRUE	(R)mcYLTIK(E)	0.9	35.52	31.1561	22.84	2	Oxidation (+16), Carbamidomethyl (+57)	472.732	943.45	2	-0.0005623	-0.5953	2092		4178210	87	93	0	COPG2_HUMAN
TRUE	TRUE	(R)mcYLTIK(E)	0.9	34.03	31.176	23.42	2	Oxidation (+16), Carbamidomethyl (+57)	472.733	943.451	2	-0.0003823	-0.4047	2133		2064630	87	93	0	COPG2_HUMAN
TRUE	TRUE	(R)mcYLTIK(E)	0.9	33.24	31.3162	21.95	2	Oxidation (+16), Carbamidomethyl (+57)	472.733	943.451	2	-2.252e-06	-0.002384	2175		1376950	87	93	0	COPG2_HUMAN
TRUE	TRUE	(R)mcYLTIK(E)	0.9	31.64	31.1561	22.39	2	Oxidation (+16), Carbamidomethyl (+57)	472.733	943.45	2	-0.0005023	-0.5318	2154		1768680	87	93	0	COPG2_HUMAN
TRUE	TRUE	(R)McYLTIK(E)	0.9	30.62	31.3672	24.65	2	Carbamidomethyl (+57)	464.735	927.456	2	0.0001528	0.1645	2252		5404330	87	93	0	COPG2_HUMAN
TRUE	TRUE	(R)McYLTIK(E)	0.9	29.33	31.3672	24.17	2	Carbamidomethyl (+57)	464.735	927.456	2	-0.0001472	-0.1586	2314		2588860	87	93	0	COPG2_HUMAN
TRUE	TRUE	(R)mcYLTIK(E)	0.9	27.94	31.176	22.11	2	Oxidation (+16), Carbamidomethyl (+57)	472.733	943.451	2	-0.0003823	-0.4047	2218		1184220	87	93	0	COPG2_HUMAN
TRUE	TRUE	(R)mcYLTIK(E)	0.9	25.23	31.1561	15.12	2	Oxidation (+16), Carbamidomethyl (+57)	472.733	943.45	2	-0.0004423	-0.4683	2195		2914190	87	93	0	COPG2_HUMAN
TRUE	TRUE	(R)McYLTIK(E)	0.9	24.97	31.232	20.08	2	Carbamidomethyl (+57)	464.735	927.456	2	-0.0004472	-0.4817	2336		1740030	87	93	0	COPG2_HUMAN
TRUE	TRUE	(R)McYLTIK(E)	0.9	21.23	31.232	19.59	2	Carbamidomethyl (+57)	464.735	927.456	2	-0.0003872	-0.4171	2357		1464020	87	93	0	COPG2_HUMAN
TRUE	TRUE	(R)McYLTIK(E)	0.9	14.3	31.232	14.3	2	Carbamidomethyl (+57)	464.735	927.456	2	-0.0004472	-0.4817	2424		1267450	87	93	0	COPG2_HUMAN
TRUE	TRUE	(R)McYLTIKEmScIAEDVIIVTSSLTK(D)	1	74.75	37.8958	13.6	2	Carbamidomethyl (+57), Oxidation (+16), Carbamidomethyl (+57)	974.484	2920.43	3	0.0001864	0.06382	4080		3379250	87	111	0
TRUE	TRUE	(R)McYLTIKEmScIAEDVIIVTSSLTK(D)	1	42.22	37.8993	0	2	Carbamidomethyl (+57), Oxidation (+16), Carbamidomethyl (+57)	974.485	2920.43	3	0.002586	0.8853	4120		249781	87	111	0
TRUE	TRUE	(R)McYLTIKEMScIAEDVIIVTSSLTK(D)	0.99	42.05	37.3902	28.01	2	Carbamidomethyl (+57), Carbamidomethyl (+57)	969.157	2904.45	3	0.01293	4.451	4130		204481	87	111	0
TRUE	TRUE	(K)EMScIAEDVIIVTSSLTK(D)	1	48.14	37.1332	48.14	2	Carbamidomethyl (+57)	998.502	1994.99	2	-0.001647	-0.8253	4254		266475	94	111	0
TRUE	TRUE	(K)EMScIAEDVIIVTSSLTK(D)	1	37.68	36.9108	33.26	2	Carbamidomethyl (+57)	666.004	1994.99	3	0.0003468	0.1737	4112		2572070	94	111	0
TRUE	TRUE	(K)EmScIAEDVIIVTSSLTK(D)	1	47.62	37.0226	45.95	2	Oxidation (+16), Carbamidomethyl (+57)	671.336	2010.99	3	0.0008017	0.3985	4082		2356940	94	111	0
TRUE	TRUE	(K)EMScIAEDVIIVTSSLTK(D)	1	43.71	36.7925	43.71	2	Carbamidomethyl (+57)	998.503	1994.99	2	0.0006728	0.3371	4280		338055	94	111	0
TRUE	TRUE	(K)EMScIAEDVIIVTSSLTK(D)	1	44.67	36.8681	44.67	2	Carbamidomethyl (+57)	998.503	1994.99	2	0.001153	0.5775	4300		221320	94	111	0
TRUE	TRUE	(K)EMScIAEDVIIVTSSLTK(D)	1	62.43	36.8124	62.43	2	Carbamidomethyl (+57)	998.503	1994.99	2	0.001413	0.7078	4153		649092	94	111	0
TRUE	TRUE	(K)EMScIAEDVIIVTSSLTK(D)	1	60.16	37.1366	58.68	2	Carbamidomethyl (+57)	998.502	1994.99	2	-0.001527	-0.7652	3967		269617	94	111	0
TRUE	TRUE	(K)EMScIAEDVIIVTSSLTK(D)	1	71.59	36.7988	71.37	2	Carbamidomethyl (+57)	998.503	1994.99	2	0.0005528	0.2769	4173		341976	94	111	0
TRUE	TRUE	(K)EmScIAEDVIIVTSSLTK(D)	1	72	37.0329	70.18	2	Oxidation (+16), Carbamidomethyl (+57)	671.336	2010.99	3	0.0006217	0.309	4060		56870800	94	111	0
TRUE	TRUE	(K)EMScIAEDVIIVTSSLTK(D)	1	36.64	37.1374	33.12	2	Carbamidomethyl (+57)	998.502	1994.99	2	-0.001407	-0.705	3383		56659	94	111	0
TRUE	TRUE	(K)EMScIAEDVIIVTSSLTK(D)	1	79.38	36.8681	79.38	2	Carbamidomethyl (+57)	998.503	1994.99	2	0.001153	0.5775	4132		778623	94	111	0
TRUE	TRUE	(K)EMScIAEDVIIVTSSLTK(D)	1	89.54	36.8205	85.78	2	Carbamidomethyl (+57)	666.004	1994.99	3	0.0005268	0.2639	4091		288511000	94	111	0
TRUE	TRUE	(K)EMScIAEDVIIVTSSLTK(D)	1	62.97	37.1399	61.36	2	Carbamidomethyl (+57)	998.504	1994.99	2	0.002133	1.069	4044		394447	94	111	0
TRUE	TRUE	(K)EMScIAEDVIIVTSSLTK(D)	1	65.32	37.0808	64.88	2	Carbamidomethyl (+57)	998.501	1994.99	2	-0.002127	-1.066	4234		266553	94	111	0
TRUE	TRUE	(K)EMScIAEDVIIVTSSLTK(D)	1	61.11	36.8233	54.94	2	Carbamidomethyl (+57)	666.003	1994.99	3	-0.002563	-1.284	4045		503996	94	111	0
TRUE	TRUE	(K)EMScIAEDVIIVTSSLTK(D)	1	31.37	36.902	31.37	2	Carbamidomethyl (+57)	666.004	1994.99	3	-0.0007332	-0.3674	4154		615717	94	111	0
TRUE	TRUE	(K)EMScIAEDVIIVTSSLTK(D)	1	42.85	36.886	42.85	2	Carbamidomethyl (+57)	998.501	1994.99	2	-0.002987	-1.497	4342		297283	94	111	0
TRUE	TRUE	(K)EMScIAEDVIIVTSSLTK(D)	1	59.85	36.8824	58.86	2	Carbamidomethyl (+57)	998.501	1994.99	2	-0.003227	-1.617	4193		319963	94	111	0
TRUE	TRUE	(K)EMScIAEDVIIVTSSLTK(D)	1	68.89	36.8993	67.03	2	Carbamidomethyl (+57)	998.504	1994.99	2	0.003113	1.559	4213		233734	94	111	0
TRUE	TRUE	(K)EMScIAEDVIIVTSSLTK(D)	0.99	105.58	36.8681	102.93	2	Carbamidomethyl (+57)	998.503	1994.99	2	0.001153	0.5775	4091		177023000	94	111	0
TRUE	TRUE	(K)EmScIAEDVIIVTSSLTK(D)	0.99	86.61	37.2599	86.61	2	Oxidation (+16), Carbamidomethyl (+57)	1006.5	2010.99	2	0.002458	1.222	4082		1847540	94	111	0
TRUE	TRUE	(K)EmScIAEDVIIVTSSLTK(D)	0.99	97.95	37.3167	97.95	2	Oxidation (+16), Carbamidomethyl (+57)	1006.5	2010.99	2	0.001858	0.9233	4060		33216900	94	111	0
TRUE	TRUE	(K)EMScIAEDVIIVTSSLTK(D)	0.99	30.07	36.8115	25.72	2	Carbamidomethyl (+57)	666.005	1994.99	3	0.001457	0.7298	4133		806402	94	111	0
TRUE	TRUE	(K)EMScIAEDVIIVTSSLTK(D)	0.98	113.29	37.0286	113.29	2	Carbamidomethyl (+57)	998.503	1994.99	2	0.001533	0.7679	4112		1667990	94	111	0
TRUE	TRUE	(K)EMScIAEDVIIVTSSLTK(D)	0.94	17.98	36.878	17.6	2	Carbamidomethyl (+57)	666.004	1994.99	3	0.0001668	0.08355	4195		476248	94	111	0
TRUE	TRUE	(K)EMScIAEDVIIVTSSLTK(D)	0.93	29.02	36.8637	29.02	2	Carbamidomethyl (+57)	998.505	1995	2	0.005193	2.602	4321		267056	94	111	0
TRUE	TRUE	(K)EMScIAEDVIIVTSSLTK(D)	0.92	17.31	36.8984	17.12	2	Carbamidomethyl (+57)	666.004	1994.99	3	-0.0009132	-0.4575	4217		584265	94	111	0
TRUE	TRUE	(K)EMScIAEDVIIVTSSLTK(D)	0.9	24.39	37.1399	24.39	2	Carbamidomethyl (+57)	666.005	1994.99	3	0.002177	1.091	4174		659592	94	111	0
TRUE	TRUE	(M)ScIAEDVIIVTSSLTK(D)	1	71.34	35.2634	61.55	1	Carbamidomethyl (+57)	868.462	1734.91	2	0.001133	0.6525	3967		299092	96	111	0
TRUE	TRUE	(M)ScIAEDVIIVTSSLTK(D)	0.94	24.62	35.2634	21.2	1	Carbamidomethyl (+57)	579.31	1734.91	3	0.001537	0.8853	3968		328767	96	111	0
TRUE	TRUE	(K)DmTGKEDNYR(G)	1	46.97	30.2979	41.86	2	Oxidation (+16)	622.764	1243.51	2	0.000423	0.3399	902		2469520	112	121	0
TRUE	TRUE	(K)DMTGKEDNYR(G)	1	46.09	31.5806	30.49	2		614.767	1227.52	2	0.0004581	0.3729	1062		4918560	112	121	0
TRUE	TRUE	(K)DmTGKEDNYR(G)	1	50.26	30.3181	37.98	2	Oxidation (+16)	622.764	1243.51	2	0.000163	0.131	881		1868270	112	121	0
TRUE	TRUE	(K)DMTGKEDNYR(G)	1	44.75	30.8422	33.52	2		614.767	1227.52	2	-0.0005219	-0.4249	1082		2211680	112	121	0
TRUE	TRUE	(K)DMTGKEDNYR(G)	1	52.01	30.8493	35.04	2		614.767	1227.52	2	-2.194e-05	-0.01786	1041		18705100	112	121	0
TRUE	TRUE	(K)DmTGKEDNYR(G)	1	54.78	30.2979	41.2	2	Oxidation (+16)	622.764	1243.51	2	0.000303	0.2435	963		951506	112	121	0
TRUE	TRUE	(K)DmTGKEDNYR(G)	1	42.18	29.8588	34.21	2	Oxidation (+16)	622.764	1243.51	2	-0.000557	-0.4475	922		2181140	112	121	0
TRUE	TRUE	(K)DMTGKEDNYR(G)	1	41.89	31.5806	27.1	2		614.767	1227.52	2	0.0003381	0.2752	1103		1247650	112	121	0
TRUE	TRUE	(K)DMTGKEDNYR(G)	1	34.69	31.0619	23.39	2		614.766	1227.52	2	-0.0006419	-0.5225	948		2267030	112	121	0
TRUE	TRUE	(K)DmTGKEDNYR(G)	1	58.87	29.8588	49.85	2	Oxidation (+16)	622.764	1243.51	2	-0.000677	-0.5439	943		1187050	112	121	0
TRUE	TRUE	(K)DmTGKEDNYR(G)	1	30.39	29.6237	28.95	2	Oxidation (+16)	415.512	1243.51	3	-0.000303	-0.2434	871		2158270	112	121	0
TRUE	TRUE	(K)DMTGKEDNYR(G)	1	33.32	31.0619	25.17	2		410.18	1227.52	3	-0.0006679	-0.5437	1028		5161710	112	121	0
TRUE	TRUE	(K)DmTGKEDNYR(G)	1	30.68	29.8588	24.11	2	Oxidation (+16)	622.764	1243.51	2	-0.000677	-0.5439	983		631859	112	121	0
TRUE	TRUE	(K)DMTGKEDNYR(G)	1	28.72	30.8493	28.72	2		410.18	1227.52	3	8.206e-05	0.06679	1069		1141960	112	121	0
TRUE	TRUE	(K)DMTGKEDNYR(G)	1	28.01	30.8493	23.27	2		410.18	1227.52	3	-0.0001879	-0.153	1049		2945820	112	121	0
TRUE	TRUE	(K)DMTGKEDNYR(G)	0.98	24.69	31.0619	13.39	2		614.766	1227.52	2	-0.0007619	-0.6202	1163		324764	112	121	0
TRUE	TRUE	(K)DMTGKEDNYR(G)	0.97	23.19	31.5076	11.87	2		614.767	1227.52	2	0.0002181	0.1775	1123		713907	112	121	0
TRUE	TRUE	(K)DMTGKEDNYR(G)	0.97	22.2	30.8422	16.89	2		614.767	1227.52	2	-0.0002819	-0.2295	1033		15274300	112	121	0
TRUE	TRUE	(K)DMTGKEDNYR(G)	0.94	17.29	30.8493	8.83	2		614.767	1227.52	2	-0.0001619	-0.1318	1205		258555	112	121	0
TRUE	TRUE	(K)DMTGKEDNYR(G)	0.94	20.02	31.5806	11.67	2		614.767	1227.52	2	0.0004581	0.3729	1143		448645	112	121	0
TRUE	TRUE	(K)DMTGKEDNYR(G)	0.94	17.96	30.8422	17.1	2		614.767	1227.52	2	-0.0005219	-0.4249	976		563769	112	121	0
TRUE	TRUE	(K)DmTGKEDNYR(G)	0.92	12.29	29.6237	12.29	2	Oxidation (+16)	622.764	1243.51	2	-0.000317	-0.2547	1024		407490	112	121	0
TRUE	TRUE	(K)DMTGKEDNYRGPAVR(A)	1	35.99	35.934	22.32	2		854.908	1707.8	2	0.0005581	0.3266	1387		12411800	112	126	0
TRUE	TRUE	(K)DMTGKEDNYRGPAVR(A)	0.99	28.2	36.0195	16.95	2		854.907	1707.8	2	-4.194e-05	-0.02454	1408		4753910	112	126	0
TRUE	TRUE	(K)DmTGKEDNYRGPAVR(A)	0.98	26.34	35.8377	23.28	2	Oxidation (+16)	862.905	1723.8	2	0.000643	0.3728	1234		3788340	112	126	0
TRUE	TRUE	(K)DmTGKEDNYRGPAVR(A)	0.97	26.49	36.0606	16.39	2	Oxidation (+16)	862.905	1723.8	2	0.001123	0.6511	1214		7122090	112	126	0
TRUE	TRUE	(K)DMTGKEDNYRGPAVR(A)	0.95	21.5	36.0271	6.05	2		854.908	1707.8	2	0.0003181	0.1861	1346		1273290	112	126	0
TRUE	TRUE	(K)DMTGKEDNYRGPAVR(A)	0.95	20.61	36.0271	20.61	2		570.274	1707.8	3	0.0002521	0.1475	1413		10339600	112	126	0
TRUE	TRUE	(K)DMTGKEDNYRGPAVR(A)	0.94	17.63	36.3609	15.6	2		427.957	1707.8	4	-0.0005739	-0.3359	1392		19516700	112	126	0
TRUE	TRUE	(K)DMTGKEDNYRGPAVR(A)	0.94	17.5	36.0271	17.5	2		570.274	1707.8	3	7.206e-05	0.04217	1433		4603090	112	126	0
TRUE	TRUE	(K)DMTGKEDNYRGPAVR(A)	0.92	22.63	36.2931	20.8	2		427.957	1707.8	4	-0.001294	-0.7572	1372		8713450	112	126	0
TRUE	TRUE	(K)DmTGKEDNYRGPAVR(A)	0.91	14.37	35.8715	14.37	2	Oxidation (+16)	575.606	1723.8	3	0.000317	0.1838	1260		2699710	112	126	0
TRUE	TRUE	(K)DmTGKEDNYRGPAVR(A)	0.91	16.21	35.8377	14.62	2	Oxidation (+16)	575.606	1723.8	3	0.000677	0.3925	1239		3823170	112	126	0
TRUE	TRUE	(K)DMTGKEDNYRGPAVR(A)	0.9	20.9	36.0981	19.35	2		570.274	1707.8	3	0.001332	0.7795	1392		31233200	112	126	0
TRUE	TRUE	(K)DmTGKEDNYRGPAVR(A)	0.9	15.52	35.9945	15.44	2	Oxidation (+16)	575.606	1723.8	3	0.000497	0.2882	1280		2237420	112	126	0
TRUE	TRUE	(K)EDNYRGPAVR(A)	1	48.31	34.6938	38.16	2		588.792	1175.57	2	0.0001981	0.1683	1213		3618650	117	126	0
TRUE	TRUE	(K)EDNYRGPAVR(A)	1	38.73	34.4154	34.27	2		392.863	1175.57	3	-0.0008079	-0.6867	1201		5159330	117	126	0
TRUE	TRUE	(R)ALcQITDSTmLQAIER(Y)	1	50.97	36.7385	49.37	2	Carbamidomethyl (+57), Oxidation (+16)	622.641	1864.9	3	-0.002698	-1.446	2700		997146	127	142	0
TRUE	TRUE	(R)ALcQITDSTMLQAIER(Y)	1	50.42	36.6181	42.45	2	Carbamidomethyl (+57)	617.31	1848.91	3	0.0003568	0.1929	3357		655487	127	142	0
TRUE	TRUE	(R)ALcQITDSTMLQAIER(Y)	1	50.19	36.6162	47.64	2	Carbamidomethyl (+57)	925.461	1848.91	2	-6.724e-05	-0.03635	3668		234785	127	142	0
TRUE	TRUE	(R)ALcQITDSTMLQAIER(Y)	1	49.99	36.5475	43.81	2	Carbamidomethyl (+57)	925.462	1848.91	2	0.0009128	0.4934	3625		217564	127	142	0
TRUE	TRUE	(R)ALcQITDSTMLQAIER(Y)	1	50.06	36.6153	41.93	2	Carbamidomethyl (+57)	925.461	1848.91	2	0.0004128	0.2231	3688		247490	127	142	0
TRUE	TRUE	(R)ALcQITDSTMLQAIER(Y)	1	52.4	36.6115	48.59	2	Carbamidomethyl (+57)	617.31	1848.91	3	0.0007168	0.3875	3332		1557000	127	142	0
TRUE	TRUE	(R)ALcQITDSTMLQAIER(Y)	1	52.41	36.6474	46.53	2	Carbamidomethyl (+57)	617.31	1848.91	3	0.001257	0.6794	3379		628741	127	142	0
TRUE	TRUE	(R)ALcQITDSTMLQAIER(Y)	1	52.73	36.7191	44.64	2	Carbamidomethyl (+57)	617.309	1848.91	3	-0.002403	-1.299	3420		667798	127	142	0
TRUE	TRUE	(R)ALcQITDSTMLQAIER(Y)	1	48.77	36.695	44.98	2	Carbamidomethyl (+57)	925.46	1848.91	2	-0.001407	-0.7607	3647		222344	127	142	0
TRUE	TRUE	(R)ALcQITDSTMLQAIER(Y)	1	53.62	36.6474	43.4	2	Carbamidomethyl (+57)	925.462	1848.91	2	0.001153	0.6231	3731		168394	127	142	0
TRUE	TRUE	(R)ALcQITDSTMLQAIER(Y)	1	54.02	36.6153	47.4	2	Carbamidomethyl (+57)	925.461	1848.91	2	0.0004128	0.2231	3752		185111	127	142	0
TRUE	TRUE	(R)ALcQITDSTMLQAIER(Y)	1	47.81	36.6153	45.03	2	Carbamidomethyl (+57)	925.461	1848.91	2	5.276e-05	0.02852	3536		276922	127	142	0
TRUE	TRUE	(R)ALcQITDSTMLQAIER(Y)	1	47.69	36.5011	47.69	2	Carbamidomethyl (+57)	925.462	1848.91	2	0.002733	1.477	4061		570240	127	142	0
TRUE	TRUE	(R)ALcQITDSTMLQAIER(Y)	1	58.31	36.6436	54.69	2	Carbamidomethyl (+57)	617.31	1848.91	3	-0.0003932	-0.2126	3330		826842	127	142	0
TRUE	TRUE	(R)ALcQITDSTmLQAIER(Y)	1	62.54	36.708	60.14	2	Carbamidomethyl (+57), Oxidation (+16)	622.641	1864.9	3	-0.0006583	-0.3528	2558		27486100	127	142	0
TRUE	TRUE	(R)ALcQITDSTMLQAIER(Y)	1	45.73	36.6295	36.28	2	Carbamidomethyl (+57)	617.31	1848.91	3	0.0008968	0.4848	3442		387960	127	142	0
TRUE	TRUE	(R)ALcQITDSTmLQAIER(Y)	1	37.45	36.6624	37.45	2	Carbamidomethyl (+57), Oxidation (+16)	622.642	1864.9	3	0.0004217	0.226	2633		583605	127	142	0
TRUE	TRUE	(R)ALcQITDSTMLQAIER(Y)	1	66.88	36.6783	62.12	2	Carbamidomethyl (+57)	617.31	1848.91	3	-0.0005732	-0.3099	3308		814898	127	142	0
TRUE	TRUE	(R)ALcQITDSTMLQAIER(Y)	1	42.24	36.6295	30.02	2	Carbamidomethyl (+57)	617.31	1848.91	3	0.0008968	0.4848	3612		176132	127	142	0
TRUE	TRUE	(R)ALcQITDSTMLQAIER(Y)	1	39.99	36.6115	30.09	2	Carbamidomethyl (+57)	925.461	1848.91	2	0.0006728	0.3637	3582		257943	127	142	0
TRUE	TRUE	(R)ALcQITDSTmLQAIER(Y)	1	68.16	36.6586	64.46	2	Carbamidomethyl (+57), Oxidation (+16)	933.459	1864.9	2	0.0004977	0.2668	3098		3069130	127	142	0
TRUE	TRUE	(R)ALcQITDSTmLQAIER(Y)	1	65.91	36.8079	65.91	2	Carbamidomethyl (+57), Oxidation (+16)	622.641	1864.9	3	-0.0008683	-0.4653	2567		20819700	127	142	0
TRUE	TRUE	(R)ALcQITDSTmLQAIER(Y)	1	71.38	36.708	68.28	2	Carbamidomethyl (+57), Oxidation (+16)	622.641	1864.9	3	-0.0006583	-0.3528	3038		884139	127	142	0
TRUE	TRUE	(R)ALcQITDSTmLQAIER(Y)	1	64.11	36.7559	64.11	2	Carbamidomethyl (+57), Oxidation (+16)	933.459	1864.9	2	0.0008577	0.4597	3118		1916780	127	142	0
TRUE	TRUE	(R)ALcQITDSTmLQAIER(Y)	1	72.26	36.6614	72.26	2	Carbamidomethyl (+57), Oxidation (+16)	933.459	1864.9	2	1.775e-05	0.009512	3139		873895	127	142	0
TRUE	TRUE	(R)ALcQITDSTMLQAIER(Y)	1	68.76	36.6783	62.25	2	Carbamidomethyl (+57)	925.461	1848.91	2	-0.0008072	-0.4364	4139		334697	127	142	0
TRUE	TRUE	(R)ALcQITDSTMLQAIER(Y)	1	75.59	36.6153	66.76	2	Carbamidomethyl (+57)	617.31	1848.91	3	0.0001768	0.09555	3183		322797000	127	142	0
TRUE	TRUE	(R)ALcQITDSTmLQAIER(Y)	1	75.86	36.6605	71.83	2	Carbamidomethyl (+57), Oxidation (+16)	933.459	1864.9	2	0.0001377	0.07382	3160		606908	127	142	0
TRUE	TRUE	(R)ALcQITDSTMLQAIER(Y)	1	72.32	36.6605	65.41	2	Carbamidomethyl (+57)	925.461	1848.91	2	-0.0004272	-0.231	4182		362665	127	142	0
TRUE	TRUE	(R)ALcQITDSTMLQAIER(Y)	1	77.18	36.6153	68.19	2	Carbamidomethyl (+57)	617.31	1848.91	3	0.0001768	0.09555	3267		1564150	127	142	0
TRUE	TRUE	(R)ALcQITDSTmLQAIER(Y)	1	75.5	36.6876	68.59	2	Carbamidomethyl (+57), Oxidation (+16)	622.641	1864.9	3	-0.0002983	-0.1598	2953		1877330	127	142	0
TRUE	TRUE	(R)ALcQITDSTmLQAIER(Y)	1	81.38	36.6605	74.64	2	Carbamidomethyl (+57), Oxidation (+16)	622.641	1864.9	3	0.0002417	0.1296	2931		2622110	127	142	0
TRUE	TRUE	(R)ALcQITDSTmLQAIER(Y)	1	80.7	36.6605	76.15	2	Carbamidomethyl (+57), Oxidation (+16)	622.641	1864.9	3	6.175e-05	0.03309	2826		4870480	127	142	0
TRUE	TRUE	(R)ALcQITDSTMLQAIER(Y)	1	35.42	36.744	34.27	2	Carbamidomethyl (+57)	925.461	1848.91	2	-0.0009272	-0.5012	3710		234766	127	142	0
TRUE	TRUE	(R)ALcQITDSTMLQAIER(Y)	1	36.57	36.6904	30.33	2	Carbamidomethyl (+57)	925.461	1848.91	2	-0.001287	-0.6958	3862		112880	127	142	0
TRUE	TRUE	(R)ALcQITDSTmLQAIER(Y)	1	81.95	36.6605	76.85	2	Carbamidomethyl (+57), Oxidation (+16)	622.641	1864.9	3	6.175e-05	0.03309	2974		1292860	127	142	0
TRUE	TRUE	(R)ALcQITDSTmLQAIER(Y)	1	81.95	36.6624	77.18	2	Carbamidomethyl (+57), Oxidation (+16)	622.642	1864.9	3	0.0004217	0.226	2847		4251840	127	142	0
TRUE	TRUE	(R)ALcQITDSTmLQAIER(Y)	1	83.09	36.6624	80.39	2	Carbamidomethyl (+57), Oxidation (+16)	622.642	1864.9	3	0.0004217	0.226	2996		1064980	127	142	0
TRUE	TRUE	(R)ALcQITDSTmLQAIER(Y)	1	80	36.653	75.41	2	Carbamidomethyl (+57), Oxidation (+16)	622.642	1864.9	3	0.0006017	0.3225	2868		3773910	127	142	0
TRUE	TRUE	(R)ALcQITDSTmLQAIER(Y)	1	84.98	36.6605	83.29	2	Carbamidomethyl (+57), Oxidation (+16)	622.641	1864.9	3	6.175e-05	0.03309	2910		3321070	127	142	0
TRUE	TRUE	(R)ALcQITDSTMLQAIER(Y)	1	46.05	36.7367	25.49	2	Carbamidomethyl (+57)	617.309	1848.91	3	-0.001863	-1.007	3506		189229	127	142	0
TRUE	TRUE	(R)ALcQITDSTMLQAIER(Y)	1	85.36	36.6153	77.6	2	Carbamidomethyl (+57)	617.31	1848.91	3	-3.324e-05	-0.01797	3203		42394900	127	142	0
TRUE	TRUE	(R)ALcQITDSTMLQAIER(Y)	1	63.24	36.7633	58.16	2	Carbamidomethyl (+57)	925.46	1848.91	2	-0.001647	-0.8904	3494		355884	127	142	0
TRUE	TRUE	(R)ALcQITDSTmLQAIER(Y)	1	64.74	36.7348	58	2	Carbamidomethyl (+57), Oxidation (+16)	933.458	1864.9	2	-0.001462	-0.7837	3187		958969	127	142	0
TRUE	TRUE	(R)ALcQITDSTmLQAIER(Y)	1	89.51	36.708	84.9	2	Carbamidomethyl (+57), Oxidation (+16)	622.641	1864.9	3	-0.0006583	-0.3528	2784		6131390	127	142	0
TRUE	TRUE	(R)ALcQITDSTmLQAIER(Y)	1	87.95	36.6624	82.22	2	Carbamidomethyl (+57), Oxidation (+16)	622.642	1864.9	3	0.0004217	0.226	3017		1103800	127	142	0
TRUE	TRUE	(R)ALcQITDSTMLQAIER(Y)	1	75.54	36.6474	70.13	2	Carbamidomethyl (+57)	925.462	1848.91	2	0.001153	0.6231	3258		5186870	127	142	0
TRUE	TRUE	(R)ALcQITDSTMLQAIER(Y)	1	69.34	36.504	59.07	2	Carbamidomethyl (+57)	925.462	1848.91	2	0.001893	1.023	3460		440540	127	142	0
TRUE	TRUE	(R)ALcQITDSTMLQAIER(Y)	1	34	36.6783	29.99	2	Carbamidomethyl (+57)	925.461	1848.91	2	-0.0008072	-0.4364	4038		242617	127	142	0
TRUE	TRUE	(R)ALcQITDSTmLQAIER(Y)	1	80.19	36.807	76.4	2	Carbamidomethyl (+57), Oxidation (+16)	622.641	1864.9	3	-0.001048	-0.5618	2805		5346560	127	142	0
TRUE	TRUE	(R)ALcQITDSTMLQAIER(Y)	1	80.16	36.6904	72.36	2	Carbamidomethyl (+57)	617.309	1848.91	3	-0.001113	-0.6018	3224		7379520	127	142	0
TRUE	TRUE	(R)ALcQITDSTMLQAIER(Y)	1	85.12	36.6115	77.43	2	Carbamidomethyl (+57)	617.31	1848.91	3	0.0005368	0.2902	3245		4523450	127	142	0
TRUE	TRUE	(R)ALcQITDSTMLQAIER(Y)	1	34.29	36.6295	29.59	2	Carbamidomethyl (+57)	617.31	1848.91	3	0.0008968	0.4848	3463		302005	127	142	0
TRUE	TRUE	(R)ALcQITDSTmLQAIER(Y)	1	81.84	36.807	76.47	2	Carbamidomethyl (+57), Oxidation (+16)	622.641	1864.9	3	-0.001048	-0.5618	2721		3801220	127	142	0
TRUE	TRUE	(R)ALcQITDSTmLQAIER(Y)	1	90.65	36.6614	88.86	2	Carbamidomethyl (+57), Oxidation (+16)	933.458	1864.9	2	-0.0001023	-0.0548	2973		2322660	127	142	0
TRUE	TRUE	(R)ALcQITDSTMLQAIER(Y)	1	77.09	36.6474	74.51	2	Carbamidomethyl (+57)	925.462	1848.91	2	0.001393	0.7529	3557		328344	127	142	0
TRUE	TRUE	(R)ALcQITDSTmLQAIER(Y)	1	33.9	36.7099	30.96	2	Carbamidomethyl (+57), Oxidation (+16)	933.459	1864.9	2	0.001118	0.599	2677		336393	127	142	0
TRUE	TRUE	(R)ALcQITDSTmLQAIER(Y)	1	94.23	36.6624	89.64	2	Carbamidomethyl (+57), Oxidation (+16)	622.642	1864.9	3	0.0004217	0.226	2742		6275940	127	142	0
TRUE	TRUE	(R)ALcQITDSTMLQAIER(Y)	1	35.83	36.6857	28.33	2	Carbamidomethyl (+57)	617.309	1848.91	3	-0.001473	-0.7964	3570		169780	127	142	0
TRUE	TRUE	(R)ALcQITDSTMLQAIER(Y)	1	94.49	36.6162	86.82	2	Carbamidomethyl (+57)	925.461	1848.91	2	-6.724e-05	-0.03635	3064		1231430	127	142	0
TRUE	TRUE	(R)ALcQITDSTMLQAIER(Y)	1	69.54	36.7367	61.3	2	Carbamidomethyl (+57)	925.46	1848.91	2	-0.001907	-1.031	4162		498834	127	142	0
TRUE	TRUE	(R)ALcQITDSTMLQAIER(Y)	1	84.41	36.6474	79.22	2	Carbamidomethyl (+57)	925.462	1848.91	2	0.001153	0.6231	3376		953859	127	142	0
TRUE	TRUE	(R)ALcQITDSTMLQAIER(Y)	1	91.68	36.5475	87.06	2	Carbamidomethyl (+57)	925.462	1848.91	2	0.0009128	0.4934	3397		560832	127	142	0
TRUE	TRUE	(R)ALcQITDSTMLQAIER(Y)	1	60.07	36.7182	59.15	2	Carbamidomethyl (+57)	925.46	1848.9	2	-0.002867	-1.55	4231		425378	127	142	0
TRUE	TRUE	(R)ALcQITDSTmLQAIER(Y)	1	46.29	36.8869	46.29	2	Carbamidomethyl (+57), Oxidation (+16)	933.457	1864.9	2	-0.003042	-1.63	3077		1736260	127	142	0
TRUE	TRUE	(R)ALcQITDSTMLQAIER(Y)	1	31.98	36.6295	28.17	2	Carbamidomethyl (+57)	617.31	1848.91	3	0.0008968	0.4848	3400		300879	127	142	0
TRUE	TRUE	(R)ALcQITDSTmLQAIER(Y)	1	102.51	36.6913	93.69	2	Carbamidomethyl (+57), Oxidation (+16)	933.458	1864.9	2	-0.0002223	-0.1191	2565		48334000	127	142	0
TRUE	TRUE	(R)ALcQITDSTmLQAIER(Y)	1	103.33	36.6913	94.41	2	Carbamidomethyl (+57), Oxidation (+16)	933.458	1864.9	2	-0.0002223	-0.1191	2760		12694500	127	142	0
TRUE	TRUE	(R)ALcQITDSTMLQAIER(Y)	1	60.78	36.6997	46.9	2	Carbamidomethyl (+57)	617.311	1848.91	3	0.003837	2.074	3288		1217630	127	142	0
TRUE	TRUE	(R)ALcQITDSTmLQAIER(Y)	1	105.83	36.6624	96.41	2	Carbamidomethyl (+57), Oxidation (+16)	933.459	1864.9	2	0.0003777	0.2024	2781		9635520	127	142	0
TRUE	TRUE	(R)ALcQITDSTMLQAIER(Y)	0.99	69.15	36.4689	59.62	2	Carbamidomethyl (+57)	925.463	1848.91	2	0.002993	1.618	3417		1008310	127	142	0
TRUE	TRUE	(R)ALcQITDSTMLQAIER(Y)	0.99	103.88	36.744	93.16	2	Carbamidomethyl (+57)	925.461	1848.91	2	-0.0009272	-0.5012	3515		326294	127	142	0
TRUE	TRUE	(R)ALcQITDSTMLQAIER(Y)	0.99	94.25	36.6474	83.57	2	Carbamidomethyl (+57)	925.462	1848.91	2	0.001273	0.688	3354		921364	127	142	0
TRUE	TRUE	(R)ALcQITDSTmLQAIER(Y)	0.99	101.39	36.7449	93.43	2	Carbamidomethyl (+57), Oxidation (+16)	933.459	1864.9	2	0.0009977	0.5347	2929		4218230	127	142	0
TRUE	TRUE	(R)ALcQITDSTmLQAIER(Y)	0.99	91.59	36.7284	87.32	2	Carbamidomethyl (+57), Oxidation (+16)	622.641	1864.9	3	-0.001228	-0.6583	2546		10536100	127	142	0
TRUE	TRUE	(R)ALcQITDSTmLQAIER(Y)	0.99	106.98	36.7052	96.18	2	Carbamidomethyl (+57), Oxidation (+16)	933.458	1864.9	2	-0.0004823	-0.2585	2719		5864620	127	142	0
TRUE	TRUE	(R)ALcQITDSTmLQAIER(Y)	0.99	91.99	36.7284	85.77	2	Carbamidomethyl (+57), Oxidation (+16)	622.641	1864.9	3	-0.001228	-0.6583	2763		6408560	127	142	0
TRUE	TRUE	(R)ALcQITDSTMLQAIER(Y)	0.99	92.25	36.6904	84.19	2	Carbamidomethyl (+57)	617.309	1848.91	3	-0.001293	-0.6991	3046		1370470	127	142	0
TRUE	TRUE	(R)ALcQITDSTMLQAIER(Y)	0.99	68.15	36.4444	66.41	2	Carbamidomethyl (+57)	925.463	1848.91	2	0.003353	1.812	4207		505251	127	142	0
TRUE	TRUE	(R)ALcQITDSTmLQAIER(Y)	0.99	92.78	36.7348	87.28	2	Carbamidomethyl (+57), Oxidation (+16)	622.641	1864.9	3	-0.001408	-0.7547	2889		2965160	127	142	0
TRUE	TRUE	(R)ALcQITDSTmLQAIER(Y)	0.99	103.64	36.7559	94.34	2	Carbamidomethyl (+57), Oxidation (+16)	933.459	1864.9	2	0.0008577	0.4597	2824		10262200	127	142	0
TRUE	TRUE	(R)ALcQITDSTMLQAIER(Y)	0.99	94.94	36.6474	86.27	2	Carbamidomethyl (+57)	925.462	1848.91	2	0.001393	0.7529	3439		671270	127	142	0
TRUE	TRUE	(R)ALcQITDSTmLQAIER(Y)	0.99	83.58	36.6829	79.63	2	Carbamidomethyl (+57), Oxidation (+16)	933.46	1864.9	2	0.002218	1.189	2471		1073780	127	142	0
TRUE	TRUE	(R)ALcQITDSTmLQAIER(Y)	0.99	79.33	36.637	76.97	2	Carbamidomethyl (+57), Oxidation (+16)	933.46	1864.91	2	0.002578	1.381	2656		593021	127	142	0
TRUE	TRUE	(R)ALcQITDSTMLQAIER(Y)	0.99	112.2	36.6153	103.66	2	Carbamidomethyl (+57)	925.461	1848.91	2	0.0001728	0.09339	3209		31210700	127	142	0
TRUE	TRUE	(R)ALcQITDSTmLQAIER(Y)	0.99	111.3	36.6913	104.02	2	Carbamidomethyl (+57), Oxidation (+16)	933.458	1864.9	2	-0.0002223	-0.1191	2951		3437430	127	142	0
TRUE	TRUE	(R)ALcQITDSTMLQAIER(Y)	0.99	111.46	36.6096	100.85	2	Carbamidomethyl (+57)	925.461	1848.91	2	-0.0001872	-0.1012	3230		6381810	127	142	0
TRUE	TRUE	(R)ALcQITDSTMLQAIER(Y)	0.99	113.99	36.6783	104.32	2	Carbamidomethyl (+57)	925.461	1848.91	2	-0.0005472	-0.2958	3188		274318000	127	142	0
TRUE	TRUE	(R)ALcQITDSTmLQAIER(Y)	0.99	108.94	36.7099	98.46	2	Carbamidomethyl (+57), Oxidation (+16)	933.459	1864.9	2	0.001118	0.599	2740		11267800	127	142	0
TRUE	TRUE	(R)ALcQITDSTMLQAIER(Y)	0.99	28.64	36.6783	23.92	2	Carbamidomethyl (+57)	925.461	1848.91	2	-0.0005472	-0.2958	3167		212780	127	142	0
TRUE	TRUE	(R)ALcQITDSTMLQAIER(Y)	0.99	30.87	36.7127	24.58	2	Carbamidomethyl (+57)	617.309	1848.91	3	-0.001653	-0.8937	3068		227875	127	142	0
TRUE	TRUE	(R)ALcQITDSTMLQAIER(Y)	0.99	95.32	36.506	88.91	2	Carbamidomethyl (+57)	925.462	1848.91	2	0.002013	1.088	3326		886728	127	142	0
TRUE	TRUE	(R)ALcQITDSTmLQAIER(Y)	0.99	118.6	36.7052	109.13	2	Carbamidomethyl (+57), Oxidation (+16)	933.458	1864.9	2	-0.0004823	-0.2585	2887		5732810	127	142	0
TRUE	TRUE	(R)ALcQITDSTmLQAIER(Y)	0.99	118.78	36.6624	107.73	2	Carbamidomethyl (+57), Oxidation (+16)	933.459	1864.9	2	0.0003777	0.2024	2866		5969150	127	142	0
TRUE	TRUE	(R)ALcQITDSTmLQAIER(Y)	0.99	114.5	36.6727	103.85	2	Carbamidomethyl (+57), Oxidation (+16)	933.459	1864.9	2	0.0007377	0.3954	2845		8061890	127	142	0
TRUE	TRUE	(R)ALcQITDSTMLQAIER(Y)	0.99	86.94	36.5011	84.36	2	Carbamidomethyl (+57)	925.462	1848.91	2	0.002733	1.477	3301		1522230	127	142	0
TRUE	TRUE	(R)ALcQITDSTMLQAIER(Y)	0.99	79.64	36.7348	73.39	2	Carbamidomethyl (+57)	925.459	1848.9	2	-0.003847	-2.08	3043		966665	127	142	0
TRUE	TRUE	(R)ALcQITDSTmLQAIER(Y)	0.99	106.7	36.6764	98.74	2	Carbamidomethyl (+57), Oxidation (+16)	933.459	1864.9	2	0.001718	0.9206	3016		2007810	127	142	0
TRUE	TRUE	(R)ALcQITDSTMLQAIER(Y)	0.99	79.97	36.9609	71.67	2	Carbamidomethyl (+57)	925.464	1848.91	2	0.005053	2.731	3281		2567270	127	142	0
TRUE	TRUE	(R)ALcQITDSTmLQAIER(Y)	0.99	111.63	36.7099	101.06	2	Carbamidomethyl (+57), Oxidation (+16)	933.459	1864.9	2	0.001238	0.6633	2994		2460120	127	142	0
TRUE	TRUE	(R)ALcQITDSTmLQAIER(Y)	0.98	109.3	36.8006	99.81	2	Carbamidomethyl (+57), Oxidation (+16)	933.458	1864.9	2	-0.001582	-0.848	2545		9400670	127	142	0
TRUE	TRUE	(R)ALcQITDSTMLQAIER(Y)	0.98	29.33	36.6857	22.54	2	Carbamidomethyl (+57)	617.309	1848.91	3	-0.001473	-0.7964	3485		220909	127	142	0
TRUE	TRUE	(R)ALcQITDSTMLQAIER(Y)	0.98	26.44	36.6436	20.89	2	Carbamidomethyl (+57)	617.31	1848.91	3	-0.0003932	-0.2126	3633		171626	127	142	0
TRUE	TRUE	(R)ALcQITDSTmLQAIER(Y)	0.98	121.14	36.7099	109.32	2	Carbamidomethyl (+57), Oxidation (+16)	933.459	1864.9	2	0.001478	0.792	2908		5215600	127	142	0
TRUE	TRUE	(R)ALcQITDSTMLQAIER(Y)	0.97	29.01	36.4972	24.84	2	Carbamidomethyl (+57)	925.462	1848.91	2	0.002493	1.347	3773		178313	127	142	0
TRUE	TRUE	(R)ALcQITDSTmLQAIER(Y)	0.96	119.91	36.8565	116.04	2	Carbamidomethyl (+57), Oxidation (+16)	933.457	1864.9	2	-0.002302	-1.234	2698		2436510	127	142	0
TRUE	TRUE	(R)ALcQITDSTMLQAIER(Y)	0.95	28.32	36.4689	24.69	2	Carbamidomethyl (+57)	925.463	1848.91	2	0.002993	1.618	3604		214358	127	142	0
TRUE	TRUE	(R)ALcQITDSTMLQAIER(Y)	0.95	26.59	36.6857	20.54	2	Carbamidomethyl (+57)	617.309	1848.91	3	-0.001473	-0.7964	3591		159050	127	142	0
TRUE	TRUE	(R)ALcQITDSTMLQAIER(Y)	0.94	25.52	36.5011	12.98	2	Carbamidomethyl (+57)	617.31	1848.91	3	0.001797	0.9713	3527		240327	127	142	0
TRUE	TRUE	(R)ALcQITDSTMLQAIER(Y)	0.93	23.86	36.6474	23.86	2	Carbamidomethyl (+57)	925.462	1848.91	2	0.001513	0.8177	3804		340814	127	142	0
TRUE	TRUE	(R)ALcQITDSTMLQAIER(Y)	0.92	17.96	36.6115	11.44	2	Carbamidomethyl (+57)	617.31	1848.91	3	0.0005368	0.2902	4033		133171	127	142	0
TRUE	TRUE	(R)ALcQITDSTMLQAIER(Y)	0.92	17.55	36.6783	13.01	2	Carbamidomethyl (+57)	925.461	1848.91	2	-0.0008072	-0.4364	3181		28102700	127	142	0
TRUE	TRUE	(R)ALcQITDSTMLQAIER(Y)	0.92	21.63	36.6474	10.37	2	Carbamidomethyl (+57)	617.31	1848.91	3	0.001257	0.6794	3162		137309	127	142	0
TRUE	TRUE	(R)ALcQITDSTMLQAIER(Y)	0.91	24.92	36.7367	20.77	2	Carbamidomethyl (+57)	617.309	1848.91	3	-0.001863	-1.007	3867		89786	127	142	0
TRUE	TRUE	(R)ALcQITDSTMLQAIER(Y)	0.9	14.53	36.6783	11.22	2	Carbamidomethyl (+57)	617.31	1848.91	3	-0.0005732	-0.3099	2683		355369	127	142	0
TRUE	TRUE	(R)ALcQITDSTMLQAIER(Y)	0.9	22.6	36.5011	15.78	2	Carbamidomethyl (+57)	617.31	1848.91	3	0.001797	0.9713	3549		174448	127	142	0
TRUE	TRUE	(R)ALcQITDSTmLQAIER(Y)	0.9	16.04	36.7449	8.61	2	Carbamidomethyl (+57), Oxidation (+16)	933.459	1864.9	2	0.0009977	0.5347	2634		2723510	127	142	0
TRUE	TRUE	(D)STMLQAIER(Y)	0.98	25.47	34.1531	22.67	1		524.777	1047.54	2	5.806e-05	0.05537	2257		734600	134	142	0
TRUE	TRUE	(K)QAIVDKVPSVSSSALVSSLHLLK(C)	1	44.92	26.3144	44.92	2		793.459	2377.36	3	-0.002848	-1.197	3316		502134	146	168	0
TRUE	TRUE	(K)QAIVDKVPSVSSSALVSSLHLLK(C)	1	35.14	26.1066	35.14	2		595.347	2377.36	4	0.0001661	0.06982	3452		3277220	146	168	0
TRUE	TRUE	(K)QAIVDKVPSVSSSALVSSLHLLK(C)	1	30.06	26.0853	26.58	2		1189.69	2377.36	2	-0.0001619	-0.06809	3411		655201	146	168	0
TRUE	TRUE	(K)QAIVDKVPSVSSSALVSSLHLLK(C)	1	70.38	25.3529	70.38	2		793.461	2377.36	3	0.002072	0.8712	3386		1287590	146	168	0
TRUE	TRUE	(K)QAIVDKVPSVSSSALVSSLHLLK(C)	1	94.76	26.1066	94.76	2		793.46	2377.36	3	0.0002421	0.1018	3415		86480300	146	168	0
TRUE	TRUE	(K)QAIVDKVPSVSSSALVSSLHLLK(C)	1	40.17	25.832	40.17	2		595.348	2377.36	4	0.004326	1.819	3431		44693300	146	168	0
TRUE	TRUE	(K)QAIVDKVPSVSSSALVSSLHLLK(C)	0.99	24.18	25.8659	24.18	2		595.347	2377.36	4	-0.0007939	-0.3338	3410		2683550	146	168	0
TRUE	TRUE	(K)QAIVDKVPSVSSSALVSSLHLLK(C)	0.99	97.89	25.3403	97.89	2		793.461	2377.36	3	0.002462	1.035	3436		25650500	146	168	0
TRUE	TRUE	(K)QAIVDKVPSVSSSALVSSLHLLK(C)	0.97	20.54	26.0853	20.54	2		793.46	2377.36	3	-0.0001179	-0.04959	3364		399881	146	168	0
TRUE	TRUE	(K)QAIVDKVPSVSSSALVSSLHLLK(C)	0.96	18.8	26.0853	18.5	2		595.347	2377.36	4	-0.0003139	-0.132	3496		1068650	146	168	0
TRUE	TRUE	(K)QAIVDKVPSVSSSALVSSLHLLK(C)	0.94	14.62	26.0853	9.48	2		1189.69	2377.36	2	-0.0004019	-0.169	3431		2018890	146	168	0
TRUE	TRUE	(K)QAIVDKVPSVSSSALVSSLHLLK(C)	0.91	9.32	25.8659	9.25	2		595.347	2377.36	4	-0.0007939	-0.3338	3473		1104060	146	168	0
TRUE	TRUE	(K)VPSVSSSALVSSLHLLK(C)	1	48.64	27.5282	48.64	2		575.337	1722.99	3	0.0003921	0.2274	3330		855346	152	168	0
TRUE	TRUE	(K)VPSVSSSALVSSLHLLK(C)	1	40.61	28.4136	40.61	2		862.5	1722.99	2	-0.001902	-1.103	3331		375006	152	168	0
TRUE	TRUE	(K)VPSVSSSALVSSLHLLK(C)	1	28.02	27.5282	28.02	2		862.501	1722.99	2	0.0002781	0.1613	3352		346777	152	168	0
TRUE	TRUE	(K)VPSVSSSALVSSLHLLK(C)	0.99	88.39	27.4036	88.39	2		575.336	1722.99	3	-0.001258	-0.7297	3352		1810630	152	168	0
TRUE	TRUE	(K)cSFDVVK(R)	0.9	58.45	29.7909	25.27	2	Carbamidomethyl (+57)	427.707	853.4	2	-0.0005072	-0.5937	1795		3019980	169	175	0
TRUE	TRUE	(K)cSFDVVK(R)	0.9	58.5	29.7909	25.33	2	Carbamidomethyl (+57)	427.707	853.4	2	-0.0005072	-0.5937	1775		3903650	169	175	0
TRUE	TRUE	(K)cSFDVVKR(W)	0.99	49.68	33.566	29.92	2	Carbamidomethyl (+57)	505.758	1009.5	2	3.276e-05	0.03242	1585		3922980	169	176	0
TRUE	TRUE	(K)cSFDVVKR(W)	0.99	46.69	33.566	29.32	2	Carbamidomethyl (+57)	505.758	1009.5	2	9.276e-05	0.09179	1542		2997930	169	176	0
TRUE	TRUE	(K)cSFDVVKR(W)	0.99	51.99	31.9257	31.88	2	Carbamidomethyl (+57)	505.758	1009.5	2	0.0005728	0.5668	1564		20206200	169	176	0
TRUE	TRUE	(K)cSFDVVKR(W)	0.99	41.13	33.5641	30.51	2	Carbamidomethyl (+57)	337.508	1009.5	3	-0.0004732	-0.4683	1548		53192000	169	176	0
TRUE	TRUE	(K)cSFDVVKR(W)	0.99	40	33.566	21.54	2	Carbamidomethyl (+57)	505.758	1009.5	2	-0.0003472	-0.3436	1606		1617750	169	176	0
TRUE	TRUE	(K)cSFDVVKR(W)	0.99	31.65	33.566	20.81	2	Carbamidomethyl (+57)	505.758	1009.5	2	-0.0002272	-0.2249	1680		1076110	169	176	0
TRUE	TRUE	(K)cSFDVVKR(W)	0.99	29.18	33.5641	12.86	2	Carbamidomethyl (+57)	505.757	1009.5	2	-0.001007	-0.9968	1737		486361	169	176	0
TRUE	TRUE	(R)WVNEAQEAASSDNIMVQYHALGLLYHVR(K)	1	44.19	38.1505	38.49	2		804.399	3213.57	4	0.0005261	0.1636	3542		970887	177	204	0
TRUE	TRUE	(R)WVNEAQEAASSDNIMVQYHALGLLYHVR(K)	1	41.7	38.1544	41.7	2		804.399	3213.57	4	0.001486	0.4623	3521		2147410	177	204	0
TRUE	TRUE	(R)WVNEAQEAASSDNImVQYHALGLLYHVR(K)	1	33.09	38.2276	20.72	2	Oxidation (+16)	808.398	3229.56	4	0.001931	0.5977	3304		1040670	177	204	0
TRUE	TRUE	(R)WVNEAQEAASSDNImVQYHALGLLYHVR(K)	0.99	35.85	38.1974	34.6	2	Oxidation (+16)	808.396	3229.56	4	-0.005629	-1.742	3283		1454290	177	204	0
TRUE	TRUE	(R)WVNEAQEAASSDNImVQYHALGLLYHVR(K)	0.96	30.36	38.2184	24	2	Oxidation (+16)	808.399	3229.57	4	0.006091	1.885	3326		346174	177	204	0
TRUE	TRUE	(R)KNDRLAVNK(M)	1	67.38	31.9673	41.86	2		529.309	1056.6	2	-0.0003419	-0.3233	987		2075520	205	213	0
TRUE	TRUE	(R)LAVNKmISK(V)	1	40.18	30.1953	22.05	2	Oxidation (+16)	510.3	1018.58	2	0.000163	0.1599	1251		978546	209	217	0
TRUE	TRUE	(R)LAVNKMISK(V)	1	35.3	28.6806	21.1	2		502.302	1002.59	2	1.806e-05	0.01799	1674		726857	209	217	0
TRUE	TRUE	(K)MISKVTR(H)	0.9	38.59	30.8243	24.89	2		417.747	833.479	2	-0.0004619	-0.5536	1079		6276390	214	220	0
TRUE	TRUE	(K)mISKVTR(H)	0.9	24.17	32.0003	19.5	2	Oxidation (+16)	425.744	849.474	2	-0.000197	-0.2316	941		2581790	214	220	0
TRUE	TRUE	(K)mISKVTR(H)	0.9	12.54	31.7056	12.54	2	Oxidation (+16)	425.744	849.474	2	-0.000317	-0.3727	963		2221080	214	220	0
TRUE	TRUE	(R)HGLKSPFAY(C)	0.94	19.35	34.9996	19.35	1		510.269	1018.52	2	-0.0004419	-0.4335	2143		1093660	221	229	0
TRUE	TRUE	(R)HGLKSPFAYcMmIR(V)	1	50.55	36.1023	2.94	2	Carbamidomethyl (+57), Oxidation (+16)	576.279	1725.82	3	-0.0004883	-0.2827	2507		3435040	221	234	0
TRUE	TRUE	(R)HGLKSPFAYcMMIR(V)	1	49.63	36.3919	49.63	2	Carbamidomethyl (+57)	570.947	1709.82	3	-0.001123	-0.6566	2835		1096060	221	234	0
TRUE	TRUE	(R)HGLKSPFAYcMMIR(V)	1	57.66	36.219	57.66	2	Carbamidomethyl (+57)	570.947	1709.82	3	0.0001668	0.09747	2793		4337860	221	234	0
TRUE	TRUE	(R)HGLKSPFAYcMMIR(V)	1	59.3	36.2737	50.04	2	Carbamidomethyl (+57)	855.918	1709.82	2	0.0001128	0.06591	2776		1417190	221	234	0
TRUE	TRUE	(R)HGLKSPFAYcMMIR(V)	1	56.18	36.4758	56.18	2	Carbamidomethyl (+57)	570.947	1709.82	3	-0.0005532	-0.3234	2751		4884400	221	234	0
TRUE	TRUE	(R)HGLKSPFAYcMMIR(V)	1	47.05	36.2737	47.05	2	Carbamidomethyl (+57)	570.947	1709.82	3	-0.0001932	-0.113	2730		2407950	221	234	0
TRUE	TRUE	(R)HGLKSPFAYcMmIR(V)	1	43.67	35.8636	1.81	2	Carbamidomethyl (+57), Oxidation (+16)	576.279	1725.82	3	5.175e-05	0.02997	2528		2975770	221	234	0
TRUE	TRUE	(R)HGLKSPFAYcMMIR(V)	1	58.45	36.2737	58.45	2	Carbamidomethyl (+57)	570.947	1709.82	3	-1.324e-05	-0.007741	2814		2091130	221	234	0
TRUE	TRUE	(R)HGLKSPFAYcMMIR(V)	1	56.85	36.2737	56.85	2	Carbamidomethyl (+57)	570.947	1709.82	3	-0.0001932	-0.113	2772		6351670	221	234	0
TRUE	TRUE	(R)HGLKSPFAYcMmIR(V)	1	45.44	35.8636	12.03	2	Carbamidomethyl (+57), Oxidation (+16)	576.279	1725.82	3	-0.0001283	-0.07427	2589		2578750	221	234	0
TRUE	TRUE	(R)HGLKSPFAYcMmIR(V)	1	39.99	35.8636	2.51	2	Carbamidomethyl (+57), Oxidation (+16)	576.279	1725.82	3	5.175e-05	0.02997	2445		1120620	221	234	0
TRUE	TRUE	(R)HGLKSPFAYcMmIR(V)	1	35.62	36.3799	1.68	2	Carbamidomethyl (+57), Oxidation (+16)	576.279	1725.82	3	0.0006217	0.3601	2674		1033080	221	234	0
TRUE	TRUE	(R)HGLKSPFAYcMmIR(V)	1	35.73	36.1023	0.67	2	Carbamidomethyl (+57), Oxidation (+16)	576.279	1725.81	3	-0.001028	-0.5955	2424		1432000	221	234	0
TRUE	TRUE	(R)HGLKSPFAYcMmIR(V)	1	34.97	36.3959	0.3	2	Carbamidomethyl (+57), Oxidation (+16)	576.279	1725.82	3	0.0004417	0.2558	2609		1672950	221	234	0
TRUE	TRUE	(R)HGLKSPFAYcMMIR(V)	1	35.66	36.7238	25.71	2	Carbamidomethyl (+57)	855.918	1709.82	2	0.0008528	0.4984	2755		1338840	221	234	0
TRUE	TRUE	(R)HGLKSPFAYcMmIR(V)	1	32.92	35.8636	0.33	2	Carbamidomethyl (+57), Oxidation (+16)	576.279	1725.82	3	5.175e-05	0.02997	2653		1061910	221	234	0
TRUE	TRUE	(R)HGLKSPFAYcmMIR(V)	1	31.5	35.8636	0.87	2	Carbamidomethyl (+57), Oxidation (+16)	576.279	1725.82	3	-0.0001283	-0.07427	2487		2941860	221	234	0
TRUE	TRUE	(R)HGLKSPFAYcMmIR(V)	1	30.44	36.1023	1.13	2	Carbamidomethyl (+57), Oxidation (+16)	576.279	1725.82	3	-0.0004883	-0.2827	2466		1453670	221	234	0
TRUE	TRUE	(R)HGLKSPFAYcMmIR(V)	1	31.43	36.3799	7.36	2	Carbamidomethyl (+57), Oxidation (+16)	576.279	1725.82	3	0.0006217	0.3601	2631		1362190	221	234	0
TRUE	TRUE	(R)HGLKSPFAYcMMIR(V)	1	30.9	36.7228	30.9	2	Carbamidomethyl (+57)	570.948	1709.82	3	0.0008868	0.5183	2857		624044	221	234	0
TRUE	TRUE	(R)HGLKSPFAYcMmIR(V)	0.99	29.71	36.1023	1.9	2	Carbamidomethyl (+57), Oxidation (+16)	576.279	1725.82	3	-0.0004883	-0.2827	2568		5484530	221	234	0
TRUE	TRUE	(R)HGLKSPFAYcMMIR(V)	0.99	34.38	36.8278	34.38	2	Carbamidomethyl (+57)	570.947	1709.82	3	-0.001843	-1.077	2709		661649	221	234	0
TRUE	TRUE	(R)HGLKSPFAYcMMIR(V)	0.96	29.98	36.8771	26.19	2	Carbamidomethyl (+57)	855.916	1709.82	2	-0.002927	-1.711	2735		679575	221	234	0
TRUE	TRUE	(R)HGLKSPFAYcMMIR(V)	0.96	22.17	36.1773	18.34	2	Carbamidomethyl (+57)	855.918	1709.82	2	0.0002328	0.136	2798		943504	221	234	0
TRUE	TRUE	(R)HGLKSPFAYcMMIR(V)	0.96	22.87	36.6783	12.52	2	Carbamidomethyl (+57)	855.918	1709.82	2	0.0003528	0.2062	2819		385754	221	234	0
TRUE	TRUE	(R)HGLKSPFAYcMmIR(V)	0.96	23.91	36.3799	8.54	2	Carbamidomethyl (+57), Oxidation (+16)	863.915	1725.82	2	0.0006777	0.3925	2607		492865	221	234	0
TRUE	TRUE	(R)HGLKSPFAYcMmIR(V)	0.95	22.17	36.0959	1.09	2	Carbamidomethyl (+57), Oxidation (+16)	576.279	1725.82	3	-0.0003083	-0.1785	2696		543213	221	234	0
TRUE	TRUE	(R)HGLKSPFAYcMmIR(V)	0.95	19.16	36.1023	0	2	Carbamidomethyl (+57), Oxidation (+16)	863.915	1725.81	2	-0.0005423	-0.314	2524		1076120	221	234	0
TRUE	TRUE	(R)HGLKSPFAYcmmIR(V)	0.94	17.58	35.7795	17.37	2	Carbamidomethyl (+57), Oxidation (+16), Oxidation (+16)	581.611	1741.81	3	-3.326e-05	-0.01908	2136		1091540	221	234	0
TRUE	TRUE	(R)HGLKSPFAYcMmIR(V)	0.94	18	36.0959	0.34	2	Carbamidomethyl (+57), Oxidation (+16)	863.915	1725.82	2	-0.0002823	-0.1635	2503		1226250	221	234	0
TRUE	TRUE	(R)HGLKSPFAYcMmIR(V)	0.93	21.24	36.4316	0	2	Carbamidomethyl (+57), Oxidation (+16)	863.915	1725.82	2	0.0009377	0.543	2627		399008	221	234	0
TRUE	TRUE	(R)HGLKSPFAYcMmIR(V)	0.93	18.35	36.3799	0	2	Carbamidomethyl (+57), Oxidation (+16)	863.915	1725.82	2	0.0006777	0.3925	2441		560477	221	234	0
TRUE	TRUE	(R)HGLKSPFAYcMmIR(V)	0.91	22.42	36.4345	0	2	Carbamidomethyl (+57), Oxidation (+16)	863.914	1725.81	2	-0.001262	-0.731	2585		695496	221	234	0
TRUE	TRUE	(R)HGLKSPFAYcMmIR(V)	0.91	14.67	36.4197	0	2	Carbamidomethyl (+57), Oxidation (+16)	863.915	1725.82	2	0.0003177	0.184	2544		1261750	221	234	0
TRUE	TRUE	(R)HGLKSPFAYcmmIR(V)	0.91	15.34	36.0638	15.34	2	Carbamidomethyl (+57), Oxidation (+16), Oxidation (+16)	581.611	1741.81	3	-0.0003933	-0.2256	2178		910225	221	234	0
TRUE	TRUE	(K)SPFAYcMMIR(V)	1	48.59	31.8099	43.59	2	Carbamidomethyl (+57)	638.287	1274.56	2	-0.001847	-1.448	3095		611195	225	234	0
TRUE	TRUE	(K)SPFAYcmMIR(V)	1	48.37	31.0551	3.29	2	Carbamidomethyl (+57), Oxidation (+16)	646.285	1290.56	2	-0.0004423	-0.3424	2560		8036510	225	234	0
TRUE	TRUE	(K)SPFAYcMmIR(V)	1	48.67	31.0619	7.73	2	Carbamidomethyl (+57), Oxidation (+16)	646.285	1290.56	2	-0.0005623	-0.4353	2810		4405840	225	234	0
TRUE	TRUE	(K)SPFAYcMmIR(V)	1	49.25	31.0619	9.87	2	Carbamidomethyl (+57), Oxidation (+16)	646.285	1290.56	2	-0.0005623	-0.4353	2706		16098400	225	234	0
TRUE	TRUE	(K)SPFAYcMmIR(V)	1	49.64	31.0551	8.44	2	Carbamidomethyl (+57), Oxidation (+16)	646.285	1290.56	2	-0.0001823	-0.1411	2831		4138080	225	234	0
TRUE	TRUE	(K)SPFAYcMmIR(V)	1	46.09	31.0551	8.37	2	Carbamidomethyl (+57), Oxidation (+16)	646.285	1290.56	2	-0.0004423	-0.3424	2914		1229030	225	234	0
TRUE	TRUE	(K)SPFAYcMmIR(V)	1	50.45	31.0551	10.09	2	Carbamidomethyl (+57), Oxidation (+16)	646.285	1290.56	2	-0.0001823	-0.1411	2789		5853440	225	234	0
TRUE	TRUE	(K)SPFAYcmMIR(V)	1	51.32	31.452	1.43	2	Carbamidomethyl (+57), Oxidation (+16)	646.285	1290.56	2	0.0004177	0.3234	2539		5086820	225	234	0
TRUE	TRUE	(K)SPFAYcmMIR(V)	1	45.1	31.4364	4.08	2	Carbamidomethyl (+57), Oxidation (+16)	646.285	1290.56	2	5.775e-05	0.04471	2602		2692910	225	234	0
TRUE	TRUE	(K)SPFAYcmmIR(V)	1	40.38	30.5614	33.49	2	Carbamidomethyl (+57), Oxidation (+16), Oxidation (+16)	654.283	1306.55	2	0.0001427	0.1092	2482		1712310	225	234	0
TRUE	TRUE	(K)SPFAYcmmIR(V)	1	39.75	30.5614	32.99	2	Carbamidomethyl (+57), Oxidation (+16), Oxidation (+16)	654.283	1306.55	2	0.0001427	0.1092	2231		2427960	225	234	0
TRUE	TRUE	(K)SPFAYcmmIR(V)	1	40.07	30.5614	34.66	2	Carbamidomethyl (+57), Oxidation (+16), Oxidation (+16)	654.283	1306.55	2	2.74e-06	0.002095	2441		1905120	225	234	0
TRUE	TRUE	(K)SPFAYcMmIR(V)	1	52.79	31.3098	9.08	2	Carbamidomethyl (+57), Oxidation (+16)	646.285	1290.56	2	-6.225e-05	-0.0482	2685		25407900	225	234	0
TRUE	TRUE	(K)SPFAYcmMIR(V)	1	53.03	31.452	1.43	2	Carbamidomethyl (+57), Oxidation (+16)	646.285	1290.56	2	0.0004177	0.3234	2643		15208100	225	234	0
TRUE	TRUE	(K)SPFAYcMMIR(V)	1	36.97	32.667	26.75	2	Carbamidomethyl (+57)	638.288	1274.56	2	0.0003328	0.2609	3469		182440	225	234	0
TRUE	TRUE	(K)SPFAYcmMIR(V)	1	42.66	31.5564	1.81	2	Carbamidomethyl (+57), Oxidation (+16)	646.285	1290.56	2	0.0005377	0.4164	2934		903929	225	234	0
TRUE	TRUE	(K)SPFAYcMmIR(V)	1	61.54	31.4364	9.38	2	Carbamidomethyl (+57), Oxidation (+16)	646.285	1290.56	2	5.775e-05	0.04471	2768		8499050	225	234	0
TRUE	TRUE	(K)SPFAYcMmIR(V)	1	40.72	31.452	5.29	2	Carbamidomethyl (+57), Oxidation (+16)	646.285	1290.56	2	0.0004177	0.3234	2851		4176460	225	234	0
TRUE	TRUE	(K)SPFAYcMmIR(V)	1	62.73	31.4364	11.1	2	Carbamidomethyl (+57), Oxidation (+16)	646.285	1290.56	2	5.775e-05	0.04471	2746		11283900	225	234	0
TRUE	TRUE	(K)SPFAYcMMIR(V)	1	36.61	32.6198	27.4	2	Carbamidomethyl (+57)	638.288	1274.56	2	-2.724e-05	-0.02136	3066		1032640	225	234	0
TRUE	TRUE	(K)SPFAYcmmIR(V)	1	32.85	30.5614	26.53	2	Carbamidomethyl (+57), Oxidation (+16), Oxidation (+16)	654.283	1306.55	2	2.74e-06	0.002095	2462		1846440	225	234	0
TRUE	TRUE	(K)SPFAYcmmIR(V)	1	36.54	30.2243	29.86	2	Carbamidomethyl (+57), Oxidation (+16), Oxidation (+16)	654.282	1306.55	2	-0.0005973	-0.4568	2091		3033980	225	234	0
TRUE	TRUE	(K)SPFAYcmMIR(V)	1	36.16	31.0619	0.38	2	Carbamidomethyl (+57), Oxidation (+16)	646.285	1290.56	2	-0.0005623	-0.4353	2873		3224280	225	234	0
TRUE	TRUE	(K)SPFAYcMMIR(V)	1	65.53	32.3249	54.52	2	Carbamidomethyl (+57)	638.288	1274.56	2	-0.0001472	-0.1154	3002		4565840	225	234	0
TRUE	TRUE	(K)SPFAYcMmIR(V)	1	60.94	31.5866	10.55	2	Carbamidomethyl (+57), Oxidation (+16)	646.286	1290.56	2	0.0007777	0.6022	2622		30516900	225	234	0
TRUE	TRUE	(K)SPFAYcMmIR(V)	1	61.58	31.5594	10.77	2	Carbamidomethyl (+57), Oxidation (+16)	646.286	1290.56	2	0.0006577	0.5093	2664		21855100	225	234	0
TRUE	TRUE	(K)SPFAYcMMIR(V)	1	31.84	32.6293	31.08	2	Carbamidomethyl (+57)	638.288	1274.56	2	9.276e-05	0.07272	3137		584730	225	234	0
TRUE	TRUE	(K)SPFAYcMMIR(V)	1	62.91	32.7485	52.58	2	Carbamidomethyl (+57)	638.288	1274.56	2	0.0007128	0.5588	2959		212610000	225	234	0
TRUE	TRUE	(K)SPFAYcMMIR(V)	1	33.29	32.667	23.67	2	Carbamidomethyl (+57)	638.288	1274.56	2	0.0004528	0.3549	3490		137315	225	234	0
TRUE	TRUE	(K)SPFAYcMMIR(V)	1	64.16	32.7485	54.14	2	Carbamidomethyl (+57)	638.288	1274.56	2	0.0007128	0.5588	2981		17218000	225	234	0
TRUE	TRUE	(K)SPFAYcMMIR(V)	1	43.74	31.6909	36.07	2	Carbamidomethyl (+57)	638.287	1274.56	2	-0.0008872	-0.6956	3044		1303890	225	234	0
TRUE	TRUE	(K)SPFAYcmMIR(V)	1	37.77	30.6633	1.33	2	Carbamidomethyl (+57), Oxidation (+16)	646.285	1290.56	2	-0.0009223	-0.7141	2581		1899420	225	234	0
TRUE	TRUE	(K)SPFAYcmmIR(V)	1	36.96	30.0087	33.96	2	Carbamidomethyl (+57), Oxidation (+16), Oxidation (+16)	654.282	1306.55	2	-0.0009573	-0.7321	2210		1980180	225	234	0
TRUE	TRUE	(K)SPFAYcMmIR(V)	1	65.44	31.0585	11.41	2	Carbamidomethyl (+57), Oxidation (+16)	646.285	1290.56	2	-0.0006823	-0.5282	2726		14575700	225	234	0
TRUE	TRUE	(K)SPFAYcmmIR(V)	1	33.08	30.0087	26.49	2	Carbamidomethyl (+57), Oxidation (+16), Oxidation (+16)	654.282	1306.55	2	-0.0009573	-0.7321	2111		6738450	225	234	0
TRUE	TRUE	(K)SPFAYcMMIR(V)	1	35.83	32.5912	26.84	2	Carbamidomethyl (+57)	638.288	1274.56	2	0.001313	1.029	2939		482191	225	234	0
TRUE	TRUE	(K)SPFAYcMMIR(V)	1	54.88	31.807	42.61	2	Carbamidomethyl (+57)	638.287	1274.56	2	-0.001247	-0.9778	3022		1781040	225	234	0
TRUE	TRUE	(K)SPFAYcMmIR(V)	1	33.36	30.835	0	2	Carbamidomethyl (+57), Oxidation (+16)	646.285	1290.55	2	-0.001162	-0.8999	2955		591672	225	234	0
TRUE	TRUE	(K)SPFAYcmmIR(V)	1	32.31	30.0087	27.98	2	Carbamidomethyl (+57), Oxidation (+16), Oxidation (+16)	654.282	1306.55	2	-0.001217	-0.9309	2649		1839740	225	234	0
TRUE	TRUE	(K)SPFAYcmmIR(V)	1	29.04	30.2202	25.29	2	Carbamidomethyl (+57), Oxidation (+16), Oxidation (+16)	654.283	1306.55	2	-0.0003573	-0.2732	2273		2109300	225	234	0
TRUE	TRUE	(K)SPFAYcmMIR(V)	1	35.79	30.835	1.29	2	Carbamidomethyl (+57), Oxidation (+16)	646.285	1290.55	2	-0.001282	-0.9928	2893		1497170	225	234	0
TRUE	TRUE	(K)SPFAYcmmIR(V)	1	28.43	30.5614	21.6	2	Carbamidomethyl (+57), Oxidation (+16), Oxidation (+16)	654.283	1306.55	2	0.0001427	0.1092	2399		1716970	225	234	0
TRUE	TRUE	(K)SPFAYcmmIR(V)	1	29.63	30.6744	22.69	2	Carbamidomethyl (+57), Oxidation (+16), Oxidation (+16)	654.283	1306.55	2	0.0008627	0.6598	2252		2268950	225	234	0
TRUE	TRUE	(K)SPFAYcmmIR(V)	1	28.01	30.5614	25.2	2	Carbamidomethyl (+57), Oxidation (+16), Oxidation (+16)	654.283	1306.55	2	0.0002627	0.2009	2420		2286230	225	234	0
TRUE	TRUE	(K)SPFAYcmmIR(V)	1	27.67	30.5614	20.11	2	Carbamidomethyl (+57), Oxidation (+16), Oxidation (+16)	654.283	1306.55	2	0.0001427	0.1092	2315		1535560	225	234	0
TRUE	TRUE	(K)SPFAYcmmIR(V)	1	27.53	30.2243	23.48	2	Carbamidomethyl (+57), Oxidation (+16), Oxidation (+16)	654.283	1306.55	2	-0.0004773	-0.365	2294		1752570	225	234	0
TRUE	TRUE	(K)SPFAYcMMIR(V)	1	29.68	32.7393	23.21	2	Carbamidomethyl (+57)	638.288	1274.56	2	0.0005928	0.4647	3158		469751	225	234	0
TRUE	TRUE	(K)SPFAYcmmIR(V)	1	27.6	30.3383	23.17	2	Carbamidomethyl (+57), Oxidation (+16), Oxidation (+16)	654.283	1306.55	2	-0.0002373	-0.1815	2132		1052040	225	234	0
TRUE	TRUE	(K)SPFAYcmmIR(V)	0.99	27.12	30.2202	20.79	2	Carbamidomethyl (+57), Oxidation (+16), Oxidation (+16)	654.283	1306.55	2	-0.0003573	-0.2732	2523		1881040	225	234	0
TRUE	TRUE	(K)SPFAYcmmIR(V)	0.99	27.08	30.5614	19.38	2	Carbamidomethyl (+57), Oxidation (+16), Oxidation (+16)	654.283	1306.55	2	0.0001427	0.1092	2566		1116210	225	234	0
TRUE	TRUE	(K)SPFAYcMMIR(V)	0.99	28.31	32.3274	26.32	2	Carbamidomethyl (+57)	638.288	1274.56	2	-0.0006272	-0.4917	3376		195825	225	234	0
TRUE	TRUE	(K)SPFAYcMMIR(V)	0.99	27.89	32.3274	26.38	2	Carbamidomethyl (+57)	638.288	1274.56	2	-0.0006272	-0.4917	3269		284150	225	234	0
TRUE	TRUE	(K)SPFAYcMMIR(V)	0.99	28.24	32.7393	25.49	2	Carbamidomethyl (+57)	638.288	1274.56	2	0.0005928	0.4647	3290		280985	225	234	0
TRUE	TRUE	(K)SPFAYcmmIR(V)	0.99	26.68	30.4218	23.85	2	Carbamidomethyl (+57), Oxidation (+16), Oxidation (+16)	654.283	1306.55	2	-0.0001173	-0.08968	2608		1029270	225	234	0
TRUE	TRUE	(K)SPFAYcMMIR(V)	0.99	27.41	32.6198	25.83	2	Carbamidomethyl (+57)	638.288	1274.56	2	-2.724e-05	-0.02136	3753		106270	225	234	0
TRUE	TRUE	(K)SPFAYcMMIR(V)	0.99	26.22	32.3376	23.18	2	Carbamidomethyl (+57)	638.288	1274.56	2	-0.0005072	-0.3977	3511		127087	225	234	0
TRUE	TRUE	(K)SPFAYcMMIR(V)	0.99	26.12	32.6293	19.19	2	Carbamidomethyl (+57)	638.288	1274.56	2	9.276e-05	0.07272	3354		222554	225	234	0
TRUE	TRUE	(K)SPFAYcMMIR(V)	0.99	26.07	32.667	23.83	2	Carbamidomethyl (+57)	638.288	1274.56	2	0.0002128	0.1668	3225		374323	225	234	0
TRUE	TRUE	(K)SPFAYcMMIR(V)	0.99	28.47	32.5864	27.01	2	Carbamidomethyl (+57)	638.288	1274.56	2	0.001193	0.9351	3533		144116	225	234	0
TRUE	TRUE	(K)SPFAYcmmIR(V)	0.99	25.06	30.5614	19.9	2	Carbamidomethyl (+57), Oxidation (+16), Oxidation (+16)	654.283	1306.55	2	2.74e-06	0.002095	2336		1445550	225	234	0
TRUE	TRUE	(K)SPFAYcmmIR(V)	0.99	24.59	30.3383	17.7	2	Carbamidomethyl (+57), Oxidation (+16), Oxidation (+16)	654.283	1306.55	2	-0.0002373	-0.1815	2502		1676670	225	234	0
TRUE	TRUE	(K)SPFAYcMMIR(V)	0.98	25.28	32.3249	24.31	2	Carbamidomethyl (+57)	638.288	1274.56	2	-0.0001472	-0.1154	3554		162189	225	234	0
TRUE	TRUE	(K)SPFAYcmmIR(V)	0.98	24.36	30.5614	17.77	2	Carbamidomethyl (+57), Oxidation (+16), Oxidation (+16)	654.283	1306.55	2	0.0002627	0.2009	2543		1368790	225	234	0
TRUE	TRUE	(K)SPFAYcmmIR(V)	0.98	24.09	30.2243	17.94	2	Carbamidomethyl (+57), Oxidation (+16), Oxidation (+16)	654.282	1306.55	2	-0.0005973	-0.4568	2357		1575870	225	234	0
TRUE	TRUE	(K)SPFAYcMMIR(V)	0.98	24.61	32.6293	18.19	2	Carbamidomethyl (+57)	638.288	1274.56	2	9.276e-05	0.07272	3312		320051	225	234	0
TRUE	TRUE	(K)SPFAYcMMIR(V)	0.97	28.2	31.8041	25.82	2	Carbamidomethyl (+57)	638.289	1274.56	2	0.002293	1.797	4140		188673	225	234	0
TRUE	TRUE	(K)SPFAYcMMIR(V)	0.97	26.09	31.807	25.21	2	Carbamidomethyl (+57)	638.287	1274.56	2	-0.001367	-1.072	3797		135125	225	234	0
TRUE	TRUE	(K)SPFAYcMMIR(V)	0.97	24.38	32.7393	23.9	2	Carbamidomethyl (+57)	638.288	1274.56	2	0.0005928	0.4647	3576		194324	225	234	0
TRUE	TRUE	(K)SPFAYcMMIR(V)	0.96	22.1	32.3249	18.63	2	Carbamidomethyl (+57)	638.288	1274.56	2	-0.0001472	-0.1154	3711		117946	225	234	0
TRUE	TRUE	(K)SPFAYcMMIR(V)	0.96	23.23	32.667	23.03	2	Carbamidomethyl (+57)	638.288	1274.56	2	0.0004528	0.3549	3447		214949	225	234	0
TRUE	TRUE	(K)SPFAYcMMIR(V)	0.96	21.11	32.3249	18.6	2	Carbamidomethyl (+57)	638.288	1274.56	2	-0.0002672	-0.2095	4031		122672	225	234	0
TRUE	TRUE	(K)SPFAYcMMIR(V)	0.95	17.57	32.6293	16.97	2	Carbamidomethyl (+57)	638.288	1274.56	2	9.276e-05	0.07272	3667		137089	225	234	0
TRUE	TRUE	(K)SPFAYcmmIR(V)	0.94	19.74	30.6145	19.74	2	Carbamidomethyl (+57), Oxidation (+16), Oxidation (+16)	654.283	1306.55	2	0.0005027	0.3845	2152		279153	225	234	0
TRUE	TRUE	(K)SPFAYcMMIR(V)	0.94	16.8	32.667	15.98	2	Carbamidomethyl (+57)	638.288	1274.56	2	0.0003328	0.2609	3397		218511	225	234	0
TRUE	TRUE	(K)SPFAYcMMIR(V)	0.94	22.99	31.6909	20.93	2	Carbamidomethyl (+57)	638.287	1274.56	2	-0.0008872	-0.6956	3896		120648	225	234	0
TRUE	TRUE	(K)SPFAYcMMIR(V)	0.94	24.62	31.9645	24.62	2	Carbamidomethyl (+57)	638.289	1274.56	2	0.001553	1.217	3333		295100	225	234	0
TRUE	TRUE	(K)SPFAYcMMIR(V)	0.93	14.46	32.6293	12.79	2	Carbamidomethyl (+57)	638.288	1274.56	2	9.276e-05	0.07272	3690		134094	225	234	0
TRUE	TRUE	(K)SPFAYcMMIR(V)	0.93	19.32	32.7485	12.97	2	Carbamidomethyl (+57)	638.288	1274.56	2	0.0007128	0.5588	3972		78300	225	234	0
TRUE	TRUE	(K)SPFAYcMMIR(V)	0.92	13.53	32.6293	13.53	2	Carbamidomethyl (+57)	638.288	1274.56	2	9.276e-05	0.07272	3774		99474	225	234	0
TRUE	TRUE	(K)SPFAYcMmIR(V)	0.92	13.24	31.0551	0	2	Carbamidomethyl (+57), Oxidation (+16)	646.285	1290.56	2	-0.0001823	-0.1411	3136		121483	225	234	0
TRUE	TRUE	(K)SPFAYcmmIR(V)	0.91	23.96	30.1662	19.37	2	Carbamidomethyl (+57), Oxidation (+16), Oxidation (+16)	654.282	1306.55	2	-0.001937	-1.482	2586		1290870	225	234	0
TRUE	TRUE	(K)SPFAYcMMIR(V)	0.91	21.5	31.6909	21.19	2	Carbamidomethyl (+57)	638.287	1274.56	2	-0.001007	-0.7896	3425		217025	225	234	0
TRUE	TRUE	(K)SPFAYcmmIR(V)	0.9	18.21	30.0087	13.94	2	Carbamidomethyl (+57), Oxidation (+16), Oxidation (+16)	654.282	1306.55	2	-0.0009573	-0.7321	2378		2219970	225	234	0
TRUE	TRUE	(R)VASKQLEEEDGSR(D)	1	53.4	35.3542	47.49	2		724.355	1446.7	2	0.0004781	0.3302	1095		1123310	235	247	0
TRUE	TRUE	(R)VASKQLEEEDGSR(D)	1	42.89	35.3542	39.07	2		483.239	1446.7	3	0.0004221	0.2915	1060		3902770	235	247	0
TRUE	TRUE	(R)VASKQLEEEDGSR(D)	1	89.2	35.3542	86.12	2		724.355	1446.7	2	0.0002381	0.1644	1074		4269890	235	247	0
TRUE	TRUE	(R)VASKQLEEEDGSR(D)	0.91	13.95	35.3542	13.95	2		724.355	1446.7	2	0.0002381	0.1644	1115		653196	235	247	0
TRUE	TRUE	(K)QLEEEDGSR(D)	1	39.04	30.4454	34.8	2		531.739	1061.46	2	0.0001981	0.1864	1362		7639670	239	247	0
TRUE	TRUE	(K)QLEEEDGSR(D)	1	56.89	30.4454	40.08	2		531.739	1061.46	2	0.0001981	0.1864	938		6956710	239	247	0
TRUE	TRUE	(K)QLEEEDGSR(D)	1	40.09	30.4493	28.91	2		531.739	1061.46	2	-4.194e-05	-0.03948	1059		272302	239	247	0
TRUE	TRUE	(K)QLEEEDGSR(D)	1	56.91	30.3981	39.96	2		531.739	1061.46	2	-0.0001619	-0.1524	959		8434050	239	247	0
TRUE	TRUE	(K)QLEEEDGSR(D)	1	57.86	30.3981	41.15	2		531.739	1061.46	2	-0.0001619	-0.1524	980		2461330	239	247	0
TRUE	TRUE	(K)QLEEEDGSR(D)	1	43.57	30.4454	28.65	2		531.739	1061.46	2	0.0003181	0.2994	918		876376	239	247	0
TRUE	TRUE	(K)QLEEEDGSR(D)	1	29.81	30.249	26.38	2		531.738	1061.46	2	-0.0006619	-0.623	1000		1006230	239	247	0
TRUE	TRUE	(K)QLEEEDGSR(D)	0.95	18.63	30.4493	18.63	2		531.739	1061.46	2	-4.194e-05	-0.03948	1020		1008020	239	247	0
TRUE	TRUE	(K)QLEEEDGSRD(S)	0.99	31.74	28.7795	31.74	1		589.251	1176.49	2	-0.002142	-1.819	955		148434	239	248	0
TRUE	TRUE	(K)QLEEEDGSRDSPLFDFIEScLR(N)	0.99	35.2	36.9046	35.2	2	Carbamidomethyl (+57)	881.409	2641.2	3	0.007127	2.697	4044		6010010	239	260	0
TRUE	TRUE	(K)QLEEEDGSRDSPLFDFIEScLR(N)	0.97	24.33	36.6313	24.33	2	Carbamidomethyl (+57)	881.406	2641.2	3	-0.0003732	-0.1413	4067		1458890	239	260	0
TRUE	TRUE	(K)QLEEEDGSRDSPLFDFIEScLR(N)	0.94	26.28	36.7348	25.26	2	Carbamidomethyl (+57)	881.407	2641.2	3	0.002747	1.04	4090		438852	239	260	0
TRUE	TRUE	(R)DSPLFDFIEScLR(N)	1	70.46	35.9461	65.96	2	Carbamidomethyl (+57)	533.589	1597.74	3	-0.0008032	-0.5024	4098		25700400	248	260	0
TRUE	TRUE	(R)DSPLFDFIEScLR(N)	1	73.76	35.7113	66.35	2	Carbamidomethyl (+57)	799.88	1597.75	2	0.0007528	0.4708	4097		40431400	248	260	0
TRUE	TRUE	(R)DSPLFDFIEScLR(N)	0.99	28.15	35.9229	27.22	2	Carbamidomethyl (+57)	799.88	1597.75	2	0.0002528	0.1581	4118		513595	248	260	0
TRUE	TRUE	(R)DSPLFDFIEScLR(N)	0.94	18.53	35.9229	15.64	2	Carbamidomethyl (+57)	799.88	1597.74	2	1.276e-05	0.007979	3672		342435	248	260	0
TRUE	TRUE	(R)NKHEmVVYEAASAIVNLPGcSAK(E)	1	50.61	37.5709	50.61	2	Oxidation (+16), Carbamidomethyl (+57)	835.414	2503.22	3	0.001332	0.5318	2935		4501850	261	283	0
TRUE	TRUE	(R)NKHEMVVYEAASAIVNLPGcSAK(E)	1	50.2	37.6012	45.1	2	Carbamidomethyl (+57)	830.082	2487.23	3	0.0001568	0.063	3691		1327050	261	283	0
TRUE	TRUE	(R)NKHEMVVYEAASAIVNLPGcSAK(E)	1	53.31	37.4663	53.31	2	Carbamidomethyl (+57)	1244.62	2487.23	2	0.001373	0.5517	3140		701610	261	283	0
TRUE	TRUE	(R)NKHEMVVYEAASAIVNLPGcSAK(E)	1	53.85	37.647	50.72	2	Carbamidomethyl (+57)	830.082	2487.22	3	-0.0002332	-0.09374	3564		1764690	261	283	0
TRUE	TRUE	(R)NKHEMVVYEAASAIVNLPGcSAK(E)	1	53.91	37.4249	52.46	2	Carbamidomethyl (+57)	830.083	2487.23	3	0.001237	0.497	4050		2702430	261	283	0
TRUE	TRUE	(R)NKHEmVVYEAASAIVNLPGcSAK(E)	1	48.7	37.7166	48.3	2	Oxidation (+16), Carbamidomethyl (+57)	835.414	2503.22	3	-0.0001383	-0.05521	2997		3100330	261	283	0
TRUE	TRUE	(R)NKHEMVVYEAASAIVNLPGcSAK(E)	1	54.49	37.5641	51.88	2	Carbamidomethyl (+57)	830.081	2487.22	3	-0.002783	-1.119	3796		1116410	261	283	0
TRUE	TRUE	(R)NKHEMVVYEAASAIVNLPGcSAK(E)	1	47.01	37.5914	44.51	2	Carbamidomethyl (+57)	830.082	2487.22	3	-2.324e-05	-0.009341	4121		1415660	261	283	0
TRUE	TRUE	(R)NKHEmVVYEAASAIVNLPGcSAK(E)	1	43.2	37.5274	38.96	2	Oxidation (+16), Carbamidomethyl (+57)	626.812	2503.22	4	0.0004657	0.186	2857		8513310	261	283	0
TRUE	TRUE	(R)NKHEmVVYEAASAIVNLPGcSAK(E)	1	56.18	37.7107	54.11	2	Oxidation (+16), Carbamidomethyl (+57)	835.414	2503.22	3	-0.0004983	-0.199	2810		18367000	261	283	0
TRUE	TRUE	(R)NKHEMVVYEAASAIVNLPGcSAK(E)	1	44.2	37.3894	43.35	2	Carbamidomethyl (+57)	830.082	2487.23	3	0.0005168	0.2077	3775		1084870	261	283	0
TRUE	TRUE	(R)NKHEmVVYEAASAIVNLPGcSAK(E)	1	44.17	37.6782	44.17	2	Oxidation (+16), Carbamidomethyl (+57)	835.414	2503.22	3	0.0005817	0.2323	3019		2259380	261	283	0
TRUE	TRUE	(R)NKHEMVVYEAASAIVNLPGcSAK(E)	1	41.46	37.5914	37.07	2	Carbamidomethyl (+57)	830.082	2487.22	3	-0.0009532	-0.3831	3649		1345390	261	283	0
TRUE	TRUE	(R)NKHEMVVYEAASAIVNLPGcSAK(E)	1	60.96	37.5914	57.61	2	Carbamidomethyl (+57)	830.082	2487.22	3	-2.324e-05	-0.009341	3049		4133270	261	283	0
TRUE	TRUE	(R)NKHEMVVYEAASAIVNLPGcSAK(E)	1	60.27	37.3894	54.93	2	Carbamidomethyl (+57)	830.082	2487.23	3	0.0005168	0.2077	3428		2855590	261	283	0
TRUE	TRUE	(R)NKHEMVVYEAASAIVNLPGcSAK(E)	1	42.35	37.3949	39.98	2	Carbamidomethyl (+57)	622.814	2487.23	4	0.0005008	0.2012	3117		10666800	261	283	0
TRUE	TRUE	(R)NKHEmVVYEAASAIVNLPGcSAK(E)	1	40.35	37.6664	38.52	2	Oxidation (+16), Carbamidomethyl (+57)	626.812	2503.22	4	-1.425e-05	-0.005691	2815		9199000	261	283	0
TRUE	TRUE	(R)NKHEMVVYEAASAIVNLPGcSAK(E)	1	62.3	37.5694	62.3	2	Carbamidomethyl (+57)	1244.62	2487.23	2	0.0006528	0.2623	3161		507707	261	283	0
TRUE	TRUE	(R)NKHEMVVYEAASAIVNLPGcSAK(E)	1	39.09	37.574	36.62	2	Carbamidomethyl (+57)	1244.62	2487.22	2	-0.0008272	-0.3325	4669		219186	261	283	0
TRUE	TRUE	(R)NKHEMVVYEAASAIVNLPGcSAK(E)	1	45.71	37.5686	42.92	2	Carbamidomethyl (+57)	830.082	2487.23	3	0.0006968	0.28	3449		2598970	261	283	0
TRUE	TRUE	(R)NKHEMVVYEAASAIVNLPGcSAK(E)	1	37.81	37.5808	34.89	2	Carbamidomethyl (+57)	830.082	2487.22	3	-0.0007732	-0.3108	3754		1168990	261	283	0
TRUE	TRUE	(R)NKHEMVVYEAASAIVNLPGcSAK(E)	1	65.74	37.5914	60.58	2	Carbamidomethyl (+57)	830.082	2487.22	3	-2.324e-05	-0.009341	3281		6206590	261	283	0
TRUE	TRUE	(R)NKHEMVVYEAASAIVNLPGcSAK(E)	1	37.21	37.3894	34.89	2	Carbamidomethyl (+57)	830.082	2487.23	3	0.0005168	0.2077	4703		1290510	261	283	0
TRUE	TRUE	(R)NKHEMVVYEAASAIVNLPGcSAK(E)	1	42.63	37.5686	40.84	2	Carbamidomethyl (+57)	830.082	2487.23	3	0.0006968	0.28	3470		2412720	261	283	0
TRUE	TRUE	(R)NKHEMVVYEAASAIVNLPGcSAK(E)	1	37.32	37.5808	34.23	2	Carbamidomethyl (+57)	830.082	2487.22	3	-0.0007732	-0.3108	4142		849637	261	283	0
TRUE	TRUE	(R)NKHEMVVYEAASAIVNLPGcSAK(E)	1	42	37.5709	41.08	2	Carbamidomethyl (+57)	830.083	2487.23	3	0.0008768	0.3524	3521		2021030	261	283	0
TRUE	TRUE	(R)NKHEMVVYEAASAIVNLPGcSAK(E)	1	38.03	37.647	34.36	2	Carbamidomethyl (+57)	830.082	2487.22	3	-0.0002332	-0.09374	3670		1277710	261	283	0
TRUE	TRUE	(R)NKHEmVVYEAASAIVNLPGcSAK(E)	1	63.38	37.7851	63.06	2	Oxidation (+16), Carbamidomethyl (+57)	1252.62	2503.22	2	-0.001102	-0.4402	2837		1081950	261	283	0
TRUE	TRUE	(R)NKHEMVVYEAASAIVNLPGcSAK(E)	1	41.31	37.5404	38.4	2	Carbamidomethyl (+57)	830.083	2487.23	3	0.001057	0.4247	3987		1025570	261	283	0
TRUE	TRUE	(R)NKHEMVVYEAASAIVNLPGcSAK(E)	1	37.1	37.3949	37.1	2	Carbamidomethyl (+57)	622.814	2487.23	4	0.0005008	0.2012	3074		10915200	261	283	0
TRUE	TRUE	(R)NKHEMVVYEAASAIVNLPGcSAK(E)	1	60.36	37.4741	52.88	2	Carbamidomethyl (+57)	830.083	2487.23	3	0.001417	0.5694	3323		5946390	261	283	0
TRUE	TRUE	(R)NKHEMVVYEAASAIVNLPGcSAK(E)	1	64.76	37.6967	62.97	2	Carbamidomethyl (+57)	830.082	2487.22	3	-0.001133	-0.4554	3407		3272610	261	283	0
TRUE	TRUE	(R)NKHEMVVYEAASAIVNLPGcSAK(E)	1	61.03	37.4741	56.67	2	Carbamidomethyl (+57)	830.083	2487.23	3	0.001417	0.5694	3239		7297950	261	283	0
TRUE	TRUE	(R)NKHEMVVYEAASAIVNLPGcSAK(E)	1	37.38	37.647	34.62	2	Carbamidomethyl (+57)	830.082	2487.22	3	-0.0002332	-0.09374	4028		2434090	261	283	0
TRUE	TRUE	(R)NKHEMVVYEAASAIVNLPGcSAK(E)	1	70.01	37.5914	65.93	2	Carbamidomethyl (+57)	830.082	2487.22	3	-0.0009532	-0.3831	3113		28696600	261	283	0
TRUE	TRUE	(R)NKHEMVVYEAASAIVNLPGcSAK(E)	1	61.67	37.4741	58.3	2	Carbamidomethyl (+57)	830.083	2487.23	3	0.001417	0.5694	3218		8951080	261	283	0
TRUE	TRUE	(R)NKHEMVVYEAASAIVNLPGcSAK(E)	1	57.02	37.6559	53.83	2	Carbamidomethyl (+57)	830.082	2487.22	3	-0.001493	-0.6001	4101		1588930	261	283	0
TRUE	TRUE	(R)NKHEMVVYEAASAIVNLPGcSAK(E)	1	39.98	37.4249	32.14	2	Carbamidomethyl (+57)	830.083	2487.23	3	0.001237	0.497	3585		1661560	261	283	0
TRUE	TRUE	(R)NKHEmVVYEAASAIVNLPGcSAK(E)	1	72.91	37.6649	72.9	2	Oxidation (+16), Carbamidomethyl (+57)	835.414	2503.22	3	-0.0008583	-0.3427	2955		3574540	261	283	0
TRUE	TRUE	(R)NKHEMVVYEAASAIVNLPGcSAK(E)	1	37.46	37.4249	35.14	2	Carbamidomethyl (+57)	830.083	2487.23	3	0.001237	0.497	3817		907592	261	283	0
TRUE	TRUE	(R)NKHEMVVYEAASAIVNLPGcSAK(E)	1	59.8	37.4741	56.95	2	Carbamidomethyl (+57)	830.083	2487.23	3	0.001807	0.7261	4682		1967040	261	283	0
TRUE	TRUE	(R)NKHEMVVYEAASAIVNLPGcSAK(E)	1	41.22	37.5366	36.5	2	Carbamidomethyl (+57)	830.083	2487.23	3	0.001597	0.6417	3944		771029	261	283	0
TRUE	TRUE	(R)NKHEMVVYEAASAIVNLPGcSAK(E)	1	58.13	37.5831	55.45	2	Carbamidomethyl (+57)	830.083	2487.23	3	0.002167	0.8708	3261		6803620	261	283	0
TRUE	TRUE	(R)NKHEMVVYEAASAIVNLPGcSAK(E)	1	78.07	37.6012	78.07	2	Carbamidomethyl (+57)	1244.62	2487.23	2	0.0001528	0.06139	3099		2074860	261	283	0
TRUE	TRUE	(R)NKHEMVVYEAASAIVNLPGcSAK(E)	1	40.11	37.4741	37.37	2	Carbamidomethyl (+57)	830.083	2487.23	3	0.001807	0.7261	3499		2222400	261	283	0
TRUE	TRUE	(R)NKHEMVVYEAASAIVNLPGcSAK(E)	1	63.31	37.5366	61.62	2	Carbamidomethyl (+57)	830.083	2487.23	3	0.001597	0.6417	3343		4590210	261	283	0
TRUE	TRUE	(R)NKHEMVVYEAASAIVNLPGcSAK(E)	1	64.28	37.5366	60.14	2	Carbamidomethyl (+57)	830.083	2487.23	3	0.001597	0.6417	3365		4000070	261	283	0
TRUE	TRUE	(R)NKHEMVVYEAASAIVNLPGcSAK(E)	1	71.42	37.4249	68.48	2	Carbamidomethyl (+57)	830.083	2487.23	3	0.001237	0.497	3070		26931600	261	283	0
TRUE	TRUE	(R)NKHEmVVYEAASAIVNLPGcSAK(E)	1	73.16	37.6767	71.14	2	Oxidation (+16), Carbamidomethyl (+57)	835.414	2503.22	3	0.0007617	0.3042	2831		28083200	261	283	0
TRUE	TRUE	(R)NKHEmVVYEAASAIVNLPGcSAK(E)	1	62.12	37.7488	54.05	2	Oxidation (+16), Carbamidomethyl (+57)	835.413	2503.22	3	-0.001608	-0.6422	2914		5622290	261	283	0
TRUE	TRUE	(R)NKHEmVVYEAASAIVNLPGcSAK(E)	1	39.74	37.6945	37.98	2	Oxidation (+16), Carbamidomethyl (+57)	835.415	2503.22	3	0.001872	0.7474	2977		3036990	261	283	0
TRUE	TRUE	(R)NKHEmVVYEAASAIVNLPGcSAK(E)	1	36.31	37.7159	33.97	2	Oxidation (+16), Carbamidomethyl (+57)	626.812	2503.22	4	-0.0002943	-0.1175	2836		12067500	261	283	0
TRUE	TRUE	(R)NKHEMVVYEAASAIVNLPGcSAK(E)	1	35.99	37.5914	33.2	2	Carbamidomethyl (+57)	830.082	2487.22	3	-2.324e-05	-0.009341	4076		2312660	261	283	0
TRUE	TRUE	(R)NKHEMVVYEAASAIVNLPGcSAK(E)	1	80.94	37.5914	78.14	2	Carbamidomethyl (+57)	830.082	2487.22	3	-0.0009532	-0.3831	3091		35070900	261	283	0
TRUE	TRUE	(R)NKHEmVVYEAASAIVNLPGcSAK(E)	1	81	37.6649	79.56	2	Oxidation (+16), Carbamidomethyl (+57)	835.414	2503.22	3	-0.0008583	-0.3427	2873		11962800	261	283	0
TRUE	TRUE	(R)NKHEMVVYEAASAIVNLPGcSAK(E)	1	38.83	37.676	38.78	2	Carbamidomethyl (+57)	622.813	2487.22	4	-0.001699	-0.6829	3095		15061400	261	283	0
TRUE	TRUE	(R)NKHEMVVYEAASAIVNLPGcSAK(E)	1	75.7	37.5404	72.35	2	Carbamidomethyl (+57)	830.083	2487.23	3	0.001057	0.4247	3154		16753600	261	283	0
TRUE	TRUE	(R)NKHEmVVYEAASAIVNLPGcSAK(E)	1	44.88	37.7056	44.59	2	Oxidation (+16), Carbamidomethyl (+57)	626.812	2503.22	4	-0.002214	-0.8842	2877		5331530	261	283	0
TRUE	TRUE	(R)NKHEMVVYEAASAIVNLPGcSAK(E)	1	75.58	37.4249	73.41	2	Carbamidomethyl (+57)	830.083	2487.23	3	0.001237	0.497	3387		3531700	261	283	0
TRUE	TRUE	(R)NKHEmVVYEAASAIVNLPGcSAK(E)	1	77.24	37.5709	75.39	2	Oxidation (+16), Carbamidomethyl (+57)	835.414	2503.22	3	0.001332	0.5318	2894		6799880	261	283	0
TRUE	TRUE	(R)NKHEMVVYEAASAIVNLPGcSAK(E)	1	35.26	37.5914	30.53	2	Carbamidomethyl (+57)	622.813	2487.23	4	2.076e-05	0.008342	3160		6152530	261	283	0
TRUE	TRUE	(R)NKHEMVVYEAASAIVNLPGcSAK(E)	1	36.59	37.6455	34.75	2	Carbamidomethyl (+57)	830.082	2487.22	3	-0.001313	-0.5278	3923		932211	261	283	0
TRUE	TRUE	(R)NKHEmVVYEAASAIVNLPGcSAK(E)	1	64.1	37.7335	59.71	2	Oxidation (+16), Carbamidomethyl (+57)	835.413	2503.22	3	-0.002328	-0.9297	3045		2826970	261	283	0
TRUE	TRUE	(R)NKHEMVVYEAASAIVNLPGcSAK(E)	1	61.02	37.5128	59.33	2	Carbamidomethyl (+57)	830.083	2487.23	3	0.002707	1.088	3302		5260460	261	283	0
TRUE	TRUE	(R)NKHEMVVYEAASAIVNLPGcSAK(E)	1	76.22	37.5366	72.4	2	Carbamidomethyl (+57)	830.083	2487.23	3	0.001597	0.6417	3176		12149100	261	283	0
TRUE	TRUE	(R)NKHEMVVYEAASAIVNLPGcSAK(E)	1	35.35	37.4249	32.35	2	Carbamidomethyl (+57)	830.083	2487.23	3	0.001237	0.497	3902		917734	261	283	0
TRUE	TRUE	(R)NKHEMVVYEAASAIVNLPGcSAK(E)	1	35.2	37.5686	24.1	2	Carbamidomethyl (+57)	830.082	2487.23	3	0.0006968	0.28	3966		797812	261	283	0
TRUE	TRUE	(R)NKHEMVVYEAASAIVNLPGcSAK(E)	1	70.25	37.5028	70.25	2	Carbamidomethyl (+57)	1244.62	2487.23	2	0.002593	1.042	3120		1784840	261	283	0
TRUE	TRUE	(R)NKHEMVVYEAASAIVNLPGcSAK(E)	1	80.81	37.6559	79.23	2	Carbamidomethyl (+57)	830.082	2487.22	3	-0.001493	-0.6001	3197		9918580	261	283	0
TRUE	TRUE	(R)NKHEMVVYEAASAIVNLPGcSAK(E)	1	33.46	37.5914	30.98	2	Carbamidomethyl (+57)	830.082	2487.22	3	-0.0009532	-0.3831	4162		765900	261	283	0
TRUE	TRUE	(R)NKHEmVVYEAASAIVNLPGcSAK(E)	1	39.63	37.7393	39.63	2	Oxidation (+16), Carbamidomethyl (+57)	1252.62	2503.22	2	-0.002822	-1.127	2816		886923	261	283	0
TRUE	TRUE	(R)NKHEmVVYEAASAIVNLPGcSAK(E)	1	69.04	37.6485	66.21	2	Oxidation (+16), Carbamidomethyl (+57)	835.415	2503.22	3	0.002802	1.119	2852		22569000	261	283	0
TRUE	TRUE	(R)NKHEMVVYEAASAIVNLPGcSAK(E)	1	32.75	37.5914	31.73	2	Carbamidomethyl (+57)	830.082	2487.22	3	-2.324e-05	-0.009341	3627		1561950	261	283	0
TRUE	TRUE	(R)NKHEMVVYEAASAIVNLPGcSAK(E)	1	37.73	37.5166	34.53	2	Carbamidomethyl (+57)	830.083	2487.23	3	0.003457	1.389	3542		2215700	261	283	0
TRUE	TRUE	(R)NKHEMVVYEAASAIVNLPGcSAK(E)	1	78.56	37.512	76.04	2	Carbamidomethyl (+57)	830.083	2487.23	3	0.002527	1.015	3133		22452100	261	283	0
TRUE	TRUE	(R)NKHEMVVYEAASAIVNLPGcSAK(E)	1	42.63	37.4935	39.48	2	Carbamidomethyl (+57)	830.081	2487.22	3	-0.003503	-1.408	3839		932149	261	283	0
TRUE	TRUE	(R)NKHEMVVYEAASAIVNLPGcSAK(E)	1	31.54	37.5914	26.08	2	Carbamidomethyl (+57)	622.813	2487.23	4	2.076e-05	0.008342	3370		1342880	261	283	0
TRUE	TRUE	(R)NKHEMVVYEAASAIVNLPGcSAK(E)	1	33.02	37.5709	30.63	2	Carbamidomethyl (+57)	830.083	2487.23	3	0.0008768	0.3524	3881		947013	261	283	0
TRUE	TRUE	(R)NKHEMVVYEAASAIVNLPGcSAK(E)	1	35.47	37.5565	31.36	2	Carbamidomethyl (+57)	830.083	2487.23	3	0.002347	0.9431	3860		884343	261	283	0
TRUE	TRUE	(R)NKHEMVVYEAASAIVNLPGcSAK(E)	1	60.35	37.6997	60.35	2	Carbamidomethyl (+57)	1244.62	2487.22	2	-0.004227	-1.699	3055		90480.6	261	283	0
TRUE	TRUE	(R)NKHEMVVYEAASAIVNLPGcSAK(E)	1	34.7	37.6767	31.87	2	Carbamidomethyl (+57)	830.082	2487.22	3	-0.001673	-0.6725	3733		1328590	261	283	0
TRUE	TRUE	(R)NKHEMVVYEAASAIVNLPGcSAK(E)	1	32.17	37.4249	29.65	2	Carbamidomethyl (+57)	830.083	2487.23	3	0.001237	0.497	4744		1016770	261	283	0
TRUE	TRUE	(R)NKHEMVVYEAASAIVNLPGcSAK(E)	1	61.45	37.6997	58.22	2	Carbamidomethyl (+57)	1244.62	2487.22	2	-0.004227	-1.699	3053		381537	261	283	0
TRUE	TRUE	(R)NKHEMVVYEAASAIVNLPGcSAK(E)	1	31.73	37.5686	30.28	2	Carbamidomethyl (+57)	622.814	2487.23	4	0.0007408	0.2977	3261		2584630	261	283	0
TRUE	TRUE	(R)NKHEMVVYEAASAIVNLPGcSAK(E)	1	30.41	37.6012	29.48	2	Carbamidomethyl (+57)	830.082	2487.23	3	0.0001568	0.063	4785		725995	261	283	0
TRUE	TRUE	(R)NKHEMVVYEAASAIVNLPGcSAK(E)	0.99	88.35	37.5028	86.54	2	Carbamidomethyl (+57)	1244.62	2487.23	2	0.002593	1.042	3077		1287910	261	283	0
TRUE	TRUE	(R)NKHEMVVYEAASAIVNLPGcSAK(E)	0.99	30.7	37.5404	29	2	Carbamidomethyl (+57)	830.083	2487.23	3	0.001057	0.4247	3606		1523680	261	283	0
TRUE	TRUE	(R)NKHEMVVYEAASAIVNLPGcSAK(E)	0.99	31.7	37.6455	28.04	2	Carbamidomethyl (+57)	830.082	2487.22	3	-0.001313	-0.5278	3712		1164860	261	283	0
TRUE	TRUE	(R)NKHEMVVYEAASAIVNLPGcSAK(E)	0.98	32.98	37.4788	32.98	2	Carbamidomethyl (+57)	830.084	2487.23	3	0.003997	1.606	4007		2491770	261	283	0
TRUE	TRUE	(R)NKHEMVVYEAASAIVNLPGcSAK(E)	0.98	27.45	37.5914	21.09	2	Carbamidomethyl (+57)	622.813	2487.23	4	2.076e-05	0.008342	3349		1606490	261	283	0
TRUE	TRUE	(R)NKHEmVVYEAASAIVNLPGcSAK(E)	0.97	26.47	37.6812	24.12	2	Oxidation (+16), Carbamidomethyl (+57)	626.812	2503.22	4	-0.0007743	-0.3092	2794		4238790	261	283	0
TRUE	TRUE	(R)NKHEMVVYEAASAIVNLPGcSAK(E)	0.97	26.64	37.5709	23.68	2	Carbamidomethyl (+57)	830.083	2487.23	3	0.0008768	0.3524	4723		1115650	261	283	0
TRUE	TRUE	(R)NKHEMVVYEAASAIVNLPGcSAK(E)	0.97	25.3	37.3949	25.01	2	Carbamidomethyl (+57)	622.814	2487.23	4	0.0005008	0.2012	4668		3716630	261	283	0
TRUE	TRUE	(R)NKHEmVVYEAASAIVNLPGcSAK(E)	0.97	24.97	37.6819	24.76	2	Oxidation (+16), Carbamidomethyl (+57)	1252.62	2503.22	2	0.0001177	0.04702	2880		282256	261	283	0
TRUE	TRUE	(R)NKHEmVVYEAASAIVNLPGcSAK(E)	0.96	28.93	37.6208	25.89	2	Oxidation (+16), Carbamidomethyl (+57)	835.415	2503.22	3	0.003162	1.263	2789		733503	261	283	0
TRUE	TRUE	(R)NKHEmVVYEAASAIVNLPGcSAK(E)	0.96	23.05	37.5274	20.6	2	Oxidation (+16), Carbamidomethyl (+57)	626.812	2503.22	4	0.0004657	0.186	2920		2700600	261	283	0
TRUE	TRUE	(R)NKHEMVVYEAASAIVNLPGcSAK(E)	0.96	24.91	37.5404	23.87	2	Carbamidomethyl (+57)	830.083	2487.23	3	0.001057	0.4247	4204		466250	261	283	0
TRUE	TRUE	(R)NKHEMVVYEAASAIVNLPGcSAK(E)	0.95	24.1	37.5397	18.75	2	Carbamidomethyl (+57)	1244.62	2487.23	2	0.001133	0.4552	3217		202120	261	283	0
TRUE	TRUE	(R)NKHEMVVYEAASAIVNLPGcSAK(E)	0.95	19.82	37.4273	17.5	2	Carbamidomethyl (+57)	830.082	2487.23	3	0.0003368	0.1353	4183		495817	261	283	0
TRUE	TRUE	(R)NKHEMVVYEAASAIVNLPGcSAK(E)	0.95	26.87	37.5289	25.83	2	Carbamidomethyl (+57)	622.814	2487.23	4	0.002461	0.989	3138		7999330	261	283	0
TRUE	TRUE	(R)NKHEMVVYEAASAIVNLPGcSAK(E)	0.95	23.66	37.5603	20.3	2	Carbamidomethyl (+57)	622.814	2487.23	4	0.0009808	0.3942	3666		521376	261	283	0
TRUE	TRUE	(R)NKHEmVVYEAASAIVNLPGcSAK(E)	0.95	21.05	37.6664	21.05	2	Oxidation (+16), Carbamidomethyl (+57)	626.812	2503.22	4	-1.425e-05	-0.005691	2941		2443650	261	283	0
TRUE	TRUE	(R)NKHEMVVYEAASAIVNLPGcSAK(E)	0.95	20.62	37.6065	19.87	2	Carbamidomethyl (+57)	622.813	2487.22	4	-0.0007392	-0.2971	3053		5328400	261	283	0
TRUE	TRUE	(R)NKHEMVVYEAASAIVNLPGcSAK(E)	0.94	21.98	37.6886	18.43	2	Carbamidomethyl (+57)	622.813	2487.22	4	-0.001219	-0.49	3645		543063	261	283	0
TRUE	TRUE	(R)NKHEMVVYEAASAIVNLPGcSAK(E)	0.93	20.46	37.4147	19.03	2	Carbamidomethyl (+57)	622.814	2487.23	4	0.001221	0.4906	3327		1923700	261	283	0
TRUE	TRUE	(R)NKHEMVVYEAASAIVNLPGcSAK(E)	0.92	17.38	37.6485	15.34	2	Carbamidomethyl (+57)	622.813	2487.22	4	-0.0004592	-0.1846	3517		747653	261	283	0
TRUE	TRUE	(R)NKHEMVVYEAASAIVNLPGcSAK(E)	0.91	16.64	37.6886	10.87	2	Carbamidomethyl (+57)	622.813	2487.22	4	-0.001219	-0.49	3432		1069390	261	283	0
TRUE	TRUE	(R)NKHEMVVYEAASAIVNLPGcSAK(E)	0.91	16.1	37.647	15.22	2	Carbamidomethyl (+57)	622.813	2487.22	4	-0.0002192	-0.08811	3240		3224160	261	283	0
TRUE	TRUE	(R)NKHEmVVYEAASAIVNLPGcSAK(E)	0.91	15.57	37.6664	15.57	2	Oxidation (+16), Carbamidomethyl (+57)	626.812	2503.22	4	-1.425e-05	-0.005691	2984		1755080	261	283	0
TRUE	TRUE	(R)NKHEmVVYEAASAIVNLPGcSAK(E)	0.91	27.63	37.7714	25.69	2	Oxidation (+16), Carbamidomethyl (+57)	626.811	2503.22	4	-0.004174	-1.667	2898		3598760	261	283	0
TRUE	TRUE	(R)NKHEMVVYEAASAIVNLPGcSAK(E)	0.9	21.37	37.676	19.89	2	Carbamidomethyl (+57)	622.813	2487.22	4	-0.001699	-0.6829	3538		665224	261	283	0
TRUE	TRUE	(K)HEMVVYEAASAIVNLPGcSAK(E)	0.98	26.82	37.4523	26.12	2	Carbamidomethyl (+57)	749.37	2245.09	3	-0.0006132	-0.273	3287		562220	263	283	0
TRUE	TRUE	(K)HEMVVYEAASAIVNLPGcSAK(E)	0.94	25.63	37.3344	24.77	2	Carbamidomethyl (+57)	749.369	2245.09	3	-0.001543	-0.6871	3309		263596	263	283	0
TRUE	TRUE	(Y)EAASAIVNLPGcSAK(E)	0.98	26.91	34.7582	26.91	1	Carbamidomethyl (+57)	744.379	1486.74	2	-0.001047	-0.7039	2255		300543	269	283	0
TRUE	TRUE	(K)ELAPAVSVLQLF(C)	1	54.22	31.8013	49.78	1		643.871	1285.73	2	-0.001242	-0.9652	4116		1322250	284	295	0	COPG2_HUMAN
TRUE	TRUE	(K)ELAPAVSVLQLFc(S)	1	48.58	34.9624	48.58	1	Carbamidomethyl (+57)	723.887	1445.76	2	7.276e-05	0.05029	4109		1858490	284	296	0	COPG2_HUMAN
TRUE	TRUE	(K)ELAPAVSVLQLFcSS(P)	0.99	29.3	36.3043	29.3	1	Carbamidomethyl (+57)	810.918	1619.82	2	-0.001187	-0.7325	4102		477477	284	298	0	COPG2_HUMAN
TRUE	TRUE	(K)ELAPAVSVLQLFcSSPK(A)	1	50.69	34.6613	47.47	2	Carbamidomethyl (+57)	615.999	1844.97	3	0.003057	1.656	4012		1006100	284	300	0	COPG2_HUMAN
TRUE	TRUE	(K)ELAPAVSVLQLFcSSPK(A)	1	50.4	35.2673	47.39	2	Carbamidomethyl (+57)	615.998	1844.97	3	0.0001168	0.06325	4113		1088480	284	300	0	COPG2_HUMAN
TRUE	TRUE	(K)ELAPAVSVLQLFcSSPK(A)	1	50.79	35.1428	47.03	2	Carbamidomethyl (+57)	615.998	1844.97	3	0.0008368	0.4533	4196		412289	284	300	0	COPG2_HUMAN
TRUE	TRUE	(K)ELAPAVSVLQLFcSSPK(A)	1	59.74	35.2673	59.28	2	Carbamidomethyl (+57)	615.998	1844.97	3	0.0001168	0.06325	4092		3796500	284	300	0	COPG2_HUMAN
TRUE	TRUE	(K)ELAPAVSVLQLFcSSPK(A)	1	57.64	35.2556	57.64	2	Carbamidomethyl (+57)	923.492	1844.97	2	-0.0005472	-0.2965	4215		890158	284	300	0	COPG2_HUMAN
TRUE	TRUE	(K)ELAPAVSVLQLFcSSPK(A)	1	54.47	35.2556	52.6	2	Carbamidomethyl (+57)	615.997	1844.97	3	-0.0004232	-0.2293	4133		734763	284	300	0	COPG2_HUMAN
TRUE	TRUE	(K)ELAPAVSVLQLFcSSPK(A)	1	54.11	35.2556	53.51	2	Carbamidomethyl (+57)	923.493	1844.97	2	-0.0001872	-0.1014	3918		822833	284	300	0	COPG2_HUMAN
TRUE	TRUE	(K)ELAPAVSVLQLFcSSPK(A)	1	46.41	35.1428	46.41	2	Carbamidomethyl (+57)	923.493	1844.97	2	0.0006728	0.3644	4256		771721	284	300	0	COPG2_HUMAN
TRUE	TRUE	(K)ELAPAVSVLQLFcSSPK(A)	1	69.58	35.2556	69.58	2	Carbamidomethyl (+57)	923.492	1844.97	2	-0.0003072	-0.1664	4236		1261490	284	300	0	COPG2_HUMAN
TRUE	TRUE	(K)ELAPAVSVLQLFcSSPK(A)	1	71.83	35.3097	65.79	2	Carbamidomethyl (+57)	923.492	1844.97	2	-0.0007872	-0.4265	4278		696547	284	300	0	COPG2_HUMAN
TRUE	TRUE	(K)ELAPAVSVLQLFcSSPK(A)	1	32.95	35.0596	31.44	2	Carbamidomethyl (+57)	615.998	1844.97	3	0.0004768	0.2583	4223		422151	284	300	0	COPG2_HUMAN
TRUE	TRUE	(K)ELAPAVSVLQLFcSSPK(A)	1	36.81	35.2634	36.1	2	Carbamidomethyl (+57)	923.492	1844.97	2	-0.001527	-0.8273	4032		306556	284	300	0	COPG2_HUMAN
TRUE	TRUE	(K)ELAPAVSVLQLFcSSPK(A)	1	60.75	34.7914	60.75	2	Carbamidomethyl (+57)	923.494	1844.97	2	0.002253	1.22	3941		401951	284	300	0	COPG2_HUMAN
TRUE	TRUE	(K)ELAPAVSVLQLFcSSPK(A)	1	93.5	35.3097	92.05	2	Carbamidomethyl (+57)	923.492	1844.97	2	-0.0007872	-0.4265	4010		1474820	284	300	0	COPG2_HUMAN
TRUE	TRUE	(K)ELAPAVSVLQLFcSSPK(A)	1	81.84	35.4145	81.84	2	Carbamidomethyl (+57)	615.997	1844.97	3	-0.001353	-0.7331	4069		201376000	284	300	0	COPG2_HUMAN
TRUE	TRUE	(K)ELAPAVSVLQLFcSSPK(A)	1	92.48	35.1428	79.81	2	Carbamidomethyl (+57)	923.493	1844.97	2	0.0009128	0.4945	4091		7973080	284	300	0	COPG2_HUMAN
TRUE	TRUE	(K)ELAPAVSVLQLFcSSPK(A)	1	93.12	35.1428	80.66	2	Carbamidomethyl (+57)	923.493	1844.97	2	0.0007928	0.4295	4113		3101540	284	300	0	COPG2_HUMAN
TRUE	TRUE	(K)ELAPAVSVLQLFcSSPK(A)	1	94.08	35.1428	92.05	2	Carbamidomethyl (+57)	923.493	1844.97	2	0.0007928	0.4295	4133		1677680	284	300	0	COPG2_HUMAN
TRUE	TRUE	(K)ELAPAVSVLQLFcSSPK(A)	1	99.61	35.3605	99.22	2	Carbamidomethyl (+57)	923.492	1844.97	2	-0.0009072	-0.4915	4195		1025400	284	300	0	COPG2_HUMAN
TRUE	TRUE	(K)ELAPAVSVLQLFcSSPK(A)	1	92.51	35.1388	92.51	2	Carbamidomethyl (+57)	923.493	1844.97	2	0.001293	0.7003	4175		1613640	284	300	0	COPG2_HUMAN
TRUE	TRUE	(K)ELAPAVSVLQLFcSSPK(A)	0.99	80.27	34.7914	79.57	2	Carbamidomethyl (+57)	923.494	1844.97	2	0.002133	1.155	4069		2922880000	284	300	0	COPG2_HUMAN
TRUE	TRUE	(K)ELAPAVSVLQLFcSSPK(A)	0.99	104.76	35.1428	92.78	2	Carbamidomethyl (+57)	923.493	1844.97	2	0.0009128	0.4945	4154		1509620	284	300	0	COPG2_HUMAN
TRUE	TRUE	(K)ELAPAVSVLQLFcSSPK(A)	0.98	27.88	35.1402	19.81	2	Carbamidomethyl (+57)	615.998	1844.97	3	0.001407	0.7621	3939		322512	284	300	0	COPG2_HUMAN
TRUE	TRUE	(K)ELAPAVSVLQLFcSSPK(A)	0.96	25.09	35.1428	24.55	2	Carbamidomethyl (+57)	615.998	1844.97	3	0.0008368	0.4533	4154		553856	284	300	0	COPG2_HUMAN
TRUE	TRUE	(K)ELAPAVSVLQLFcSSPK(A)	0.95	21.1	35.0596	11.81	2	Carbamidomethyl (+57)	615.998	1844.97	3	0.0004768	0.2583	3918		222071	284	300	0	COPG2_HUMAN
TRUE	TRUE	(K)ELAPAVSVLQLFcSSPK(A)	0.94	17.8	35.2556	17.8	2	Carbamidomethyl (+57)	615.997	1844.97	3	-0.0002432	-0.1318	3960		294895	284	300	0	COPG2_HUMAN
TRUE	TRUE	(K)ELAPAVSVLQLFcSSPKAALR(Y)	1	47.27	31.9424	41.1	2	Carbamidomethyl (+57)	753.083	2256.23	3	-0.001643	-0.728	4047		13363100	284	304	0
TRUE	TRUE	(K)ELAPAVSVLQLFcSSPKAALR(Y)	1	49.68	31.3862	48.96	2	Carbamidomethyl (+57)	1129.12	2256.23	2	0.004093	1.813	4048		641693	284	304	0
TRUE	TRUE	(K)ELAPAVSVLQLFcSSPKAALR(Y)	0.95	19.1	32.0303	1.25	2	Carbamidomethyl (+57)	565.065	2256.23	4	4.076e-05	0.01806	4050		442549	284	304	0
TRUE	TRUE	(E)LAPAVSVLQLFcSSPK(A)	0.99	27.74	33.8346	27.15	1	Carbamidomethyl (+57)	858.972	1715.93	2	0.0004328	0.2521	4045		187777	285	300	0
TRUE	TRUE	(L)APAVSVLQLFcSSPK(A)	0.94	19.23	35.293	16.93	1	Carbamidomethyl (+57)	802.429	1602.84	2	-0.0003072	-0.1916	3672		231420	286	300	0
TRUE	TRUE	(A)PAVSVLQLFcSSPK(A)	1	80.88	35.2994	65.84	1	Carbamidomethyl (+57)	766.91	1531.81	2	-0.0005672	-0.3701	4071		7081130	287	300	0
TRUE	TRUE	(R)TLNKVAMK(H)	0.99	45.39	30.3902	36.97	2		452.767	903.52	2	-0.0009019	-0.9971	1231		6220540	310	317	0	COPG2_HUMAN
TRUE	TRUE	(R)TLNKVAMK(H)	0.99	44.96	30.7115	39.72	2		452.768	903.521	2	-0.0002419	-0.2675	1251		4633660	310	317	0	COPG2_HUMAN
TRUE	TRUE	(R)TLNKVAMKHPSAVTAcNLDLENLVTDSNR(S)	1	49.08	37.0191	49.08	2	Carbamidomethyl (+57)	1071.21	3210.61	3	0.001917	0.5968	2748		2320140	310	338	0
TRUE	TRUE	(R)TLNKVAmKHPSAVTAcNLDLENLVTDSNR(S)	1	37.14	37.3094	37.14	2	Oxidation (+16), Carbamidomethyl (+57)	1076.54	3226.61	3	0.0005117	0.1586	2622		724295	310	338	0
TRUE	TRUE	(R)TLNKVAMKHPSAVTAcNLDLENLVTDSNR(S)	1	39.19	37.1592	39.19	2	Carbamidomethyl (+57)	1071.21	3210.61	3	-0.001383	-0.4307	2705		1304290	310	338	0
TRUE	TRUE	(R)TLNKVAmKHPSAVTAcNLDLENLVTDSNR(S)	1	41	37.348	41	2	Oxidation (+16), Carbamidomethyl (+57)	1076.54	3226.61	3	0.001262	0.3909	2643		808872	310	338	0
TRUE	TRUE	(R)TLNKVAMKHPSAVTAcNLDLENLVTDSNR(S)	1	47.45	37.0295	47.45	2	Carbamidomethyl (+57)	1071.21	3210.62	3	0.002637	0.821	2769		1377780	310	338	0
TRUE	TRUE	(R)TLNKVAMKHPSAVTAcNLDLENLVTDSNR(S)	1	41.23	37.1341	41.23	2	Carbamidomethyl (+57)	1071.21	3210.61	3	-0.002103	-0.6549	2726		1644100	310	338	0
TRUE	TRUE	(R)TLNKVAMKHPSAVTAcNLDLENLVTDSNR(S)	1	32.27	37.1399	31.61	2	Carbamidomethyl (+57)	803.66	3210.61	4	-0.0009592	-0.2987	2744		3654610	310	338	0
TRUE	TRUE	(R)TLNKVAmKHPSAVTAcNLDLENLVTDSNR(S)	0.99	28.32	37.3094	28.32	2	Oxidation (+16), Carbamidomethyl (+57)	1076.54	3226.61	3	0.0005117	0.1586	2664		794112	310	338	0
TRUE	TRUE	(R)TLNKVAmKHPSAVTAcNLDLENLVTDSNR(S)	0.98	26.4	37.3862	25.2	2	Oxidation (+16), Carbamidomethyl (+57)	807.659	3226.61	4	-0.001274	-0.3948	2668		1532870	310	338	0
TRUE	TRUE	(R)TLNKVAMKHPSAVTAcNLDLENLVTDSNR(S)	0.96	24.28	37.1809	13.91	2	Carbamidomethyl (+57)	803.66	3210.61	4	-0.0002392	-0.07449	2767		2236630	310	338	0
TRUE	TRUE	(R)TLNKVAmKHPSAVTAcNLDLENLVTDSNR(S)	0.95	21.44	37.3094	21.44	2	Oxidation (+16), Carbamidomethyl (+57)	807.659	3226.61	4	0.0004457	0.1381	2646		2023790	310	338	0
TRUE	TRUE	(R)TLNKVAMKHPSAVTAcNLDLENLVTDSNR(S)	0.93	23.53	37.0441	21.87	2	Carbamidomethyl (+57)	803.661	3210.61	4	0.002201	0.6852	2702		1628090	310	338	0
TRUE	TRUE	(K)VAMKHPSAVTAcN(L)	1	33.03	35.4876	31.17	1	Carbamidomethyl (+57)	693.337	1384.66	2	0.0007528	0.5432	1274		713578	314	326	0	COPG2_HUMAN
TRUE	TRUE	(K)VAmKHPSAVTAcNLDLENLVTDSNR(S)	1	50.57	37.9858	44.83	2	Oxidation (+16), Carbamidomethyl (+57)	924.455	2770.34	3	0.003812	1.375	2635		588258	314	338	0
TRUE	TRUE	(K)VAmKHPSAVTAcNLDLENLVTDSNR(S)	1	53.54	38.001	44.93	2	Oxidation (+16), Carbamidomethyl (+57)	693.592	2770.34	4	0.002106	0.7598	2689		38057700	314	338	0
TRUE	TRUE	(K)VAMKHPSAVTAcNLDLENLVTDSNR(S)	1	49.29	38.0366	41.48	2	Carbamidomethyl (+57)	919.121	2754.34	3	-0.0003032	-0.1101	2864		3172950	314	338	0
TRUE	TRUE	(K)VAmKHPSAVTAcNLDLENLVTDSNR(S)	1	49.2	37.9567	42.41	2	Oxidation (+16), Carbamidomethyl (+57)	693.593	2770.34	4	0.006706	2.42	2751		4689240	314	338	0
TRUE	TRUE	(K)VAmKHPSAVTAcNLDLENLVTDSNR(S)	1	56.11	38.0373	50.2	2	Oxidation (+16), Carbamidomethyl (+57)	693.591	2770.34	4	-0.001094	-0.3948	2709		24218600	314	338	0
TRUE	TRUE	(K)VAmKHPSAVTAcNLDLENLVTDSNR(S)	1	59.69	38.0168	50.4	2	Oxidation (+16), Carbamidomethyl (+57)	693.592	2770.34	4	-9.425e-05	-0.03401	2730		10059600	314	338	0
TRUE	TRUE	(K)VAmKHPSAVTAcNLDLENLVTDSNR(S)	1	67.11	37.9962	59.47	2	Oxidation (+16), Carbamidomethyl (+57)	924.453	2770.34	3	0.0005117	0.1847	2765		4794240	314	338	0
TRUE	TRUE	(K)VAMKHPSAVTAcNLDLENLVTDSNR(S)	1	66.7	38.0604	62.89	2	Carbamidomethyl (+57)	689.593	2754.34	4	-0.0005392	-0.1957	2774		15534400	314	338	0
TRUE	TRUE	(K)VAmKHPSAVTAcNLDLENLVTDSNR(S)	1	38.32	38.0536	31.46	2	Oxidation (+16), Carbamidomethyl (+57)	924.454	2770.34	3	0.001622	0.5852	2614		602173	314	338	0
TRUE	TRUE	(K)VAMKHPSAVTAcNLDLENLVTDSNR(S)	1	68.63	38.0983	66.92	2	Carbamidomethyl (+57)	1378.18	2754.34	2	0.001053	0.3821	2794		1670780	314	338	0
TRUE	TRUE	(K)VAMKHPSAVTAcNLDLENLVTDSNR(S)	1	43.99	38.0489	38.2	2	Carbamidomethyl (+57)	689.594	2754.35	4	0.002141	0.7769	2859		1874340	314	338	0
TRUE	TRUE	(K)VAMKHPSAVTAcNLDLENLVTDSNR(S)	1	63.47	38.0489	56.45	2	Carbamidomethyl (+57)	689.594	2754.35	4	0.002141	0.7769	2795		63195200	314	338	0
TRUE	TRUE	(K)VAmKHPSAVTAcNLDLENLVTDSNR(S)	1	83.13	37.9602	76	2	Oxidation (+16), Carbamidomethyl (+57)	924.453	2770.34	3	0.0003317	0.1197	2702		37808800	314	338	0
TRUE	TRUE	(K)VAMKHPSAVTAcNLDLENLVTDSNR(S)	1	84.24	38.0366	79.85	2	Carbamidomethyl (+57)	919.121	2754.34	3	-0.0003032	-0.1101	2839		6245060	314	338	0
TRUE	TRUE	(K)VAmKHPSAVTAcNLDLENLVTDSNR(S)	1	87.89	38.0243	77.26	2	Oxidation (+16), Carbamidomethyl (+57)	924.453	2770.34	3	0.0001517	0.05476	2722		28412700	314	338	0
TRUE	TRUE	(K)VAMKHPSAVTAcNLDLENLVTDSNR(S)	1	87.96	38.0509	85.69	2	Carbamidomethyl (+57)	919.121	2754.34	3	-0.0008432	-0.306	2818		15207600	314	338	0
TRUE	TRUE	(K)VAMKHPSAVTAcNLDLENLVTDSNR(S)	1	67.97	38.1717	62.64	2	Carbamidomethyl (+57)	689.592	2754.34	4	-0.002499	-0.9071	2816		10378200	314	338	0
TRUE	TRUE	(K)VAMKHPSAVTAcNLDLENLVTDSNR(S)	1	64.25	38.1117	58.58	2	Carbamidomethyl (+57)	689.592	2754.34	4	-0.002739	-0.9942	2837		3450380	314	338	0
TRUE	TRUE	(K)VAmKHPSAVTAcNLDLENLVTDSNR(S)	1	33.23	38.0243	26.98	2	Oxidation (+16), Carbamidomethyl (+57)	693.592	2770.34	4	0.0001457	0.05259	2777		1712590	314	338	0
TRUE	TRUE	(K)VAmKHPSAVTAcNLDLENLVTDSNR(S)	1	99.85	38.0243	91.62	2	Oxidation (+16), Carbamidomethyl (+57)	924.454	2770.34	3	0.001232	0.4445	2744		12009100	314	338	0
TRUE	TRUE	(K)VAMKHPSAVTAcNLDLENLVTDSNR(S)	0.99	43.87	38.1505	42.57	2	Carbamidomethyl (+57)	919.119	2754.33	3	-0.008913	-3.235	2887		1782640	314	338	0
TRUE	TRUE	(K)VAMKHPSAVTAcNLDLENLVTDSNR(S)	0.98	93.58	38.0909	88.75	2	Carbamidomethyl (+57)	919.123	2754.35	3	0.005007	1.817	2798		85366000	314	338	0
TRUE	TRUE	(K)VAMKHPSAVTAcNLDLENLVTDSNR(S)	0.96	117.92	38.0051	114	2	Carbamidomethyl (+57)	919.123	2754.35	3	0.003537	1.284	2777		65509900	314	338	0
TRUE	TRUE	(K)VAMKHPSAVTAcNLDLENLVTDSNR(S)	0.96	24.37	38.0922	19.15	2	Carbamidomethyl (+57)	919.121	2754.34	3	-0.001203	-0.4367	4663		222603	314	338	0
TRUE	TRUE	(K)VAmKHPSAVTAcNLDLENLVTDSNR(S)	0.92	22.41	38.0672	18.28	2	Oxidation (+16), Carbamidomethyl (+57)	924.453	2770.34	3	-0.001678	-0.6056	2660		260419	314	338	0
TRUE	TRUE	(K)HPSAVTAcNLDLENLVTD(S)	0.95	22.63	36.5581	16.74	1	Carbamidomethyl (+57)	984.97	1967.93	2	-0.0001672	-0.08494	3062		346116	318	335	0
TRUE	TRUE	(K)HPSAVTAcNLDLENLVTDSNR(S)	1	52.01	37.5005	51.02	2	Carbamidomethyl (+57)	776.041	2325.1	3	0.0002768	0.119	2843		590810	318	338	0
TRUE	TRUE	(K)HPSAVTAcNLDLENLVTDSNR(S)	1	53.1	37.5381	50.85	2	Carbamidomethyl (+57)	776.041	2325.1	3	-8.324e-05	-0.03579	3003		1122730	318	338	0
TRUE	TRUE	(K)HPSAVTAcNLDLENLVTDSNR(S)	1	53.56	37.4989	42.53	2	Carbamidomethyl (+57)	776.041	2325.1	3	-0.0008032	-0.3453	2982		1566900	318	338	0
TRUE	TRUE	(K)HPSAVTAcNLDLENLVTDSNR(S)	1	48.61	37.6641	47.06	2	Carbamidomethyl (+57)	776.044	2325.11	3	0.009607	4.13	3049		493929	318	338	0
TRUE	TRUE	(K)HPSAVTAcNLDLENLVTDSNR(S)	1	37.78	37.4359	35.7	2	Carbamidomethyl (+57)	776.042	2325.1	3	0.001027	0.4414	3024		846821	318	338	0
TRUE	TRUE	(K)HPSAVTAcNLDLENLVTDSNR(S)	1	68.85	37.3687	68.1	2	Carbamidomethyl (+57)	776.042	2325.1	3	0.0006368	0.2737	2948		2461340	318	338	0
TRUE	TRUE	(K)HPSAVTAcNLDLENLVTDSNR(S)	1	76.89	37.5686	72.74	2	Carbamidomethyl (+57)	776.041	2325.1	3	-0.0002632	-0.1132	2886		35697000	318	338	0
TRUE	TRUE	(K)HPSAVTAcNLDLENLVTDSNR(S)	1	80.19	37.5397	78.4	2	Carbamidomethyl (+57)	776.041	2325.1	3	9.676e-05	0.0416	2797		1996780	318	338	0
TRUE	TRUE	(K)HPSAVTAcNLDLENLVTDSNR(S)	1	79.98	37.5481	79.17	2	Carbamidomethyl (+57)	776.041	2325.1	3	-0.0004432	-0.1906	2907		11527300	318	338	0
TRUE	TRUE	(K)HPSAVTAcNLDLENLVTDSNR(S)	1	79.97	37.3957	78.75	2	Carbamidomethyl (+57)	776.042	2325.1	3	0.0008168	0.3511	2866		5695110	318	338	0
TRUE	TRUE	(K)HPSAVTAcNLDLENLVTDSNR(S)	1	34.83	37.4989	34.4	2	Carbamidomethyl (+57)	776.041	2325.1	3	-0.0008032	-0.3453	3121		559677	318	338	0
TRUE	TRUE	(K)HPSAVTAcNLDLENLVTDSNR(S)	1	63.29	37.632	60.25	2	Carbamidomethyl (+57)	776.042	2325.1	3	0.002677	1.151	2927		7033840	318	338	0
TRUE	TRUE	(K)HPSAVTAcNLDLENLVTDSNR(S)	1	33.19	37.3957	30.11	2	Carbamidomethyl (+57)	776.041	2325.1	3	0.0004568	0.1964	2775		370028	318	338	0
TRUE	TRUE	(K)HPSAVTAcNLDLENLVTDSNR(S)	1	99.57	37.5427	96.51	2	Carbamidomethyl (+57)	1163.56	2325.1	2	0.0001128	0.04847	2884		12148900	318	338	0
TRUE	TRUE	(K)HPSAVTAcNLDLENLVTDSNR(S)	1	101.83	37.5012	99.13	2	Carbamidomethyl (+57)	1163.56	2325.1	2	-0.0008672	-0.3728	2905		2896640	318	338	0
TRUE	TRUE	(K)HPSAVTAcNLDLENLVTDSNR(S)	0.99	37.27	37.4989	32.84	2	Carbamidomethyl (+57)	1163.56	2325.11	2	0.004753	2.043	2927		1292010	318	338	0
TRUE	TRUE	(K)HPSAVTAcNLDLENLVTDSNR(S)	0.99	30.14	37.4733	25.42	2	Carbamidomethyl (+57)	776.041	2325.1	3	-0.001373	-0.5904	2819		265309	318	338	0
TRUE	TRUE	(K)HPSAVTAcNLDLENLVTDSNR(S)	0.91	15.54	37.3957	2.44	2	Carbamidomethyl (+57)	582.283	2325.1	4	0.0004608	0.1981	2879		196251	318	338	0
TRUE	TRUE	(P)SAVTAcNLDLENLVTDSNR(S)	1	73.5	36.6708	66.94	1	Carbamidomethyl (+57)	698.004	2090.99	3	-7.324e-05	-0.03501	3058		2247800	320	338	0
TRUE	TRUE	(P)SAVTAcNLDLENLVTDSNR(S)	0.94	17.74	36.8106	13.17	1	Carbamidomethyl (+57)	1046.5	2090.99	2	-0.0007272	-0.3476	3035		91177	320	338	0
TRUE	TRUE	(P)SAVTAcNLDLENLVTDSNR(S)	0.94	158.37	37.0269	152.51	1	Carbamidomethyl (+57)	1046.5	2090.99	2	0.001453	0.6944	3057		5406740	320	338	0
TRUE	TRUE	(T)AcNLDLENLVTDSNR(S)	1	46	35.7159	45.38	1	Carbamidomethyl (+57)	867.41	1732.81	2	0.001353	0.7802	2851		124041	324	338	0
TRUE	TRUE	(A)cNLDLENLVTDSNR(S)	1	67.9	35.8411	57.62	1	Carbamidomethyl (+57)	831.892	1661.77	2	0.0006128	0.3685	2854		337166	325	338	0
TRUE	TRUE	(C)NLDLENLVTDSNR(S)	1	71.98	35.8557	48.43	1		751.876	1501.74	2	0.0001581	0.1052	2904		1001700	326	338	0
TRUE	TRUE	(C)NLDLENLVTDSNR(S)	0.93	23.63	35.6241	22.05	1		751.876	1501.74	2	0.001138	0.7573	2926		320946	326	338	0
TRUE	TRUE	(N)LDLENLVTDSNR(S)	1	40.65	34.9927	33.3	1		694.855	1387.7	2	0.0006981	0.5027	2885		895934	327	338	0
TRUE	TRUE	(N)LDLENLVTDSNR(S)	1	100.3	35.2943	83.2	1		694.854	1387.69	2	-0.0006419	-0.4623	2862		1641660	327	338	0
TRUE	TRUE	(N)RSIATLAITTLLK(T)	0.95	13.77	25	13.77	1		467.633	1399.88	3	0.0001321	0.09427	3439		279126	338	350	0	COPG2_HUMAN
TRUE	TRUE	(R)SIATLAITTLLK(T)	1	52.87	25	34.24	2		622.895	1243.78	2	-1.942e-06	-0.00156	4197		1932700	339	350	0	COPG2_HUMAN
TRUE	TRUE	(R)SIATLAITTLLK(T)	1	56.69	25	39.6	2		622.895	1243.77	2	-0.0005019	-0.4032	4094		8581620	339	350	0	COPG2_HUMAN
TRUE	TRUE	(R)SIATLAITTLLK(T)	1	55.46	25	37.72	2		622.895	1243.78	2	-0.0003619	-0.2908	3863		2077810	339	350	0	COPG2_HUMAN
TRUE	TRUE	(R)SIATLAITTLLK(T)	1	54.29	25	35.36	2		622.895	1243.78	2	-0.0002419	-0.1944	4176		2590020	339	350	0	COPG2_HUMAN
TRUE	TRUE	(R)SIATLAITTLLK(T)	1	56.75	25	41.27	2		622.895	1243.78	2	-1.942e-06	-0.00156	4217		2275480	339	350	0	COPG2_HUMAN
TRUE	TRUE	(R)SIATLAITTLLK(T)	1	57.86	25	38.37	2		622.895	1243.78	2	0.0002381	0.1912	4156		3280050	339	350	0	COPG2_HUMAN
TRUE	TRUE	(R)SIATLAITTLLK(T)	1	31.16	25	22.04	2		415.599	1243.78	3	-0.0002879	-0.2313	4054		1107670	339	350	0	COPG2_HUMAN
TRUE	TRUE	(R)SIATLAITTLLK(T)	1	37.13	25	26.03	2		622.895	1243.78	2	0.0005981	0.4805	4259		1923000	339	350	0	COPG2_HUMAN
TRUE	TRUE	(R)SIATLAITTLLK(T)	1	58.54	25	33.29	2		415.599	1243.77	3	-0.0006479	-0.5205	4032		3281480	339	350	0	COPG2_HUMAN
TRUE	TRUE	(R)SIATLAITTLLK(T)	1	65.79	25	40.71	2		622.895	1243.78	2	0.0001181	0.09484	4009		973884000	339	350	0	COPG2_HUMAN
TRUE	TRUE	(R)SIATLAITTLLK(T)	1	53.35	25	36.61	2		622.895	1243.77	2	-0.0007419	-0.596	4073		36869500	339	350	0	COPG2_HUMAN
TRUE	TRUE	(R)SIATLAITTLLK(T)	1	61.39	25	39.25	2		622.895	1243.77	2	-0.0006219	-0.4996	4239		2162600	339	350	0	COPG2_HUMAN
TRUE	TRUE	(R)SIATLAITTLLK(T)	1	64.77	25	41.44	2		622.895	1243.78	2	0.0002381	0.1912	4030		180356000	339	350	0	COPG2_HUMAN
TRUE	TRUE	(R)SIATLAITTLLK(T)	1	65.65	25	40.71	2		622.895	1243.78	2	0.0002381	0.1912	4136		3672910	339	350	0	COPG2_HUMAN
TRUE	TRUE	(R)SIATLAITTLLK(T)	1	62.84	25	43.76	2		415.599	1243.77	3	-0.0006479	-0.5205	4011		14984100	339	350	0	COPG2_HUMAN
TRUE	TRUE	(R)SIATLAITTLLK(T)	1	36.34	25	28.64	2		622.895	1243.78	2	0.0008581	0.6893	4280		1951990	339	350	0	COPG2_HUMAN
TRUE	TRUE	(R)SIATLAITTLLK(T)	1	61.61	25	40.5	2		622.895	1243.78	2	0.0005981	0.4805	4115		5081300	339	350	0	COPG2_HUMAN
TRUE	TRUE	(R)SIATLAITTLLK(T)	1	50.57	25	30.4	2		415.599	1243.77	3	-0.0009479	-0.7615	3991		5502530	339	350	0	COPG2_HUMAN
TRUE	TRUE	(R)SIATLAITTLLK(T)	1	69.64	25	44.04	2		622.895	1243.78	2	0.0003581	0.2876	3989		11013900	339	350	0	COPG2_HUMAN
TRUE	TRUE	(R)SIATLAITTLLK(T)	1	68.96	25	41.47	2		622.895	1243.78	2	0.001098	0.8821	4051		50652600	339	350	0	COPG2_HUMAN
TRUE	TRUE	(R)SIATLAITTLLKTGSESSIDR(L)	1	46.85	31.4737	39.7	2		726.405	2176.19	3	-0.001208	-0.5548	3962		2394050	339	359	0
TRUE	TRUE	(R)SIATLAITTLLKTGSESSIDR(L)	1	41.82	31.2905	32.07	2		726.405	2176.19	3	-0.0006379	-0.293	3984		1808190	339	359	0
TRUE	TRUE	(R)SIATLAITTLLKTGSESSIDR(L)	1	42.2	30.6221	42.2	2		1089.11	2176.2	2	0.001018	0.4676	3964		275818	339	359	0
TRUE	TRUE	(R)SIATLAITTLLKTGSESSIDR(L)	0.97	23.41	31.4891	18.34	2		726.405	2176.19	3	-0.0008179	-0.3757	4023		205004	339	359	0
TRUE	TRUE	(I)ATLAITTLLK(T)	1	44.26	25	34.97	1		522.836	1043.66	2	-0.001102	-1.055	3994		1855900	341	350	0	COPG2_HUMAN
TRUE	TRUE	(I)ATLAITTLLK(T)	1	29.25	25	27.8	1		522.837	1043.66	2	-0.0006019	-0.5762	4014		1213650	341	350	0	COPG2_HUMAN
TRUE	TRUE	(K)TGSESSIDRLmK(Q)	1	50.29	36.1763	45.44	2	Oxidation (+16)	670.33	1338.65	2	0.000283	0.2113	1478		925498	351	362	0
TRUE	TRUE	(K)TGSESSIDRLmK(Q)	1	55.01	35.4332	47.72	2	Oxidation (+16)	670.33	1338.64	2	-0.000457	-0.3411	1457		836172	351	362	0
TRUE	TRUE	(K)TGSESSIDRLmK(Q)	1	39.68	36.1763	39.68	2	Oxidation (+16)	670.33	1338.65	2	0.000283	0.2113	1498		1039900	351	362	0
TRUE	TRUE	(K)TGSESSIDRLMK(Q)	1	36.88	35.5823	30.29	2		441.89	1322.65	3	-0.0004979	-0.3762	1831		4742370	351	362	0
TRUE	TRUE	(K)TGSESSIDRLMK(Q)	1	38.65	36.4856	29.44	2		662.333	1322.65	2	0.0005581	0.4216	1889		373966	351	362	0
TRUE	TRUE	(K)TGSESSIDRLmK(Q)	1	71.19	36.0043	61.37	2	Oxidation (+16)	670.33	1338.64	2	-0.000337	-0.2515	1375		9948460	351	362	0
TRUE	TRUE	(K)TGSESSIDRLmK(Q)	1	35.27	36.0043	35.27	2	Oxidation (+16)	670.33	1338.64	2	-0.000337	-0.2515	1540		632062	351	362	0
TRUE	TRUE	(K)TGSESSIDRLmK(Q)	1	44.54	36.5944	39.42	2	Oxidation (+16)	670.33	1338.65	2	0.001003	0.7487	1395		821201	351	362	0
TRUE	TRUE	(K)TGSESSIDRLMK(Q)	1	69.14	36.5089	53.54	2		662.333	1322.65	2	0.0007981	0.6029	1868		1252920	351	362	0
TRUE	TRUE	(K)TGSESSIDRLMK(Q)	1	34.21	35.5823	28.66	2		441.89	1322.65	3	-0.0004979	-0.3762	1851		9258140	351	362	0
TRUE	TRUE	(K)TGSESSIDRLMK(Q)	1	76.28	35.5823	58.44	2		662.332	1322.65	2	-0.0006619	-0.5001	1847		14021900	351	362	0
TRUE	TRUE	(K)TGSESSIDRLmK(Q)	1	43.16	35.7772	37.36	2	Oxidation (+16)	670.329	1338.64	2	-0.001197	-0.8935	1519		651139	351	362	0
TRUE	TRUE	(K)TGSESSIDRLmK(Q)	0.99	28.2	36.2138	22.3	2	Oxidation (+16)	447.222	1338.64	3	-0.000313	-0.2336	1365		11194200	351	362	0
TRUE	TRUE	(K)TGSESSIDRLmK(Q)	0.99	27.8	36.1794	27.04	2	Oxidation (+16)	670.33	1338.65	2	2.305e-05	0.01721	1436		524451	351	362	0
TRUE	TRUE	(K)TGSESSIDRLmK(Q)	0.93	16.47	36.1794	16.15	2	Oxidation (+16)	670.33	1338.65	2	2.305e-05	0.01721	1560		420511	351	362	0
TRUE	TRUE	(K)QISSFMSEISDEFK(V)	1	52.11	35.3631	46.47	2		824.384	1646.75	2	0.002918	1.771	3552		287609	363	376	0
TRUE	TRUE	(K)QISSFmSEISDEFK(V)	1	46.67	34.6434	44.63	2	Oxidation (+16)	832.38	1662.74	2	-0.000177	-0.1064	2821		614683	363	376	0
TRUE	TRUE	(K)QISSFMSEISDEFK(V)	1	43.85	35.4593	32.7	2		824.383	1646.75	2	0.0004781	0.2901	3574		207212	363	376	0
TRUE	TRUE	(K)VVVVQAISALcQK(Y)	1	80.32	30.2776	78.94	2	Carbamidomethyl (+57)	707.908	1413.8	2	5.276e-05	0.03729	2896		1262930	377	389	0	COPG2_HUMAN
TRUE	TRUE	(K)VVVVQAISALcQK(Y)	0.98	23.94	30.2776	23.91	2	Carbamidomethyl (+57)	472.274	1413.8	3	-0.0001232	-0.08711	2896		531820	377	389	0	COPG2_HUMAN
TRUE	TRUE	(R)EEGGFEYKR(A)	1	62.28	32.7921	47.37	2		557.761	1113.51	2	-0.0006419	-0.576	1310		1537490	407	415	0
TRUE	TRUE	(R)EEGGFEYKR(A)	1	64.93	32.7921	51.53	2		557.761	1113.51	2	-0.0007819	-0.7016	1290		3312030	407	415	0
TRUE	TRUE	(R)AIVDcIISIIEEN(S)	1	40.73	35.5895	34.11	1	Carbamidomethyl (+57)	744.884	1487.75	2	-0.0008272	-0.5557	4101		1414340	416	428	0
TRUE	TRUE	(R)AIVDcIISIIEENSESK(E)	1	74.35	36.7997	51.08	2	Carbamidomethyl (+57)	640.659	1918.96	3	-4.324e-05	-0.02252	4085		78473000	416	432	0
TRUE	TRUE	(R)AIVDcIISIIEENSESK(E)	1	95.25	36.7997	77.5	2	Carbamidomethyl (+57)	960.485	1918.96	2	-0.0001472	-0.07669	4085		53116500	416	432	0
TRUE	TRUE	(K)ETGLSHLcEFIEDcEFTVLATR(I)	1	84.45	37.0552	84.45	2	Carbamidomethyl (+57), Carbamidomethyl (+57)	876.409	2626.2	3	-0.0008985	-0.342	4031		3736550	433	454	0
TRUE	TRUE	(K)ETGLSHLcEFIEDcEFTVLATR(I)	1	47.84	37.1717	45.28	2	Carbamidomethyl (+57), Carbamidomethyl (+57)	876.41	2626.21	3	0.003661	1.394	3582		358738	433	454	0
TRUE	TRUE	(K)ETGLSHLcEFIEDcEFTVLATR(I)	0.99	30	37.1037	30	2	Carbamidomethyl (+57), Carbamidomethyl (+57)	876.409	2626.21	3	0.0009315	0.3545	4060		217006	433	454	0
TRUE	TRUE	(K)ETGLSHLcEFIEDcEFTVLATR(I)	0.9	16	37.1046	13.31	2	Carbamidomethyl (+57), Carbamidomethyl (+57)	1314.11	2626.21	2	0.0008275	0.315	4034		619208	433	454	0
TRUE	TRUE	(R)ILHLLGQEGPK(T)	1	46.86	29.3952	36.53	2		602.856	1203.7	2	0.0002181	0.181	2332		4285110	455	465	0
TRUE	TRUE	(R)ILHLLGQEGPK(T)	1	47.97	29.3952	45.49	2		402.24	1203.7	3	0.0005421	0.45	2249		11931900	455	465	0
TRUE	TRUE	(R)ILHLLGQEGPK(T)	1	48.04	29.4052	37.63	2		602.856	1203.7	2	-0.0005019	-0.4167	2269		11929000	455	465	0
TRUE	TRUE	(R)ILHLLGQEGPK(T)	1	48.66	29.3952	37.65	2		602.856	1203.7	2	0.0005981	0.4964	2249		22256400	455	465	0
TRUE	TRUE	(R)ILHLLGQEGPK(T)	1	44.35	29.3952	39.03	2		602.856	1203.7	2	-0.0001419	-0.1178	2311		5755540	455	465	0
TRUE	TRUE	(R)ILHLLGQEGPK(T)	1	41.64	29.3952	35.23	2		602.856	1203.7	2	0.0002181	0.181	2352		3540420	455	465	0
TRUE	TRUE	(R)ILHLLGQEGPK(T)	1	50.95	29.3952	44.41	2		602.856	1203.7	2	-2.194e-05	-0.01821	2373		3038220	455	465	0
TRUE	TRUE	(R)ILHLLGQEGPK(T)	1	39.5	29.4052	34.86	2		602.856	1203.7	2	-0.0003819	-0.317	3117		280633	455	465	0
TRUE	TRUE	(R)ILHLLGQEGPK(T)	1	52.65	29.3952	48.66	2		402.24	1203.7	3	-8.794e-05	-0.073	2208		118317000	455	465	0
TRUE	TRUE	(R)ILHLLGQEGPK(T)	1	35.67	29.3952	29.66	2		602.856	1203.7	2	0.0002181	0.181	2456		1972430	455	465	0
TRUE	TRUE	(R)ILHLLGQEGPK(T)	1	55.55	29.3952	51.68	2		402.24	1203.7	3	-8.794e-05	-0.073	2228		35312200	455	465	0
TRUE	TRUE	(R)ILHLLGQEGPK(T)	1	33.28	29.3952	28.47	2		602.856	1203.7	2	9.806e-05	0.0814	2435		2241370	455	465	0
TRUE	TRUE	(R)ILHLLGQEGPK(T)	1	35.43	29.3952	29.76	2		602.856	1203.7	2	-2.194e-05	-0.01821	2187		10776500	455	465	0
TRUE	TRUE	(R)ILHLLGQEGPK(T)	1	43.17	29.3952	36.63	2		602.856	1203.7	2	0.0003381	0.2806	2291		8164830	455	465	0
TRUE	TRUE	(R)ILHLLGQEGPK(T)	1	32.05	29.3952	23.54	2		602.856	1203.7	2	9.806e-05	0.0814	2988		356026	455	465	0
TRUE	TRUE	(R)ILHLLGQEGPK(T)	1	38.96	29.4052	38.96	2		402.24	1203.7	3	-0.0005379	-0.4465	2187		9466600	455	465	0
TRUE	TRUE	(R)ILHLLGQEGPK(T)	1	60.59	29.3952	53.69	2		602.856	1203.7	2	-2.194e-05	-0.01821	2207		221553000	455	465	0
TRUE	TRUE	(R)ILHLLGQEGPK(T)	1	58.95	29.4052	53.14	2		602.856	1203.7	2	-0.0002619	-0.2174	2228		68493300	455	465	0
TRUE	TRUE	(R)ILHLLGQEGPK(T)	1	32.51	29.3952	30.63	2		602.856	1203.7	2	-2.194e-05	-0.01821	2414		2362880	455	465	0
TRUE	TRUE	(R)ILHLLGQEGPK(T)	1	34.48	29.4052	29.15	2		602.856	1203.7	2	-0.0005019	-0.4167	2477		2391900	455	465	0
TRUE	TRUE	(R)ILHLLGQEGPK(T)	1	34.04	29.4052	25.84	2		602.856	1203.7	2	-0.0006219	-0.5163	2772		596543	455	465	0
TRUE	TRUE	(R)ILHLLGQEGPK(T)	1	30.56	29.4052	25.78	2		602.856	1203.7	2	-0.0003819	-0.317	2518		1954300	455	465	0
TRUE	TRUE	(R)ILHLLGQEGPK(T)	1	39.12	29.5424	33.67	2		602.856	1203.7	2	-0.0008819	-0.7321	2750		594406	455	465	0
TRUE	TRUE	(R)ILHLLGQEGPK(T)	1	29.5	29.3952	24.79	2		602.856	1203.7	2	0.0002181	0.181	2878		406603	455	465	0
TRUE	TRUE	(R)ILHLLGQEGPK(T)	1	29.11	29.3952	27.72	2		602.856	1203.7	2	9.806e-05	0.0814	2642		936588	455	465	0
TRUE	TRUE	(R)ILHLLGQEGPK(T)	1	32.2	29.5424	28.99	2		602.856	1203.7	2	-0.0008819	-0.7321	2793		741289	455	465	0
TRUE	TRUE	(R)ILHLLGQEGPK(T)	1	28.96	29.3952	26.9	2		602.856	1203.7	2	9.806e-05	0.0814	3009		341026	455	465	0
TRUE	TRUE	(R)ILHLLGQEGPK(T)	1	36.55	29.5424	36.55	2		402.24	1203.7	3	-0.001108	-0.9197	2275		9952630	455	465	0
TRUE	TRUE	(R)ILHLLGQEGPK(T)	1	29.61	29.3952	27.37	2		602.856	1203.7	2	0.0005981	0.4964	2684		679695	455	465	0
TRUE	TRUE	(R)ILHLLGQEGPK(T)	1	29.56	29.3952	22.45	2		602.857	1203.7	2	0.0007181	0.596	2663		788178	455	465	0
TRUE	TRUE	(R)ILHLLGQEGPK(T)	1	28.15	29.3952	28	2		602.856	1203.7	2	0.0002181	0.181	3229		353651	455	465	0
TRUE	TRUE	(R)ILHLLGQEGPK(T)	1	28.92	29.4052	25.13	2		402.24	1203.7	3	-0.0007479	-0.6209	2317		3616420	455	465	0
TRUE	TRUE	(R)ILHLLGQEGPK(T)	1	39.83	29.5904	34.89	2		602.855	1203.7	2	-0.001602	-1.33	2727		756533	455	465	0
TRUE	TRUE	(R)ILHLLGQEGPK(T)	1	27.94	29.3952	27.22	2		602.857	1203.7	2	0.0007181	0.596	2923		490449	455	465	0
TRUE	TRUE	(R)ILHLLGQEGPK(T)	1	26.84	29.3952	22.41	2		602.856	1203.7	2	-2.194e-05	-0.01821	2498		2161440	455	465	0
TRUE	TRUE	(R)ILHLLGQEGPK(T)	0.99	28.99	29.5424	26.64	2		602.856	1203.7	2	-0.001122	-0.9313	2901		405746	455	465	0
TRUE	TRUE	(R)ILHLLGQEGPK(T)	0.99	29.15	29.5424	25.17	2		602.856	1203.7	2	-0.001242	-1.031	2967		450137	455	465	0
TRUE	TRUE	(R)ILHLLGQEGPK(T)	0.99	28.16	29.5424	27.89	2		602.856	1203.7	2	-0.001002	-0.8317	2561		1412210	455	465	0
TRUE	TRUE	(R)ILHLLGQEGPK(T)	0.99	25.74	29.4052	24.43	2		602.856	1203.7	2	-0.0003819	-0.317	2621		1169500	455	465	0
TRUE	TRUE	(R)ILHLLGQEGPK(T)	0.99	25.73	29.4052	22.88	2		602.856	1203.7	2	-0.0005019	-0.4167	2946		500958	455	465	0
TRUE	TRUE	(R)ILHLLGQEGPK(T)	0.99	29.65	29.93	24.73	2		602.855	1203.7	2	-0.002582	-2.143	3092		295944	455	465	0
TRUE	TRUE	(R)ILHLLGQEGPK(T)	0.98	25.66	29.5279	22.58	2		402.24	1203.7	3	-0.0008379	-0.6956	2296		5507830	455	465	0
TRUE	TRUE	(R)ILHLLGQEGPK(T)	0.98	22.83	29.3952	20.43	2		602.856	1203.7	2	9.806e-05	0.0814	2539		1742570	455	465	0
TRUE	TRUE	(R)ILHLLGQEGPK(T)	0.97	24.69	29.5424	21.64	2		602.856	1203.7	2	-0.001002	-0.8317	4185		550898	455	465	0
TRUE	TRUE	(R)ILHLLGQEGPK(T)	0.97	24.64	29.5424	24.64	2		602.856	1203.7	2	-0.001122	-0.9313	4139		511499	455	465	0
TRUE	TRUE	(R)ILHLLGQEGPK(T)	0.97	26.62	29.5761	21.57	2		602.855	1203.7	2	-0.001722	-1.429	2706		720312	455	465	0
TRUE	TRUE	(R)ILHLLGQEGPK(T)	0.95	17.68	29.3952	12.64	2		602.856	1203.7	2	9.806e-05	0.0814	3067		292098	455	465	0
TRUE	TRUE	(R)ILHLLGQEGPK(T)	0.95	22.97	29.5424	13.88	2		602.856	1203.7	2	-0.0008819	-0.7321	2394		3818720	455	465	0
TRUE	TRUE	(R)ILHLLGQEGPK(T)	0.95	16.29	29.3952	2	2		602.856	1203.7	2	9.806e-05	0.0814	2193		206462000	455	465	0
TRUE	TRUE	(R)ILHLLGQEGPK(T)	0.94	17.61	29.4052	17.2	2		602.856	1203.7	2	-0.0006219	-0.5163	3638		211638	455	465	0
TRUE	TRUE	(R)ILHLLGQEGPK(T)	0.94	14.44	29.4052	14.44	2		602.856	1203.7	2	-0.0003819	-0.317	3758		175398	455	465	0
TRUE	TRUE	(R)ILHLLGQEGPK(T)	0.94	13.55	29.3952	7.78	2		602.856	1203.7	2	9.806e-05	0.0814	2600		1769240	455	465	0
TRUE	TRUE	(R)ILHLLGQEGPK(T)	0.92	13.16	29.3952	13.16	2		602.856	1203.7	2	-0.0001419	-0.1178	3526		282204	455	465	0
TRUE	TRUE	(R)ILHLLGQEGPK(T)	0.92	23.93	29.5761	22.99	2		602.855	1203.7	2	-0.001722	-1.429	2833		519805	455	465	0
TRUE	TRUE	(R)ILHLLGQEGPK(T)	0.92	21.31	29.5424	15.29	2		602.856	1203.7	2	-0.001002	-0.8317	3170		326161	455	465	0
TRUE	TRUE	(R)ILHLLGQEGPK(T)	0.91	13.67	29.3952	13.39	2		602.857	1203.7	2	0.0007181	0.596	4032		176201	455	465	0
TRUE	TRUE	(R)ILHLLGQEGPK(T)	0.9	11.33	29.4052	11.33	2		602.856	1203.7	2	-0.0002619	-0.2174	3615		255396	455	465	0
TRUE	TRUE	(R)ILHLLGQEGPKTTNPSK(Y)	1	45.71	31.0585	45.14	2		917.016	1832.02	2	0.002318	1.265	2008		224697	455	471	0
TRUE	TRUE	(R)ILHLLGQEGPKTTNPSK(Y)	0.97	21.92	31.014	20.71	2		917.015	1832.02	2	-0.0002419	-0.132	1986		446377	455	471	0
TRUE	TRUE	(I)LHLLGQEGPK(T)	1	34.21	32.0331	23.45	1		546.314	1090.61	2	-0.0007619	-0.698	2211		1450210	456	465	0
TRUE	TRUE	(I)LHLLGQEGPK(T)	1	29.14	32.0222	18.44	1		546.314	1090.61	2	-0.0005219	-0.4781	2191		1583050	456	465	0
TRUE	TRUE	(L)HLLGQEGPK(T)	0.99	26.56	33.2181	7.16	1		489.772	977.53	2	3.806e-05	0.03889	2192		617992	457	465	0
TRUE	TRUE	(K)TTNPSKYIR(F)	1	55.61	32.531	44.44	2		540.296	1078.58	2	0.0001981	0.1835	1370		2747360	466	474	0
TRUE	TRUE	(K)TTNPSKYIR(F)	1	39.99	32.531	25.58	2		540.296	1078.58	2	-4.194e-05	-0.03885	1411		3352020	466	474	0
TRUE	TRUE	(K)TTNPSKYIR(F)	1	52.9	32.531	40.57	2		540.296	1078.58	2	0.0004381	0.4058	1390		32132400	466	474	0
TRUE	TRUE	(K)TTNPSKYIR(F)	1	40.21	32.5624	33.27	2		360.533	1078.58	3	-0.0005679	-0.5261	1394		8544260	466	474	0
TRUE	TRUE	(K)TTNPSKYIR(F)	1	40.39	32.5624	32.53	2		360.533	1078.58	3	-0.0007479	-0.6928	1374		12320200	466	474	0
TRUE	TRUE	(K)TTNPSKYIR(F)	1	31.23	32.531	19.75	2		540.296	1078.58	2	-4.194e-05	-0.03885	1431		1219960	466	474	0
TRUE	TRUE	(K)TTNPSKYIR(F)	1	31.18	32.531	30.72	2		540.296	1078.58	2	0.0005581	0.5169	1521		504680	466	474	0
TRUE	TRUE	(K)TTNPSKYIR(F)	0.99	28.06	32.5285	23.57	2		540.296	1078.58	2	-0.0001619	-0.15	1452		886541	466	474	0
TRUE	TRUE	(K)TTNPSKYIR(F)	0.95	18.22	32.5285	12.22	2		540.296	1078.58	2	-0.0004219	-0.3908	1212		571389	466	474	0
TRUE	TRUE	(K)TTNPSKYIR(F)	0.91	12.74	32.531	0	2		540.296	1078.58	2	7.806e-05	0.0723	1472		553310	466	474	0
TRUE	TRUE	(T)TNPSKYIR(F)	0.98	24.98	33.2181	17.17	1		489.772	977.529	2	-2.194e-05	-0.02242	1380		1362540	467	474	0
TRUE	TRUE	(R)VVLEHEEVR(A)	1	50.76	33.145	38.84	2		555.301	1108.59	2	-0.0004219	-0.3803	1404		33005700	480	488	0
TRUE	TRUE	(R)VVLEHEEVR(A)	1	43.52	33.1133	35.54	2		555.301	1108.59	2	7.806e-05	0.07035	1575		661206	480	488	0
TRUE	TRUE	(R)VVLEHEEVR(A)	1	43.99	33.1133	34.48	2		370.537	1108.59	3	0.0001821	0.1641	1406		61534800	480	488	0
TRUE	TRUE	(R)VVLEHEEVR(A)	1	54.82	33.1006	41.07	2		555.301	1108.59	2	-0.0003019	-0.2721	1445		5672440	480	488	0
TRUE	TRUE	(R)VVLEHEEVR(A)	1	57.41	33.1133	45.14	2		555.301	1108.59	2	-4.194e-05	-0.0378	1465		2615180	480	488	0
TRUE	TRUE	(R)VVLEHEEVR(A)	1	37.31	33.1133	24.15	2		555.301	1108.59	2	-0.0001619	-0.1459	1555		641554	480	488	0
TRUE	TRUE	(R)VVLEHEEVR(A)	1	63.78	33.1133	49	2		555.301	1108.59	2	0.0004381	0.3948	1486		1563920	480	488	0
TRUE	TRUE	(R)VVLEHEEVR(A)	1	73.09	33.1133	60.55	2		555.302	1108.59	2	0.0006781	0.6111	1424		32724900	480	488	0
TRUE	TRUE	(R)VVLEHEEVR(A)	0.99	27.7	33.1133	21.53	2		555.301	1108.59	2	-0.0001619	-0.1459	1624		499286	480	488	0
TRUE	TRUE	(R)VVLEHEEVR(A)	0.98	28.15	33.0341	22.25	2		555.301	1108.59	2	-0.0009019	-0.8129	1534		944975	480	488	0
TRUE	TRUE	(R)VVLEHEEVR(A)	0.98	25.3	33.1133	20.58	2		555.301	1108.59	2	0.0003181	0.2866	1513		1827010	480	488	0
TRUE	TRUE	(R)VVLEHEEVR(A)	0.93	18.77	33.1133	15.27	2		555.301	1108.59	2	0.0005581	0.5029	1807		244306	480	488	0
TRUE	TRUE	(R)VVLEHEEVR(A)	0.93	14.51	33.1133	11.99	2		555.301	1108.59	2	7.806e-05	0.07035	2010		202969	480	488	0
TRUE	TRUE	(R)VVLEHEEVR(A)	0.92	15.94	33.1133	15.94	2		555.301	1108.59	2	0.0004381	0.3948	1783		317040	480	488	0
TRUE	TRUE	(R)VVLEHEEVR(A)	0.9	14.7	33.1133	10.18	2		555.301	1108.59	2	0.0005581	0.5029	1669		377677	480	488	0
TRUE	TRUE	(R)VVLEHEEVR(A)	0.9	17.87	33.145	8.34	2		555.301	1108.59	2	-0.0007819	-0.7047	2122		365983	480	488	0
TRUE	TRUE	(R)VVLEHEEVRAGAVSALAK(F)	1	46.88	31.2222	39.69	2		939.527	1877.04	2	0.001838	0.9787	2166		892114	480	497	0
TRUE	TRUE	(R)VVLEHEEVRAGAVSALAK(F)	1	33.35	30.9552	33.35	2		626.686	1877.04	3	0.0003021	0.1608	2166		4819960	480	497	0
TRUE	TRUE	(R)VVLEHEEVRAGAVSALAK(F)	1	44.24	30.8672	34.35	2		939.527	1877.04	2	0.001598	0.8509	2186		675770	480	497	0
TRUE	TRUE	(R)VVLEHEEVRAGAVSALAK(F)	1	76.61	30.9552	69.74	2		939.526	1877.04	2	0.0003781	0.2013	2063		13367700	480	497	0
TRUE	TRUE	(R)VVLEHEEVRAGAVSALAK(F)	1	79.91	31.0449	71.09	2		939.526	1877.04	2	0.0008781	0.4675	2124		2654850	480	497	0
TRUE	TRUE	(R)VVLEHEEVRAGAVSALAK(F)	1	85.9	30.9447	78.65	2		939.526	1877.04	2	-0.0002219	-0.1182	2103		5568360	480	497	0
TRUE	TRUE	(R)VVLEHEEVRAGAVSALAK(F)	1	85.55	31.0449	78.69	2		939.526	1877.04	2	0.0009981	0.5314	2083		7904000	480	497	0
TRUE	TRUE	(R)VVLEHEEVRAGAVSALAK(F)	0.99	104.24	30.8672	88.81	2		939.527	1877.04	2	0.001598	0.8509	2145		1588480	480	497	0
TRUE	TRUE	(R)VVLEHEEVRAGAVSALAK(F)	0.99	25.61	30.976	25.61	2		626.686	1877.04	3	-0.0004179	-0.2225	2104		20755400	480	497	0
TRUE	TRUE	(R)VVLEHEEVRAGAVSALAK(F)	0.98	23.95	31.0209	23.95	2		626.687	1877.04	3	0.0004821	0.2567	2146		8154040	480	497	0
TRUE	TRUE	(R)VVLEHEEVRAGAVSALAK(F)	0.97	21.69	30.9552	21.69	2		626.686	1877.04	3	0.0001221	0.06499	2208		2555580	480	497	0
TRUE	TRUE	(R)VVLEHEEVRAGAVSALAK(F)	0.96	19.45	30.9552	19.45	2		626.686	1877.04	3	0.0003021	0.1608	2126		13711800	480	497	0
TRUE	TRUE	(R)VVLEHEEVRAGAVSALAK(F)	0.94	17.22	30.9447	14	2		939.526	1877.04	2	-0.0001019	-0.05428	2227		275475	480	497	0
TRUE	TRUE	(R)VVLEHEEVRAGAVSALAK(F)	0.94	14.42	30.9552	14.42	2		626.686	1877.04	3	0.0001221	0.06499	2187		3392390	480	497	0
TRUE	TRUE	(R)VVLEHEEVRAGAVSALAK(F)	0.93	16.91	31.0823	4.98	2		939.526	1877.04	2	0.0007381	0.393	2207		480557	480	497	0
TRUE	TRUE	(R)VVLEHEEVRAGAVSALAK(F)	0.92	13.45	30.9447	13.45	2		626.686	1877.04	3	-0.0002379	-0.1267	2043		4889770	480	497	0
TRUE	TRUE	(R)VVLEHEEVRAGAVSALAK(F)	0.92	13.17	31.0209	13.17	2		626.687	1877.04	3	0.0004821	0.2567	2229		1745830	480	497	0
TRUE	TRUE	(V)VLEHEEVR(A)	0.99	43.85	31.7869	27.82	1		505.767	1009.52	2	-0.0004419	-0.4373	1406		2242920	481	488	0
TRUE	TRUE	(V)LEHEEVR(A)	0.9	34.21	31.1727	12.57	1		456.233	910.451	2	-2.194e-05	-0.02407	1406		3271040	482	488	0
TRUE	TRUE	(R)AGAVSALAK(F)	1	50.24	32.9623	33.06	2		394.237	786.46	2	-0.0003419	-0.4342	1458		2326540	489	497	0
TRUE	TRUE	(R)AGAVSALAK(F)	1	51.63	32.9623	26.39	2		394.237	786.46	2	-0.0001619	-0.2056	1397		17428300	489	497	0
TRUE	TRUE	(R)AGAVSALAK(F)	1	53.64	32.9623	31.35	2		394.237	786.46	2	-0.0003419	-0.4342	1417		40335800	489	497	0
TRUE	TRUE	(R)AGAVSALAK(F)	1	56.51	32.9623	30.71	2		394.237	786.46	2	-0.0003419	-0.4342	1437		5382590	489	497	0
TRUE	TRUE	(R)AGAVSALAK(F)	1	41.66	32.9623	28.54	2		394.237	786.46	2	-0.0004019	-0.5104	1312		1702740	489	497	0
TRUE	TRUE	(R)AGAVSALAK(F)	1	36.35	32.9623	21.24	2		394.237	786.46	2	-0.0001019	-0.1295	1506		855220	489	497	0
TRUE	TRUE	(R)AGAVSALAK(F)	0.96	23.67	33.3021	10.22	2		394.237	786.46	2	0.0002181	0.2769	1872		332049	489	497	0
TRUE	TRUE	(R)AGAVSALAK(F)	0.93	16.68	32.9623	3.95	2		394.237	786.46	2	-0.0004019	-0.5104	1798		398343	489	497	0
TRUE	TRUE	(R)AGAVSALAK(F)	0.92	16.48	33.3021	5.05	2		394.238	786.46	2	0.0003981	0.5055	1843		307211	489	497	0
TRUE	TRUE	(R)AGAVSALAK(F)	0.91	13.87	32.9623	9.01	2		394.237	786.46	2	-0.0001019	-0.1295	2187		256709	489	497	0
TRUE	TRUE	(R)AGAVSALAK(F)	0.9	16.18	32.9623	2.47	2		394.237	786.46	2	-0.0004619	-0.5866	2212		246421	489	497	0
TRUE	TRUE	(R)AGAVSALAK(F)	0.9	16.14	32.9623	10.91	2		394.237	786.46	2	-0.0004619	-0.5866	2596		363144	489	497	0
TRUE	TRUE	(R)AGAVSALAK(F)	0.9	14.34	33.3021	2.63	2		394.238	786.46	2	0.0003981	0.5055	1774		498304	489	497	0
TRUE	TRUE	(K)FGAQNEEmLPSILVLLK(R)	1	56.36	34.2439	56.36	2	Oxidation (+16)	640.016	1917.03	3	-0.000773	-0.403	4071		47840600	498	514	0
[truncated: 1,128 more rows]

## Sheet: COPγ1 modified report 2
Valid	Assigned	Sequence	Prob	Mascot Ion score	Mascot Identity score	Mascot Delta Ion Score	NTT	Modifications	Observed	Actual Mass	Charge	Delta Da	Delta PPM	Retention Time	Intensity	TIC	Start	Stop	# Other Proteins	Other Proteins
[truncated: 2 more rows]

[truncated: 2 more sheets: COPγ1 peptide report 3, COPγ1 modified report 3]
