# Supplementary material for: A Novel Glycoproteomics Workflow Reveals Dynamic O-GlcNAcylation of COPγ1 as a Candidate Regulator of Protein Trafficking
Source: Front Endocrinol (Lausanne). 2018 Oct 15;9:606. doi: 10.3389/fendo.2018.00606 (PMC6232944; doi:10.3389/fendo.2018.00606)
Supplement: Supplementary file 4 [file Table_4.XLSX]

## Sheet: Enrichment test XL4.1
Bio View:Identified Proteins (2892/2929)<BR>Including 29 Decoys	Accession Number	Molecular Weight	ADH QC	ID13940 (XL4.1 +DMSO) TOTAL SPECTRAL COUNTS	ID13941 (XL4.1 +GalNAz) TOTAL SPECTRAL COUNTS
Glyceraldehyde-3-phosphate dehydrogenase OS=Mus musculus GN=Gapdh PE=1 SV=2	G3P_MOUSE	36 kDa		80	214
Fructose-bisphosphate aldolase A OS=Mus musculus GN=Aldoa PE=1 SV=2	ALDOA_MOUSE	39 kDa		109	85
Clathrin heavy chain 1 OS=Mus musculus GN=Cltc PE=1 SV=3	CLH1_MOUSE	192 kDa		87	63
Myosin-8 OS=Mus musculus GN=Myh8 PE=1 SV=2	MYH8_MOUSE	223 kDa		131
Elongation factor 2 OS=Mus musculus GN=Eef2 PE=1 SV=2	EF2_MOUSE	95 kDa		68	53
Talin-1 OS=Mus musculus GN=Tln1 PE=1 SV=2	TLN1_MOUSE	270 kDa		71	52
Pre-mRNA-processing-splicing factor 8 OS=Mus musculus GN=Prpf8 PE=1 SV=2	PRP8_MOUSE	274 kDa		68	42
Fatty acid synthase OS=Mus musculus GN=Fasn PE=1 SV=2	FAS_MOUSE	272 kDa		72	36
Serine protease inhibitor A3K OS=Mus musculus GN=Serpina3k PE=1 SV=2	SPA3K_MOUSE	47 kDa	84	15
L-lactate dehydrogenase A chain OS=Mus musculus GN=Ldha PE=1 SV=3	LDHA_MOUSE	36 kDa		48	50
Ubiquitin-like modifier-activating enzyme 1 OS=Mus musculus GN=Uba1 PE=1 SV=1	UBA1_MOUSE	118 kDa		55	47
Pyruvate kinase PKM OS=Mus musculus GN=Pkm PE=1 SV=4	KPYM_MOUSE	58 kDa		55	48
Actin, alpha cardiac muscle 1 OS=Mus musculus GN=Actc1 PE=1 SV=1	ACTC_MOUSE	42 kDa	3	59	37
Myosin-9 OS=Mus musculus GN=Myh9 PE=1 SV=4	MYH9_MOUSE	226 kDa		62	33
Host cell factor 1 OS=Mus musculus GN=Hcfc1 PE=1 SV=2	HCFC1_MOUSE	210 kDa		1	84
Valine--tRNA ligase OS=Mus musculus GN=Vars PE=2 SV=1	SYVC_MOUSE	140 kDa		53	36
Tubulin beta-5 chain OS=Mus musculus GN=Tubb5 PE=1 SV=1	TBB5_MOUSE	50 kDa		50	36
Tubulin alpha-1B chain OS=Mus musculus GN=Tuba1b PE=1 SV=2	TBA1B_MOUSE	50 kDa		52	42
Neutral alpha-glucosidase AB OS=Mus musculus GN=Ganab PE=1 SV=1	GANAB_MOUSE	107 kDa		22	63
Aldehyde dehydrogenase, mitochondrial OS=Mus musculus GN=Aldh2 PE=1 SV=1	ALDH2_MOUSE	57 kDa		52	37
Heterogeneous nuclear ribonucleoprotein U OS=Mus musculus GN=Hnrnpu PE=1 SV=1	HNRPU_MOUSE	88 kDa		50	29
Alpha-enolase OS=Mus musculus GN=Eno1 PE=1 SV=3	ENOA_MOUSE	47 kDa	1	49	33
Transketolase OS=Mus musculus GN=Tkt PE=1 SV=1	TKT_MOUSE	68 kDa		47	36
Triosephosphate isomerase OS=Mus musculus GN=Tpi1 PE=1 SV=4	TPIS_MOUSE	32 kDa		40	44
Heat shock cognate 71 kDa protein OS=Mus musculus GN=Hspa8 PE=1 SV=1	HSP7C_MOUSE	71 kDa		37	38
2-oxoglutarate dehydrogenase, mitochondrial OS=Mus musculus GN=Ogdh PE=1 SV=3	ODO1_MOUSE	116 kDa		43	34
Heterogeneous nuclear ribonucleoprotein F OS=Mus musculus GN=Hnrnpf PE=1 SV=3	HNRPF_MOUSE	46 kDa		36	35
E3 SUMO-protein ligase RanBP2 OS=Mus musculus GN=Ranbp2 PE=1 SV=2	RBP2_MOUSE	341 kDa		23	47
MICAL-like protein 2 OS=Mus musculus GN=Micall2 PE=1 SV=1	MILK2_MOUSE	108 kDa		1	77
DNA (cytosine-5)-methyltransferase 1 OS=Mus musculus GN=Dnmt1 PE=1 SV=5	DNMT1_MOUSE	183 kDa		45	24
Coatomer subunit alpha OS=Mus musculus GN=Copa PE=1 SV=2	COPA_MOUSE	138 kDa		41	28
Glucose-6-phosphate isomerase OS=Mus musculus GN=Gpi PE=1 SV=4	G6PI_MOUSE	63 kDa		36	30
Splicing factor 3B subunit 1 OS=Mus musculus GN=Sf3b1 PE=1 SV=1	SF3B1_MOUSE	146 kDa		40	28
Elongation factor 1-alpha 1 OS=Mus musculus GN=Eef1a1 PE=1 SV=3	EF1A1_MOUSE	50 kDa		39	25
ATP-dependent RNA helicase A OS=Mus musculus GN=Dhx9 PE=1 SV=2	DHX9_MOUSE	149 kDa		35	31
Lamin-B receptor OS=Mus musculus GN=Lbr PE=1 SV=2	LBR_MOUSE	71 kDa		41	23
Malate dehydrogenase, mitochondrial OS=Mus musculus GN=Mdh2 PE=1 SV=3	MDHM_MOUSE	36 kDa		43	24
Myb-binding protein 1A OS=Mus musculus GN=Mybbp1a PE=1 SV=2	MBB1A_MOUSE	152 kDa		39	24
60S ribosomal protein L4 OS=Mus musculus GN=Rpl4 PE=1 SV=3	RL4_MOUSE	47 kDa		40	25
Succinate dehydrogenase [ubiquinone] flavoprotein subunit, mitochondrial OS=Mus musculus GN=Sdha PE=1 SV=1	DHSA_MOUSE	73 kDa		35	29
Prostaglandin G/H synthase 1 OS=Mus musculus GN=Ptgs1 PE=2 SV=1	PGH1_MOUSE	69 kDa		17	44
Alcohol dehydrogenase 1 OS=Saccharomyces cerevisiae (strain ATCC 204508 / S288c) GN=ADH1 PE=1 SV=5	ADH1_YEAST	37 kDa	55
Extended synaptotagmin-1 OS=Mus musculus GN=Esyt1 PE=2 SV=2	ESYT1_MOUSE	122 kDa		35	25
Dolichyl-diphosphooligosaccharide--protein glycosyltransferase subunit STT3A OS=Mus musculus GN=Stt3a PE=1 SV=1	STT3A_MOUSE	81 kDa		22	35
ADP/ATP translocase 2 OS=Mus musculus GN=Slc25a5 PE=1 SV=3	ADT2_MOUSE	33 kDa		35	24
Endoplasmin OS=Mus musculus GN=Hsp90b1 PE=1 SV=2	ENPL_MOUSE	92 kDa		3	53
Importin subunit beta-1 OS=Mus musculus GN=Kpnb1 PE=1 SV=2	IMB1_MOUSE	97 kDa		30	21
PDZ and LIM domain protein 5 OS=Mus musculus GN=Pdlim5 PE=1 SV=4	PDLI5_MOUSE	63 kDa		19	32
Exportin-1 OS=Mus musculus GN=Xpo1 PE=1 SV=1	XPO1_MOUSE	123 kDa		33	25
Adenylyl cyclase-associated protein 1 OS=Mus musculus GN=Cap1 PE=1 SV=4	CAP1_MOUSE	52 kDa		27	29
Protein RCC2 OS=Mus musculus GN=Rcc2 PE=2 SV=1	RCC2_MOUSE	56 kDa		30	28
Protein transport protein Sec31A OS=Mus musculus GN=Sec31a PE=1 SV=2	SC31A_MOUSE	134 kDa		6	53
Actin, cytoplasmic 1 OS=Mus musculus GN=Actb PE=1 SV=1	ACTB_MOUSE (+1)	42 kDa	5	69	57
Mannosyl-oligosaccharide glucosidase OS=Mus musculus GN=Mogs PE=2 SV=1	MOGS_MOUSE	92 kDa		24	29
Nuclear pore complex protein Nup98-Nup96 OS=Mus musculus GN=Nup98 PE=1 SV=2	NUP98_MOUSE	197 kDa		11	41
Serine/threonine-protein phosphatase PP1-alpha catalytic subunit OS=Mus musculus GN=Ppp1ca PE=1 SV=1	PP1A_MOUSE	38 kDa		35	24
Nuclear pore complex protein Nup214 OS=Mus musculus GN=Nup214 PE=1 SV=2	NU214_MOUSE	213 kDa		1	55
Heterogeneous nuclear ribonucleoprotein L OS=Mus musculus GN=Hnrnpl PE=1 SV=2	HNRPL_MOUSE	64 kDa		30	23
Prolyl endopeptidase OS=Mus musculus GN=Prep PE=2 SV=1	PPCE_MOUSE	81 kDa		26	22
Bifunctional purine biosynthesis protein PURH OS=Mus musculus GN=Atic PE=1 SV=2	PUR9_MOUSE	64 kDa		30	21
Cullin-associated NEDD8-dissociated protein 1 OS=Mus musculus GN=Cand1 PE=2 SV=2	CAND1_MOUSE	136 kDa		29	22
Guanine nucleotide-binding protein subunit beta-2-like 1 OS=Mus musculus GN=Gnb2l1 PE=1 SV=3	GBLP_MOUSE	35 kDa		33	20
Heat shock protein HSP 90-alpha OS=Mus musculus GN=Hsp90aa1 PE=1 SV=4	HS90A_MOUSE	85 kDa		31	20
Ribonucleoside-diphosphate reductase large subunit OS=Mus musculus GN=Rrm1 PE=1 SV=2	RIR1_MOUSE	90 kDa		32	19
Ubiquitin-associated protein 2-like OS=Mus musculus GN=Ubap2l PE=1 SV=1	UBP2L_MOUSE	117 kDa		1	52
ATP synthase subunit alpha, mitochondrial OS=Mus musculus GN=Atp5a1 PE=1 SV=1	ATPA_MOUSE	60 kDa		25	20
Alpha-actinin-1 OS=Mus musculus GN=Actn1 PE=1 SV=1	ACTN1_MOUSE	103 kDa		27	24
CCR4-NOT transcription complex subunit 1 OS=Mus musculus GN=Cnot1 PE=1 SV=2	CNOT1_MOUSE	267 kDa		15	33
SWI/SNF-related matrix-associated actin-dependent regulator of chromatin subfamily A member 5 OS=Mus musculus GN=Smarca5 PE=1 SV=1	SMCA5_MOUSE	122 kDa		29	14
Transferrin receptor protein 1 OS=Mus musculus GN=Tfrc PE=1 SV=1	TFR1_MOUSE	86 kDa		2	50
Protein PRRC1 OS=Mus musculus GN=Prrc1 PE=2 SV=1	PRRC1_MOUSE	46 kDa			48
6-phosphofructokinase, liver type OS=Mus musculus GN=Pfkl PE=1 SV=4	K6PL_MOUSE	85 kDa		28	17
Phosphate carrier protein, mitochondrial OS=Mus musculus GN=Slc25a3 PE=1 SV=1	MPCP_MOUSE	40 kDa		23	19
E3 ubiquitin-protein ligase NEDD4 OS=Mus musculus GN=Nedd4 PE=1 SV=3	NEDD4_MOUSE	103 kDa		25	25
60S ribosomal protein L3 OS=Mus musculus GN=Rpl3 PE=2 SV=3	RL3_MOUSE	46 kDa		32	16
Aconitate hydratase, mitochondrial OS=Mus musculus GN=Aco2 PE=1 SV=1	ACON_MOUSE	85 kDa		27	19
Casein kinase II subunit alpha OS=Mus musculus GN=Csnk2a1 PE=1 SV=2	CSK21_MOUSE	45 kDa		4	42
Probable ATP-dependent RNA helicase DDX5 OS=Mus musculus GN=Ddx5 PE=1 SV=2	DDX5_MOUSE	69 kDa		18	28
Ferritin light chain 1 OS=Mus musculus GN=Ftl1 PE=1 SV=2	FRIL1_MOUSE	21 kDa		31	18
Splicing factor 3B subunit 3 OS=Mus musculus GN=Sf3b3 PE=2 SV=1	SF3B3_MOUSE	136 kDa		27	18
Ubiquitin-40S ribosomal protein S27a OS=Mus musculus GN=Rps27a PE=1 SV=2	RS27A_MOUSE	18 kDa		13	24
Putative pre-mRNA-splicing factor ATP-dependent RNA helicase DHX15 OS=Mus musculus GN=Dhx15 PE=2 SV=2	DHX15_MOUSE	91 kDa		23	23
Elongation factor 1-gamma OS=Mus musculus GN=Eef1g PE=1 SV=3	EF1G_MOUSE	50 kDa		27	16
Splicing factor 3A subunit 1 OS=Mus musculus GN=Sf3a1 PE=1 SV=1	SF3A1_MOUSE	89 kDa			43
AP-2 complex subunit beta OS=Mus musculus GN=Ap2b1 PE=1 SV=1	AP2B1_MOUSE	105 kDa		15	26
Dolichyl-diphosphooligosaccharide--protein glycosyltransferase subunit 1 OS=Mus musculus GN=Rpn1 PE=2 SV=1	RPN1_MOUSE	69 kDa		14	29
Coatomer subunit gamma-1 OS=Mus musculus GN=Copg1 PE=2 SV=1	COPG1_MOUSE	98 kDa		28	13
Importin-5 OS=Mus musculus GN=Ipo5 PE=1 SV=3	IPO5_MOUSE	124 kDa		27	16
Filamin-A OS=Mus musculus GN=Flna PE=1 SV=5	FLNA_MOUSE	281 kDa		25	13
Histone H2B type 1-B OS=Mus musculus GN=Hist1h2bb PE=1 SV=3	H2B1B_MOUSE (+7)	14 kDa		26	19
Splicing factor 1 OS=Mus musculus GN=Sf1 PE=1 SV=6	SF01_MOUSE	70 kDa		5	38
U5 small nuclear ribonucleoprotein 200 kDa helicase OS=Mus musculus GN=Snrnp200 PE=2 SV=1	U520_MOUSE	245 kDa		26	12
Phosphatidylinositol-binding clathrin assembly protein OS=Mus musculus GN=Picalm PE=1 SV=1	PICAL_MOUSE	72 kDa		1	42
Nuclear pore membrane glycoprotein 210 OS=Mus musculus GN=Nup210 PE=1 SV=2	PO210_MOUSE	204 kDa		1	39
Histone H4 OS=Mus musculus GN=Hist1h4a PE=1 SV=2	H4_MOUSE	11 kDa		27	16
Hexokinase-2 OS=Mus musculus GN=Hk2 PE=1 SV=1	HXK2_MOUSE	103 kDa		22	17
DNA topoisomerase 2-alpha OS=Mus musculus GN=Top2a PE=1 SV=2	TOP2A_MOUSE	173 kDa		23	18
Cell division cycle and apoptosis regulator protein 1 OS=Mus musculus GN=Ccar1 PE=1 SV=1	CCAR1_MOUSE	132 kDa			35
AT-rich interactive domain-containing protein 1A OS=Mus musculus GN=Arid1a PE=1 SV=1	ARI1A_MOUSE	242 kDa		1	40
Chromodomain-helicase-DNA-binding protein 4 OS=Mus musculus GN=Chd4 PE=1 SV=1	CHD4_MOUSE	218 kDa		23	13
Coronin-1A OS=Mus musculus GN=Coro1a PE=1 SV=5	COR1A_MOUSE	51 kDa		26	15
Nucleolar RNA helicase 2 OS=Mus musculus GN=Ddx21 PE=1 SV=3	DDX21_MOUSE	94 kDa		26	16
Transportin-1 OS=Mus musculus GN=Tnpo1 PE=1 SV=2	TNPO1_MOUSE	102 kDa		24	18
WD repeat-containing protein 1 OS=Mus musculus GN=Wdr1 PE=1 SV=3	WDR1_MOUSE	66 kDa		24	13
ATP-dependent RNA helicase DDX3X OS=Mus musculus GN=Ddx3x PE=1 SV=3	DDX3X_MOUSE	73 kDa		23	19
Histone H2A.J OS=Mus musculus GN=H2afj PE=2 SV=1	H2AJ_MOUSE	14 kDa		25	17
Heterogeneous nuclear ribonucleoprotein K OS=Mus musculus GN=Hnrnpk PE=1 SV=1	HNRPK_MOUSE	51 kDa		18	22
Nucleolar protein 56 OS=Mus musculus GN=Nop56 PE=1 SV=2	NOP56_MOUSE	64 kDa		18	19
Phosphoglycerate kinase 1 OS=Mus musculus GN=Pgk1 PE=1 SV=4	PGK1_MOUSE	45 kDa		21	19
Profilin-1 OS=Mus musculus GN=Pfn1 PE=1 SV=2	PROF1_MOUSE	15 kDa		26	16
Splicing factor, proline- and glutamine-rich OS=Mus musculus GN=Sfpq PE=1 SV=1	SFPQ_MOUSE	75 kDa		12	28
Dolichyl-diphosphooligosaccharide--protein glycosyltransferase subunit STT3B OS=Mus musculus GN=Stt3b PE=1 SV=2	STT3B_MOUSE	93 kDa		10	25
Transitional endoplasmic reticulum ATPase OS=Mus musculus GN=Vcp PE=1 SV=4	TERA_MOUSE	89 kDa		21	18
Thioredoxin reductase 1, cytoplasmic OS=Mus musculus GN=Txnrd1 PE=1 SV=3	TRXR1_MOUSE	67 kDa		24	16
Procollagen-lysine,2-oxoglutarate 5-dioxygenase 3 OS=Mus musculus GN=Plod3 PE=1 SV=1	PLOD3_MOUSE	85 kDa		2	39
Sister chromatid cohesion protein PDS5 homolog A OS=Mus musculus GN=Pds5a PE=3 SV=3	PDS5A_MOUSE	150 kDa		19	19
Zinc finger RNA-binding protein OS=Mus musculus GN=Zfr PE=1 SV=2	ZFR_MOUSE	117 kDa		5	33
ERO1-like protein alpha OS=Mus musculus GN=Ero1l PE=1 SV=2	ERO1A_MOUSE	54 kDa		1	36
Eukaryotic translation initiation factor 5A-1 OS=Mus musculus GN=Eif5a PE=1 SV=2	IF5A1_MOUSE	17 kDa	3	18	16
Stress-induced-phosphoprotein 1 OS=Mus musculus GN=Stip1 PE=1 SV=1	STIP1_MOUSE	63 kDa		19	17
DNA replication licensing factor MCM7 OS=Mus musculus GN=Mcm7 PE=1 SV=1	MCM7_MOUSE	81 kDa		20	13
60S ribosomal protein L6 OS=Mus musculus GN=Rpl6 PE=1 SV=3	RL6_MOUSE	34 kDa		21	16
Heterogeneous nuclear ribonucleoprotein A1 OS=Mus musculus GN=Hnrnpa1 PE=1 SV=2	ROA1_MOUSE	34 kDa		23	14
Exportin-2 OS=Mus musculus GN=Cse1l PE=2 SV=1	XPO2_MOUSE	110 kDa		19	17
4F2 cell-surface antigen heavy chain OS=Mus musculus GN=Slc3a2 PE=1 SV=1	4F2_MOUSE	58 kDa		5	32
Insulin-degrading enzyme OS=Mus musculus GN=Ide PE=1 SV=1	IDE_MOUSE	118 kDa		20	10
DNA replication licensing factor MCM6 OS=Mus musculus GN=Mcm6 PE=1 SV=1	MCM6_MOUSE	93 kDa		20	11
Nuclear pore complex protein Nup155 OS=Mus musculus GN=Nup155 PE=2 SV=1	NU155_MOUSE	155 kDa		17	16
Nuclear pore complex protein Nup160 OS=Mus musculus GN=Nup160 PE=1 SV=2	NU160_MOUSE	158 kDa		18	17
Plastin-2 OS=Mus musculus GN=Lcp1 PE=1 SV=4	PLSL_MOUSE	70 kDa		17	19
Heterogeneous nuclear ribonucleoprotein U-like protein 1 OS=Mus musculus GN=Hnrnpul1 PE=1 SV=1	HNRL1_MOUSE	96 kDa		4	31
Monofunctional C1-tetrahydrofolate synthase, mitochondrial OS=Mus musculus GN=Mthfd1l PE=1 SV=2	C1TM_MOUSE	106 kDa		21	15
Peptidyl-prolyl cis-trans isomerase A OS=Mus musculus GN=Ppia PE=1 SV=2	PPIA_MOUSE	18 kDa		22	15
Dolichyl-diphosphooligosaccharide--protein glycosyltransferase subunit 2 OS=Mus musculus GN=Rpn2 PE=2 SV=1	RPN2_MOUSE	69 kDa		13	24
Bifunctional glutamate/proline--tRNA ligase OS=Mus musculus GN=Eprs PE=1 SV=4	SYEP_MOUSE	170 kDa		19	15
Transmembrane 9 superfamily member 3 OS=Mus musculus GN=Tm9sf3 PE=1 SV=1	TM9S3_MOUSE	68 kDa		11	25
14-3-3 protein zeta/delta OS=Mus musculus GN=Ywhaz PE=1 SV=1	1433Z_MOUSE	28 kDa		22	14
Aspartate aminotransferase, mitochondrial OS=Mus musculus GN=Got2 PE=1 SV=1	AATM_MOUSE	47 kDa		23	12
Sarcoplasmic/endoplasmic reticulum calcium ATPase 2 OS=Mus musculus GN=Atp2a2 PE=1 SV=2	AT2A2_MOUSE	115 kDa		18	14
Calcium-binding mitochondrial carrier protein Aralar1 OS=Mus musculus GN=Slc25a12 PE=1 SV=1	CMC1_MOUSE	75 kDa		23	13
Eukaryotic translation initiation factor 3 subunit A OS=Mus musculus GN=Eif3a PE=1 SV=5	EIF3A_MOUSE	162 kDa		23	7
Heterogeneous nuclear ribonucleoprotein H OS=Mus musculus GN=Hnrnph1 PE=1 SV=3	HNRH1_MOUSE	49 kDa		20	23
Phosphoglycerate mutase 1 OS=Mus musculus GN=Pgam1 PE=1 SV=3	PGAM1_MOUSE	29 kDa		20	14
60S ribosomal protein L15 OS=Mus musculus GN=Rpl15 PE=2 SV=4	RL15_MOUSE	24 kDa		20	15
Arginine--tRNA ligase, cytoplasmic OS=Mus musculus GN=Rars PE=2 SV=2	SYRC_MOUSE	76 kDa		19	12
T-complex protein 1 subunit gamma OS=Mus musculus GN=Cct3 PE=1 SV=1	TCPG_MOUSE	61 kDa		20	14
Transcription intermediary factor 1-beta OS=Mus musculus GN=Trim28 PE=1 SV=3	TIF1B_MOUSE	89 kDa		25	11
Fermitin family homolog 3 OS=Mus musculus GN=Fermt3 PE=1 SV=1	URP2_MOUSE	76 kDa		18	16
RNA-binding protein 26 OS=Mus musculus GN=Rbm26 PE=1 SV=2	RBM26_MOUSE	114 kDa			31
Hypoxia up-regulated protein 1 OS=Mus musculus GN=Hyou1 PE=1 SV=1	HYOU1_MOUSE	111 kDa			32
Adenosylhomocysteinase OS=Mus musculus GN=Ahcy PE=1 SV=3	SAHH_MOUSE	48 kDa	2	14	14
DNA replication licensing factor MCM3 OS=Mus musculus GN=Mcm3 PE=1 SV=2	MCM3_MOUSE	92 kDa		18	16
40S ribosomal protein S4, X isoform OS=Mus musculus GN=Rps4x PE=2 SV=2	RS4X_MOUSE	30 kDa		18	14
D-3-phosphoglycerate dehydrogenase OS=Mus musculus GN=Phgdh PE=1 SV=3	SERA_MOUSE	57 kDa		20	16
E3 ubiquitin-protein ligase HECTD1 OS=Mus musculus GN=Hectd1 PE=1 SV=2	HECD1_MOUSE	290 kDa		2	27
Condensin complex subunit 1 OS=Mus musculus GN=Ncapd2 PE=1 SV=2	CND1_MOUSE	156 kDa		21	12
Isocitrate dehydrogenase [NADP], mitochondrial OS=Mus musculus GN=Idh2 PE=1 SV=3	IDHP_MOUSE	51 kDa		18	14
Matrin-3 OS=Mus musculus GN=Matr3 PE=1 SV=1	MATR3_MOUSE	95 kDa		15	17
ATP-citrate synthase OS=Mus musculus GN=Acly PE=1 SV=1	ACLY_MOUSE	120 kDa		18	13
DNA damage-binding protein 1 OS=Mus musculus GN=Ddb1 PE=1 SV=2	DDB1_MOUSE	127 kDa		18	14
Guanine nucleotide-binding protein G(i) subunit alpha-2 OS=Mus musculus GN=Gnai2 PE=1 SV=5	GNAI2_MOUSE	40 kDa		16	14
DNA replication licensing factor MCM2 OS=Mus musculus GN=Mcm2 PE=1 SV=3	MCM2_MOUSE	102 kDa		17	10
NADPH--cytochrome P450 reductase OS=Mus musculus GN=Por PE=1 SV=2	NCPR_MOUSE	77 kDa		18	13
26S proteasome non-ATPase regulatory subunit 6 OS=Mus musculus GN=Psmd6 PE=1 SV=1	PSMD6_MOUSE	46 kDa		19	13
60S ribosomal protein L18a OS=Mus musculus GN=Rpl18a PE=1 SV=1	RL18A_MOUSE	21 kDa		15	11
60S ribosomal protein L7 OS=Mus musculus GN=Rpl7 PE=2 SV=2	RL7_MOUSE	31 kDa		21	8
Spectrin beta chain, non-erythrocytic 1 OS=Mus musculus GN=Sptbn1 PE=1 SV=2	SPTB2_MOUSE	274 kDa		5	24
Cathepsin B OS=Mus musculus GN=Ctsb PE=1 SV=2	CATB_MOUSE	37 kDa		1	31
RNA-binding protein 14 OS=Mus musculus GN=Rbm14 PE=1 SV=1	RBM14_MOUSE	69 kDa			31
Transcriptional repressor p66-beta OS=Mus musculus GN=Gatad2b PE=1 SV=1	P66B_MOUSE	65 kDa			31
Serum albumin OS=Mus musculus GN=Alb PE=1 SV=3	ALBU_MOUSE	69 kDa	3	26	1
Ceramide synthase 2 OS=Mus musculus GN=Cers2 PE=1 SV=1	CERS2_MOUSE	45 kDa		8	22
Cofilin-1 OS=Mus musculus GN=Cfl1 PE=1 SV=3	COF1_MOUSE	19 kDa		13	17
Coatomer subunit beta OS=Mus musculus GN=Copb1 PE=1 SV=1	COPB_MOUSE	107 kDa		19	9
Histone H3.3 OS=Mus musculus GN=H3f3a PE=1 SV=2	H33_MOUSE (+1)	15 kDa		12	13
Delta-aminolevulinic acid dehydratase OS=Mus musculus GN=Alad PE=1 SV=1	HEM2_MOUSE	36 kDa		19	14
Eukaryotic initiation factor 4A-I OS=Mus musculus GN=Eif4a1 PE=1 SV=1	IF4A1_MOUSE	46 kDa		17	12
Leucine-rich PPR motif-containing protein, mitochondrial OS=Mus musculus GN=Lrpprc PE=1 SV=2	LPPRC_MOUSE	157 kDa		19	10
Cytochrome b-c1 complex subunit 1, mitochondrial OS=Mus musculus GN=Uqcrc1 PE=1 SV=2	QCR1_MOUSE	53 kDa		19	11
Vimentin OS=Mus musculus GN=Vim PE=1 SV=3	VIME_MOUSE	54 kDa		16	14
Cytoplasmic dynein 1 heavy chain 1 OS=Mus musculus GN=Dync1h1 PE=1 SV=2	DYHC1_MOUSE	532 kDa		18	7
Trifunctional enzyme subunit alpha, mitochondrial OS=Mus musculus GN=Hadha PE=1 SV=1	ECHA_MOUSE	83 kDa		16	11
Sister chromatid cohesion protein PDS5 homolog B OS=Mus musculus GN=Pds5b PE=1 SV=1	PDS5B_MOUSE	164 kDa		17	13
Polypyrimidine tract-binding protein 1 OS=Mus musculus GN=Ptbp1 PE=1 SV=2	PTBP1_MOUSE	56 kDa		17	12
Protein PRRC2C OS=Mus musculus GN=Prrc2c PE=1 SV=3	PRC2C_MOUSE	311 kDa			28
Ubiquilin-2 OS=Mus musculus GN=Ubqln2 PE=1 SV=2	UBQL2_MOUSE	67 kDa			29
Serine/threonine-protein phosphatase 2A 65 kDa regulatory subunit A alpha isoform OS=Mus musculus GN=Ppp2r1a PE=1 SV=3	2AAA_MOUSE	65 kDa		19	11
DNA mismatch repair protein Msh6 OS=Mus musculus GN=Msh6 PE=1 SV=3	MSH6_MOUSE	151 kDa		19	11
Delta-1-pyrroline-5-carboxylate synthase OS=Mus musculus GN=Aldh18a1 PE=2 SV=2	P5CS_MOUSE	87 kDa		19	11
Prenylcysteine oxidase-like OS=Mus musculus GN=Pcyox1l PE=2 SV=1	PCYXL_MOUSE	55 kDa		3	25
Pogo transposable element with ZNF domain OS=Mus musculus GN=Pogz PE=1 SV=2	POGZ_MOUSE	155 kDa		4	22
Alanine--tRNA ligase, cytoplasmic OS=Mus musculus GN=Aars PE=1 SV=1	SYAC_MOUSE	107 kDa		18	7
Very-long-chain enoyl-CoA reductase OS=Mus musculus GN=Tecr PE=1 SV=1	TECR_MOUSE	36 kDa		12	11
Voltage-dependent anion-selective channel protein 3 OS=Mus musculus GN=Vdac3 PE=1 SV=1	VDAC3_MOUSE	31 kDa		9	20
Death-inducer obliterator 1 OS=Mus musculus GN=Dido1 PE=1 SV=4	DIDO1_MOUSE	247 kDa		1	27
Histone H3.2 OS=Mus musculus GN=Hist1h3b PE=1 SV=2	H32_MOUSE	15 kDa		15	27
E1A-binding protein p400 OS=Mus musculus GN=Ep400 PE=1 SV=3	EP400_MOUSE	337 kDa			27
6-phosphogluconate dehydrogenase, decarboxylating OS=Mus musculus GN=Pgd PE=2 SV=3	6PGD_MOUSE	53 kDa		17	11
Aldo-keto reductase family 1 member C13 OS=Mus musculus GN=Akr1c13 PE=1 SV=2	AK1CD_MOUSE	37 kDa		17	11
Retinal dehydrogenase 1 OS=Mus musculus GN=Aldh1a1 PE=1 SV=5	AL1A1_MOUSE	54 kDa		16	11
Vesicular integral-membrane protein VIP36 OS=Mus musculus GN=Lman2 PE=2 SV=2	LMAN2_MOUSE	40 kDa		4	24
Pre-mRNA-processing factor 40 homolog A OS=Mus musculus GN=Prpf40a PE=1 SV=1	PR40A_MOUSE	108 kDa		3	23
Pre-mRNA-processing factor 19 OS=Mus musculus GN=Prpf19 PE=2 SV=1	PRP19_MOUSE	55 kDa		15	11
Transducin beta-like protein 3 OS=Mus musculus GN=Tbl3 PE=2 SV=1	TBL3_MOUSE	88 kDa		16	12
T-complex protein 1 subunit beta OS=Mus musculus GN=Cct2 PE=1 SV=4	TCPB_MOUSE	57 kDa		17	12
Thimet oligopeptidase OS=Mus musculus GN=Thop1 PE=1 SV=1	THOP1_MOUSE	78 kDa		19	9
Lysosomal alpha-mannosidase OS=Mus musculus GN=Man2b1 PE=2 SV=4	MA2B1_MOUSE	115 kDa			28
Nuclear pore complex protein Nup54 OS=Mus musculus GN=Nup54 PE=1 SV=1	NUP54_MOUSE	56 kDa			27
DNA-(apurinic or apyrimidinic site) lyase OS=Mus musculus GN=Apex1 PE=1 SV=2	APEX1_MOUSE	35 kDa		15	11
DNA polymerase alpha catalytic subunit OS=Mus musculus GN=Pola1 PE=1 SV=2	DPOLA_MOUSE	167 kDa		14	8
Inosine-5'-monophosphate dehydrogenase 2 OS=Mus musculus GN=Impdh2 PE=1 SV=2	IMDH2_MOUSE	56 kDa		15	12
Nucleophosmin OS=Mus musculus GN=Npm1 PE=1 SV=1	NPM_MOUSE	33 kDa		16	10
Tyrosine-protein phosphatase non-receptor type 6 OS=Mus musculus GN=Ptpn6 PE=1 SV=2	PTN6_MOUSE	68 kDa		15	12
Multifunctional protein ADE2 OS=Mus musculus GN=Paics PE=1 SV=4	PUR6_MOUSE	47 kDa		17	9
Transportin-3 OS=Mus musculus GN=Tnpo3 PE=1 SV=1	TNPO3_MOUSE	104 kDa		18	8
Protein arginine N-methyltransferase 1 OS=Mus musculus GN=Prmt1 PE=1 SV=1	ANM1_MOUSE	42 kDa		17	9
Dipeptidyl peptidase 1 OS=Mus musculus GN=Ctsc PE=2 SV=1	CATC_MOUSE	52 kDa		7	19
Hexokinase-1 OS=Mus musculus GN=Hk1 PE=1 SV=3	HXK1_MOUSE	108 kDa		17	13
Importin-7 OS=Mus musculus GN=Ipo7 PE=1 SV=2	IPO7_MOUSE	119 kDa		17	10
Leukotriene A-4 hydrolase OS=Mus musculus GN=Lta4h PE=1 SV=4	LKHA4_MOUSE	69 kDa		16	11
Ribose-phosphate pyrophosphokinase 1 OS=Mus musculus GN=Prps1 PE=1 SV=4	PRPS1_MOUSE	35 kDa		15	11
60S ribosomal protein L13a OS=Mus musculus GN=Rpl13a PE=1 SV=4	RL13A_MOUSE	23 kDa		11	9
Heterogeneous nuclear ribonucleoprotein A3 OS=Mus musculus GN=Hnrnpa3 PE=1 SV=1	ROA3_MOUSE	40 kDa		13	16
Signal recognition particle subunit SRP68 OS=Mus musculus GN=Srp68 PE=2 SV=2	SRP68_MOUSE	71 kDa		17	8
Importin-9 OS=Mus musculus GN=Ipo9 PE=1 SV=3	IPO9_MOUSE	116 kDa		16	9
Bifunctional protein NCOAT OS=Mus musculus GN=Mgea5 PE=1 SV=2	NCOAT_MOUSE	103 kDa		2	21
SEC23-interacting protein OS=Mus musculus GN=Sec23ip PE=1 SV=2	S23IP_MOUSE	111 kDa		1	24
6-phosphogluconolactonase OS=Mus musculus GN=Pgls PE=2 SV=1	6PGL_MOUSE	27 kDa		17	8
DNA (cytosine-5)-methyltransferase 3A OS=Mus musculus GN=Dnmt3a PE=1 SV=2	DNM3A_MOUSE	102 kDa		11	10
DNA polymerase delta catalytic subunit OS=Mus musculus GN=Pold1 PE=1 SV=2	DPOD1_MOUSE	124 kDa		15	10
Transcriptional regulator ERG OS=Mus musculus GN=Erg PE=1 SV=2	ERG_MOUSE	55 kDa		4	19
Fatty acyl-CoA reductase 1 OS=Mus musculus GN=Far1 PE=1 SV=1	FACR1_MOUSE	59 kDa		18	8
Farnesyl pyrophosphate synthase OS=Mus musculus GN=Fdps PE=2 SV=1	FPPS_MOUSE	41 kDa		14	10
Non-POU domain-containing octamer-binding protein OS=Mus musculus GN=Nono PE=1 SV=3	NONO_MOUSE	55 kDa		13	13
Protein disulfide-isomerase A3 OS=Mus musculus GN=Pdia3 PE=1 SV=2	PDIA3_MOUSE	57 kDa		11	12
Transcription activator BRG1 OS=Mus musculus GN=Smarca4 PE=1 SV=1	SMCA4_MOUSE	181 kDa		3	20
116 kDa U5 small nuclear ribonucleoprotein component OS=Mus musculus GN=Eftud2 PE=2 SV=1	U5S1_MOUSE	109 kDa		14	13
Nuclear receptor corepressor 1 OS=Mus musculus GN=Ncor1 PE=1 SV=1	NCOR1_MOUSE	271 kDa			19
ER membrane protein complex subunit 1 OS=Mus musculus GN=Emc1 PE=1 SV=1	EMC1_MOUSE	112 kDa			24
Coatomer subunit beta' OS=Mus musculus GN=Copb2 PE=2 SV=2	COPB2_MOUSE	102 kDa		13	10
Cytoplasmic FMR1-interacting protein 1 OS=Mus musculus GN=Cyfip1 PE=1 SV=1	CYFP1_MOUSE	145 kDa		15	7
Eukaryotic translation initiation factor 3 subunit E OS=Mus musculus GN=Eif3e PE=1 SV=1	EIF3E_MOUSE	52 kDa		14	8
Electron transfer flavoprotein subunit alpha, mitochondrial OS=Mus musculus GN=Etfa PE=1 SV=2	ETFA_MOUSE	35 kDa		14	7
Peptidyl-prolyl cis-trans isomerase FKBP4 OS=Mus musculus GN=Fkbp4 PE=1 SV=5	FKBP4_MOUSE	52 kDa		10	14
Rab GDP dissociation inhibitor beta OS=Mus musculus GN=Gdi2 PE=1 SV=1	GDIB_MOUSE	51 kDa		17	7
Heterogeneous nuclear ribonucleoprotein Q OS=Mus musculus GN=Syncrip PE=1 SV=2	HNRPQ_MOUSE	70 kDa		15	11
Metastasis-associated protein MTA1 OS=Mus musculus GN=Mta1 PE=1 SV=1	MTA1_MOUSE	81 kDa		15	8
Unconventional myosin-Ic OS=Mus musculus GN=Myo1c PE=1 SV=2	MYO1C_MOUSE	122 kDa		16	8
Proliferating cell nuclear antigen OS=Mus musculus GN=Pcna PE=1 SV=2	PCNA_MOUSE	29 kDa		14	7
GPI transamidase component PIG-T OS=Mus musculus GN=Pigt PE=1 SV=2	PIGT_MOUSE	66 kDa		6	17
40S ribosomal protein S8 OS=Mus musculus GN=Rps8 PE=1 SV=2	RS8_MOUSE	24 kDa		17	8
Small subunit processome component 20 homolog OS=Mus musculus GN=Utp20 PE=2 SV=2	UTP20_MOUSE	318 kDa		16	6
Voltage-dependent anion-selective channel protein 2 OS=Mus musculus GN=Vdac2 PE=1 SV=2	VDAC2_MOUSE	32 kDa		8	16
Lysosomal alpha-glucosidase OS=Mus musculus GN=Gaa PE=1 SV=2	LYAG_MOUSE	106 kDa			24
Mitochondrial antiviral-signaling protein OS=Mus musculus GN=Mavs PE=1 SV=1	MAVS_MOUSE	53 kDa			26
Nuclear pore glycoprotein p62 OS=Mus musculus GN=Nup62 PE=1 SV=2	NUP62_MOUSE	53 kDa			24
Nuclear envelope pore membrane protein POM 121 OS=Mus musculus GN=Pom121 PE=1 SV=2	PO121_MOUSE	121 kDa			24
RNA-binding protein 27 OS=Mus musculus GN=Rbm27 PE=2 SV=3	RBM27_MOUSE	119 kDa			27
Long-chain specific acyl-CoA dehydrogenase, mitochondrial OS=Mus musculus GN=Acadl PE=2 SV=2	ACADL_MOUSE	48 kDa		18	5
Alcohol dehydrogenase class-3 OS=Mus musculus GN=Adh5 PE=1 SV=3	ADHX_MOUSE	40 kDa		13	12
Apoptotic protease-activating factor 1 OS=Mus musculus GN=Apaf1 PE=1 SV=3	APAF_MOUSE	141 kDa		16	8
Actin-related protein 2/3 complex subunit 1B OS=Mus musculus GN=Arpc1b PE=1 SV=4	ARC1B_MOUSE	41 kDa		11	7
ATP-dependent RNA helicase DDX1 OS=Mus musculus GN=Ddx1 PE=1 SV=1	DDX1_MOUSE	83 kDa		14	10
Spliceosome RNA helicase Ddx39b OS=Mus musculus GN=Ddx39b PE=1 SV=1	DX39B_MOUSE	49 kDa		14	10
S-formylglutathione hydrolase OS=Mus musculus GN=Esd PE=2 SV=1	ESTD_MOUSE	31 kDa		13	11
Inorganic pyrophosphatase 2, mitochondrial OS=Mus musculus GN=Ppa2 PE=2 SV=1	IPYR2_MOUSE	38 kDa		13	10
Nucleolar protein 58 OS=Mus musculus GN=Nop58 PE=1 SV=1	NOP58_MOUSE	60 kDa		10	14
Nuclear pore complex protein Nup133 OS=Mus musculus GN=Nup133 PE=1 SV=2	NU133_MOUSE	129 kDa		12	7
Serine/threonine-protein phosphatase 2A catalytic subunit alpha isoform OS=Mus musculus GN=Ppp2ca PE=1 SV=1	PP2AA_MOUSE	36 kDa		9	9
60S ribosomal protein L10 OS=Mus musculus GN=Rpl10 PE=2 SV=3	RL10_MOUSE	25 kDa		12	9
Heterogeneous nuclear ribonucleoproteins A2/B1 OS=Mus musculus GN=Hnrnpa2b1 PE=1 SV=2	ROA2_MOUSE	37 kDa		16	9
40S ribosomal protein S2 OS=Mus musculus GN=Rps2 PE=1 SV=3	RS2_MOUSE	31 kDa		14	10
40S ribosomal protein S3 OS=Mus musculus GN=Rps3 PE=1 SV=1	RS3_MOUSE	27 kDa		14	10
Staphylococcal nuclease domain-containing protein 1 OS=Mus musculus GN=Snd1 PE=1 SV=1	SND1_MOUSE	102 kDa		12	11
T-complex protein 1 subunit theta OS=Mus musculus GN=Cct8 PE=1 SV=3	TCPQ_MOUSE	60 kDa		16	8
THO complex subunit 2 OS=Mus musculus GN=Thoc2 PE=2 SV=1	THOC2_MOUSE	183 kDa		13	10
Protein unc-13 homolog D OS=Mus musculus GN=Unc13d PE=1 SV=2	UN13D_MOUSE	123 kDa		13	12
Transforming growth factor beta-1 OS=Mus musculus GN=Tgfb1 PE=1 SV=1	TGFB1_MOUSE	44 kDa		1	22
Galectin-3-binding protein OS=Mus musculus GN=Lgals3bp PE=1 SV=1	LG3BP_MOUSE	64 kDa			22
Regulation of nuclear pre-mRNA domain-containing protein 2 OS=Mus musculus GN=Rprd2 PE=1 SV=1	RPRD2_MOUSE	157 kDa			24
Transcription initiation factor TFIID subunit 6 OS=Mus musculus GN=Taf6 PE=2 SV=1	TAF6_MOUSE	73 kDa			23
4-trimethylaminobutyraldehyde dehydrogenase OS=Mus musculus GN=Aldh9a1 PE=1 SV=1	AL9A1_MOUSE	54 kDa		15	8
Glutamate dehydrogenase 1, mitochondrial OS=Mus musculus GN=Glud1 PE=1 SV=1	DHE3_MOUSE	61 kDa		13	6
Dihydrolipoyl dehydrogenase, mitochondrial OS=Mus musculus GN=Dld PE=1 SV=2	DLDH_MOUSE	54 kDa		14	7
Eukaryotic translation initiation factor 3 subunit C OS=Mus musculus GN=Eif3c PE=1 SV=1	EIF3C_MOUSE	106 kDa		15	8
Eukaryotic translation initiation factor 3 subunit L OS=Mus musculus GN=Eif3l PE=1 SV=1	EIF3L_MOUSE	67 kDa		15	8
Endoplasmic reticulum metallopeptidase 1 OS=Mus musculus GN=Ermp1 PE=1 SV=2	ERMP1_MOUSE	100 kDa		7	14
Keratin, type II cytoskeletal 5 OS=Mus musculus GN=Krt5 PE=1 SV=1	K2C5_MOUSE	62 kDa		14	11
Protein-arginine deiminase type-4 OS=Mus musculus GN=Padi4 PE=2 SV=3	PADI4_MOUSE	74 kDa		13	9
Phospholipase A-2-activating protein OS=Mus musculus GN=Plaa PE=2 SV=4	PLAP_MOUSE	87 kDa		13	10
Procollagen-lysine,2-oxoglutarate 5-dioxygenase 1 OS=Mus musculus GN=Plod1 PE=1 SV=1	PLOD1_MOUSE	84 kDa		3	22
26S proteasome non-ATPase regulatory subunit 2 OS=Mus musculus GN=Psmd2 PE=1 SV=1	PSMD2_MOUSE	100 kDa		12	7
Phosphoribosylformylglycinamidine synthase OS=Mus musculus GN=Pfas PE=2 SV=1	PUR4_MOUSE	145 kDa		13	10
Histone-binding protein RBBP7 OS=Mus musculus GN=Rbbp7 PE=1 SV=1	RBBP7_MOUSE	48 kDa		13	9
40S ribosomal protein S5 OS=Mus musculus GN=Rps5 PE=2 SV=3	RS5_MOUSE	23 kDa		13	9
Septin-7 OS=Mus musculus GN=Sept7 PE=1 SV=1	SEPT7_MOUSE	51 kDa		13	10
Tubulin-specific chaperone D OS=Mus musculus GN=Tbcd PE=2 SV=1	TBCD_MOUSE	133 kDa		14	5
T-complex protein 1 subunit zeta OS=Mus musculus GN=Cct6a PE=1 SV=3	TCPZ_MOUSE	58 kDa		14	10
Prolyl 4-hydroxylase subunit alpha-1 OS=Mus musculus GN=P4ha1 PE=2 SV=2	P4HA1_MOUSE	61 kDa		3	20
PDZ and LIM domain protein 7 OS=Mus musculus GN=Pdlim7 PE=2 SV=1	PDLI7_MOUSE	50 kDa		3	17
SWI/SNF complex subunit SMARCC2 OS=Mus musculus GN=Smarcc2 PE=1 SV=2	SMRC2_MOUSE	133 kDa		2	18
Ankyrin repeat domain-containing protein 17 OS=Mus musculus GN=Ankrd17 PE=1 SV=2	ANR17_MOUSE	274 kDa			21
EMILIN-2 OS=Mus musculus GN=Emilin2 PE=1 SV=1	EMIL2_MOUSE	117 kDa			20
Integrin alpha-IIb OS=Mus musculus GN=Itga2b PE=1 SV=2	ITA2B_MOUSE	113 kDa			23
Integrin beta-2 OS=Mus musculus GN=Itgb2 PE=1 SV=2	ITB2_MOUSE	85 kDa			23
Protein phosphatase 1 regulatory subunit 12A OS=Mus musculus GN=Ppp1r12a PE=1 SV=2	MYPT1_MOUSE	115 kDa			24
Transcriptional repressor p66 alpha OS=Mus musculus GN=Gatad2a PE=1 SV=2	P66A_MOUSE	67 kDa			24
Selenium-binding protein 1 OS=Mus musculus GN=Selenbp1 PE=1 SV=2	SBP1_MOUSE	53 kDa		11	9
Sodium/potassium-transporting ATPase subunit alpha-1 OS=Mus musculus GN=Atp1a1 PE=1 SV=1	AT1A1_MOUSE	113 kDa		17	6
Bleomycin hydrolase OS=Mus musculus GN=Blmh PE=2 SV=1	BLMH_MOUSE	53 kDa		12	7
Citrate synthase, mitochondrial OS=Mus musculus GN=Cs PE=1 SV=1	CISY_MOUSE	52 kDa		10	10
Procollagen galactosyltransferase 1 OS=Mus musculus GN=Colgalt1 PE=1 SV=2	GT251_MOUSE	71 kDa		4	15
Heat shock protein 105 kDa OS=Mus musculus GN=Hsph1 PE=1 SV=2	HS105_MOUSE	96 kDa		10	12
Eukaryotic translation initiation factor 4 gamma 1 OS=Mus musculus GN=Eif4g1 PE=1 SV=1	IF4G1_MOUSE	176 kDa		7	13
Importin subunit alpha-4 OS=Mus musculus GN=Kpna3 PE=1 SV=1	IMA4_MOUSE	58 kDa		14	7
6-phosphofructokinase type C OS=Mus musculus GN=Pfkp PE=1 SV=1	K6PP_MOUSE	85 kDa		13	12
Nucleoporin NUP188 homolog OS=Mus musculus GN=Nup188 PE=1 SV=2	NU188_MOUSE	197 kDa		11	9
Ribonuclease inhibitor OS=Mus musculus GN=Rnh1 PE=1 SV=1	RINI_MOUSE	50 kDa		12	9
Septin-2 OS=Mus musculus GN=Sept2 PE=1 SV=2	SEPT2_MOUSE	42 kDa		13	9
Aspartate--tRNA ligase, cytoplasmic OS=Mus musculus GN=Dars PE=2 SV=2	SYDC_MOUSE	57 kDa		12	6
Methionine--tRNA ligase, cytoplasmic OS=Mus musculus GN=Mars PE=2 SV=1	SYMC_MOUSE	101 kDa		15	6
Tripeptidyl-peptidase 2 OS=Mus musculus GN=Tpp2 PE=2 SV=3	TPP2_MOUSE	140 kDa		16	4
Protein FAM65A OS=Mus musculus GN=Fam65a PE=1 SV=2	FA65A_MOUSE	132 kDa		1	21
Tropomyosin beta chain OS=Mus musculus GN=Tpm2 PE=1 SV=1	TPM2_MOUSE	33 kDa		16
Runt-related transcription factor 1 OS=Mus musculus GN=Runx1 PE=1 SV=1	RUNX1_MOUSE	49 kDa			20
Intersectin-2 OS=Mus musculus GN=Itsn2 PE=1 SV=2	ITSN2_MOUSE	189 kDa			21
Leucyl-cystinyl aminopeptidase OS=Mus musculus GN=Lnpep PE=1 SV=1	LCAP_MOUSE	117 kDa			21
14-3-3 protein epsilon OS=Mus musculus GN=Ywhae PE=1 SV=1	1433E_MOUSE	29 kDa		18	14
Acetyl-coenzyme A synthetase, cytoplasmic OS=Mus musculus GN=Acss2 PE=1 SV=2	ACSA_MOUSE	79 kDa		12	8
Probable cation-transporting ATPase 13A1 OS=Mus musculus GN=Atp13a1 PE=1 SV=2	AT131_MOUSE	132 kDa		11	10
Histone-arginine methyltransferase CARM1 OS=Mus musculus GN=Carm1 PE=1 SV=2	CARM1_MOUSE	66 kDa		3	18
Caspase-6 OS=Mus musculus GN=Casp6 PE=2 SV=1	CASP6_MOUSE	32 kDa		11	10
60 kDa heat shock protein, mitochondrial OS=Mus musculus GN=Hspd1 PE=1 SV=1	CH60_MOUSE	61 kDa		12	8
DNA ligase 1 OS=Mus musculus GN=Lig1 PE=1 SV=2	DNLI1_MOUSE	102 kDa		10	8
Electron transfer flavoprotein-ubiquinone oxidoreductase, mitochondrial OS=Mus musculus GN=Etfdh PE=1 SV=1	ETFD_MOUSE	68 kDa		15	6
Heat shock protein HSP 90-beta OS=Mus musculus GN=Hsp90ab1 PE=1 SV=3	HS90B_MOUSE	83 kDa		27	14
Lactoylglutathione lyase OS=Mus musculus GN=Glo1 PE=1 SV=3	LGUL_MOUSE	21 kDa		11	9
Methionine aminopeptidase 2 OS=Mus musculus GN=Metap2 PE=1 SV=1	MAP2_MOUSE	53 kDa		12	7
N-alpha-acetyltransferase 15, NatA auxiliary subunit OS=Mus musculus GN=Naa15 PE=1 SV=1	NAA15_MOUSE	101 kDa		11	8
Nuclear cap-binding protein subunit 1 OS=Mus musculus GN=Ncbp1 PE=1 SV=2	NCBP1_MOUSE	92 kDa		13	7
Nucleoside diphosphate kinase A OS=Mus musculus GN=Nme1 PE=1 SV=1	NDKA_MOUSE	17 kDa		10	12
GTP-binding nuclear protein Ran OS=Mus musculus GN=Ran PE=1 SV=3	RAN_MOUSE	24 kDa		11	7
DNA-directed RNA polymerase II subunit RPB2 OS=Mus musculus GN=Polr2b PE=2 SV=2	RPB2_MOUSE	134 kDa		18	3
Protein RRP5 homolog OS=Mus musculus GN=Pdcd11 PE=2 SV=2	RRP5_MOUSE	208 kDa		13	8
T-complex protein 1 subunit eta OS=Mus musculus GN=Cct7 PE=1 SV=1	TCPH_MOUSE	60 kDa		14	7
Disintegrin and metalloproteinase domain-containing protein 10 OS=Mus musculus GN=Adam10 PE=1 SV=2	ADA10_MOUSE	84 kDa		3	19
Solute carrier family 2, facilitated glucose transporter member 3 OS=Mus musculus GN=Slc2a3 PE=1 SV=1	GTR3_MOUSE	53 kDa		2	18
Paired amphipathic helix protein Sin3a OS=Mus musculus GN=Sin3a PE=1 SV=3	SIN3A_MOUSE	145 kDa		2	19
Ubiquitin-associated protein 2 OS=Mus musculus GN=Ubap2 PE=2 SV=1	UBAP2_MOUSE	118 kDa			19
G-protein coupled receptor 56 OS=Mus musculus GN=Gpr56 PE=1 SV=1	GPR56_MOUSE	77 kDa			17
Nodal modulator 1 OS=Mus musculus GN=Nomo1 PE=1 SV=1	NOMO1_MOUSE	133 kDa			22
Tyrosine-protein phosphatase non-receptor type 23 OS=Mus musculus GN=Ptpn23 PE=1 SV=2	PTN23_MOUSE	185 kDa			20
RNA-binding protein 25 OS=Mus musculus GN=Rbm25 PE=1 SV=2	RBM25_MOUSE	100 kDa			22
Aladin OS=Mus musculus GN=Aaas PE=1 SV=1	AAAS_MOUSE	59 kDa		15	6
Actin-related protein 2/3 complex subunit 2 OS=Mus musculus GN=Arpc2 PE=1 SV=3	ARPC2_MOUSE	34 kDa		13	5
Dedicator of cytokinesis protein 2 OS=Mus musculus GN=Dock2 PE=1 SV=3	DOCK2_MOUSE	212 kDa		8	7
Interleukin enhancer-binding factor 3 OS=Mus musculus GN=Ilf3 PE=1 SV=2	ILF3_MOUSE	96 kDa		11	8
Inorganic pyrophosphatase OS=Mus musculus GN=Ppa1 PE=1 SV=1	IPYR_MOUSE	33 kDa		11	8
Lupus La protein homolog OS=Mus musculus GN=Ssb PE=2 SV=1	LA_MOUSE	48 kDa		10	8
Mediator of RNA polymerase II transcription subunit 23 OS=Mus musculus GN=Med23 PE=1 SV=2	MED23_MOUSE	156 kDa		10	7
Nucleoporin NDC1 OS=Mus musculus GN=Ndc1 PE=2 SV=1	NDC1_MOUSE	75 kDa		13	7
Nucleolar GTP-binding protein 1 OS=Mus musculus GN=Gtpbp4 PE=2 SV=3	NOG1_MOUSE	74 kDa		14	7
tRNA (cytosine(34)-C(5))-methyltransferase OS=Mus musculus GN=Nsun2 PE=1 SV=2	NSUN2_MOUSE	85 kDa		10	9
GPI ethanolamine phosphate transferase 1 OS=Mus musculus GN=Pign PE=2 SV=2	PIGN_MOUSE	105 kDa		3	18
Proteasome subunit alpha type-1 OS=Mus musculus GN=Psma1 PE=1 SV=1	PSA1_MOUSE	30 kDa		12	9
26S proteasome non-ATPase regulatory subunit 13 OS=Mus musculus GN=Psmd13 PE=1 SV=1	PSD13_MOUSE	43 kDa		7	9
Trifunctional purine biosynthetic protein adenosine-3 OS=Mus musculus GN=Gart PE=2 SV=3	PUR2_MOUSE	108 kDa		8	10
Glycogen phosphorylase, brain form OS=Mus musculus GN=Pygb PE=1 SV=3	PYGB_MOUSE	97 kDa		11	7
Isoleucine--tRNA ligase, mitochondrial OS=Mus musculus GN=Iars2 PE=2 SV=1	SYIM_MOUSE	113 kDa		14	5
Asparagine--tRNA ligase, cytoplasmic OS=Mus musculus GN=Nars PE=1 SV=2	SYNC_MOUSE	64 kDa		11	7
Proto-oncogene vav OS=Mus musculus GN=Vav1 PE=1 SV=1	VAV_MOUSE	98 kDa		11	7
Xaa-Pro aminopeptidase 1 OS=Mus musculus GN=Xpnpep1 PE=2 SV=1	XPP1_MOUSE	70 kDa		12	8
Interferon regulatory factor 2-binding protein 2 OS=Mus musculus GN=Irf2bp2 PE=1 SV=1	I2BP2_MOUSE	59 kDa			20
Golgi reassembly-stacking protein 2 OS=Mus musculus GN=Gorasp2 PE=1 SV=3	GORS2_MOUSE	47 kDa			20
Titin OS=Mus musculus GN=Ttn PE=1 SV=1	TITIN_MOUSE	3906 kDa		14
Annexin A5 OS=Mus musculus GN=Anxa5 PE=1 SV=1	ANXA5_MOUSE	36 kDa	8	7	2
Cytosolic purine 5'-nucleotidase OS=Mus musculus GN=Nt5c2 PE=1 SV=2	5NTC_MOUSE	65 kDa		12	8
Alpha-actinin-4 OS=Mus musculus GN=Actn4 PE=1 SV=1	ACTN4_MOUSE	105 kDa		25	19
Annexin A2 OS=Mus musculus GN=Anxa2 PE=1 SV=2	ANXA2_MOUSE	39 kDa		12	7
AP-2 complex subunit alpha-2 OS=Mus musculus GN=Ap2a2 PE=1 SV=2	AP2A2_MOUSE	104 kDa		10	8
F-actin-capping protein subunit beta OS=Mus musculus GN=Capzb PE=1 SV=3	CAPZB_MOUSE	31 kDa		6	10
Catalase OS=Mus musculus GN=Cat PE=1 SV=4	CATA_MOUSE	60 kDa		10	7
Keratin, type I cytoskeletal 10 OS=Mus musculus GN=Krt10 PE=1 SV=3	K1C10_MOUSE	58 kDa		10	8
Lysophospholipid acyltransferase 5 OS=Mus musculus GN=Lpcat3 PE=1 SV=1	MBOA5_MOUSE	56 kDa		11	4
DNA replication licensing factor MCM5 OS=Mus musculus GN=Mcm5 PE=2 SV=1	MCM5_MOUSE	82 kDa		10	6
60S ribosomal protein L13 OS=Mus musculus GN=Rpl13 PE=2 SV=3	RL13_MOUSE	24 kDa		9	7
60S ribosomal protein L9 OS=Mus musculus GN=Rpl9 PE=2 SV=2	RL9_MOUSE	22 kDa		10	10
Isoleucine--tRNA ligase, cytoplasmic OS=Mus musculus GN=Iars PE=2 SV=2	SYIC_MOUSE	144 kDa		11	6
Serine--tRNA ligase, cytoplasmic OS=Mus musculus GN=Sars PE=2 SV=3	SYSC_MOUSE	58 kDa		11	7
TAR DNA-binding protein 43 OS=Mus musculus GN=Tardbp PE=1 SV=1	TADBP_MOUSE	45 kDa		12	7
T-complex protein 1 subunit alpha OS=Mus musculus GN=Tcp1 PE=1 SV=3	TCPA_MOUSE	60 kDa		10	8
Transmembrane protein 214 OS=Mus musculus GN=Tmem214 PE=2 SV=1	TM214_MOUSE	76 kDa		10	6
Vacuolar protein sorting-associated protein 35 OS=Mus musculus GN=Vps35 PE=1 SV=1	VPS35_MOUSE	92 kDa		14	6
Ribosome biogenesis protein WDR12 OS=Mus musculus GN=Wdr12 PE=2 SV=1	WDR12_MOUSE	47 kDa		10	8
Zinc finger CCCH-type antiviral protein 1 OS=Mus musculus GN=Zc3hav1 PE=1 SV=1	ZCCHV_MOUSE	107 kDa		8	8
RNA-binding protein EWS OS=Mus musculus GN=Ewsr1 PE=1 SV=2	EWS_MOUSE	68 kDa		2	17
Leukocyte surface antigen CD47 OS=Mus musculus GN=Cd47 PE=1 SV=2	CD47_MOUSE	33 kDa		1	19
Arf-GAP domain and FG repeat-containing protein 1 OS=Mus musculus GN=Agfg1 PE=1 SV=2	AGFG1_MOUSE	58 kDa			17
Cleft lip and palate transmembrane protein 1 homolog OS=Mus musculus GN=Clptm1 PE=1 SV=1	CLPT1_MOUSE	75 kDa			16
Lysine-specific demethylase 3B OS=Mus musculus GN=Kdm3b PE=1 SV=2	KDM3B_MOUSE	171 kDa			18
Transcription elongation regulator 1 OS=Mus musculus GN=Tcerg1 PE=1 SV=2	TCRG1_MOUSE	124 kDa			16
Peroxiredoxin-6 OS=Mus musculus GN=Prdx6 PE=1 SV=3	PRDX6_MOUSE	25 kDa	4	7	2
Aldose reductase OS=Mus musculus GN=Akr1b1 PE=1 SV=3	ALDR_MOUSE	36 kDa		11	8
Protein arginine N-methyltransferase 5 OS=Mus musculus GN=Prmt5 PE=1 SV=3	ANM5_MOUSE	73 kDa		10	7
Lanosterol synthase OS=Mus musculus GN=Lss PE=2 SV=2	ERG7_MOUSE	83 kDa		11	6
Zinc finger protein ZFPM1 OS=Mus musculus GN=Zfpm1 PE=1 SV=1	FOG1_MOUSE	106 kDa		10	7
Glucose-6-phosphate 1-dehydrogenase X OS=Mus musculus GN=G6pdx PE=1 SV=3	G6PD1_MOUSE	59 kDa		12	4
High mobility group protein B1 OS=Mus musculus GN=Hmgb1 PE=1 SV=2	HMGB1_MOUSE	25 kDa		8	10
Isocitrate dehydrogenase [NAD] subunit gamma 1, mitochondrial OS=Mus musculus GN=Idh3g PE=1 SV=1	IDHG1_MOUSE	43 kDa		9	8
Pyruvate dehydrogenase E1 component subunit alpha, somatic form, mitochondrial OS=Mus musculus GN=Pdha1 PE=1 SV=1	ODPA_MOUSE	43 kDa		10	9
Puromycin-sensitive aminopeptidase OS=Mus musculus GN=Npepps PE=1 SV=2	PSA_MOUSE	103 kDa		13	4
CTP synthase 1 OS=Mus musculus GN=Ctps1 PE=1 SV=2	PYRG1_MOUSE	67 kDa		12	6
60S ribosomal protein L27a OS=Mus musculus GN=Rpl27a PE=2 SV=5	RL27A_MOUSE	17 kDa		10	6
Zinc phosphodiesterase ELAC protein 2 OS=Mus musculus GN=Elac2 PE=1 SV=1	RNZ2_MOUSE	93 kDa		12	5
DNA-directed RNA polymerase I subunit RPA2 OS=Mus musculus GN=Polr1b PE=2 SV=2	RPA2_MOUSE	128 kDa		12	5
RRP12-like protein OS=Mus musculus GN=Rrp12 PE=1 SV=1	RRP12_MOUSE	143 kDa		13	4
Transaldolase OS=Mus musculus GN=Taldo1 PE=1 SV=2	TALDO_MOUSE	37 kDa		8	10
T-complex protein 1 subunit delta OS=Mus musculus GN=Cct4 PE=1 SV=3	TCPD_MOUSE	58 kDa		11	5
Mitochondrial import receptor subunit TOM70 OS=Mus musculus GN=Tomm70a PE=1 SV=2	TOM70_MOUSE	68 kDa		12	7
E3 ubiquitin-protein ligase TRIP12 OS=Mus musculus GN=Trip12 PE=1 SV=1	TRIPC_MOUSE	224 kDa		8	10
Ubiquitin-like modifier-activating enzyme 6 OS=Mus musculus GN=Uba6 PE=1 SV=1	UBA6_MOUSE	118 kDa		11	5
Programmed cell death 6-interacting protein OS=Mus musculus GN=Pdcd6ip PE=1 SV=3	PDC6I_MOUSE	96 kDa		1	17
Signal transducer and activator of transcription 3 OS=Mus musculus GN=Stat3 PE=1 SV=2	STAT3_MOUSE	88 kDa			15
Alpha-actinin-2 OS=Mus musculus GN=Actn2 PE=1 SV=2	ACTN2_MOUSE	104 kDa		26
Forkhead box protein K1 OS=Mus musculus GN=Foxk1 PE=1 SV=2	FOXK1_MOUSE	75 kDa			18
Nuclear factor related to kappa-B-binding protein OS=Mus musculus GN=Nfrkb PE=2 SV=1	NFRKB_MOUSE	139 kDa			17
Poly(U)-binding-splicing factor PUF60 OS=Mus musculus GN=Puf60 PE=2 SV=2	PUF60_MOUSE	60 kDa			19
Histone deacetylase complex subunit SAP130 OS=Mus musculus GN=Sap130 PE=1 SV=2	SP130_MOUSE	111 kDa			13
Tripeptidyl-peptidase 1 OS=Mus musculus GN=Tpp1 PE=1 SV=2	TPP1_MOUSE	61 kDa			17
Serine/threonine-protein kinase WNK1 OS=Mus musculus GN=Wnk1 PE=1 SV=2	WNK1_MOUSE	251 kDa			19
Acetyl-CoA carboxylase 1 OS=Mus musculus GN=Acaca PE=1 SV=1	ACACA_MOUSE	265 kDa		10	4
Peroxisomal multifunctional enzyme type 2 OS=Mus musculus GN=Hsd17b4 PE=1 SV=3	DHB4_MOUSE	79 kDa		11	6
Protein diaphanous homolog 1 OS=Mus musculus GN=Diaph1 PE=1 SV=1	DIAP1_MOUSE	139 kDa		10	7
DnaJ homolog subfamily C member 10 OS=Mus musculus GN=Dnajc10 PE=1 SV=2	DJC10_MOUSE	91 kDa		5	12
Fatty acid desaturase 1 OS=Mus musculus GN=Fads1 PE=2 SV=1	FADS1_MOUSE	52 kDa		10	5
Serine hydroxymethyltransferase, cytosolic OS=Mus musculus GN=Shmt1 PE=1 SV=3	GLYC_MOUSE	53 kDa		11	6
Glutathione reductase, mitochondrial OS=Mus musculus GN=Gsr PE=2 SV=3	GSHR_MOUSE	54 kDa		9	9
Eukaryotic translation initiation factor 2 subunit 3, X-linked OS=Mus musculus GN=Eif2s3x PE=1 SV=2	IF2G_MOUSE	51 kDa		7	7
Lamina-associated polypeptide 2, isoforms alpha/zeta OS=Mus musculus GN=Tmpo PE=1 SV=4	LAP2A_MOUSE	75 kDa		5	13
Galectin-1 OS=Mus musculus GN=Lgals1 PE=1 SV=3	LEG1_MOUSE	15 kDa		11	7
Mitochondrial carrier homolog 2 OS=Mus musculus GN=Mtch2 PE=1 SV=1	MTCH2_MOUSE	33 kDa		10	7
Polyadenylate-binding protein 1 OS=Mus musculus GN=Pabpc1 PE=1 SV=2	PABP1_MOUSE	71 kDa		7	10
Protein disulfide-isomerase OS=Mus musculus GN=P4hb PE=1 SV=2	PDIA1_MOUSE	57 kDa		7	5
Pescadillo homolog OS=Mus musculus GN=Pes1 PE=1 SV=1	PESC_MOUSE	68 kDa		10	6
Serine/threonine-protein phosphatase 6 catalytic subunit OS=Mus musculus GN=Ppp6c PE=2 SV=1	PPP6_MOUSE	35 kDa		10	4
Phosphatidylinositide phosphatase SAC1 OS=Mus musculus GN=Sacm1l PE=2 SV=1	SAC1_MOUSE	67 kDa		12	5
Splicing factor 3A subunit 2 OS=Mus musculus GN=Sf3a2 PE=2 SV=2	SF3A2_MOUSE	50 kDa		6	6
Structural maintenance of chromosomes flexible hinge domain-containing protein 1 OS=Mus musculus GN=Smchd1 PE=1 SV=2	SMHD1_MOUSE	226 kDa		8	6
Phenylalanine--tRNA ligase beta subunit OS=Mus musculus GN=Farsb PE=2 SV=2	SYFB_MOUSE	66 kDa		10	7
Leucine--tRNA ligase, cytoplasmic OS=Mus musculus GN=Lars PE=2 SV=2	SYLC_MOUSE	134 kDa		8	6
Tryptophan--tRNA ligase, cytoplasmic OS=Mus musculus GN=Wars PE=1 SV=2	SYWC_MOUSE	54 kDa		8	7
ATP synthase subunit beta, mitochondrial OS=Mus musculus GN=Atp5b PE=1 SV=2	ATPB_MOUSE	56 kDa		13	3
Thioredoxin domain-containing protein 5 OS=Mus musculus GN=Txndc5 PE=1 SV=2	TXND5_MOUSE	46 kDa		2	15
Elongator complex protein 2 OS=Mus musculus GN=Elp2 PE=1 SV=1	ELP2_MOUSE	93 kDa		15	1
E3 ubiquitin-protein ligase TRIM33 OS=Mus musculus GN=Trim33 PE=1 SV=2	TRI33_MOUSE	124 kDa		1	16
E3 ubiquitin-protein ligase RBBP6 OS=Mus musculus GN=Rbbp6 PE=1 SV=5	RBBP6_MOUSE	200 kDa			17
Golgi apparatus protein 1 OS=Mus musculus GN=Glg1 PE=1 SV=1	GSLG1_MOUSE	134 kDa			18
H-2 class I histocompatibility antigen, D-K alpha chain OS=Mus musculus GN=H2-D1 PE=1 SV=1	HA13_MOUSE	41 kDa			17
Integrin beta-1 OS=Mus musculus GN=Itgb1 PE=1 SV=1	ITB1_MOUSE	88 kDa			17
Beta-mannosidase OS=Mus musculus GN=Manba PE=2 SV=1	MANBA_MOUSE	101 kDa			17
Nucleoporin p58/p45 OS=Mus musculus GN=Nupl1 PE=1 SV=1	NUPL1_MOUSE	59 kDa			14
Aminoacyl tRNA synthase complex-interacting multifunctional protein 2 OS=Mus musculus GN=Aimp2 PE=1 SV=2	AIMP2_MOUSE	35 kDa		9	8
Calreticulin OS=Mus musculus GN=Calr PE=1 SV=1	CALR_MOUSE	48 kDa		8	7
Condensin-2 complex subunit G2 OS=Mus musculus GN=Ncapg2 PE=2 SV=2	CNDG2_MOUSE	131 kDa		8	7
Aspartyl aminopeptidase OS=Mus musculus GN=Dnpep PE=2 SV=2	DNPEP_MOUSE	52 kDa		9	6
ELAV-like protein 1 OS=Mus musculus GN=Elavl1 PE=1 SV=2	ELAV1_MOUSE	36 kDa		5	11
Glycerol-3-phosphate dehydrogenase, mitochondrial OS=Mus musculus GN=Gpd2 PE=1 SV=2	GPDM_MOUSE	81 kDa		10	5
Heat shock 70 kDa protein 4 OS=Mus musculus GN=Hspa4 PE=1 SV=1	HSP74_MOUSE	94 kDa		9	8
Alpha-mannosidase 2 OS=Mus musculus GN=Man2a1 PE=1 SV=2	MA2A1_MOUSE	132 kDa		7	10
Protein-methionine sulfoxide oxidase MICAL1 OS=Mus musculus GN=Mical1 PE=1 SV=1	MICA1_MOUSE	117 kDa		10	4
Moesin OS=Mus musculus GN=Msn PE=1 SV=3	MOES_MOUSE	68 kDa		10	5
Metastasis-associated protein MTA2 OS=Mus musculus GN=Mta2 PE=1 SV=1	MTA2_MOUSE	75 kDa		8	9
Nucleolar complex protein 4 homolog OS=Mus musculus GN=Noc4l PE=2 SV=1	NOC4L_MOUSE	59 kDa		8	8
Sphingomyelin phosphodiesterase 4 OS=Mus musculus GN=Smpd4 PE=2 SV=2	NSMA3_MOUSE	93 kDa		8	7
Xaa-Pro dipeptidase OS=Mus musculus GN=Pepd PE=2 SV=3	PEPD_MOUSE	55 kDa		9	6
Phosphoglucomutase-2 OS=Mus musculus GN=Pgm2 PE=1 SV=1	PGM2_MOUSE	69 kDa		5	9
Adenylosuccinate lyase OS=Mus musculus GN=Adsl PE=2 SV=2	PUR8_MOUSE	55 kDa		8	8
40S ribosomal protein S3a OS=Mus musculus GN=Rps3a PE=1 SV=3	RS3A_MOUSE	30 kDa		9	5
28S ribosomal protein S29, mitochondrial OS=Mus musculus GN=Dap3 PE=2 SV=1	RT29_MOUSE	45 kDa		10	5
FACT complex subunit SPT16 OS=Mus musculus GN=Supt16h PE=1 SV=2	SP16H_MOUSE	120 kDa		9	7
T-complex protein 1 subunit epsilon OS=Mus musculus GN=Cct5 PE=1 SV=1	TCPE_MOUSE	60 kDa		11	6
Tubulin--tyrosine ligase-like protein 12 OS=Mus musculus GN=Ttll12 PE=1 SV=1	TTL12_MOUSE	74 kDa		11	3
UDP-N-acetylhexosamine pyrophosphorylase-like protein 1 OS=Mus musculus GN=Uap1l1 PE=2 SV=1	UAP1L_MOUSE	57 kDa		10	7
Ubiquitin carboxyl-terminal hydrolase 5 OS=Mus musculus GN=Usp5 PE=1 SV=1	UBP5_MOUSE	96 kDa		9	5
WD repeat-containing protein 43 OS=Mus musculus GN=Wdr43 PE=1 SV=2	WDR43_MOUSE	75 kDa		6	8
Exportin-5 OS=Mus musculus GN=Xpo5 PE=2 SV=1	XPO5_MOUSE	137 kDa		11	4
Cyclin-dependent kinase 12 OS=Mus musculus GN=Cdk12 PE=1 SV=2	CDK12_MOUSE	164 kDa		1	16
Endoplasmic reticulum aminopeptidase 1 OS=Mus musculus GN=Erap1 PE=2 SV=2	ERAP1_MOUSE	107 kDa			16
Integrin alpha-6 OS=Mus musculus GN=Itga6 PE=1 SV=3	ITA6_MOUSE	122 kDa			16
Creatine kinase M-type OS=Mus musculus GN=Ckm PE=1 SV=1	KCRM_MOUSE	43 kDa		15
Atlastin-3 OS=Mus musculus GN=Atl3 PE=2 SV=1	ATLA3_MOUSE	61 kDa		6	6
Bromodomain adjacent to zinc finger domain protein 1A OS=Mus musculus GN=Baz1a PE=1 SV=3	BAZ1A_MOUSE	178 kDa		10	4
Tyrosine-protein kinase BAZ1B OS=Mus musculus GN=Baz1b PE=1 SV=2	BAZ1B_MOUSE	171 kDa		7	6
Copine-2 OS=Mus musculus GN=Cpne2 PE=2 SV=1	CPNE2_MOUSE	61 kDa		7	9
Carnitine O-palmitoyltransferase 2, mitochondrial OS=Mus musculus GN=Cpt2 PE=1 SV=2	CPT2_MOUSE	74 kDa		9	4
Proteasome-associated protein ECM29 homolog OS=Mus musculus GN=Ecm29 PE=1 SV=3	ECM29_MOUSE	204 kDa		10	4
Elongation factor Tu, mitochondrial OS=Mus musculus GN=Tufm PE=1 SV=1	EFTU_MOUSE	50 kDa		9	5
rRNA 2'-O-methyltransferase fibrillarin OS=Mus musculus GN=Fbl PE=1 SV=2	FBRL_MOUSE	34 kDa		7	9
Ferritin heavy chain OS=Mus musculus GN=Fth1 PE=1 SV=2	FRIH_MOUSE	21 kDa		8	7
Stress-70 protein, mitochondrial OS=Mus musculus GN=Hspa9 PE=1 SV=3	GRP75_MOUSE	73 kDa		9	6
Histone deacetylase 1 OS=Mus musculus GN=Hdac1 PE=1 SV=1	HDAC1_MOUSE	55 kDa		7	7
Isopentenyl-diphosphate Delta-isomerase 1 OS=Mus musculus GN=Idi1 PE=2 SV=1	IDI1_MOUSE	26 kDa		10	3
Platelet-activating factor acetylhydrolase IB subunit alpha OS=Mus musculus GN=Pafah1b1 PE=1 SV=2	LIS1_MOUSE	47 kDa		9	6
Lamin-B1 OS=Mus musculus GN=Lmnb1 PE=1 SV=3	LMNB1_MOUSE	67 kDa		8	6
Methionine aminopeptidase 1 OS=Mus musculus GN=Metap1 PE=2 SV=1	MAP11_MOUSE	43 kDa		9	6
NADH dehydrogenase [ubiquinone] 1 alpha subcomplex subunit 10, mitochondrial OS=Mus musculus GN=Ndufa10 PE=1 SV=1	NDUAA_MOUSE	41 kDa		7	7
NADH-ubiquinone oxidoreductase 75 kDa subunit, mitochondrial OS=Mus musculus GN=Ndufs1 PE=1 SV=2	NDUS1_MOUSE	80 kDa		8	7
Proliferation-associated protein 2G4 OS=Mus musculus GN=Pa2g4 PE=1 SV=3	PA2G4_MOUSE	44 kDa		8	6
Phosphatidylethanolamine-binding protein 1 OS=Mus musculus GN=Pebp1 PE=1 SV=3	PEBP1_MOUSE	21 kDa		9	6
Replication factor C subunit 3 OS=Mus musculus GN=Rfc3 PE=2 SV=1	RFC3_MOUSE	41 kDa		5	8
60S ribosomal protein L17 OS=Mus musculus GN=Rpl17 PE=2 SV=3	RL17_MOUSE	21 kDa		9	5
60S ribosomal protein L18 OS=Mus musculus GN=Rpl18 PE=2 SV=3	RL18_MOUSE	22 kDa		12	3
60S ribosomal protein L5 OS=Mus musculus GN=Rpl5 PE=1 SV=3	RL5_MOUSE	34 kDa		9	5
60S ribosomal protein L7a OS=Mus musculus GN=Rpl7a PE=2 SV=2	RL7A_MOUSE	30 kDa		7	6
Heterogeneous nuclear ribonucleoprotein A0 OS=Mus musculus GN=Hnrnpa0 PE=1 SV=1	ROA0_MOUSE	31 kDa		10	7
40S ribosomal protein S13 OS=Mus musculus GN=Rps13 PE=1 SV=2	RS13_MOUSE	17 kDa		8	7
40S ribosomal protein S9 OS=Mus musculus GN=Rps9 PE=2 SV=3	RS9_MOUSE	23 kDa		6	7
RuvB-like 1 OS=Mus musculus GN=Ruvbl1 PE=1 SV=1	RUVB1_MOUSE	50 kDa		8	8
SUMO-activating enzyme subunit 1 OS=Mus musculus GN=Sae1 PE=2 SV=1	SAE1_MOUSE	39 kDa		10	5
Protein transport protein Sec23A OS=Mus musculus GN=Sec23a PE=1 SV=2	SC23A_MOUSE	86 kDa		8	7
Phosphoserine aminotransferase OS=Mus musculus GN=Psat1 PE=1 SV=1	SERC_MOUSE	40 kDa		9	4
U5 small nuclear ribonucleoprotein 40 kDa protein OS=Mus musculus GN=Snrnp40 PE=2 SV=1	SNR40_MOUSE	39 kDa		9	6
F-box-like/WD repeat-containing protein TBL1X OS=Mus musculus GN=Tbl1x PE=2 SV=2	TBL1X_MOUSE	57 kDa		6	8
DNA topoisomerase 2-beta OS=Mus musculus GN=Top2b PE=1 SV=2	TOP2B_MOUSE	182 kDa		16	10
Heat shock protein 75 kDa, mitochondrial OS=Mus musculus GN=Trap1 PE=1 SV=1	TRAP1_MOUSE	80 kDa		13	4
UDP-glucose:glycoprotein glucosyltransferase 1 OS=Mus musculus GN=Uggt1 PE=1 SV=4	UGGG1_MOUSE	176 kDa		5	7
5'-3' exoribonuclease 2 OS=Mus musculus GN=Xrn2 PE=1 SV=1	XRN2_MOUSE	109 kDa		8	6
RNA-binding protein FUS OS=Mus musculus GN=Fus PE=2 SV=1	FUS_MOUSE	53 kDa		3	12
Threonine--tRNA ligase, cytoplasmic OS=Mus musculus GN=Tars PE=1 SV=2	SYTC_MOUSE	83 kDa		11	3
Solute carrier family 2, facilitated glucose transporter member 1 OS=Mus musculus GN=Slc2a1 PE=1 SV=4	GTR1_MOUSE	54 kDa		2	11
Mediator of RNA polymerase II transcription subunit 14 OS=Mus musculus GN=Med14 PE=1 SV=1	MED14_MOUSE	161 kDa		2	11
Beta-glucuronidase OS=Mus musculus GN=Gusb PE=2 SV=2	BGLR_MOUSE	74 kDa		3	9
Vinculin OS=Mus musculus GN=Vcl PE=1 SV=4	VINC_MOUSE	117 kDa		9	3
ADP-dependent glucokinase OS=Mus musculus GN=Adpgk PE=1 SV=2	ADPGK_MOUSE	54 kDa		1	15
E3 ubiquitin-protein ligase HUWE1 OS=Mus musculus GN=Huwe1 PE=1 SV=5	HUWE1_MOUSE	483 kDa		1	15
Beta-galactosidase OS=Mus musculus GN=Glb1 PE=2 SV=1	BGAL_MOUSE	73 kDa			14
N-acetylgalactosaminyltransferase 7 OS=Mus musculus GN=Galnt7 PE=2 SV=2	GALT7_MOUSE	75 kDa			13
Mediator of RNA polymerase II transcription subunit 1 OS=Mus musculus GN=Med1 PE=1 SV=2	MED1_MOUSE	167 kDa			14
Myosin light chain 1/3, skeletal muscle isoform OS=Mus musculus GN=Myl1 PE=1 SV=2	MYL1_MOUSE	21 kDa		16
YEATS domain-containing protein 2 OS=Mus musculus GN=Yeats2 PE=2 SV=2	YETS2_MOUSE	149 kDa			15
Hemoglobin subunit beta-1 OS=Mus musculus GN=Hbb-b1 PE=1 SV=2	HBB1_MOUSE	16 kDa	2	6	6
ATP-binding cassette sub-family D member 3 OS=Mus musculus GN=Abcd3 PE=1 SV=2	ABCD3_MOUSE	75 kDa		7	5
Activity-dependent neuroprotector homeobox protein OS=Mus musculus GN=Adnp PE=2 SV=1	ADNP_MOUSE	92 kDa		8	5
AMP deaminase 2 OS=Mus musculus GN=Ampd2 PE=1 SV=1	AMPD2_MOUSE	92 kDa		7	6
Cytosolic non-specific dipeptidase OS=Mus musculus GN=Cndp2 PE=1 SV=1	CNDP2_MOUSE	53 kDa		7	5
Echinoderm microtubule-associated protein-like 2 OS=Mus musculus GN=Eml2 PE=2 SV=1	EMAL2_MOUSE	71 kDa		8	5
Constitutive coactivator of PPAR-gamma-like protein 1 OS=Mus musculus GN=FAM120A PE=1 SV=2	F120A_MOUSE	122 kDa		10	5
Importin subunit alpha-1 OS=Mus musculus GN=Kpna2 PE=1 SV=2	IMA1_MOUSE	58 kDa		9	6
Lysophospholipid acyltransferase 7 OS=Mus musculus GN=Mboat7 PE=2 SV=1	MBOA7_MOUSE	53 kDa		8	5
Malate dehydrogenase, cytoplasmic OS=Mus musculus GN=Mdh1 PE=1 SV=3	MDHC_MOUSE	37 kDa		8	6
S-methyl-5'-thioadenosine phosphorylase OS=Mus musculus GN=Mtap PE=2 SV=1	MTAP_MOUSE	31 kDa		4	7
Nicotinamide phosphoribosyltransferase OS=Mus musculus GN=Nampt PE=1 SV=1	NAMPT_MOUSE	55 kDa		7	5
Lipoamide acyltransferase component of branched-chain alpha-keto acid dehydrogenase complex, mitochondrial OS=Mus musculus GN=Dbt PE=2 SV=2	ODB2_MOUSE	53 kDa		9	5
Obg-like ATPase 1 OS=Mus musculus GN=Ola1 PE=1 SV=1	OLA1_MOUSE	45 kDa		6	6
Poly(rC)-binding protein 1 OS=Mus musculus GN=Pcbp1 PE=1 SV=1	PCBP1_MOUSE	37 kDa		6	8
1-phosphatidylinositol 4,5-bisphosphate phosphodiesterase gamma-2 OS=Mus musculus GN=Plcg2 PE=1 SV=1	PLCG2_MOUSE	148 kDa		8	6
Serine/threonine-protein phosphatase 2B catalytic subunit alpha isoform OS=Mus musculus GN=Ppp3ca PE=1 SV=1	PP2BA_MOUSE	59 kDa		8	6
Ras-related C3 botulinum toxin substrate 2 OS=Mus musculus GN=Rac2 PE=2 SV=1	RAC2_MOUSE	21 kDa		7	6
Ras-related protein Rap-1b OS=Mus musculus GN=Rap1b PE=2 SV=2	RAP1B_MOUSE	21 kDa		8	7
Heterogeneous nuclear ribonucleoprotein A/B OS=Mus musculus GN=Hnrnpab PE=1 SV=1	ROAA_MOUSE	31 kDa		7	7
40S ribosomal protein S23 OS=Mus musculus GN=Rps23 PE=2 SV=3	RS23_MOUSE	16 kDa		8	7
Deoxynucleoside triphosphate triphosphohydrolase SAMHD1 OS=Mus musculus GN=Samhd1 PE=1 SV=2	SAMH1_MOUSE	73 kDa		7	6
WD40 repeat-containing protein SMU1 OS=Mus musculus GN=Smu1 PE=2 SV=2	SMU1_MOUSE	58 kDa		10	3
U4/U6.U5 tri-snRNP-associated protein 2 OS=Mus musculus GN=Usp39 PE=2 SV=2	SNUT2_MOUSE	65 kDa		7	6
Serine palmitoyltransferase 2 OS=Mus musculus GN=Sptlc2 PE=2 SV=2	SPTC2_MOUSE	63 kDa		7	7
Acetyl-CoA acetyltransferase, mitochondrial OS=Mus musculus GN=Acat1 PE=1 SV=1	THIL_MOUSE	45 kDa		6	5
Cell division cycle protein 23 homolog OS=Mus musculus GN=Cdc23 PE=1 SV=2	CDC23_MOUSE	69 kDa		9	3
60S ribosomal protein L21 OS=Mus musculus GN=Rpl21 PE=2 SV=3	RL21_MOUSE	19 kDa		7	3
Nuclear pore complex protein Nup107 OS=Mus musculus GN=Nup107 PE=2 SV=1	NU107_MOUSE	107 kDa		8	4
Protein TBRG4 OS=Mus musculus GN=Tbrg4 PE=2 SV=1	TBRG4_MOUSE	72 kDa		7	2
MLV-related proviral Env polyprotein OS=Mus musculus PE=2 SV=3	ENV1_MOUSE	70 kDa		1	13
Calumenin OS=Mus musculus GN=Calu PE=1 SV=1	CALU_MOUSE	37 kDa			14
Cathepsin D OS=Mus musculus GN=Ctsd PE=1 SV=1	CATD_MOUSE	45 kDa			14
Pre-mRNA 3'-end-processing factor FIP1 OS=Mus musculus GN=Fip1l1 PE=1 SV=1	FIP1_MOUSE	65 kDa			15
SAP30-binding protein OS=Mus musculus GN=Sap30bp PE=2 SV=2	S30BP_MOUSE	34 kDa			13
ATP-binding cassette sub-family E member 1 OS=Mus musculus GN=Abce1 PE=2 SV=1	ABCE1_MOUSE	67 kDa		8	4
Acyl-coenzyme A thioesterase 9, mitochondrial OS=Mus musculus GN=Acot9 PE=1 SV=1	ACOT9_MOUSE	51 kDa		8	3
Tyrosine-protein kinase BTK OS=Mus musculus GN=Btk PE=1 SV=4	BTK_MOUSE	76 kDa		8	6
C-1-tetrahydrofolate synthase, cytoplasmic OS=Mus musculus GN=Mthfd1 PE=1 SV=4	C1TC_MOUSE	101 kDa		10	5
Chromobox protein homolog 3 OS=Mus musculus GN=Cbx3 PE=1 SV=2	CBX3_MOUSE	21 kDa		5	8
Chloride intracellular channel protein 1 OS=Mus musculus GN=Clic1 PE=1 SV=3	CLIC1_MOUSE	27 kDa		6	7
Coatomer subunit gamma-2 OS=Mus musculus GN=Copg2 PE=2 SV=1	COPG2_MOUSE	98 kDa		11	7
m7GpppX diphosphatase OS=Mus musculus GN=Dcps PE=1 SV=1	DCPS_MOUSE	39 kDa		8	5
Trifunctional enzyme subunit beta, mitochondrial OS=Mus musculus GN=Hadhb PE=1 SV=1	ECHB_MOUSE	51 kDa		8	5
Galactokinase OS=Mus musculus GN=Galk1 PE=2 SV=2	GALK1_MOUSE	42 kDa		9	5
Glutamate--cysteine ligase regulatory subunit OS=Mus musculus GN=Gclm PE=2 SV=1	GSH0_MOUSE	31 kDa		5	9
Hypoxanthine-guanine phosphoribosyltransferase OS=Mus musculus GN=Hprt1 PE=1 SV=3	HPRT_MOUSE	25 kDa		8	6
Mitochondrial 2-oxoglutarate/malate carrier protein OS=Mus musculus GN=Slc25a11 PE=1 SV=3	M2OM_MOUSE	34 kDa		7	5
Mitogen-activated protein kinase 1 OS=Mus musculus GN=Mapk1 PE=1 SV=3	MK01_MOUSE	41 kDa		8	4
Nucleolar protein 11 OS=Mus musculus GN=Nol11 PE=2 SV=1	NOL11_MOUSE	81 kDa		8	5
Nucleoporin Nup37 OS=Mus musculus GN=Nup37 PE=2 SV=2	NUP37_MOUSE	37 kDa		7	4
Poly [ADP-ribose] polymerase 1 OS=Mus musculus GN=Parp1 PE=1 SV=3	PARP1_MOUSE	113 kDa		6	3
Peroxiredoxin-1 OS=Mus musculus GN=Prdx1 PE=1 SV=1	PRDX1_MOUSE	22 kDa		8	5
Serine/threonine-protein phosphatase 2A activator OS=Mus musculus GN=Ppp2r4 PE=1 SV=1	PTPA_MOUSE	37 kDa		8	4
Retinol dehydrogenase 11 OS=Mus musculus GN=Rdh11 PE=2 SV=2	RDH11_MOUSE	35 kDa		5	6
60S ribosomal protein L8 OS=Mus musculus GN=Rpl8 PE=2 SV=2	RL8_MOUSE	28 kDa		6	6
40S ribosomal protein S6 OS=Mus musculus GN=Rps6 PE=1 SV=1	RS6_MOUSE	29 kDa		9	4
Cohesin subunit SA-2 OS=Mus musculus GN=Stag2 PE=1 SV=3	STAG2_MOUSE	141 kDa		8	4
Glycine--tRNA ligase OS=Mus musculus GN=Gars PE=1 SV=1	SYG_MOUSE	82 kDa		6	7
Lysine--tRNA ligase OS=Mus musculus GN=Kars PE=1 SV=1	SYK_MOUSE	68 kDa		8	4
Threonine--tRNA ligase, mitochondrial OS=Mus musculus GN=Tars2 PE=2 SV=1	SYTM_MOUSE	82 kDa		7	4
Uridine 5'-monophosphate synthase OS=Mus musculus GN=Umps PE=2 SV=3	UMPS_MOUSE	52 kDa		6	7
Serine/threonine-protein kinase VRK1 OS=Mus musculus GN=Vrk1 PE=1 SV=2	VRK1_MOUSE	50 kDa		5	6
Zinc finger protein 280C OS=Mus musculus GN=Znf280c PE=2 SV=1	Z280C_MOUSE	83 kDa		6	4
Annexin A6 OS=Mus musculus GN=Anxa6 PE=1 SV=3	ANXA6_MOUSE	76 kDa		7	5
Cell division control protein 42 homolog OS=Mus musculus GN=Cdc42 PE=1 SV=2	CDC42_MOUSE	21 kDa		7	6
Nuclear protein localization protein 4 homolog OS=Mus musculus GN=Nploc4 PE=1 SV=3	NPL4_MOUSE	68 kDa		6	2
Keratin, type II cytoskeletal 73 OS=Mus musculus GN=Krt73 PE=1 SV=1	K2C73_MOUSE	59 kDa		8	7
Transmembrane 9 superfamily member 2 OS=Mus musculus GN=Tm9sf2 PE=2 SV=1	TM9S2_MOUSE	75 kDa		8	2
U3 small nucleolar RNA-interacting protein 2 OS=Mus musculus GN=Rrp9 PE=1 SV=1	U3IP2_MOUSE	52 kDa		8	2
Eukaryotic peptide chain release factor subunit 1 OS=Mus musculus GN=Etf1 PE=1 SV=4	ERF1_MOUSE	49 kDa		10	2
Mannosyl-oligosaccharide 1,2-alpha-mannosidase IB OS=Mus musculus GN=Man1a2 PE=2 SV=1	MA1A2_MOUSE	73 kDa			10
KAT8 regulatory NSL complex subunit 3 OS=Mus musculus GN=Kansl3 PE=2 SV=1	KANL3_MOUSE	96 kDa			13
Probable JmjC domain-containing histone demethylation protein 2C OS=Mus musculus GN=Jmjd1c PE=1 SV=3	JHD2C_MOUSE	261 kDa			11
Protein lin-54 homolog OS=Mus musculus GN=Lin54 PE=2 SV=2	LIN54_MOUSE	80 kDa			14
Cation-dependent mannose-6-phosphate receptor OS=Mus musculus GN=M6pr PE=1 SV=1	MPRD_MOUSE	31 kDa			13
Platelet endothelial cell adhesion molecule OS=Mus musculus GN=Pecam1 PE=1 SV=1	PECA1_MOUSE	81 kDa			12
UV excision repair protein RAD23 homolog B OS=Mus musculus GN=Rad23b PE=1 SV=2	RD23B_MOUSE	44 kDa			14
Sulfated glycoprotein 1 OS=Mus musculus GN=Psap PE=1 SV=2	SAP_MOUSE	61 kDa			13
Protein strawberry notch homolog 1 OS=Mus musculus GN=Sbno1 PE=1 SV=2	SBNO1_MOUSE	154 kDa			12
Transcription factor Sp1 OS=Mus musculus GN=Sp1 PE=1 SV=2	SP1_MOUSE	81 kDa			13
14-3-3 protein gamma OS=Mus musculus GN=Ywhag PE=1 SV=2	1433G_MOUSE	28 kDa		15	10
14-3-3 protein theta OS=Mus musculus GN=Ywhaq PE=1 SV=1	1433T_MOUSE	28 kDa		14	14
Intron-binding protein aquarius OS=Mus musculus GN=Aqr PE=2 SV=2	AQR_MOUSE	170 kDa		6	4
Asparagine synthetase [glutamine-hydrolyzing] OS=Mus musculus GN=Asns PE=2 SV=3	ASNS_MOUSE	64 kDa		6	3
Flavin reductase (NADPH) OS=Mus musculus GN=Blvrb PE=2 SV=3	BLVRB_MOUSE	22 kDa		8	5
Mitotic checkpoint protein BUB3 OS=Mus musculus GN=Bub3 PE=2 SV=2	BUB3_MOUSE	37 kDa		6	6
Cirhin OS=Mus musculus GN=Cirh1a PE=2 SV=3	CIR1A_MOUSE	77 kDa		6	7
Tyrosine-protein kinase CSK OS=Mus musculus GN=Csk PE=1 SV=2	CSK_MOUSE	51 kDa		7	5
H/ACA ribonucleoprotein complex subunit 4 OS=Mus musculus GN=Dkc1 PE=1 SV=4	DKC1_MOUSE	57 kDa		9	4
DNA polymerase delta subunit 2 OS=Mus musculus GN=Pold2 PE=2 SV=2	DPOD2_MOUSE	51 kDa		3	10
Developmentally-regulated GTP-binding protein 2 OS=Mus musculus GN=Drg2 PE=1 SV=1	DRG2_MOUSE	41 kDa		9	4
Guanine nucleotide-binding protein G(I)/G(S)/G(T) subunit beta-2 OS=Mus musculus GN=Gnb2 PE=1 SV=3	GBB2_MOUSE	37 kDa		7	6
Glyoxalase domain-containing protein 4 OS=Mus musculus GN=Glod4 PE=2 SV=1	GLOD4_MOUSE	33 kDa		4	6
GMP synthase [glutamine-hydrolyzing] OS=Mus musculus GN=Gmps PE=1 SV=2	GUAA_MOUSE	77 kDa		6	7
Integrator complex subunit 1 OS=Mus musculus GN=Ints1 PE=1 SV=2	INT1_MOUSE	245 kDa		7	6
Leucine-rich repeat-containing protein 59 OS=Mus musculus GN=Lrrc59 PE=2 SV=1	LRC59_MOUSE	35 kDa		5	8
MMS19 nucleotide excision repair protein homolog OS=Mus musculus GN=Mms19 PE=1 SV=1	MMS19_MOUSE	113 kDa		9	4
Mitochondrial-processing peptidase subunit alpha OS=Mus musculus GN=Pmpca PE=1 SV=1	MPPA_MOUSE	58 kDa		7	4
Protein misato homolog 1 OS=Mus musculus GN=Msto1 PE=2 SV=1	MSTO1_MOUSE	61 kDa		6	5
NADH dehydrogenase [ubiquinone] iron-sulfur protein 2, mitochondrial OS=Mus musculus GN=Ndufs2 PE=1 SV=1	NDUS2_MOUSE	53 kDa		7	5
Dihydrolipoyllysine-residue acetyltransferase component of pyruvate dehydrogenase complex, mitochondrial OS=Mus musculus GN=Dlat PE=1 SV=2	ODP2_MOUSE	68 kDa		7	6
UDP-N-acetylglucosamine--peptide N-acetylglucosaminyltransferase 110 kDa subunit OS=Mus musculus GN=Ogt PE=1 SV=2	OGT1_MOUSE	117 kDa		5	6
Transforming protein RhoA OS=Mus musculus GN=Rhoa PE=1 SV=1	RHOA_MOUSE	22 kDa		6	4
Splicing factor 3A subunit 3 OS=Mus musculus GN=Sf3a3 PE=2 SV=2	SF3A3_MOUSE	59 kDa		4	6
Spermidine synthase OS=Mus musculus GN=Srm PE=2 SV=1	SPEE_MOUSE	34 kDa		10	3
Symplekin OS=Mus musculus GN=Sympk PE=1 SV=1	SYMPK_MOUSE	142 kDa		5	5
Transcriptional repressor protein YY1 OS=Mus musculus GN=Yy1 PE=1 SV=1	TYY1_MOUSE	45 kDa		8	4
Ubiquitin carboxyl-terminal hydrolase 7 OS=Mus musculus GN=Usp7 PE=1 SV=1	UBP7_MOUSE	128 kDa		6	5
E3 ubiquitin-protein ligase UHRF1 OS=Mus musculus GN=Uhrf1 PE=1 SV=2	UHRF1_MOUSE	88 kDa		8	5
Zyxin OS=Mus musculus GN=Zyx PE=1 SV=2	ZYX_MOUSE	61 kDa		4	8
Long-chain-fatty-acid--CoA ligase 3 OS=Mus musculus GN=Acsl3 PE=2 SV=2	ACSL3_MOUSE	80 kDa		9	4
mRNA export factor OS=Mus musculus GN=Rae1 PE=1 SV=1	RAE1L_MOUSE	41 kDa		4	3
WD repeat-containing protein 3 OS=Mus musculus GN=Wdr3 PE=2 SV=1	WDR3_MOUSE	106 kDa		8	3
Pleiotropic regulator 1 OS=Mus musculus GN=Plrg1 PE=2 SV=1	PLRG1_MOUSE	57 kDa		10	3
Dedicator of cytokinesis protein 8 OS=Mus musculus GN=Dock8 PE=1 SV=4	DOCK8_MOUSE	239 kDa		3	7
Mitochondrial Rho GTPase 1 OS=Mus musculus GN=Rhot1 PE=2 SV=1	MIRO1_MOUSE	72 kDa		8	4
Cullin-4A OS=Mus musculus GN=Cul4a PE=1 SV=1	CUL4A_MOUSE	88 kDa		9	3
Adenylate kinase 2, mitochondrial OS=Mus musculus GN=Ak2 PE=1 SV=5	KAD2_MOUSE	26 kDa		6	6
Coatomer subunit delta OS=Mus musculus GN=Arcn1 PE=2 SV=2	COPD_MOUSE	57 kDa		4	2
Alpha-mannosidase 2C1 OS=Mus musculus GN=Man2c1 PE=1 SV=1	MA2C1_MOUSE	116 kDa		9	2
Ras GTPase-activating-like protein IQGAP1 OS=Mus musculus GN=Iqgap1 PE=1 SV=2	IQGA1_MOUSE	189 kDa		7	4
Pumilio homolog 2 OS=Mus musculus GN=Pum2 PE=1 SV=2	PUM2_MOUSE	114 kDa		2	7
Rho guanine nucleotide exchange factor 2 OS=Mus musculus GN=Arhgef2 PE=1 SV=4	ARHG2_MOUSE	112 kDa		8	1
E3 ubiquitin-protein ligase UBR4 OS=Mus musculus GN=Ubr4 PE=1 SV=1	UBR4_MOUSE	572 kDa		9	1
Muscleblind-like protein 1 OS=Mus musculus GN=Mbnl1 PE=1 SV=1	MBNL1_MOUSE	37 kDa		1	10
Prenylcysteine oxidase OS=Mus musculus GN=Pcyox1 PE=1 SV=1	PCYOX_MOUSE	56 kDa		1	11
Dipeptidyl peptidase 3 OS=Mus musculus GN=Dpp3 PE=2 SV=2	DPP3_MOUSE	83 kDa		9	1
Endoplasmic reticulum resident protein 44 OS=Mus musculus GN=Erp44 PE=1 SV=1	ERP44_MOUSE	47 kDa			12
Aspartyl/asparaginyl beta-hydroxylase OS=Mus musculus GN=Asph PE=2 SV=1	ASPH_MOUSE	83 kDa			13
Caprin-1 OS=Mus musculus GN=Caprin1 PE=1 SV=2	CAPR1_MOUSE	78 kDa			13
Carboxypeptidase D OS=Mus musculus GN=Cpd PE=1 SV=2	CBPD_MOUSE	152 kDa			10
Carbohydrate sulfotransferase 12 OS=Mus musculus GN=Chst12 PE=2 SV=2	CHSTC_MOUSE	49 kDa			13
Protein EMSY OS=Mus musculus GN=Emsy PE=1 SV=2	EMSY_MOUSE	135 kDa			12
Acylcarnitine hydrolase OS=Mus musculus GN=Ces2c PE=1 SV=1	EST2C_MOUSE	62 kDa			10
GDH/6PGL endoplasmic bifunctional protein OS=Mus musculus GN=H6pd PE=2 SV=2	G6PE_MOUSE	89 kDa			13
Integrin alpha-L OS=Mus musculus GN=Itgal PE=1 SV=2	ITAL_MOUSE	128 kDa			10
Epididymis-specific alpha-mannosidase OS=Mus musculus GN=Man2b2 PE=2 SV=2	MA2B2_MOUSE	116 kDa			13
Myosin regulatory light chain 2, skeletal muscle isoform OS=Mus musculus GN=Mylpf PE=1 SV=3	MLRS_MOUSE	19 kDa		12
GDP-fucose protein O-fucosyltransferase 1 OS=Mus musculus GN=Pofut1 PE=1 SV=1	OFUT1_MOUSE	45 kDa			12
Endophilin-B2 OS=Mus musculus GN=Sh3glb2 PE=2 SV=2	SHLB2_MOUSE	45 kDa			11
ATP-binding cassette sub-family F member 2 OS=Mus musculus GN=Abcf2 PE=2 SV=1	ABCF2_MOUSE	72 kDa		7	5
Activator of 90 kDa heat shock protein ATPase homolog 1 OS=Mus musculus GN=Ahsa1 PE=2 SV=2	AHSA1_MOUSE	38 kDa		4	5
Cyclin-dependent kinase 6 OS=Mus musculus GN=Cdk6 PE=1 SV=2	CDK6_MOUSE	37 kDa		6	6
Cleavage and polyadenylation specificity factor subunit 3 OS=Mus musculus GN=Cpsf3 PE=1 SV=2	CPSF3_MOUSE	78 kDa		5	5
C-terminal-binding protein 1 OS=Mus musculus GN=Ctbp1 PE=1 SV=2	CTBP1_MOUSE	48 kDa		6	6
Probable ATP-dependent RNA helicase DDX17 OS=Mus musculus GN=Ddx17 PE=2 SV=1	DDX17_MOUSE	72 kDa		12	16
Delta(24)-sterol reductase OS=Mus musculus GN=Dhcr24 PE=2 SV=1	DHC24_MOUSE	60 kDa		5	3
Eukaryotic translation initiation factor 3 subunit I OS=Mus musculus GN=Eif3i PE=1 SV=1	EIF3I_MOUSE	36 kDa		9	3
78 kDa glucose-regulated protein OS=Mus musculus GN=Hspa5 PE=1 SV=3	GRP78_MOUSE	72 kDa		10	6
HEAT repeat-containing protein 3 OS=Mus musculus GN=Heatr3 PE=2 SV=1	HEAT3_MOUSE	74 kDa		4	6
Heterogeneous nuclear ribonucleoprotein M OS=Mus musculus GN=Hnrnpm PE=1 SV=3	HNRPM_MOUSE	78 kDa		7	3
Importin-11 OS=Mus musculus GN=Ipo11 PE=1 SV=1	IPO11_MOUSE	112 kDa		6	6
NAD-dependent malic enzyme, mitochondrial OS=Mus musculus GN=Me2 PE=2 SV=1	MAOM_MOUSE	66 kDa		6	6
Multidrug resistance-associated protein 1 OS=Mus musculus GN=Abcc1 PE=1 SV=1	MRP1_MOUSE	171 kDa		3	9
U4/U6 small nuclear ribonucleoprotein Prp4 OS=Mus musculus GN=Prpf4 PE=2 SV=1	PRP4_MOUSE	58 kDa		8	4
Proteasome subunit beta type-8 OS=Mus musculus GN=Psmb8 PE=1 SV=2	PSB8_MOUSE	30 kDa		8	4
Proteasome assembly chaperone 1 OS=Mus musculus GN=Psmg1 PE=1 SV=1	PSMG1_MOUSE	33 kDa		5	7
Peptidyl-tRNA hydrolase 2, mitochondrial OS=Mus musculus GN=Ptrh2 PE=2 SV=1	PTH2_MOUSE	20 kDa		7	4
SUMO-activating enzyme subunit 2 OS=Mus musculus GN=Uba2 PE=2 SV=1	SAE2_MOUSE	71 kDa		7	3
Superkiller viralicidic activity 2-like 2 OS=Mus musculus GN=Skiv2l2 PE=2 SV=1	SK2L2_MOUSE	118 kDa		8	4
Superoxide dismutase [Mn], mitochondrial OS=Mus musculus GN=Sod2 PE=1 SV=3	SODM_MOUSE	25 kDa		7	5
Tubulin beta-4B chain OS=Mus musculus GN=Tubb4b PE=1 SV=1	TBB4B_MOUSE	50 kDa		45	33
DNA topoisomerase 1 OS=Mus musculus GN=Top1 PE=1 SV=2	TOP1_MOUSE	91 kDa		7	4
Voltage-dependent anion-selective channel protein 1 OS=Mus musculus GN=Vdac1 PE=1 SV=3	VDAC1_MOUSE	32 kDa		10	6
Exportin-7 OS=Mus musculus GN=Xpo7 PE=2 SV=3	XPO7_MOUSE	124 kDa		7	5
Cleavage and polyadenylation specificity factor subunit 7 OS=Mus musculus GN=Cpsf7 PE=1 SV=2	CPSF7_MOUSE	52 kDa		4	8
Short/branched chain specific acyl-CoA dehydrogenase, mitochondrial OS=Mus musculus GN=Acadsb PE=1 SV=1	ACDSB_MOUSE	48 kDa		8	3
N-acetyltransferase 10 OS=Mus musculus GN=Nat10 PE=2 SV=1	NAT10_MOUSE	115 kDa		6	4
Ras-related protein Rab-10 OS=Mus musculus GN=Rab10 PE=1 SV=1	RAB10_MOUSE	23 kDa		7	3
60S ribosomal protein L11 OS=Mus musculus GN=Rpl11 PE=1 SV=4	RL11_MOUSE	20 kDa		7	4
Probable ubiquitin carboxyl-terminal hydrolase FAF-X OS=Mus musculus GN=Usp9x PE=1 SV=2	USP9X_MOUSE	291 kDa		6	3
Tropomyosin alpha-1 chain OS=Mus musculus GN=Tpm1 PE=1 SV=1	TPM1_MOUSE	33 kDa		14	3
DnaJ homolog subfamily A member 1 OS=Mus musculus GN=Dnaja1 PE=1 SV=1	DNJA1_MOUSE	45 kDa		7	3
V-type proton ATPase 116 kDa subunit a isoform 2 OS=Mus musculus GN=Atp6v0a2 PE=1 SV=2	VPP2_MOUSE	98 kDa		2	8
Glycylpeptide N-tetradecanoyltransferase 1 OS=Mus musculus GN=Nmt1 PE=1 SV=1	NMT1_MOUSE	57 kDa		9	3
Dynamin-1-like protein OS=Mus musculus GN=Dnm1l PE=1 SV=2	DNM1L_MOUSE	83 kDa		8	1
CUGBP Elav-like family member 1 OS=Mus musculus GN=Celf1 PE=1 SV=2	CELF1_MOUSE	52 kDa		1	10
Zinc finger protein 598 OS=Mus musculus GN=Znf598 PE=2 SV=1	ZN598_MOUSE	99 kDa			10
Msx2-interacting protein OS=Mus musculus GN=Spen PE=1 SV=2	MINT_MOUSE	399 kDa			10
Beta-hexosaminidase subunit alpha OS=Mus musculus GN=Hexa PE=2 SV=2	HEXA_MOUSE	61 kDa			11
Disintegrin and metalloproteinase domain-containing protein 17 OS=Mus musculus GN=Adam17 PE=1 SV=3	ADA17_MOUSE	93 kDa			10
Protein AF-10 OS=Mus musculus GN=Mllt10 PE=1 SV=2	AF10_MOUSE	113 kDa			10
Acid ceramidase OS=Mus musculus GN=Asah1 PE=1 SV=1	ASAH1_MOUSE	45 kDa			10
Sodium/potassium-transporting ATPase subunit beta-3 OS=Mus musculus GN=Atp1b3 PE=1 SV=1	AT1B3_MOUSE	32 kDa			12
Ataxin-2-like protein OS=Mus musculus GN=Atxn2l PE=1 SV=1	ATX2L_MOUSE	111 kDa			10
C-type lectin domain family 2 member D OS=Mus musculus GN=Clec2d PE=1 SV=1	CLC2D_MOUSE	24 kDa			11
CCR4-NOT transcription complex subunit 2 OS=Mus musculus GN=Cnot2 PE=2 SV=2	CNOT2_MOUSE	60 kDa			11
Protein FAM3C OS=Mus musculus GN=Fam3c PE=1 SV=1	FAM3C_MOUSE	25 kDa			12
Polypeptide N-acetylgalactosaminyltransferase 1 OS=Mus musculus GN=Galnt1 PE=1 SV=1	GALT1_MOUSE	64 kDa			12
Hepatocyte growth factor-regulated tyrosine kinase substrate OS=Mus musculus GN=Hgs PE=1 SV=2	HGS_MOUSE	86 kDa			11
Alpha-1,6-mannosyl-glycoprotein 2-beta-N-acetylglucosaminyltransferase OS=Mus musculus GN=Mgat2 PE=2 SV=1	MGAT2_MOUSE	51 kDa			11
Receptor-type tyrosine-protein phosphatase C OS=Mus musculus GN=Ptprc PE=1 SV=3	PTPRC_MOUSE	145 kDa			10
RNA-binding protein 12 OS=Mus musculus GN=Rbm12 PE=1 SV=3	RBM12_MOUSE	103 kDa			12
Acylamino-acid-releasing enzyme OS=Mus musculus GN=Apeh PE=2 SV=3	APEH_MOUSE	82 kDa		5	4
BMP-2-inducible protein kinase OS=Mus musculus GN=Bmp2k PE=1 SV=1	BMP2K_MOUSE	126 kDa		3	6
Cytochrome c oxidase subunit 2 OS=Mus musculus GN=Mtco2 PE=1 SV=1	COX2_MOUSE	26 kDa		5	6
Cytochrome c1, heme protein, mitochondrial OS=Mus musculus GN=Cyc1 PE=1 SV=1	CY1_MOUSE	35 kDa		6	4
Dipeptidyl peptidase 9 OS=Mus musculus GN=Dpp9 PE=2 SV=2	DPP9_MOUSE	98 kDa		5	4
Dihydropyrimidinase-related protein 2 OS=Mus musculus GN=Dpysl2 PE=1 SV=2	DPYL2_MOUSE	62 kDa		5	5
Polycomb protein EED OS=Mus musculus GN=Eed PE=1 SV=1	EED_MOUSE	50 kDa		7	3
Electron transfer flavoprotein subunit beta OS=Mus musculus GN=Etfb PE=1 SV=3	ETFB_MOUSE	28 kDa		8	3
Very-long-chain (3R)-3-hydroxyacyl-[acyl-carrier protein] dehydratase 3 OS=Mus musculus GN=ptplad1 PE=1 SV=2	HACD3_MOUSE	43 kDa		4	4
HEAT repeat-containing protein 5A OS=Mus musculus GN=Heatr5a PE=2 SV=2	HTR5A_MOUSE	220 kDa		5	4
Isocitrate dehydrogenase [NAD] subunit alpha, mitochondrial OS=Mus musculus GN=Idh3a PE=1 SV=1	IDH3A_MOUSE	40 kDa		5	6
Lipase maturation factor 2 OS=Mus musculus GN=Lmf2 PE=2 SV=1	LMF2_MOUSE	80 kDa		4	6
DNA replication licensing factor MCM4 OS=Mus musculus GN=Mcm4 PE=2 SV=1	MCM4_MOUSE	97 kDa		6	5
Monocarboxylate transporter 1 OS=Mus musculus GN=Slc16a1 PE=1 SV=1	MOT1_MOUSE	53 kDa		5	5
Myosin light polypeptide 6 OS=Mus musculus GN=Myl6 PE=1 SV=3	MYL6_MOUSE	17 kDa		7	6
Nuclear pore complex protein Nup85 OS=Mus musculus GN=Nup85 PE=1 SV=1	NUP85_MOUSE	75 kDa		6	3
Ornithine aminotransferase, mitochondrial OS=Mus musculus GN=Oat PE=1 SV=1	OAT_MOUSE	48 kDa		7	3
Plasminogen activator inhibitor 1 RNA-binding protein OS=Mus musculus GN=Serbp1 PE=1 SV=2	PAIRB_MOUSE	45 kDa		4	5
Phosphoenolpyruvate carboxykinase [GTP], mitochondrial OS=Mus musculus GN=Pck2 PE=2 SV=1	PCKGM_MOUSE	71 kDa		7	4
Prohibitin OS=Mus musculus GN=Phb PE=1 SV=1	PHB_MOUSE	30 kDa		6	4
Presequence protease, mitochondrial OS=Mus musculus GN=Pitrm1 PE=2 SV=1	PREP_MOUSE	117 kDa		6	3
Proteasome subunit alpha type-6 OS=Mus musculus GN=Psma6 PE=1 SV=1	PSA6_MOUSE	27 kDa		6	5
Proteasome subunit beta type-5 OS=Mus musculus GN=Psmb5 PE=1 SV=3	PSB5_MOUSE	29 kDa		7	4
26S proteasome non-ATPase regulatory subunit 5 OS=Mus musculus GN=Psmd5 PE=1 SV=4	PSMD5_MOUSE	56 kDa		7	4
60S acidic ribosomal protein P0 OS=Mus musculus GN=Rplp0 PE=1 SV=3	RLA0_MOUSE	34 kDa		5	5
Transgelin-2 OS=Mus musculus GN=Tagln2 PE=1 SV=4	TAGL2_MOUSE	22 kDa		5	5
Prostaglandin E synthase 3 OS=Mus musculus GN=Ptges3 PE=1 SV=1	TEBP_MOUSE	19 kDa		6	4
Protein THEM6 OS=Mus musculus GN=Them6 PE=2 SV=1	THEM6_MOUSE	24 kDa		7	3
3-ketoacyl-CoA thiolase, mitochondrial OS=Mus musculus GN=Acaa2 PE=1 SV=3	THIM_MOUSE	42 kDa		7	4
WD repeat and HMG-box DNA-binding protein 1 OS=Mus musculus GN=Wdhd1 PE=1 SV=2	WDHD1_MOUSE	124 kDa		5	4
Integrator complex subunit 10 OS=Mus musculus GN=Ints10 PE=1 SV=3	INT10_MOUSE	82 kDa		3	6
60S ribosomal protein L14 OS=Mus musculus GN=Rpl14 PE=2 SV=3	RL14_MOUSE	24 kDa		6	4
40S ribosomal protein S15a OS=Mus musculus GN=Rps15a PE=2 SV=2	RS15A_MOUSE	15 kDa		4	4
V-type proton ATPase subunit d 1 OS=Mus musculus GN=Atp6v0d1 PE=1 SV=2	VA0D1_MOUSE	40 kDa		6	3
Inositol-3-phosphate synthase 1 OS=Mus musculus GN=Isyna1 PE=2 SV=1	INO1_MOUSE	61 kDa		4	6
60S ribosomal protein L32 OS=Mus musculus GN=Rpl32 PE=2 SV=2	RL32_MOUSE	16 kDa		5	4
Keratin, type II cytoskeletal 2 epidermal OS=Mus musculus GN=Krt2 PE=1 SV=1	K22E_MOUSE	71 kDa		8	7
U3 small nucleolar RNA-associated protein 15 homolog OS=Mus musculus GN=Utp15 PE=2 SV=1	UTP15_MOUSE	59 kDa		5	3
DNA mismatch repair protein Msh2 OS=Mus musculus GN=Msh2 PE=2 SV=1	MSH2_MOUSE	104 kDa		3	3
Nuclear RNA export factor 1 OS=Mus musculus GN=Nxf1 PE=1 SV=3	NXF1_MOUSE	70 kDa		6	2
Importin subunit alpha-3 OS=Mus musculus GN=Kpna4 PE=2 SV=1	IMA3_MOUSE	58 kDa		6	8
Integrator complex subunit 4 OS=Mus musculus GN=Ints4 PE=2 SV=1	INT4_MOUSE	108 kDa		6	2
Sorting and assembly machinery component 50 homolog OS=Mus musculus GN=Samm50 PE=1 SV=1	SAM50_MOUSE	52 kDa		9	3
Cellular nucleic acid-binding protein OS=Mus musculus GN=Cnbp PE=2 SV=2	CNBP_MOUSE	20 kDa		7	3
Serine incorporator 3 OS=Mus musculus GN=Serinc3 PE=1 SV=2	SERC3_MOUSE	53 kDa		2	9
Serrate RNA effector molecule homolog OS=Mus musculus GN=Srrt PE=1 SV=1	SRRT_MOUSE	100 kDa		7	2
Thioredoxin-dependent peroxide reductase, mitochondrial OS=Mus musculus GN=Prdx3 PE=1 SV=1	PRDX3_MOUSE	28 kDa		8	2
Far upstream element-binding protein 2 OS=Mus musculus GN=Khsrp PE=1 SV=2	FUBP2_MOUSE	77 kDa		1	9
Retinoblastoma-like protein 1 OS=Mus musculus GN=Rbl1 PE=1 SV=3	RBL1_MOUSE	119 kDa		2	5
Transformation/transcription domain-associated protein OS=Mus musculus GN=Trrap PE=1 SV=2	TRRAP_MOUSE	292 kDa		8	1
High affinity cationic amino acid transporter 1 OS=Mus musculus GN=Slc7a1 PE=2 SV=1	CTR1_MOUSE	67 kDa		1	10
Monoacylglycerol lipase ABHD12 OS=Mus musculus GN=Abhd12 PE=1 SV=2	ABD12_MOUSE	45 kDa		1	10
V-type proton ATPase 116 kDa subunit a isoform 1 OS=Mus musculus GN=Atp6v0a1 PE=1 SV=3	VPP1_MOUSE	96 kDa		1	9
Cytoskeleton-associated protein 5 OS=Mus musculus GN=Ckap5 PE=2 SV=1	CKAP5_MOUSE	226 kDa			10
Recombining binding protein suppressor of hairless OS=Mus musculus GN=Rbpj PE=1 SV=1	SUH_MOUSE	59 kDa			10
Protein CREG1 OS=Mus musculus GN=Creg1 PE=2 SV=1	CREG1_MOUSE	24 kDa			10
Tissue alpha-L-fucosidase OS=Mus musculus GN=Fuca1 PE=2 SV=1	FUCO_MOUSE	52 kDa			8
Integrin alpha-V OS=Mus musculus GN=Itgav PE=1 SV=2	ITAV_MOUSE	115 kDa			10
KDEL motif-containing protein 1 OS=Mus musculus GN=Kdelc1 PE=1 SV=1	KDEL1_MOUSE	58 kDa			11
Mannosyl-oligosaccharide 1,2-alpha-mannosidase IA OS=Mus musculus GN=Man1a1 PE=1 SV=1	MA1A1_MOUSE	73 kDa			6
Alpha-mannosidase 2x OS=Mus musculus GN=Man2a2 PE=2 SV=2	MA2A2_MOUSE	131 kDa			10
Mediator of RNA polymerase II transcription subunit 12 OS=Mus musculus GN=Med12 PE=1 SV=1	MED12_MOUSE	245 kDa			6
Myosin-3 OS=Mus musculus GN=Myh3 PE=2 SV=2	MYH3_MOUSE	224 kDa		56
Neutral cholesterol ester hydrolase 1 OS=Mus musculus GN=Nceh1 PE=1 SV=1	NCEH1_MOUSE	46 kDa			9
Nicalin OS=Mus musculus GN=Ncln PE=2 SV=2	NCLN_MOUSE	63 kDa			11
Nuclear receptor coactivator 5 OS=Mus musculus GN=Ncoa5 PE=1 SV=1	NCOA5_MOUSE	65 kDa			8
Nuclear factor of activated T-cells, cytoplasmic 2 OS=Mus musculus GN=Nfatc2 PE=1 SV=3	NFAC2_MOUSE	100 kDa			9
Nicastrin OS=Mus musculus GN=Ncstn PE=1 SV=3	NICA_MOUSE	78 kDa			11
Protein O-glucosyltransferase 1 OS=Mus musculus GN=Poglut1 PE=2 SV=2	PGLT1_MOUSE	46 kDa			9
GPI transamidase component PIG-S OS=Mus musculus GN=Pigs PE=1 SV=3	PIGS_MOUSE	62 kDa			11
Lysosomal protective protein OS=Mus musculus GN=Ctsa PE=1 SV=1	PPGB_MOUSE	54 kDa			9
Protein SCAF8 OS=Mus musculus GN=Scaf8 PE=1 SV=1	SCAF8_MOUSE	140 kDa			8
Serine/arginine repetitive matrix protein 2 OS=Mus musculus GN=Srrm2 PE=1 SV=3	SRRM2_MOUSE	295 kDa			9
Transmembrane emp24 domain-containing protein 9 OS=Mus musculus GN=Tmed9 PE=2 SV=2	TMED9_MOUSE	27 kDa			8
Tumor susceptibility gene 101 protein OS=Mus musculus GN=Tsg101 PE=1 SV=2	TS101_MOUSE	44 kDa			10
YTH domain family protein 3 OS=Mus musculus GN=Ythdf3 PE=1 SV=2	YTHD3_MOUSE	64 kDa			9
Protein-glutamine gamma-glutamyltransferase 2 OS=Mus musculus GN=Tgm2 PE=1 SV=4	TGM2_MOUSE	77 kDa	2	6	2
Acetoacetyl-CoA synthetase OS=Mus musculus GN=Aacs PE=1 SV=1	AACS_MOUSE	75 kDa		4	4
Arachidonate 5-lipoxygenase-activating protein OS=Mus musculus GN=Alox5ap PE=1 SV=2	AL5AP_MOUSE	18 kDa		4	5
AP-1 complex subunit gamma-1 OS=Mus musculus GN=Ap1g1 PE=1 SV=3	AP1G1_MOUSE	91 kDa		4	6
ADP-ribosylation factor 1 OS=Mus musculus GN=Arf1 PE=1 SV=2	ARF1_MOUSE (+1)	21 kDa		5	5
Aflatoxin B1 aldehyde reductase member 2 OS=Mus musculus GN=Akr7a2 PE=1 SV=3	ARK72_MOUSE	41 kDa		5	4
Actin-related protein 3 OS=Mus musculus GN=Actr3 PE=1 SV=3	ARP3_MOUSE	47 kDa		6	4
Sarcoplasmic/endoplasmic reticulum calcium ATPase 3 OS=Mus musculus GN=Atp2a3 PE=2 SV=3	AT2A3_MOUSE	114 kDa		10	7
BRCA1-associated ATM activator 1 OS=Mus musculus GN=Brat1 PE=2 SV=1	BRAT1_MOUSE	89 kDa		4	5
Calpain-1 catalytic subunit OS=Mus musculus GN=Capn1 PE=2 SV=1	CAN1_MOUSE	82 kDa		5	4
Caspase-3 OS=Mus musculus GN=Casp3 PE=1 SV=1	CASP3_MOUSE	31 kDa		5	5
Cyclin-dependent kinase 2 OS=Mus musculus GN=Cdk2 PE=1 SV=2	CDK2_MOUSE	39 kDa		7	5
Calcium-binding mitochondrial carrier protein Aralar2 OS=Mus musculus GN=Slc25a13 PE=1 SV=1	CMC2_MOUSE	74 kDa		8	9
Lanosterol 14-alpha demethylase OS=Mus musculus GN=Cyp51a1 PE=2 SV=1	CP51A_MOUSE	57 kDa		4	5
Cullin-1 OS=Mus musculus GN=Cul1 PE=1 SV=1	CUL1_MOUSE	90 kDa		6	3
CAAX prenyl protease 1 homolog OS=Mus musculus GN=Zmpste24 PE=1 SV=2	FACE1_MOUSE	55 kDa		6	4
Fatty acid desaturase 2 OS=Mus musculus GN=Fads2 PE=2 SV=1	FADS2_MOUSE	52 kDa		6	3
Hydroxymethylglutaryl-CoA lyase, mitochondrial OS=Mus musculus GN=Hmgcl PE=1 SV=2	HMGCL_MOUSE	34 kDa		5	5
Inositol monophosphatase 1 OS=Mus musculus GN=Impa1 PE=1 SV=1	IMPA1_MOUSE	30 kDa		4	5
Integrator complex subunit 5 OS=Mus musculus GN=Ints5 PE=2 SV=1	INT5_MOUSE	108 kDa		6	3
Lon protease homolog, mitochondrial OS=Mus musculus GN=Lonp1 PE=1 SV=2	LONM_MOUSE	106 kDa		7	3
UPF0160 protein MYG1, mitochondrial OS=Mus musculus GN=Myg1 PE=2 SV=1	MYG1_MOUSE	43 kDa		5	4
Nucleolar protein 9 OS=Mus musculus GN=Nop9 PE=2 SV=1	NOP9_MOUSE	70 kDa		6	4
Dolichyl-diphosphooligosaccharide--protein glycosyltransferase 48 kDa subunit OS=Mus musculus GN=Ddost PE=1 SV=2	OST48_MOUSE	49 kDa		5	5
Phosphatidylinositol 4,5-bisphosphate 3-kinase catalytic subunit delta isoform OS=Mus musculus GN=Pik3cd PE=1 SV=2	PK3CD_MOUSE	120 kDa		5	4
Peptidyl-prolyl cis-trans isomerase D OS=Mus musculus GN=Ppid PE=1 SV=3	PPID_MOUSE	41 kDa		5	5
26S proteasome non-ATPase regulatory subunit 1 OS=Mus musculus GN=Psmd1 PE=1 SV=1	PSMD1_MOUSE	106 kDa		5	4
Periodic tryptophan protein 2 homolog OS=Mus musculus GN=Pwp2 PE=1 SV=1	PWP2_MOUSE	103 kDa		6	4
Regulator of chromosome condensation OS=Mus musculus GN=Rcc1 PE=1 SV=1	RCC1_MOUSE	45 kDa		7	3
tRNA-splicing ligase RtcB homolog OS=Mus musculus GN=Rtcb PE=2 SV=1	RTCB_MOUSE	55 kDa		6	3
Succinyl-CoA:3-ketoacid coenzyme A transferase 1, mitochondrial OS=Mus musculus GN=Oxct1 PE=1 SV=1	SCOT1_MOUSE	56 kDa		4	4
SWI/SNF complex subunit SMARCC1 OS=Mus musculus GN=Smarcc1 PE=1 SV=2	SMRC1_MOUSE	123 kDa		5	13
ADP/ATP translocase 1 OS=Mus musculus GN=Slc25a4 PE=1 SV=4	ADT1_MOUSE	33 kDa		29	16
Alpha-1,3/1,6-mannosyltransferase ALG2 OS=Mus musculus GN=Alg2 PE=2 SV=2	ALG2_MOUSE	47 kDa		4	3
Mitochondrial-processing peptidase subunit beta OS=Mus musculus GN=Pmpcb PE=2 SV=1	MPPB_MOUSE	55 kDa		4	4
Phosphoglucomutase-1 OS=Mus musculus GN=Pgm1 PE=1 SV=4	PGM1_MOUSE	61 kDa		7	3
Structural maintenance of chromosomes protein 4 OS=Mus musculus GN=Smc4 PE=1 SV=1	SMC4_MOUSE	147 kDa		5	3
Splicing factor U2AF 65 kDa subunit OS=Mus musculus GN=U2af2 PE=1 SV=3	U2AF2_MOUSE	54 kDa		3	5
Zinc finger protein 512 OS=Mus musculus GN=Znf512 PE=2 SV=2	ZN512_MOUSE	64 kDa		7	3
Condensin-2 complex subunit D3 OS=Mus musculus GN=Ncapd3 PE=1 SV=3	CNDD3_MOUSE	169 kDa		6	3
Putative ribosomal RNA methyltransferase NOP2 OS=Mus musculus GN=Nop2 PE=2 SV=1	NOP2_MOUSE	87 kDa		5	3
AP-2 complex subunit mu OS=Mus musculus GN=Ap2m1 PE=1 SV=1	AP2M1_MOUSE	50 kDa		4	6
Histone acetyltransferase KAT7 OS=Mus musculus GN=Kat7 PE=2 SV=1	KAT7_MOUSE	71 kDa		6	3
Mitochondrial carrier homolog 1 OS=Mus musculus GN=Mtch1 PE=1 SV=1	MTCH1_MOUSE	42 kDa		4	3
40S ribosomal protein S16 OS=Mus musculus GN=Rps16 PE=2 SV=4	RS16_MOUSE	16 kDa		5	3
DnaJ homolog subfamily A member 2 OS=Mus musculus GN=Dnaja2 PE=1 SV=1	DNJA2_MOUSE	46 kDa		7	2
Integrator complex subunit 3 OS=Mus musculus GN=Ints3 PE=1 SV=2	INT3_MOUSE	118 kDa		7	3
Protein disulfide-isomerase A6 OS=Mus musculus GN=Pdia6 PE=1 SV=3	PDIA6_MOUSE	48 kDa		6	4
39S ribosomal protein L37, mitochondrial OS=Mus musculus GN=Mrpl37 PE=2 SV=1	RM37_MOUSE	48 kDa		5	2
60S ribosomal protein L28 OS=Mus musculus GN=Rpl28 PE=1 SV=2	RL28_MOUSE	16 kDa		6	3
Heterogeneous nuclear ribonucleoprotein U-like protein 2 OS=Mus musculus GN=Hnrnpul2 PE=1 SV=2	HNRL2_MOUSE	85 kDa		3	6
60S ribosomal protein L27 OS=Mus musculus GN=Rpl27 PE=2 SV=2	RL27_MOUSE	16 kDa		5	2
Caspase-8 OS=Mus musculus GN=Casp8 PE=1 SV=1	CASP8_MOUSE	55 kDa		6	2
NADP-dependent malic enzyme OS=Mus musculus GN=Me1 PE=1 SV=2	MAOX_MOUSE	64 kDa		8	2
Cell division cycle protein 16 homolog OS=Mus musculus GN=Cdc16 PE=2 SV=1	CDC16_MOUSE	71 kDa		7	2
Apoptosis-inducing factor 1, mitochondrial OS=Mus musculus GN=Aifm1 PE=1 SV=1	AIFM1_MOUSE	67 kDa		7	2
Nuclear pore complex protein Nup93 OS=Mus musculus GN=Nup93 PE=2 SV=1	NUP93_MOUSE	93 kDa		6	1
Integrator complex subunit 2 OS=Mus musculus GN=Ints2 PE=2 SV=2	INT2_MOUSE	134 kDa		7	3
Transcriptional repressor CTCF OS=Mus musculus GN=Ctcf PE=1 SV=2	CTCF_MOUSE	84 kDa		6	1
Genetic suppressor element 1 OS=Mus musculus GN=Gse1 PE=2 SV=2	GSE1_MOUSE	136 kDa		1	8
Large proline-rich protein BAG6 OS=Mus musculus GN=Bag6 PE=1 SV=1	BAG6_MOUSE	121 kDa		1	7
GA-binding protein alpha chain OS=Mus musculus GN=Gabpa PE=1 SV=2	GABPA_MOUSE	51 kDa		1	9
Interferon regulatory factor 2-binding protein-like OS=Mus musculus GN=Irf2bpl PE=1 SV=1	I2BPL_MOUSE	81 kDa		1	11
N-acylethanolamine-hydrolyzing acid amidase OS=Mus musculus GN=Naaa PE=2 SV=2	NAAA_MOUSE	40 kDa		1	9
Sideroflexin-1 OS=Mus musculus GN=Sfxn1 PE=1 SV=3	SFXN1_MOUSE	36 kDa		9	1
Spectrin alpha chain, non-erythrocytic 1 OS=Mus musculus GN=Sptan1 PE=1 SV=4	SPTN1_MOUSE	285 kDa		8	1
Minor histocompatibility antigen H13 OS=Mus musculus GN=Hm13 PE=1 SV=1	HM13_MOUSE	42 kDa		1	7
Cathepsin Z OS=Mus musculus GN=Ctsz PE=2 SV=1	CATZ_MOUSE	34 kDa		1	8
Glutathione S-transferase omega-1 OS=Mus musculus GN=Gsto1 PE=2 SV=2	GSTO1_MOUSE	27 kDa		6
Nuclear factor NF-kappa-B p105 subunit OS=Mus musculus GN=Nfkb1 PE=1 SV=2	NFKB1_MOUSE	106 kDa			8
SCY1-like protein 2 OS=Mus musculus GN=Scyl2 PE=1 SV=1	SCYL2_MOUSE	103 kDa			8
Alpha-2-macroglobulin receptor-associated protein OS=Mus musculus GN=Lrpap1 PE=1 SV=1	AMRP_MOUSE	42 kDa			8
Adipocyte plasma membrane-associated protein OS=Mus musculus GN=Apmap PE=1 SV=1	APMAP_MOUSE	46 kDa			10
Ataxin-2 OS=Mus musculus GN=Atxn2 PE=1 SV=1	ATX2_MOUSE	136 kDa			9
Basigin OS=Mus musculus GN=Bsg PE=1 SV=2	BASI_MOUSE	42 kDa			10
CD44 antigen OS=Mus musculus GN=Cd44 PE=1 SV=3	CD44_MOUSE	86 kDa			7
CD48 antigen OS=Mus musculus GN=Cd48 PE=1 SV=1	CD48_MOUSE	27 kDa			7
Eyes absent homolog 3 OS=Mus musculus GN=Eya3 PE=1 SV=2	EYA3_MOUSE	56 kDa			9
Myosin-7 OS=Mus musculus GN=Myh7 PE=1 SV=1	MYH7_MOUSE	223 kDa		38
Pleckstrin homology domain-containing family A member 2 OS=Mus musculus GN=Plekha2 PE=1 SV=1	PKHA2_MOUSE	47 kDa			9
MHC class II regulatory factor RFX1 OS=Mus musculus GN=Rfx1 PE=2 SV=2	RFX1_MOUSE	104 kDa			7
Stromal interaction molecule 1 OS=Mus musculus GN=Stim1 PE=1 SV=2	STIM1_MOUSE	78 kDa			9
TGF-beta-activated kinase 1 and MAP3K7-binding protein 1 OS=Mus musculus GN=Tab1 PE=1 SV=2	TAB1_MOUSE	55 kDa			10
TOX high mobility group box family member 4 OS=Mus musculus GN=Tox4 PE=1 SV=3	TOX4_MOUSE	66 kDa			10
Ubinuclein-2 OS=Mus musculus GN=Ubn2 PE=1 SV=2	UBN2_MOUSE	142 kDa			8
Acyl-CoA dehydrogenase family member 9, mitochondrial OS=Mus musculus GN=Acad9 PE=2 SV=2	ACAD9_MOUSE	69 kDa		5	3
Dol-P-Man:Man(5)GlcNAc(2)-PP-Dol alpha-1,3-mannosyltransferase OS=Mus musculus GN=Alg3 PE=2 SV=2	ALG3_MOUSE	50 kDa		3	6
Ribosome biogenesis protein BOP1 OS=Mus musculus GN=Bop1 PE=1 SV=1	BOP1_MOUSE	83 kDa		5	4
Phosphatidate cytidylyltransferase 2 OS=Mus musculus GN=Cds2 PE=1 SV=1	CDS2_MOUSE	51 kDa		3	5
Cysteine and histidine-rich domain-containing protein 1 OS=Mus musculus GN=Chordc1 PE=1 SV=1	CHRD1_MOUSE	37 kDa		5	3
Copine-3 OS=Mus musculus GN=Cpne3 PE=1 SV=2	CPNE3_MOUSE	60 kDa		6	5
ATP-dependent RNA helicase DDX18 OS=Mus musculus GN=Ddx18 PE=2 SV=1	DDX18_MOUSE	74 kDa		5	4
7-dehydrocholesterol reductase OS=Mus musculus GN=Dhcr7 PE=2 SV=1	DHCR7_MOUSE	54 kDa		5	4
Enoyl-CoA delta isomerase 1, mitochondrial OS=Mus musculus GN=Eci1 PE=2 SV=2	ECI1_MOUSE	32 kDa		5	3
Glutaminase kidney isoform, mitochondrial OS=Mus musculus GN=Gls PE=1 SV=1	GLSK_MOUSE	74 kDa		6	3
Minor histocompatibility protein HA-1 OS=Mus musculus GN=Hmha1 PE=1 SV=2	HMHA1_MOUSE	123 kDa		5	4
Eukaryotic initiation factor 4A-III OS=Mus musculus GN=Eif4a3 PE=2 SV=3	IF4A3_MOUSE	47 kDa		5	6
Integrator complex subunit 7 OS=Mus musculus GN=Ints7 PE=1 SV=1	INT7_MOUSE	107 kDa		6	3
Malectin OS=Mus musculus GN=Mlec PE=2 SV=2	MLEC_MOUSE	32 kDa		5	3
Nuclear autoantigenic sperm protein OS=Mus musculus GN=Nasp PE=1 SV=2	NASP_MOUSE	84 kDa		3	4
N-acylneuraminate cytidylyltransferase OS=Mus musculus GN=Cmas PE=1 SV=2	NEUA_MOUSE	48 kDa		4	5
Pyruvate dehydrogenase E1 component subunit beta, mitochondrial OS=Mus musculus GN=Pdhb PE=1 SV=1	ODPB_MOUSE	39 kDa		5	4
Propionyl-CoA carboxylase beta chain, mitochondrial OS=Mus musculus GN=Pccb PE=1 SV=2	PCCB_MOUSE	58 kDa		4	5
Purine nucleoside phosphorylase OS=Mus musculus GN=Pnp PE=1 SV=2	PNPH_MOUSE	32 kDa		4	4
26S proteasome non-ATPase regulatory subunit 12 OS=Mus musculus GN=Psmd12 PE=1 SV=4	PSD12_MOUSE	53 kDa		4	4
Ras-related protein Rab-7a OS=Mus musculus GN=Rab7a PE=1 SV=2	RAB7A_MOUSE	23 kDa		4	5
60S ribosomal protein L34 OS=Mus musculus GN=Rpl34 PE=3 SV=2	RL34_MOUSE	13 kDa		4	5
Zinc-binding alcohol dehydrogenase domain-containing protein 2 OS=Mus musculus GN=Zadh2 PE=2 SV=1	ZADH2_MOUSE	41 kDa		5	3
Coronin-1C OS=Mus musculus GN=Coro1c PE=1 SV=2	COR1C_MOUSE	53 kDa		3	4
Nucleolin OS=Mus musculus GN=Ncl PE=1 SV=2	NUCL_MOUSE	77 kDa		4	3
Growth factor receptor-bound protein 2 OS=Mus musculus GN=Grb2 PE=1 SV=1	GRB2_MOUSE	25 kDa		5	3
Peroxiredoxin-2 OS=Mus musculus GN=Prdx2 PE=1 SV=3	PRDX2_MOUSE	22 kDa		5	3
Pre-mRNA-processing factor 6 OS=Mus musculus GN=Prpf6 PE=2 SV=1	PRP6_MOUSE	107 kDa		4	3
26S proteasome non-ATPase regulatory subunit 8 OS=Mus musculus GN=Psmd8 PE=1 SV=2	PSMD8_MOUSE	40 kDa		5	5
Replication protein A 70 kDa DNA-binding subunit OS=Mus musculus GN=Rpa1 PE=2 SV=1	RFA1_MOUSE	69 kDa		3	6
Septin-9 OS=Mus musculus GN=Sept9 PE=1 SV=1	SEPT9_MOUSE	66 kDa		5	3
Hemoglobin subunit alpha OS=Mus musculus GN=Hba PE=1 SV=2	HBA_MOUSE	15 kDa		6	3
5'(3')-deoxyribonucleotidase, cytosolic type OS=Mus musculus GN=Nt5c PE=1 SV=1	NT5C_MOUSE	23 kDa		4	3
Protein wntless homolog OS=Mus musculus GN=Wls PE=1 SV=1	WLS_MOUSE	62 kDa		6	3
Probable ATP-dependent RNA helicase DDX56 OS=Mus musculus GN=Ddx56 PE=2 SV=1	DDX56_MOUSE	61 kDa		5	3
Alpha-(1,6)-fucosyltransferase OS=Mus musculus GN=Fut8 PE=2 SV=2	FUT8_MOUSE	67 kDa		5	3
DNA primase large subunit OS=Mus musculus GN=Prim2 PE=1 SV=1	PRI2_MOUSE	58 kDa		5	3
RNA-binding protein Raly OS=Mus musculus GN=Raly PE=1 SV=3	RALY_MOUSE	33 kDa		3	5
THO complex subunit 5 homolog OS=Mus musculus GN=Thoc5 PE=1 SV=2	THOC5_MOUSE	79 kDa		5	3
Cytochrome c, somatic OS=Mus musculus GN=Cycs PE=1 SV=2	CYC_MOUSE	12 kDa		4	4
Protein transport protein Sec61 subunit alpha isoform 1 OS=Mus musculus GN=Sec61a1 PE=2 SV=2	S61A1_MOUSE	52 kDa		5	3
Cytosolic 5'-nucleotidase 3A OS=Mus musculus GN=Nt5c3a PE=1 SV=4	5NT3A_MOUSE	37 kDa		6	3
Apoptosis inhibitor 5 OS=Mus musculus GN=Api5 PE=2 SV=2	API5_MOUSE	57 kDa		5	3
S-adenosylmethionine synthase isoform type-2 OS=Mus musculus GN=Mat2a PE=2 SV=2	METK2_MOUSE	44 kDa		6	2
[Pyruvate dehydrogenase [lipoamide]] kinase isozyme 3, mitochondrial OS=Mus musculus GN=Pdk3 PE=2 SV=1	PDK3_MOUSE	48 kDa		4	4
Zinc finger protein ubi-d4 OS=Mus musculus GN=Dpf2 PE=1 SV=1	REQU_MOUSE	44 kDa		6	2
14-3-3 protein beta/alpha OS=Mus musculus GN=Ywhab PE=1 SV=3	1433B_MOUSE	28 kDa		16	8
Cell cycle and apoptosis regulator protein 2 OS=Mus musculus GN=Ccar2 PE=1 SV=2	CCAR2_MOUSE	?		5	3
Heterogeneous nuclear ribonucleoproteins C1/C2 OS=Mus musculus GN=Hnrnpc PE=1 SV=1	HNRPC_MOUSE	34 kDa		5	3
Interleukin enhancer-binding factor 2 OS=Mus musculus GN=Ilf2 PE=1 SV=1	ILF2_MOUSE	43 kDa		6	3
Core histone macro-H2A.1 OS=Mus musculus GN=H2afy PE=1 SV=3	H2AY_MOUSE	40 kDa		5	3
Oligoribonuclease, mitochondrial OS=Mus musculus GN=Rexo2 PE=1 SV=2	ORN_MOUSE	27 kDa		3	4
Estradiol 17-beta-dehydrogenase 12 OS=Mus musculus GN=Hsd17b12 PE=2 SV=1	DHB12_MOUSE	35 kDa		5	3
Pumilio domain-containing protein KIAA0020 OS=Mus musculus GN=Kiaa0020 PE=2 SV=2	K0020_MOUSE	73 kDa		6	2
Hsp90 co-chaperone Cdc37 OS=Mus musculus GN=Cdc37 PE=2 SV=1	CDC37_MOUSE	45 kDa		3	4
Cleavage stimulation factor subunit 3 OS=Mus musculus GN=Cstf3 PE=1 SV=1	CSTF3_MOUSE	83 kDa		7	2
Unconventional myosin-Ig OS=Mus musculus GN=Myo1g PE=2 SV=1	MYO1G_MOUSE	117 kDa		6	2
60S ribosomal protein L35a OS=Mus musculus GN=Rpl35a PE=2 SV=2	RL35A_MOUSE	13 kDa		7	2
Protein CBFA2T3 OS=Mus musculus GN=Cbfa2t3 PE=1 SV=2	MTG16_MOUSE	68 kDa		1	6
MAU2 chromatid cohesion factor homolog OS=Mus musculus GN=Mau2 PE=2 SV=3	SCC4_MOUSE	70 kDa		1	7
Fumarate hydratase, mitochondrial OS=Mus musculus GN=Fh PE=1 SV=3	FUMH_MOUSE	54 kDa		5	1
Bifunctional 3'-phosphoadenosine 5'-phosphosulfate synthase 1 OS=Mus musculus GN=Papss1 PE=2 SV=1	PAPS1_MOUSE	71 kDa		6	1
PHD finger protein 6 OS=Mus musculus GN=Phf6 PE=1 SV=1	PHF6_MOUSE	41 kDa		6	1
Myc-associated zinc finger protein OS=Mus musculus GN=Maz PE=1 SV=1	MAZ_MOUSE	49 kDa		1	3
Glycerol kinase OS=Mus musculus GN=Gk PE=2 SV=2	GLPK_MOUSE	61 kDa		6	2
60S ribosomal protein L23 OS=Mus musculus GN=Rpl23 PE=1 SV=1	RL23_MOUSE	15 kDa		7	2
Cysteine--tRNA ligase, cytoplasmic OS=Mus musculus GN=Cars PE=1 SV=2	SYCC_MOUSE	95 kDa		8	1
Histone H2AX OS=Mus musculus GN=H2afx PE=1 SV=2	H2AX_MOUSE	15 kDa		15	10
CREB-binding protein OS=Mus musculus GN=Crebbp PE=1 SV=3	CBP_MOUSE	265 kDa		1	8
Nipped-B-like protein OS=Mus musculus GN=Nipbl PE=1 SV=1	NIPBL_MOUSE	315 kDa			6
Polypeptide N-acetylgalactosaminyltransferase 3 OS=Mus musculus GN=Galnt3 PE=2 SV=3	GALT3_MOUSE	73 kDa			6
Stromal membrane-associated protein 1 OS=Mus musculus GN=Smap1 PE=1 SV=1	SMAP1_MOUSE	48 kDa			8
E3 ubiquitin-protein ligase synoviolin OS=Mus musculus GN=Syvn1 PE=1 SV=3	SYVN1_MOUSE	67 kDa			5
Cleavage and polyadenylation specificity factor subunit 1 OS=Mus musculus GN=Cpsf1 PE=1 SV=1	CPSF1_MOUSE	161 kDa		8
Integral membrane protein 2B OS=Mus musculus GN=Itm2b PE=2 SV=1	ITM2B_MOUSE	30 kDa			7
Extracellular matrix protein 1 OS=Mus musculus GN=Ecm1 PE=1 SV=2	ECM1_MOUSE	63 kDa			7
Erlin-2 OS=Mus musculus GN=Erlin2 PE=1 SV=1	ERLN2_MOUSE	38 kDa			9
Glucosylceramidase OS=Mus musculus GN=Gba PE=1 SV=1	GLCM_MOUSE	58 kDa			8
Beta-hexosaminidase subunit beta OS=Mus musculus GN=Hexb PE=2 SV=2	HEXB_MOUSE	61 kDa			7
Integrin alpha-4 OS=Mus musculus GN=Itga4 PE=1 SV=1	ITA4_MOUSE	116 kDa			9
Nuclear fragile X mental retardation-interacting protein 2 OS=Mus musculus GN=Nufip2 PE=1 SV=1	NUFP2_MOUSE	76 kDa			8
Phosphatase and actin regulator 4 OS=Mus musculus GN=Phactr4 PE=1 SV=2	PHAR4_MOUSE	77 kDa			8
Protein SON OS=Mus musculus GN=Son PE=1 SV=2	SON_MOUSE	266 kDa			8
Torsin-1A-interacting protein 1 OS=Mus musculus GN=Tor1aip1 PE=1 SV=3	TOIP1_MOUSE	67 kDa			8
Zinc finger protein 281 OS=Mus musculus GN=Znf281 PE=1 SV=1	ZN281_MOUSE	97 kDa			7
Glyoxylate reductase/hydroxypyruvate reductase OS=Mus musculus GN=Grhpr PE=1 SV=1	GRHPR_MOUSE	35 kDa	2	3	2
Gelsolin OS=Mus musculus GN=Gsn PE=1 SV=3	GELS_MOUSE	86 kDa	2	1
Protein S100-A8 OS=Mus musculus GN=S100a8 PE=1 SV=3	S10A8_MOUSE	10 kDa	6	1
Acyl-coenzyme A thioesterase 2, mitochondrial OS=Mus musculus GN=Acot2 PE=1 SV=2	ACOT2_MOUSE	50 kDa		4	3
Alkyldihydroxyacetonephosphate synthase, peroxisomal OS=Mus musculus GN=Agps PE=1 SV=1	ADAS_MOUSE	72 kDa		5	3
CST complex subunit CTC1 OS=Mus musculus GN=Ctc1 PE=1 SV=2	CTC1_MOUSE	134 kDa		3	3
High mobility group protein B2 OS=Mus musculus GN=Hmgb2 PE=1 SV=3	HMGB2_MOUSE	24 kDa		6	4
Hsp70-binding protein 1 OS=Mus musculus GN=Hspbp1 PE=2 SV=1	HPBP1_MOUSE	39 kDa		3	5
Origin recognition complex subunit 3 OS=Mus musculus GN=Orc3 PE=1 SV=1	ORC3_MOUSE	82 kDa		3	4
Pleckstrin OS=Mus musculus GN=Plek PE=1 SV=1	PLEK_MOUSE	40 kDa		4	4
Proteasome subunit alpha type-7 OS=Mus musculus GN=Psma7 PE=1 SV=1	PSA7_MOUSE	28 kDa		3	3
Exosome complex exonuclease RRP44 OS=Mus musculus GN=Dis3 PE=2 SV=4	RRP44_MOUSE	109 kDa		5	3
40S ribosomal protein S12 OS=Mus musculus GN=Rps12 PE=1 SV=2	RS12_MOUSE	15 kDa		4	4
Phosphatidylinositol 3,4,5-trisphosphate 5-phosphatase 1 OS=Mus musculus GN=Inpp5d PE=1 SV=2	SHIP1_MOUSE	134 kDa		3	3
Syntaxin-binding protein 2 OS=Mus musculus GN=Stxbp2 PE=2 SV=1	STXB2_MOUSE	66 kDa		4	3
Thymidylate synthase OS=Mus musculus GN=Tyms PE=1 SV=1	TYSY_MOUSE	35 kDa		3	3
N-alpha-acetyltransferase 25, NatB auxiliary subunit OS=Mus musculus GN=Naa25 PE=1 SV=1	NAA25_MOUSE	112 kDa		4	3
PC4 and SFRS1-interacting protein OS=Mus musculus GN=Psip1 PE=1 SV=1	PSIP1_MOUSE	60 kDa		4	4
Xyloside xylosyltransferase 1 OS=Mus musculus GN=Xxylt1 PE=2 SV=2	XXLT1_MOUSE	44 kDa		4	4
Importin-4 OS=Mus musculus GN=Ipo4 PE=1 SV=1	IPO4_MOUSE	119 kDa		3	3
26S proteasome non-ATPase regulatory subunit 14 OS=Mus musculus GN=Psmd14 PE=1 SV=2	PSDE_MOUSE	35 kDa		3	3
Ceramide synthase 6 OS=Mus musculus GN=Cers6 PE=1 SV=1	CERS6_MOUSE	45 kDa		3	5
Calnexin OS=Mus musculus GN=Canx PE=1 SV=1	CALX_MOUSE	67 kDa		3	4
Glucose 1,6-bisphosphate synthase OS=Mus musculus GN=Pgm2l1 PE=1 SV=1	PGM2L_MOUSE	70 kDa		5	3
Histone deacetylase 2 OS=Mus musculus GN=Hdac2 PE=1 SV=1	HDAC2_MOUSE	55 kDa		5	5
Aspartate aminotransferase, cytoplasmic OS=Mus musculus GN=Got1 PE=1 SV=3	AATC_MOUSE	46 kDa		5	3
DnaJ homolog subfamily C member 2 OS=Mus musculus GN=Dnajc2 PE=1 SV=2	DNJC2_MOUSE	72 kDa		4	3
A-kinase anchor protein 8 OS=Mus musculus GN=Akap8 PE=1 SV=1	AKAP8_MOUSE	76 kDa		2	6
Cleavage and polyadenylation specificity factor subunit 6 OS=Mus musculus GN=Cpsf6 PE=1 SV=1	CPSF6_MOUSE	59 kDa		4	4
Eukaryotic translation initiation factor 3 subunit D OS=Mus musculus GN=Eif3d PE=1 SV=2	EIF3D_MOUSE	64 kDa		6	2
Friend leukemia integration 1 transcription factor OS=Mus musculus GN=Fli1 PE=1 SV=1	FLI1_MOUSE	51 kDa		2	8
Nucleolar pre-ribosomal-associated protein 1 OS=Mus musculus GN=Urb1 PE=2 SV=2	NPA1P_MOUSE	255 kDa		5	2
2-oxoisovalerate dehydrogenase subunit beta, mitochondrial OS=Mus musculus GN=Bckdhb PE=2 SV=2	ODBB_MOUSE	43 kDa		6	2
Cytosolic phospholipase A2 OS=Mus musculus GN=Pla2g4a PE=1 SV=1	PA24A_MOUSE	85 kDa		2	5
26S protease regulatory subunit 10B OS=Mus musculus GN=Psmc6 PE=1 SV=1	PRS10_MOUSE	44 kDa		6	2
Protein transport protein Sec23B OS=Mus musculus GN=Sec23b PE=2 SV=1	SC23B_MOUSE	86 kDa		7	6
Zinc finger MIZ domain-containing protein 1 OS=Mus musculus GN=Zmiz1 PE=2 SV=1	ZMIZ1_MOUSE	116 kDa		2	5
Septin-11 OS=Mus musculus GN=Sept11 PE=1 SV=4	SEP11_MOUSE	50 kDa		4	5
Nuclear pore complex protein Nup50 OS=Mus musculus GN=Nup50 PE=1 SV=3	NUP50_MOUSE	49 kDa		2	5
Leucine-rich repeat and WD repeat-containing protein 1 OS=Mus musculus GN=LRWD1 PE=2 SV=1	LRWD1_MOUSE	72 kDa		5	3
Cullin-2 OS=Mus musculus GN=Cul2 PE=1 SV=2	CUL2_MOUSE	87 kDa		3	2
F-actin-capping protein subunit alpha-1 OS=Mus musculus GN=Capza1 PE=1 SV=4	CAZA1_MOUSE	33 kDa		3	2
Leucine-rich repeat-containing protein 40 OS=Mus musculus GN=Lrrc40 PE=2 SV=2	LRC40_MOUSE	68 kDa		3	4
Cleavage stimulation factor subunit 1 OS=Mus musculus GN=Cstf1 PE=2 SV=1	CSTF1_MOUSE	48 kDa		6	2
Protein farnesyltransferase subunit beta OS=Mus musculus GN=Fntb PE=1 SV=1	FNTB_MOUSE	49 kDa		6	2
Four and a half LIM domains protein 3 OS=Mus musculus GN=Fhl3 PE=1 SV=2	FHL3_MOUSE	32 kDa		5	2
Adenine phosphoribosyltransferase OS=Mus musculus GN=Aprt PE=2 SV=2	APT_MOUSE	20 kDa		6	2
Eukaryotic peptide chain release factor GTP-binding subunit ERF3A OS=Mus musculus GN=Gspt1 PE=1 SV=2	ERF3A_MOUSE	69 kDa		3	2
Alcohol dehydrogenase [NADP(+)] OS=Mus musculus GN=Akr1a1 PE=1 SV=3	AK1A1_MOUSE	37 kDa		6	2
Aminoacylase-1 OS=Mus musculus GN=Acy1 PE=1 SV=1	ACY1_MOUSE	46 kDa		3	3
Polyprenol reductase OS=Mus musculus GN=Srd5a3 PE=2 SV=2	PORED_MOUSE	38 kDa		4	3
Protein SEC13 homolog OS=Mus musculus GN=Sec13 PE=2 SV=3	SEC13_MOUSE	36 kDa		6	2
Eukaryotic translation initiation factor 2A OS=Mus musculus GN=Eif2a PE=2 SV=2	EIF2A_MOUSE	64 kDa		4	2
Plectin OS=Mus musculus GN=Plec PE=1 SV=2	PLEC_MOUSE	534 kDa		3	2
Peroxisomal carnitine O-octanoyltransferase OS=Mus musculus GN=Crot PE=1 SV=1	OCTC_MOUSE	70 kDa		6	2
Lysine-specific histone demethylase 1A OS=Mus musculus GN=Kdm1a PE=1 SV=2	KDM1A_MOUSE	93 kDa		2	3
Keratin, type II cytoskeletal 1 OS=Mus musculus GN=Krt1 PE=1 SV=4	K2C1_MOUSE	66 kDa		13	6
Small ubiquitin-related modifier 3 OS=Mus musculus GN=Sumo3 PE=2 SV=1	SUMO3_MOUSE	12 kDa		4	3
Antigen peptide transporter 1 OS=Mus musculus GN=Tap1 PE=2 SV=3	TAP1_MOUSE	79 kDa		5	1
Ribosome biogenesis protein BRX1 homolog OS=Mus musculus GN=Brix1 PE=2 SV=3	BRX1_MOUSE	41 kDa		5	2
Beta-adrenergic receptor kinase 1 OS=Mus musculus GN=Adrbk1 PE=2 SV=2	ARBK1_MOUSE	80 kDa		5	2
Protein kinase C delta type OS=Mus musculus GN=Prkcd PE=1 SV=3	KPCD_MOUSE	78 kDa		5	2
RNA-binding protein with multiple splicing 2 OS=Mus musculus GN=Rbpms2 PE=1 SV=1	RBPS2_MOUSE	22 kDa		1	7
Sodium- and chloride-dependent taurine transporter OS=Mus musculus GN=Slc6a6 PE=1 SV=2	SC6A6_MOUSE	70 kDa		1	6
Nucleolysin TIA-1 OS=Mus musculus GN=Tia1 PE=1 SV=1	TIA1_MOUSE	43 kDa		2	6
Nucleoprotein TPR OS=Mus musculus GN=Tpr PE=1 SV=1	TPR_MOUSE	274 kDa		1	4
Synaptic vesicular amine transporter OS=Mus musculus GN=Slc18a2 PE=1 SV=1	VMAT2_MOUSE	56 kDa		1	7
Zinc finger protein 62 OS=Mus musculus GN=Zfp62 PE=2 SV=1	ZFP62_MOUSE	105 kDa		7	1
Proteasome assembly chaperone 2 OS=Mus musculus GN=Psmg2 PE=2 SV=1	PSMG2_MOUSE	30 kDa		3	5
Methylcytosine dioxygenase TET2 OS=Mus musculus GN=Tet2 PE=1 SV=3	TET2_MOUSE	212 kDa			5
Aminoacyl tRNA synthase complex-interacting multifunctional protein 1 OS=Mus musculus GN=Aimp1 PE=1 SV=2	AIMP1_MOUSE	34 kDa			7
Sarcoplasmic/endoplasmic reticulum calcium ATPase 1 OS=Mus musculus GN=Atp2a1 PE=2 SV=1	AT2A1_MOUSE	109 kDa		17
Soluble calcium-activated nucleotidase 1 OS=Mus musculus GN=Cant1 PE=2 SV=1	CANT1_MOUSE	46 kDa			7
Cleft lip and palate transmembrane protein 1-like protein OS=Mus musculus GN=Clptm1l PE=2 SV=1	CLP1L_MOUSE	62 kDa			8
CCR4-NOT transcription complex subunit 4 OS=Mus musculus GN=Cnot4 PE=1 SV=2	CNOT4_MOUSE	63 kDa			6
mRNA-decapping enzyme 1A OS=Mus musculus GN=Dcp1a PE=1 SV=1	DCP1A_MOUSE	65 kDa			7
DnaJ homolog subfamily B member 11 OS=Mus musculus GN=Dnajb11 PE=1 SV=1	DJB11_MOUSE	41 kDa			8
ETS-related transcription factor Elf-1 OS=Mus musculus GN=Elf1 PE=2 SV=1	ELF1_MOUSE	66 kDa			7
Ectonucleoside triphosphate diphosphohydrolase 5 OS=Mus musculus GN=Entpd5 PE=1 SV=1	ENTP5_MOUSE	47 kDa			8
Germinal-center associated nuclear protein OS=Mus musculus GN=Mcm3ap PE=1 SV=2	GANP_MOUSE	?			8
Erythroid transcription factor OS=Mus musculus GN=Gata1 PE=1 SV=1	GATA1_MOUSE	43 kDa			7
N-acetylglucosamine-6-sulfatase OS=Mus musculus GN=Gns PE=2 SV=1	GNS_MOUSE	61 kDa			7
Granulins OS=Mus musculus GN=Grn PE=1 SV=2	GRN_MOUSE	63 kDa			7
Heparan sulfate 2-O-sulfotransferase 1 OS=Mus musculus GN=Hs2st1 PE=1 SV=2	HS2ST_MOUSE	42 kDa			7
Heat shock 70 kDa protein 13 OS=Mus musculus GN=Hspa13 PE=2 SV=1	HSP13_MOUSE	52 kDa			8
Low-density lipoprotein receptor OS=Mus musculus GN=Ldlr PE=1 SV=2	LDLR_MOUSE	95 kDa			8
Putative phospholipase B-like 2 OS=Mus musculus GN=Plbd2 PE=1 SV=2	PLBL2_MOUSE	66 kDa			8
Palmitoyl-protein thioesterase 1 OS=Mus musculus GN=Ppt1 PE=2 SV=2	PPT1_MOUSE	34 kDa			7
Lysosome membrane protein 2 OS=Mus musculus GN=Scarb2 PE=1 SV=3	SCRB2_MOUSE	54 kDa			7
Signal-induced proliferation-associated 1-like protein 1 OS=Mus musculus GN=Sipa1l1 PE=1 SV=2	SI1L1_MOUSE	197 kDa			7
CMP-N-acetylneuraminate-beta-galactosamide-alpha-2,3-sialyltransferase 4 OS=Mus musculus GN=St3gal4 PE=2 SV=1	SIA4C_MOUSE	38 kDa			6
V-type proton ATPase subunit S1 OS=Mus musculus GN=Atp6ap1 PE=1 SV=1	VAS1_MOUSE	51 kDa			7
YTH domain family protein 1 OS=Mus musculus GN=Ythdf1 PE=2 SV=1	YTHD1_MOUSE	61 kDa			11
Zinc fingers and homeoboxes protein 2 OS=Mus musculus GN=Zhx2 PE=1 SV=1	ZHX2_MOUSE	92 kDa			8
Translocon-associated protein subunit alpha OS=Mus musculus GN=Ssr1 PE=1 SV=1	SSRA_MOUSE	32 kDa			6
14-3-3 protein eta OS=Mus musculus GN=Ywhah PE=1 SV=2	1433F_MOUSE	28 kDa		11	8
3-hydroxyisobutyrate dehydrogenase, mitochondrial OS=Mus musculus GN=Hibadh PE=2 SV=1	3HIDH_MOUSE	35 kDa		4	3
Cell division cycle protein 27 homolog OS=Mus musculus GN=Cdc27 PE=1 SV=1	CDC27_MOUSE	92 kDa		3	3
Cleavage and polyadenylation specificity factor subunit 2 OS=Mus musculus GN=Cpsf2 PE=1 SV=1	CPSF2_MOUSE	88 kDa		3	4
ATP-dependent RNA helicase DDX39A OS=Mus musculus GN=Ddx39a PE=2 SV=1	DX39A_MOUSE	49 kDa		13	9
Proline dehydrogenase 1, mitochondrial OS=Mus musculus GN=Prodh PE=2 SV=2	PROD_MOUSE	68 kDa		3	3
Surfeit locus protein 4 OS=Mus musculus GN=Surf4 PE=2 SV=1	SURF4_MOUSE	30 kDa		4	3
Ras GTPase-activating protein-binding protein 1 OS=Mus musculus GN=G3bp1 PE=1 SV=1	G3BP1_MOUSE	52 kDa		4	3
Osteoclast-stimulating factor 1 OS=Mus musculus GN=Ostf1 PE=1 SV=2	OSTF1_MOUSE	24 kDa		4	3
60S ribosomal protein L12 OS=Mus musculus GN=Rpl12 PE=1 SV=2	RL12_MOUSE	18 kDa		4	3
2',5'-phosphodiesterase 12 OS=Mus musculus GN=Pde12 PE=2 SV=2	PDE12_MOUSE	68 kDa		3	4
Proline-, glutamic acid- and leucine-rich protein 1 OS=Mus musculus GN=Pelp1 PE=1 SV=2	PELP1_MOUSE	118 kDa		3	4
Proteasome subunit beta type-1 OS=Mus musculus GN=Psmb1 PE=1 SV=1	PSB1_MOUSE	26 kDa		3	3
ATP-dependent RNA helicase DDX24 OS=Mus musculus GN=Ddx24 PE=1 SV=2	DDX24_MOUSE	96 kDa		4	3
Clustered mitochondria protein homolog OS=Mus musculus GN=Cluh PE=2 SV=2	CLU_MOUSE	148 kDa		3	3
DNA ligase 3 OS=Mus musculus GN=Lig3 PE=1 SV=2	DNLI3_MOUSE	113 kDa		4	3
Succinate dehydrogenase [ubiquinone] iron-sulfur subunit, mitochondrial OS=Mus musculus GN=Sdhb PE=1 SV=1	DHSB_MOUSE	32 kDa		3	3
Phospholipid hydroperoxide glutathione peroxidase, mitochondrial OS=Mus musculus GN=Gpx4 PE=1 SV=4	GPX41_MOUSE (+1)	22 kDa		4	3
Set1/Ash2 histone methyltransferase complex subunit ASH2 OS=Mus musculus GN=Ash2l PE=1 SV=1	ASH2L_MOUSE	68 kDa		4	2
Eukaryotic translation initiation factor 6 OS=Mus musculus GN=Eif6 PE=1 SV=2	IF6_MOUSE	27 kDa		4	2
Glutaredoxin-3 OS=Mus musculus GN=Glrx3 PE=1 SV=1	GLRX3_MOUSE	38 kDa		4	2
Histone H2A.V OS=Mus musculus GN=H2afv PE=1 SV=3	H2AV_MOUSE (+1)	14 kDa		11	7
Proteasome subunit alpha type-4 OS=Mus musculus GN=Psma4 PE=1 SV=1	PSA4_MOUSE	29 kDa		6	2
26S proteasome non-ATPase regulatory subunit 3 OS=Mus musculus GN=Psmd3 PE=1 SV=3	PSMD3_MOUSE	61 kDa		5	2
Rab3 GTPase-activating protein non-catalytic subunit OS=Mus musculus GN=Rab3gap2 PE=1 SV=2	RBGPR_MOUSE	153 kDa		4	2
Serine/arginine-rich splicing factor 3 OS=Mus musculus GN=Srsf3 PE=1 SV=1	SRSF3_MOUSE	19 kDa		4	3
Thioredoxin reductase 2, mitochondrial OS=Mus musculus GN=Txnrd2 PE=1 SV=4	TRXR2_MOUSE	57 kDa		5	3
Far upstream element-binding protein 1 OS=Mus musculus GN=Fubp1 PE=1 SV=1	FUBP1_MOUSE	69 kDa		2	7
Proteasome subunit beta type-6 OS=Mus musculus GN=Psmb6 PE=1 SV=3	PSB6_MOUSE	25 kDa		2	2
GrpE protein homolog 1, mitochondrial OS=Mus musculus GN=Grpel1 PE=1 SV=1	GRPE1_MOUSE	24 kDa		2	2
Probable leucine--tRNA ligase, mitochondrial OS=Mus musculus GN=Lars2 PE=2 SV=1	SYLM_MOUSE	101 kDa		2	3
cAMP-dependent protein kinase type II-beta regulatory subunit OS=Mus musculus GN=Prkar2b PE=1 SV=3	KAP3_MOUSE	46 kDa		3	4
Eukaryotic translation initiation factor 3 subunit M OS=Mus musculus GN=Eif3m PE=2 SV=1	EIF3M_MOUSE	43 kDa		2	3
Zinc finger protein Gfi-1b OS=Mus musculus GN=Gfi1b PE=1 SV=1	GFI1B_MOUSE	37 kDa		3	3
Actin-like protein 6A OS=Mus musculus GN=Actl6a PE=1 SV=2	ACL6A_MOUSE	47 kDa		5	2
Cell differentiation protein RCD1 homolog OS=Mus musculus GN=Rqcd1 PE=1 SV=1	RCD1_MOUSE	34 kDa		3	3
Methylosome protein 50 OS=Mus musculus GN=Wdr77 PE=1 SV=1	MEP50_MOUSE	37 kDa		4	3
RAC-alpha serine/threonine-protein kinase OS=Mus musculus GN=Akt1 PE=1 SV=2	AKT1_MOUSE	56 kDa		2	4
Histone deacetylase 3 OS=Mus musculus GN=Hdac3 PE=1 SV=1	HDAC3_MOUSE	48 kDa		5	2
Endothelial transcription factor GATA-2 OS=Mus musculus GN=Gata2 PE=1 SV=2	GATA2_MOUSE	50 kDa		2	4
NADH dehydrogenase [ubiquinone] 1 alpha subcomplex subunit 9, mitochondrial OS=Mus musculus GN=Ndufa9 PE=1 SV=2	NDUA9_MOUSE	43 kDa		3	3
40S ribosomal protein S26 OS=Mus musculus GN=Rps26 PE=2 SV=3	RS26_MOUSE	13 kDa		4	3
Serine/arginine-rich splicing factor 1 OS=Mus musculus GN=Srsf1 PE=1 SV=3	SRSF1_MOUSE	28 kDa		2	2
Thioredoxin-interacting protein OS=Mus musculus GN=Txnip PE=1 SV=1	TXNIP_MOUSE	44 kDa		2	5
Integrator complex subunit 9 OS=Mus musculus GN=Ints9 PE=2 SV=1	INT9_MOUSE	74 kDa		4	2
Heterogeneous nuclear ribonucleoprotein L-like OS=Mus musculus GN=Hnrnpll PE=1 SV=3	HNRLL_MOUSE	64 kDa		4	2
Mitogen-activated protein kinase 14 OS=Mus musculus GN=Mapk14 PE=1 SV=3	MK14_MOUSE	41 kDa		4	2
Engulfment and cell motility protein 1 OS=Mus musculus GN=Elmo1 PE=1 SV=2	ELMO1_MOUSE	84 kDa		4	3
KH domain-containing, RNA-binding, signal transduction-associated protein 1 OS=Mus musculus GN=Khdrbs1 PE=1 SV=2	KHDR1_MOUSE	48 kDa		3	3
Ubiquitin-protein ligase E3C OS=Mus musculus GN=Ube3c PE=2 SV=2	UBE3C_MOUSE	124 kDa		5	2
40S ribosomal protein S10 OS=Mus musculus GN=Rps10 PE=1 SV=1	RS10_MOUSE	19 kDa		2	3
Vigilin OS=Mus musculus GN=Hdlbp PE=1 SV=1	VIGLN_MOUSE	142 kDa		3	2
H(+)/Cl(-) exchange transporter 5 OS=Mus musculus GN=Clcn5 PE=2 SV=1	CLCN5_MOUSE	83 kDa		2	5
Proteasome subunit alpha type-5 OS=Mus musculus GN=Psma5 PE=1 SV=1	PSA5_MOUSE	26 kDa		4	2
Probable cytosolic iron-sulfur protein assembly protein CIAO1 OS=Mus musculus GN=Ciao1 PE=2 SV=1	CIAO1_MOUSE	38 kDa		5	2
Methylsterol monooxygenase 1 OS=Mus musculus GN=Msmo1 PE=2 SV=1	MSMO1_MOUSE	35 kDa		3	4
Translation initiation factor eIF-2B subunit beta OS=Mus musculus GN=Eif2b2 PE=2 SV=1	EI2BB_MOUSE	39 kDa		4	2
Macrophage migration inhibitory factor OS=Mus musculus GN=Mif PE=1 SV=2	MIF_MOUSE	13 kDa		3	4
Acidic leucine-rich nuclear phosphoprotein 32 family member A OS=Mus musculus GN=Anp32a PE=1 SV=1	AN32A_MOUSE	29 kDa		1	3
Tubulin alpha-8 chain OS=Mus musculus GN=Tuba8 PE=1 SV=1	TBA8_MOUSE	50 kDa		35	26
60S ribosomal protein L24 OS=Mus musculus GN=Rpl24 PE=2 SV=2	RL24_MOUSE	18 kDa		4	2
Replication factor C subunit 2 OS=Mus musculus GN=Rfc2 PE=2 SV=1	RFC2_MOUSE	39 kDa		2	4
Eukaryotic translation elongation factor 1 epsilon-1 OS=Mus musculus GN=Eef1e1 PE=2 SV=1	MCA3_MOUSE	20 kDa		4	2
Exosome component 10 OS=Mus musculus GN=Exosc10 PE=1 SV=2	EXOSX_MOUSE	101 kDa		3	1
Flap endonuclease 1 OS=Mus musculus GN=Fen1 PE=1 SV=1	FEN1_MOUSE	42 kDa		4	1
Uroporphyrinogen decarboxylase OS=Mus musculus GN=Urod PE=1 SV=2	DCUP_MOUSE	41 kDa		3	1
40S ribosomal protein SA OS=Mus musculus GN=Rpsa PE=1 SV=4	RSSA_MOUSE	33 kDa		5	1
Nucleolar complex protein 2 homolog OS=Mus musculus GN=Noc2l PE=1 SV=2	NOC2L_MOUSE	85 kDa		3	1
Protein polybromo-1 OS=Mus musculus GN=Pbrm1 PE=1 SV=4	PB1_MOUSE	187 kDa		3	1
Small nuclear ribonucleoprotein-associated protein B OS=Mus musculus GN=Snrpb PE=1 SV=1	RSMB_MOUSE (+1)	24 kDa		3	2
Zinc finger protein Helios OS=Mus musculus GN=Ikzf2 PE=1 SV=2	IKZF2_MOUSE	59 kDa		2	4
SH3 domain-binding glutamic acid-rich-like protein OS=Mus musculus GN=Sh3bgrl PE=3 SV=1	SH3L1_MOUSE	13 kDa		1	4
Succinyl-CoA ligase [ADP/GDP-forming] subunit alpha, mitochondrial OS=Mus musculus GN=Suclg1 PE=1 SV=4	SUCA_MOUSE	36 kDa		1	6
Translocating chain-associated membrane protein 1 OS=Mus musculus GN=Tram1 PE=1 SV=3	TRAM1_MOUSE	43 kDa		1	5
E3 ubiquitin-protein ligase ARIH1 OS=Mus musculus GN=Arih1 PE=2 SV=3	ARI1_MOUSE	64 kDa		6	1
Protein FAM49B OS=Mus musculus GN=Fam49b PE=2 SV=1	FA49B_MOUSE	37 kDa		6	1
Protein MEMO1 OS=Mus musculus GN=Memo1 PE=1 SV=1	MEMO1_MOUSE	34 kDa		6	1
PCI domain-containing protein 2 OS=Mus musculus GN=Pcid2 PE=2 SV=1	PCID2_MOUSE	46 kDa		5	1
28S ribosomal protein S30, mitochondrial OS=Mus musculus GN=Mrps30 PE=2 SV=1	RT30_MOUSE	50 kDa		5	1
Serine palmitoyltransferase 1 OS=Mus musculus GN=Sptlc1 PE=2 SV=2	SPTC1_MOUSE	53 kDa		5	1
WASH complex subunit 7 OS=Mus musculus GN=Kiaa1033 PE=2 SV=2	WASH7_MOUSE	136 kDa		5	1
Zinc transporter 7 OS=Mus musculus GN=Slc30a7 PE=1 SV=1	ZNT7_MOUSE	42 kDa		6	1
AP-2 complex subunit alpha-1 OS=Mus musculus GN=Ap2a1 PE=1 SV=1	AP2A1_MOUSE	108 kDa		5	3
Small ubiquitin-related modifier 2 OS=Mus musculus GN=Sumo2 PE=2 SV=1	SUMO2_MOUSE	11 kDa		6	6
Chromodomain-helicase-DNA-binding protein 8 OS=Mus musculus GN=Chd8 PE=1 SV=1	CHD8_MOUSE	291 kDa		1	6
Keratin, type I cytoskeletal 42 OS=Mus musculus GN=Krt42 PE=1 SV=1	K1C42_MOUSE	50 kDa		5	2
WD repeat-containing protein 18 OS=Mus musculus GN=Wdr18 PE=1 SV=1	WDR18_MOUSE	47 kDa		4
Transmembrane 9 superfamily member 1 OS=Mus musculus GN=Tm9sf1 PE=2 SV=2	TM9S1_MOUSE	69 kDa			4
Coatomer subunit epsilon OS=Mus musculus GN=Cope PE=2 SV=3	COPE_MOUSE	35 kDa		3
THO complex subunit 6 homolog OS=Mus musculus GN=Thoc6 PE=2 SV=1	THOC6_MOUSE	37 kDa		6
Tapasin OS=Mus musculus GN=Tapbp PE=2 SV=2	TPSN_MOUSE	50 kDa			5
Transcription factor NF-E2 45 kDa subunit OS=Mus musculus GN=Nfe2 PE=1 SV=1	NFE2_MOUSE	42 kDa			6
Elongator complex protein 3 OS=Mus musculus GN=Elp3 PE=2 SV=1	ELP3_MOUSE	62 kDa		6
Nuclear receptor corepressor 2 OS=Mus musculus GN=Ncor2 PE=1 SV=3	NCOR2_MOUSE	270 kDa			6
ADNP homeobox protein 2 OS=Mus musculus GN=Adnp2 PE=2 SV=2	ADNP2_MOUSE	127 kDa			6
Anoctamin-6 OS=Mus musculus GN=Ano6 PE=1 SV=1	ANO6_MOUSE	106 kDa			6
Atrophin-1 OS=Mus musculus GN=Atn1 PE=1 SV=1	ATN1_MOUSE	124 kDa			5
Biotinidase OS=Mus musculus GN=Btd PE=1 SV=2	BTD_MOUSE	58 kDa			7
Choline transporter-like protein 2 OS=Mus musculus GN=Slc44a2 PE=1 SV=2	CTL2_MOUSE	80 kDa			7
ER membrane protein complex subunit 8 OS=Mus musculus GN=Emc8 PE=1 SV=1	EMC8_MOUSE	23 kDa		5
Mammalian ependymin-related protein 1 OS=Mus musculus GN=Epdr1 PE=2 SV=1	EPDR1_MOUSE	25 kDa			6
Endoplasmic reticulum-Golgi intermediate compartment protein 3 OS=Mus musculus GN=Ergic3 PE=2 SV=1	ERGI3_MOUSE	43 kDa			5
Forkhead box protein K2 OS=Mus musculus GN=Foxk2 PE=2 SV=3	FOXK2_MOUSE	68 kDa			9
Plasma alpha-L-fucosidase OS=Mus musculus GN=Fuca2 PE=2 SV=1	FUCO2_MOUSE	54 kDa			7
Protein HRI1 OS=Saccharomyces cerevisiae (strain RM11-1a) GN=HRI1 PE=3 SV=1	HRI1_YEAS1 (+7)	28 kDa	4
Insulin-like growth factor 1 receptor OS=Mus musculus GN=Igf1r PE=1 SV=3	IGF1R_MOUSE	156 kDa			7
Integrin beta-3 OS=Mus musculus GN=Itgb3 PE=1 SV=2	ITB3_MOUSE	87 kDa			5
Lysine-specific demethylase 3A OS=Mus musculus GN=Kdm3a PE=1 SV=1	KDM3A_MOUSE	148 kDa			5
Mediator of RNA polymerase II transcription subunit 15 OS=Mus musculus GN=Med15 PE=2 SV=2	MED15_MOUSE	87 kDa			6
Myocyte-specific enhancer factor 2A OS=Mus musculus GN=Mef2a PE=1 SV=2	MEF2A_MOUSE	54 kDa			7
Epididymal secretory protein E1 OS=Mus musculus GN=Npc2 PE=2 SV=1	NPC2_MOUSE	16 kDa			6
Plexin domain-containing protein 2 OS=Mus musculus GN=Plxdc2 PE=1 SV=1	PXDC2_MOUSE	60 kDa			7
Proto-oncogene c-Rel OS=Mus musculus GN=Rel PE=1 SV=2	REL_MOUSE	65 kDa			7
Ribonuclease T2 OS=Mus musculus GN=Rnaset2 PE=2 SV=1	RNT2_MOUSE	30 kDa			5
Protein sel-1 homolog 1 OS=Mus musculus GN=Sel1l PE=2 SV=2	SE1L1_MOUSE	88 kDa			6
Protein SMG7 OS=Mus musculus GN=Smg7 PE=1 SV=1	SMG7_MOUSE	127 kDa			6
Zinc finger CCCH domain-containing protein 14 OS=Mus musculus GN=Zc3h14 PE=1 SV=1	ZC3HE_MOUSE	82 kDa			7
Lamina-associated polypeptide 2, isoforms beta/delta/epsilon/gamma OS=Mus musculus GN=Tmpo PE=1 SV=4	LAP2B_MOUSE	50 kDa		6	7
Proteasome activator complex subunit 2 OS=Mus musculus GN=Psme2 PE=2 SV=4	PSME2_MOUSE	27 kDa		3	3
Proline synthase co-transcribed bacterial homolog protein OS=Mus musculus GN=Prosc PE=1 SV=1	PROSC_MOUSE	30 kDa		3	2
Persulfide dioxygenase ETHE1, mitochondrial OS=Mus musculus GN=Ethe1 PE=1 SV=2	ETHE1_MOUSE	28 kDa		3	2
Short-chain specific acyl-CoA dehydrogenase, mitochondrial OS=Mus musculus GN=Acads PE=2 SV=2	ACADS_MOUSE	45 kDa		3	2
Acyl-coenzyme A thioesterase 8 OS=Mus musculus GN=Acot8 PE=1 SV=1	ACOT8_MOUSE	36 kDa		2	3
CCAAT/enhancer-binding protein zeta OS=Mus musculus GN=Cebpz PE=2 SV=2	CEBPZ_MOUSE	120 kDa		3	2
Chloride channel CLIC-like protein 1 OS=Mus musculus GN=Clcc1 PE=1 SV=1	CLCC1_MOUSE	61 kDa		2	4
Glutathione peroxidase 1 OS=Mus musculus GN=Gpx1 PE=1 SV=2	GPX1_MOUSE	22 kDa		4	2
Casein kinase I isoform alpha OS=Mus musculus GN=Csnk1a1 PE=2 SV=2	KC1A_MOUSE	39 kDa		4	2
Bifunctional lysine-specific demethylase and histidyl-hydroxylase NO66 OS=Mus musculus GN=No66 PE=1 SV=2	NO66_MOUSE	68 kDa		3	3
Serine/threonine-protein phosphatase 5 OS=Mus musculus GN=Ppp5c PE=1 SV=3	PPP5_MOUSE	57 kDa		4	2
Zinc transporter SLC39A7 OS=Mus musculus GN=Slc39a7 PE=1 SV=2	S39A7_MOUSE	51 kDa		4	2
Stomatin-like protein 2, mitochondrial OS=Mus musculus GN=Stoml2 PE=1 SV=1	STML2_MOUSE	38 kDa		2	4
Probable arginine--tRNA ligase, mitochondrial OS=Mus musculus GN=Rars2 PE=2 SV=1	SYRM_MOUSE	65 kDa		2	3
Protein virilizer homolog OS=Mus musculus GN=Kiaa1429 PE=1 SV=1	VIR_MOUSE	201 kDa		3	2
Inositol monophosphatase 2 OS=Mus musculus GN=Impa2 PE=1 SV=1	IMPA2_MOUSE	32 kDa		3	2
Ubiquitin thioesterase OTUB1 OS=Mus musculus GN=Otub1 PE=1 SV=2	OTUB1_MOUSE	31 kDa		3	2
Alpha-ketoglutarate-dependent dioxygenase FTO OS=Mus musculus GN=Fto PE=1 SV=1	FTO_MOUSE	58 kDa		3	2
Ras-related protein Rab-1A OS=Mus musculus GN=Rab1A PE=1 SV=3	RAB1A_MOUSE	23 kDa		5	3
Protein 4.1 OS=Mus musculus GN=Epb41 PE=1 SV=2	41_MOUSE	96 kDa		2	3
Methionine adenosyltransferase 2 subunit beta OS=Mus musculus GN=Mat2b PE=2 SV=1	MAT2B_MOUSE	37 kDa		3	3
Eukaryotic translation initiation factor 5 OS=Mus musculus GN=Eif5 PE=1 SV=1	IF5_MOUSE	49 kDa		2	2
Exportin-4 OS=Mus musculus GN=Xpo4 PE=1 SV=2	XPO4_MOUSE	130 kDa		3	2
COP9 signalosome complex subunit 5 OS=Mus musculus GN=Cops5 PE=1 SV=3	CSN5_MOUSE	38 kDa		3	3
TBC1 domain family member 15 OS=Mus musculus GN=Tbc1d15 PE=1 SV=1	TBC15_MOUSE	77 kDa		2	3
Probable aminopeptidase NPEPL1 OS=Mus musculus GN=Npepl1 PE=2 SV=1	PEPL1_MOUSE	56 kDa		4	2
40S ribosomal protein S20 OS=Mus musculus GN=Rps20 PE=1 SV=1	RS20_MOUSE	13 kDa		3	3
Endoplasmic reticulum-Golgi intermediate compartment protein 1 OS=Mus musculus GN=Ergic1 PE=1 SV=1	ERGI1_MOUSE	33 kDa		3	3
Thioredoxin-related transmembrane protein 1 OS=Mus musculus GN=Tmx1 PE=1 SV=1	TMX1_MOUSE	31 kDa		3	2
Cleavage and polyadenylation specificity factor subunit 5 OS=Mus musculus GN=Nudt21 PE=2 SV=1	CPSF5_MOUSE	26 kDa		2	3
Nucleolar protein 6 OS=Mus musculus GN=Nol6 PE=2 SV=2	NOL6_MOUSE	129 kDa		3	2
Cyclin-dependent kinase 1 OS=Mus musculus GN=Cdk1 PE=1 SV=3	CDK1_MOUSE	34 kDa		4	4
UMP-CMP kinase OS=Mus musculus GN=Cmpk1 PE=1 SV=1	KCY_MOUSE	22 kDa		3	2
DNA polymerase epsilon catalytic subunit A OS=Mus musculus GN=Pole PE=2 SV=3	DPOE1_MOUSE	262 kDa		4	2
Cyclin-K OS=Mus musculus GN=Ccnk PE=1 SV=3	CCNK_MOUSE	61 kDa		2	3
Platelet-activating factor acetylhydrolase 2, cytoplasmic OS=Mus musculus GN=Pafah2 PE=2 SV=2	PAFA2_MOUSE	44 kDa		3	2
Serine/threonine-protein phosphatase 4 catalytic subunit OS=Mus musculus GN=Ppp4c PE=1 SV=2	PP4C_MOUSE	35 kDa		4	2
Transmembrane 9 superfamily member 4 OS=Mus musculus GN=Tm9sf4 PE=2 SV=1	TM9S4_MOUSE	75 kDa		2	3
Serine-threonine kinase receptor-associated protein OS=Mus musculus GN=Strap PE=1 SV=2	STRAP_MOUSE	38 kDa		4	2
Ras-related C3 botulinum toxin substrate 1 OS=Mus musculus GN=Rac1 PE=1 SV=1	RAC1_MOUSE	21 kDa		4	5
Histidine--tRNA ligase, cytoplasmic OS=Mus musculus GN=Hars PE=2 SV=2	SYHC_MOUSE	57 kDa		2	3
Inosine triphosphate pyrophosphatase OS=Mus musculus GN=Itpa PE=1 SV=2	ITPA_MOUSE	22 kDa		4	2
Choline/ethanolaminephosphotransferase 1 OS=Mus musculus GN=Cept1 PE=2 SV=1	CEPT1_MOUSE	46 kDa		2	3
Kelch-like ECH-associated protein 1 OS=Mus musculus GN=Keap1 PE=1 SV=1	KEAP1_MOUSE	70 kDa		4	2
Protein FAN OS=Mus musculus GN=Nsmaf PE=2 SV=2	FAN_MOUSE	105 kDa		4	2
Transformer-2 protein homolog beta OS=Mus musculus GN=Tra2b PE=1 SV=1	TRA2B_MOUSE	34 kDa		4	2
U2 snRNP-associated SURP motif-containing protein OS=Mus musculus GN=U2surp PE=1 SV=3	SR140_MOUSE	118 kDa		3	3
Splicing factor U2AF 35 kDa subunit OS=Mus musculus GN=U2af1 PE=1 SV=4	U2AF1_MOUSE	28 kDa		2	2
Dynamin-2 OS=Mus musculus GN=Dnm2 PE=1 SV=2	DYN2_MOUSE	98 kDa		4	2
Neurolysin, mitochondrial OS=Mus musculus GN=Nln PE=2 SV=1	NEUL_MOUSE	80 kDa		4	2
Sterol-4-alpha-carboxylate 3-dehydrogenase, decarboxylating OS=Mus musculus GN=Nsdhl PE=2 SV=1	NSDHL_MOUSE	41 kDa		4	2
Structural maintenance of chromosomes protein 1A OS=Mus musculus GN=Smc1a PE=1 SV=4	SMC1A_MOUSE	143 kDa		2	3
Syntaxin-binding protein 5 OS=Mus musculus GN=Stxbp5 PE=1 SV=3	STXB5_MOUSE	128 kDa		4	2
GPI ethanolamine phosphate transferase 3 OS=Mus musculus GN=Pigo PE=1 SV=2	PIGO_MOUSE	119 kDa		2	3
H/ACA ribonucleoprotein complex subunit 1 OS=Mus musculus GN=Gar1 PE=2 SV=1	GAR1_MOUSE	23 kDa		3	2
Ubiquitin-conjugating enzyme E2 L3 OS=Mus musculus GN=Ube2l3 PE=2 SV=1	UB2L3_MOUSE	18 kDa		2	4
Cysteine and glycine-rich protein 1 OS=Mus musculus GN=Csrp1 PE=1 SV=3	CSRP1_MOUSE	21 kDa		3	1
PHD finger-like domain-containing protein 5A OS=Mus musculus GN=Phf5a PE=1 SV=1	PHF5A_MOUSE	12 kDa		4	2
LIM and senescent cell antigen-like-containing domain protein 1 OS=Mus musculus GN=Lims1 PE=1 SV=3	LIMS1_MOUSE	37 kDa		3	1
UPF0505 protein C16orf62 homolog OS=Mus musculus PE=2 SV=2	CP062_MOUSE	109 kDa		4	1
COP9 signalosome complex subunit 1 OS=Mus musculus GN=Gps1 PE=1 SV=1	CSN1_MOUSE	53 kDa		4	1
60S ribosomal protein L10a OS=Mus musculus GN=Rpl10a PE=1 SV=3	RL10A_MOUSE	25 kDa		4	2
GPI mannosyltransferase 3 OS=Mus musculus GN=Pigb PE=1 SV=2	PIGB_MOUSE	63 kDa		1	3
Actin-related protein 2 OS=Mus musculus GN=Actr2 PE=1 SV=1	ARP2_MOUSE	45 kDa		4	1
Ceramide synthase 5 OS=Mus musculus GN=Cers5 PE=1 SV=1	CERS5_MOUSE	48 kDa		1	2
U1 small nuclear ribonucleoprotein 70 kDa OS=Mus musculus GN=Snrnp70 PE=1 SV=2	RU17_MOUSE	52 kDa		3	1
Poly(rC)-binding protein 2 OS=Mus musculus GN=Pcbp2 PE=1 SV=1	PCBP2_MOUSE	38 kDa		3	5
Sodium-coupled neutral amino acid transporter 2 OS=Mus musculus GN=Slc38a2 PE=1 SV=1	S38A2_MOUSE	56 kDa		1	2
Eukaryotic translation initiation factor 2 subunit 1 OS=Mus musculus GN=Eif2s1 PE=1 SV=3	IF2A_MOUSE	36 kDa		3	2
Anaphase-promoting complex subunit 1 OS=Mus musculus GN=Anapc1 PE=1 SV=2	APC1_MOUSE	216 kDa		3	1
Cytochrome c oxidase subunit 5B, mitochondrial OS=Mus musculus GN=Cox5b PE=1 SV=1	COX5B_MOUSE	14 kDa		2	1
COP9 signalosome complex subunit 4 OS=Mus musculus GN=Cops4 PE=1 SV=1	CSN4_MOUSE	46 kDa		3	2
Peroxiredoxin-5, mitochondrial OS=Mus musculus GN=Prdx5 PE=1 SV=2	PRDX5_MOUSE	22 kDa		1	3
Exportin-T OS=Mus musculus GN=Xpot PE=2 SV=3	XPOT_MOUSE	110 kDa		4
Succinate dehydrogenase cytochrome b560 subunit, mitochondrial OS=Mus musculus GN=Sdhc PE=2 SV=1	C560_MOUSE	18 kDa		1	5
Gephyrin OS=Mus musculus GN=Gphn PE=1 SV=2	GEPH_MOUSE	83 kDa		1	5
Gamma-glutamyl hydrolase OS=Mus musculus GN=Ggh PE=1 SV=2	GGH_MOUSE	35 kDa		1	4
Eukaryotic translation initiation factor 4B OS=Mus musculus GN=Eif4b PE=1 SV=1	IF4B_MOUSE	69 kDa		1	5
Lysosomal Pro-X carboxypeptidase OS=Mus musculus GN=Prcp PE=2 SV=2	PCP_MOUSE	55 kDa		1	5
Protein tweety homolog 3 OS=Mus musculus GN=Ttyh3 PE=1 SV=1	TTYH3_MOUSE	58 kDa		1	4
Lipase maturation factor 1 OS=Mus musculus GN=Lmf1 PE=1 SV=1	LMF1_MOUSE	66 kDa		2	4
Acyl-CoA desaturase 2 OS=Mus musculus GN=Scd2 PE=2 SV=2	ACOD2_MOUSE	41 kDa		5	1
Catechol O-methyltransferase OS=Mus musculus GN=Comt PE=1 SV=2	COMT_MOUSE	29 kDa		5	1
Mitochondrial dicarboxylate carrier OS=Mus musculus GN=Slc25a10 PE=2 SV=2	DIC_MOUSE	32 kDa		3	1
DNA polymerase alpha subunit B OS=Mus musculus GN=Pola2 PE=1 SV=2	DPOA2_MOUSE	66 kDa		5	1
Guanine nucleotide-binding protein-like 3 OS=Mus musculus GN=Gnl3 PE=1 SV=2	GNL3_MOUSE	61 kDa		5	1
NADH-cytochrome b5 reductase 3 OS=Mus musculus GN=Cyb5r3 PE=1 SV=3	NB5R3_MOUSE	34 kDa		5	1
26S proteasome non-ATPase regulatory subunit 11 OS=Mus musculus GN=Psmd11 PE=1 SV=3	PSD11_MOUSE	47 kDa		4	1
Adenylosuccinate synthetase isozyme 1 OS=Mus musculus GN=Adssl1 PE=1 SV=2	PURA1_MOUSE	50 kDa		4	1
Nucleoporin SEH1 OS=Mus musculus GN=Seh1l PE=2 SV=1	SEH1_MOUSE	40 kDa		5	1
Tax1-binding protein 1 homolog OS=Mus musculus GN=Tax1bp1 PE=1 SV=2	TAXB1_MOUSE	94 kDa		5	1
Acetyl-CoA acetyltransferase, cytosolic OS=Mus musculus GN=Acat2 PE=1 SV=2	THIC_MOUSE	41 kDa		4	1
NEDD8-activating enzyme E1 catalytic subunit OS=Mus musculus GN=Uba3 PE=1 SV=2	UBA3_MOUSE	52 kDa		4	1
General transcription factor 3C polypeptide 4 OS=Mus musculus GN=Gtf3c4 PE=1 SV=2	TF3C4_MOUSE	92 kDa		4	1
Proteasome subunit alpha type-2 OS=Mus musculus GN=Psma2 PE=1 SV=3	PSA2_MOUSE	26 kDa		4	1
Translationally-controlled tumor protein OS=Mus musculus GN=Tpt1 PE=1 SV=1	TCTP_MOUSE	19 kDa		4	1
Small nuclear ribonucleoprotein Sm D1 OS=Mus musculus GN=Snrpd1 PE=1 SV=1	SMD1_MOUSE	13 kDa		3	2
CDGSH iron-sulfur domain-containing protein 2 OS=Mus musculus GN=Cisd2 PE=1 SV=1	CISD2_MOUSE	15 kDa		5	1
Nuclear receptor coactivator 3 OS=Mus musculus GN=Ncoa3 PE=1 SV=2	NCOA3_MOUSE	152 kDa			5
Neurobeachin-like protein 2 OS=Mus musculus GN=Nbeal2 PE=2 SV=2	NBEL2_MOUSE	302 kDa			5
Cyclic AMP-responsive element-binding protein 1 OS=Mus musculus GN=Creb1 PE=1 SV=1	CREB1_MOUSE	37 kDa			5
Beta-1,4-galactosyltransferase 1 OS=Mus musculus GN=B4galt1 PE=2 SV=1	B4GT1_MOUSE	44 kDa			5
Bromodomain-containing protein 3 OS=Mus musculus GN=Brd3 PE=1 SV=2	BRD3_MOUSE	80 kDa			4
Protein canopy homolog 3 OS=Mus musculus GN=Cnpy3 PE=1 SV=1	CNPY3_MOUSE	31 kDa			6
ATP-dependent RNA helicase DDX42 OS=Mus musculus GN=Ddx42 PE=1 SV=3	DDX42_MOUSE	102 kDa			5
Ferric-chelate reductase 1 OS=Mus musculus GN=FRRS1 PE=1 SV=1	FRRS1_MOUSE	66 kDa			5
Glucocorticoid receptor OS=Mus musculus GN=Nr3c1 PE=1 SV=1	GCR_MOUSE	86 kDa			6
E3 ubiquitin-protein ligase RNF130 OS=Mus musculus GN=Rnf130 PE=2 SV=1	GOLI_MOUSE	46 kDa			6
Interleukin-3 receptor class 2 subunit beta OS=Mus musculus GN=Csf2rb2 PE=2 SV=1	IL3B2_MOUSE	97 kDa			6
Integrin alpha-5 OS=Mus musculus GN=Itga5 PE=1 SV=3	ITA5_MOUSE	115 kDa			5
Lysosome-associated membrane glycoprotein 1 OS=Mus musculus GN=Lamp1 PE=1 SV=2	LAMP1_MOUSE	44 kDa			5
Lysosomal acid lipase/cholesteryl ester hydrolase OS=Mus musculus GN=Lipa PE=2 SV=2	LICH_MOUSE	45 kDa			5
VIP36-like protein OS=Mus musculus GN=Lman2l PE=2 SV=1	LMA2L_MOUSE	40 kDa			6
Transcription factor MafK OS=Mus musculus GN=Mafk PE=2 SV=1	MAFK_MOUSE	18 kDa			5
Magnesium transporter protein 1 OS=Mus musculus GN=Magt1 PE=2 SV=1	MAGT1_MOUSE	38 kDa			6
Multiple inositol polyphosphate phosphatase 1 OS=Mus musculus GN=Minpp1 PE=1 SV=3	MINP1_MOUSE	55 kDa			5
Nuclear receptor coactivator 1 OS=Mus musculus GN=Ncoa1 PE=1 SV=2	NCOA1_MOUSE	157 kDa			5
Perilipin-3 OS=Mus musculus GN=Plin3 PE=1 SV=1	PLIN3_MOUSE	47 kDa			5
Pre-mRNA-processing factor 17 OS=Mus musculus GN=Cdc40 PE=1 SV=1	PRP17_MOUSE	65 kDa		5
Sulfhydryl oxidase 1 OS=Mus musculus GN=Qsox1 PE=1 SV=1	QSOX1_MOUSE	83 kDa			6
Sulfhydryl oxidase 2 OS=Mus musculus GN=Qsox2 PE=2 SV=1	QSOX2_MOUSE	78 kDa			4
RNA-binding protein 5 OS=Mus musculus GN=Rbm5 PE=1 SV=1	RBM5_MOUSE	92 kDa			5
DNA-directed RNA polymerase II subunit RPB1 OS=Mus musculus GN=Polr2a PE=1 SV=3	RPB1_MOUSE	217 kDa		5
Transcription factor E2-alpha OS=Mus musculus GN=Tcf3 PE=1 SV=2	TFE2_MOUSE	68 kDa			5
Transmembrane protein 201 OS=Mus musculus GN=Tmem201 PE=2 SV=1	TM201_MOUSE	73 kDa			4
Transmembrane protein 87A OS=Mus musculus GN=Tmem87a PE=1 SV=1	TM87A_MOUSE	63 kDa			6
Trinucleotide repeat-containing gene 6A protein OS=Mus musculus GN=Tnrc6a PE=1 SV=1	TNR6A_MOUSE	203 kDa			5
Tetraspanin-14 OS=Mus musculus GN=Tspan14 PE=1 SV=1	TSN14_MOUSE	31 kDa			6
Torsin-1B OS=Mus musculus GN=Tor1b PE=2 SV=2	TOR1B_MOUSE	38 kDa			6
Transmembrane emp24 domain-containing protein 4 OS=Mus musculus GN=Tmed4 PE=2 SV=1	TMED4_MOUSE	26 kDa			4
Synaptophysin-like protein 1 OS=Mus musculus GN=Sypl1 PE=1 SV=2	SYPL1_MOUSE	29 kDa			5
Alpha-2-HS-glycoprotein OS=Mus musculus GN=Ahsg PE=1 SV=1	FETUA_MOUSE	37 kDa	4	1
COMM domain-containing protein 3 OS=Mus musculus GN=Commd3 PE=2 SV=1	COMD3_MOUSE	22 kDa		3	2
Protein flightless-1 homolog OS=Mus musculus GN=Flii PE=1 SV=1	FLII_MOUSE	145 kDa		2	3
Lysine-specific demethylase 2A OS=Mus musculus GN=Kdm2a PE=1 SV=2	KDM2A_MOUSE	133 kDa		3	2
Replication protein A 32 kDa subunit OS=Mus musculus GN=Rpa2 PE=1 SV=1	RFA2_MOUSE	30 kDa		3	2
Serine/arginine-rich splicing factor 10 OS=Mus musculus GN=Srsf10 PE=1 SV=2	SRS10_MOUSE	31 kDa		2	3
Thioredoxin-like protein 1 OS=Mus musculus GN=Txnl1 PE=1 SV=3	TXNL1_MOUSE	32 kDa		2	3
Porphobilinogen deaminase OS=Mus musculus GN=Hmbs PE=2 SV=2	HEM3_MOUSE	39 kDa		3	2
Protein MON2 homolog OS=Mus musculus GN=Mon2 PE=2 SV=2	MON2_MOUSE	189 kDa		3	2
U1 small nuclear ribonucleoprotein C OS=Mus musculus GN=Snrpc PE=2 SV=1	RU1C_MOUSE	17 kDa		3	2
Ubiquitin carboxyl-terminal hydrolase 4 OS=Mus musculus GN=Usp4 PE=1 SV=3	UBP4_MOUSE	108 kDa		3	2
LanC-like protein 1 OS=Mus musculus GN=Lancl1 PE=1 SV=1	LANC1_MOUSE	45 kDa		2	2
Thioredoxin OS=Mus musculus GN=Txn PE=1 SV=3	THIO_MOUSE	12 kDa		2	2
Nucleoporin NUP53 OS=Mus musculus GN=Nup35 PE=1 SV=2	NUP53_MOUSE	35 kDa		2	3
Regulator of nonsense transcripts 1 OS=Mus musculus GN=Upf1 PE=1 SV=2	RENT1_MOUSE	124 kDa		2	2
Protein timeless homolog OS=Mus musculus GN=Timeless PE=1 SV=3	TIM_MOUSE	138 kDa		2	2
H/ACA ribonucleoprotein complex subunit 2 OS=Mus musculus GN=Nhp2 PE=2 SV=1	NHP2_MOUSE	17 kDa		3	2
Phosphatidylinositol glycan anchor biosynthesis class U protein OS=Mus musculus GN=Pigu PE=2 SV=4	PIGU_MOUSE	50 kDa		3	2
39S ribosomal protein L10, mitochondrial OS=Mus musculus GN=Mrpl10 PE=2 SV=2	RM10_MOUSE	29 kDa		3	2
WD repeat-containing protein 61 OS=Mus musculus GN=Wdr61 PE=2 SV=1	WDR61_MOUSE	34 kDa		3	2
Gamma-tubulin complex component 3 OS=Mus musculus GN=Tubgcp3 PE=2 SV=2	GCP3_MOUSE	103 kDa		2	2
Probable dolichyl pyrophosphate Glc1Man9GlcNAc2 alpha-1,3-glucosyltransferase OS=Mus musculus GN=Alg8 PE=2 SV=2	ALG8_MOUSE	60 kDa		2	2
Ribosome production factor 2 homolog OS=Mus musculus GN=Rpf2 PE=2 SV=2	RPF2_MOUSE	35 kDa		3	2
40S ribosomal protein S27 OS=Mus musculus GN=Rps27 PE=1 SV=3	RS27_MOUSE	9 kDa		3	2
Fanconi anemia group I protein homolog OS=Mus musculus GN=Fanci PE=1 SV=2	FANCI_MOUSE	149 kDa		2	2
Ethanolamine-phosphate cytidylyltransferase OS=Mus musculus GN=Pcyt2 PE=1 SV=1	PCY2_MOUSE	45 kDa		2	3
Dolichyldiphosphatase 1 OS=Mus musculus GN=Dolpp1 PE=2 SV=1	DOPP1_MOUSE	27 kDa		3	2
GTP-binding protein SAR1b OS=Mus musculus GN=Sar1b PE=1 SV=1	SAR1B_MOUSE	22 kDa		3	2
Transcription elongation factor SPT6 OS=Mus musculus GN=Supt6h PE=1 SV=2	SPT6H_MOUSE	199 kDa		2	3
Serine/arginine-rich splicing factor 9 OS=Mus musculus GN=Srsf9 PE=1 SV=1	SRSF9_MOUSE	26 kDa		2	2
Actin-related protein 2/3 complex subunit 4 OS=Mus musculus GN=Arpc4 PE=1 SV=3	ARPC4_MOUSE	20 kDa		2	2
Thyroid adenoma-associated protein homolog OS=Mus musculus GN=Thada PE=2 SV=1	THADA_MOUSE	217 kDa		2	2
Small glutamine-rich tetratricopeptide repeat-containing protein alpha OS=Mus musculus GN=Sgta PE=1 SV=2	SGTA_MOUSE	34 kDa		2	2
40S ribosomal protein S25 OS=Mus musculus GN=Rps25 PE=2 SV=1	RS25_MOUSE	14 kDa		2	3
S1 RNA-binding domain-containing protein 1 OS=Mus musculus GN=Srbd1 PE=1 SV=2	SRBD1_MOUSE	114 kDa		2	2
Integrin-linked protein kinase OS=Mus musculus GN=Ilk PE=1 SV=2	ILK_MOUSE	51 kDa		3	2
Vesicle-associated membrane protein-associated protein A OS=Mus musculus GN=Vapa PE=1 SV=2	VAPA_MOUSE	28 kDa		3	1
Tumor necrosis factor alpha-induced protein 8 OS=Mus musculus GN=Tnfaip8 PE=2 SV=1	TFIP8_MOUSE	23 kDa		2	3
Phosphatidylserine synthase 2 OS=Mus musculus GN=Ptdss2 PE=2 SV=2	PTSS2_MOUSE	55 kDa		2	3
Transmembrane protein 33 OS=Mus musculus GN=Tmem33 PE=2 SV=1	TMM33_MOUSE	28 kDa		3	1
Ran-specific GTPase-activating protein OS=Mus musculus GN=Ranbp1 PE=1 SV=2	RANG_MOUSE	24 kDa		2	3
Reticulon-4-interacting protein 1, mitochondrial OS=Mus musculus GN=Rtn4ip1 PE=1 SV=2	RT4I1_MOUSE	43 kDa		2	1
Transmembrane protein 245 OS=Mus musculus GN=Tmem245 PE=1 SV=1	TM245_MOUSE	97 kDa		2	2
Quinone oxidoreductase OS=Mus musculus GN=Cryz PE=2 SV=1	QOR_MOUSE	35 kDa		3	1
Notchless protein homolog 1 OS=Mus musculus GN=Nle1 PE=2 SV=4	NLE1_MOUSE	53 kDa		2	2
RNA 3'-terminal phosphate cyclase OS=Mus musculus GN=RtcA PE=2 SV=2	RTCA_MOUSE	39 kDa		3	1
Tyrosyl-DNA phosphodiesterase 1 OS=Mus musculus GN=Tdp1 PE=2 SV=2	TYDP1_MOUSE	69 kDa		1	3
Cell division cycle 5-like protein OS=Mus musculus GN=Cdc5l PE=1 SV=2	CDC5L_MOUSE	92 kDa		2	1
DNA-binding protein Ikaros OS=Mus musculus GN=Ikzf1 PE=1 SV=2	IKZF1_MOUSE	57 kDa		2	4
Ran-binding protein 3 OS=Mus musculus GN=Ranbp3 PE=1 SV=2	RANB3_MOUSE	53 kDa		1	3
Mitochondrial import receptor subunit TOM40 homolog OS=Mus musculus GN=Tomm40 PE=1 SV=3	TOM40_MOUSE	38 kDa		2	2
Sorting nexin-27 OS=Mus musculus GN=Snx27 PE=1 SV=2	SNX27_MOUSE	61 kDa		1	1
Beta-catenin-like protein 1 OS=Mus musculus GN=Ctnnbl1 PE=1 SV=1	CTBL1_MOUSE	65 kDa		2	1
DnaJ homolog subfamily C member 7 OS=Mus musculus GN=Dnajc7 PE=1 SV=2	DNJC7_MOUSE	56 kDa		2	2
Sec1 family domain-containing protein 1 OS=Mus musculus GN=Scfd1 PE=2 SV=1	SCFD1_MOUSE	72 kDa		2	1
Ras-related protein Rab-38 OS=Mus musculus GN=Rab38 PE=1 SV=1	RAB38_MOUSE	24 kDa		3	1
Ubiquitin carboxyl-terminal hydrolase 24 OS=Mus musculus GN=Usp24 PE=1 SV=1	UBP24_MOUSE	294 kDa		2	3
MOSC domain-containing protein 2, mitochondrial OS=Mus musculus GN=Marc2 PE=1 SV=1	MOSC2_MOUSE	38 kDa		2	2
40S ribosomal protein S17 OS=Mus musculus GN=Rps17 PE=1 SV=2	RS17_MOUSE	16 kDa		3	1
Coactosin-like protein OS=Mus musculus GN=Cotl1 PE=1 SV=3	COTL1_MOUSE	16 kDa		2	1
Protein FAM162A OS=Mus musculus GN=Fam162a PE=2 SV=1	F162A_MOUSE	18 kDa		2	1
Metallothionein-2 OS=Mus musculus GN=Mt2 PE=1 SV=2	MT2_MOUSE	6 kDa		3	1
Histone H1.4 OS=Mus musculus GN=Hist1h1e PE=1 SV=2	H14_MOUSE	22 kDa		3	1
Tropomyosin alpha-3 chain OS=Mus musculus GN=Tpm3 PE=1 SV=3	TPM3_MOUSE	33 kDa		8	7
Integrin-linked kinase-associated serine/threonine phosphatase 2C OS=Mus musculus GN=Ilkap PE=2 SV=1	ILKAP_MOUSE	43 kDa		1	4
Splicing factor 3B subunit 4 OS=Mus musculus GN=Sf3b4 PE=2 SV=1	SF3B4_MOUSE	44 kDa		1	2
Solute carrier family 25 member 51 OS=Mus musculus GN=Slc25a51 PE=2 SV=1	S2551_MOUSE	34 kDa		1	3
Tyrosine--tRNA ligase, mitochondrial OS=Mus musculus GN=Yars2 PE=2 SV=2	SYYM_MOUSE	53 kDa		2	2
Drebrin-like protein OS=Mus musculus GN=Dbnl PE=1 SV=2	DBNL_MOUSE	49 kDa		2	3
Cyclin-dependent kinase 2-associated protein 1 OS=Mus musculus GN=Cdk2ap1 PE=1 SV=2	CDKA1_MOUSE	12 kDa		1	4
Protein S100-A11 OS=Mus musculus GN=S100a11 PE=2 SV=1	S10AB_MOUSE	11 kDa		2	3
Aldehyde dehydrogenase family 16 member A1 OS=Mus musculus GN=Aldh16a1 PE=2 SV=2	A16A1_MOUSE	85 kDa		3	1
Eukaryotic translation initiation factor 3 subunit H OS=Mus musculus GN=Eif3h PE=1 SV=1	EIF3H_MOUSE	40 kDa		3	1
Elongator complex protein 1 OS=Mus musculus GN=Ikbkap PE=2 SV=2	ELP1_MOUSE	150 kDa		3	1
Rho GDP-dissociation inhibitor 1 OS=Mus musculus GN=Arhgdia PE=1 SV=3	GDIR1_MOUSE	23 kDa		3	1
Paxillin OS=Mus musculus GN=Pxn PE=1 SV=1	PAXI_MOUSE	64 kDa		4	1
DNA primase small subunit OS=Mus musculus GN=Prim1 PE=1 SV=1	PRI1_MOUSE	49 kDa		4	1
Proteasome subunit beta type-2 OS=Mus musculus GN=Psmb2 PE=1 SV=1	PSB2_MOUSE	23 kDa		4	1
40S ribosomal protein S19 OS=Mus musculus GN=Rps19 PE=1 SV=3	RS19_MOUSE	16 kDa		4	1
Translocon-associated protein subunit delta OS=Mus musculus GN=Ssr4 PE=2 SV=1	SSRD_MOUSE	19 kDa		4	1
Phosphatidylinositol 4,5-bisphosphate 3-kinase catalytic subunit gamma isoform OS=Mus musculus GN=Pik3cg PE=1 SV=2	PK3CG_MOUSE	126 kDa		3	1
Acetyl-coenzyme A transporter 1 OS=Mus musculus GN=Slc33a1 PE=1 SV=1	ACATN_MOUSE	61 kDa		4	1
p21-activated protein kinase-interacting protein 1 OS=Mus musculus GN=Pak1ip1 PE=2 SV=2	PK1IP_MOUSE	42 kDa		4	1
Small nuclear ribonucleoprotein Sm D3 OS=Mus musculus GN=Snrpd3 PE=1 SV=1	SMD3_MOUSE	14 kDa		4	1
60S ribosomal protein L29 OS=Mus musculus GN=Rpl29 PE=2 SV=2	RL29_MOUSE	18 kDa		3	2
Inverted formin-2 OS=Mus musculus GN=Inf2 PE=1 SV=1	INF2_MOUSE	139 kDa		2	1
MKI67 FHA domain-interacting nucleolar phosphoprotein OS=Mus musculus GN=Mki67ip PE=2 SV=1	MK67I_MOUSE	36 kDa		3	1
Ribonucleoprotein PTB-binding 1 OS=Mus musculus GN=Raver1 PE=1 SV=2	RAVR1_MOUSE	79 kDa		1	1
60S ribosomal protein L36 OS=Mus musculus GN=Rpl36 PE=2 SV=2	RL36_MOUSE	12 kDa		4	1
DNA helicase B OS=Mus musculus GN=Helb PE=1 SV=2	HELB_MOUSE	121 kDa		3	1
Proteasomal ubiquitin receptor ADRM1 OS=Mus musculus GN=Adrm1 PE=1 SV=2	ADRM1_MOUSE	42 kDa		1	4
60S ribosomal protein L37 OS=Mus musculus GN=Rpl37 PE=2 SV=3	RL37_MOUSE	11 kDa		1	1
Serine/threonine-protein kinase MST4 OS=Mus musculus GN=Mst4 PE=2 SV=1	MST4_MOUSE	47 kDa		3	1
Keratin, type II cytoskeletal 79 OS=Mus musculus GN=Krt79 PE=1 SV=2	K2C79_MOUSE	58 kDa		8	5
GMP reductase 1 OS=Mus musculus GN=Gmpr PE=2 SV=1	GMPR1_MOUSE	37 kDa		1	3
Replication factor C subunit 5 OS=Mus musculus GN=Rfc5 PE=2 SV=1	RFC5_MOUSE	38 kDa		3	1
Integrator complex subunit 8 OS=Mus musculus GN=Ints8 PE=2 SV=1	INT8_MOUSE	113 kDa		4	1
40S ribosomal protein S11 OS=Mus musculus GN=Rps11 PE=2 SV=3	RS11_MOUSE	18 kDa		4	1
Putative deoxyribose-phosphate aldolase OS=Mus musculus GN=Dera PE=2 SV=1	DEOC_MOUSE	35 kDa		4	1
Cytochrome c oxidase subunit 3 OS=Mus musculus GN=mt-Co3 PE=3 SV=2	COX3_MOUSE	30 kDa		1	1
Synaptic vesicle membrane protein VAT-1 homolog OS=Mus musculus GN=Vat1 PE=1 SV=3	VAT1_MOUSE	43 kDa		4
Sepiapterin reductase OS=Mus musculus GN=Spr PE=1 SV=1	SPRE_MOUSE	28 kDa		1
PR domain zinc finger protein 16 OS=Mus musculus GN=Prdm16 PE=1 SV=1	PRD16_MOUSE	141 kDa		3
Proteasome activator complex subunit 1 OS=Mus musculus GN=Psme1 PE=2 SV=2	PSME1_MOUSE	29 kDa			4
Vacuolar protein sorting-associated protein 18 homolog OS=Mus musculus GN=Vps18 PE=1 SV=2	VPS18_MOUSE	110 kDa		3
Proteasome subunit beta type-3 OS=Mus musculus GN=Psmb3 PE=1 SV=1	PSB3_MOUSE	23 kDa		3
Retinoblastoma-binding protein 5 OS=Mus musculus GN=Rbbp5 PE=1 SV=2	RBBP5_MOUSE	59 kDa		4
60S ribosomal protein L30 OS=Mus musculus GN=Rpl30 PE=2 SV=2	RL30_MOUSE	13 kDa		4
Calcium homeostasis endoplasmic reticulum protein OS=Mus musculus GN=Cherp PE=1 SV=1	CHERP_MOUSE	106 kDa			4
Transmembrane protein 194A OS=Mus musculus GN=Tmem194a PE=1 SV=2	T194A_MOUSE	50 kDa			4
Testis-expressed sequence 2 protein OS=Mus musculus GN=Tex2 PE=1 SV=2	TEX2_MOUSE	125 kDa			2
ATP-binding cassette sub-family A member 2 OS=Mus musculus GN=Abca2 PE=1 SV=4	ABCA2_MOUSE	271 kDa			3
CDKN2A-interacting protein OS=Mus musculus GN=Cdkn2aip PE=2 SV=1	CARF_MOUSE	60 kDa			5
C-type lectin domain family 2 member I OS=Mus musculus GN=Clec2i PE=1 SV=1	CLC2I_MOUSE	25 kDa			5
Enhancer of mRNA-decapping protein 4 OS=Mus musculus GN=Edc4 PE=1 SV=2	EDC4_MOUSE	152 kDa			4
Beta-enolase OS=Mus musculus GN=Eno3 PE=1 SV=3	ENOB_MOUSE	47 kDa		22
Enhancer of polycomb homolog 1 OS=Mus musculus GN=Epc1 PE=2 SV=1	EPC1_MOUSE	90 kDa			4
Coagulation factor X OS=Mus musculus GN=F10 PE=1 SV=1	FA10_MOUSE	54 kDa			5
Low affinity immunoglobulin gamma Fc region receptor III OS=Mus musculus GN=Fcgr3 PE=1 SV=1	FCGR3_MOUSE	30 kDa			5
Polypeptide N-acetylgalactosaminyltransferase 6 OS=Mus musculus GN=Galnt6 PE=2 SV=1	GALT6_MOUSE	72 kDa			5
ADP-ribosylation factor-binding protein GGA3 OS=Mus musculus GN=Gga3 PE=2 SV=2	GGA3_MOUSE	78 kDa			4
Bifunctional UDP-N-acetylglucosamine 2-epimerase/N-acetylmannosamine kinase OS=Mus musculus GN=Gne PE=1 SV=1	GLCNE_MOUSE	79 kDa		4
H-2 class I histocompatibility antigen, D-37 alpha chain OS=Mus musculus GN=H2-T23 PE=1 SV=1	HA15_MOUSE	41 kDa			6
Transcription factor 12 OS=Mus musculus GN=Tcf12 PE=1 SV=2	HTF4_MOUSE	76 kDa			5
Inositol monophosphatase 3 OS=Mus musculus GN=Impad1 PE=1 SV=1	IMPA3_MOUSE	39 kDa			5
Lysosome-associated membrane glycoprotein 2 OS=Mus musculus GN=Lamp2 PE=2 SV=2	LAMP2_MOUSE	46 kDa			5
Leucine-rich repeat-containing protein 8C OS=Mus musculus GN=Lrrc8c PE=1 SV=1	LRC8C_MOUSE	92 kDa			4
L-selectin OS=Mus musculus GN=Sell PE=2 SV=1	LYAM1_MOUSE	42 kDa			4
Membralin OS=Mus musculus GN=Tmem259 PE=1 SV=2	MBRL_MOUSE	64 kDa			5
LDLR chaperone MESD OS=Mus musculus GN=Mesdc2 PE=1 SV=1	MESD_MOUSE	25 kDa			5
MKL/myocardin-like protein 2 OS=Mus musculus GN=Mkl2 PE=1 SV=1	MKL2_MOUSE	118 kDa			4
Napsin-A OS=Mus musculus GN=Napsa PE=1 SV=1	NAPSA_MOUSE	46 kDa			5
Nuclear receptor coactivator 2 OS=Mus musculus GN=Ncoa2 PE=1 SV=3	NCOA2_MOUSE	158 kDa			5
Nuclear transcription factor Y subunit gamma OS=Mus musculus GN=Nfyc PE=2 SV=2	NFYC_MOUSE	37 kDa			5
Nucleobindin-1 OS=Mus musculus GN=Nucb1 PE=1 SV=2	NUCB1_MOUSE	53 kDa			5
Diphosphoinositol polyphosphate phosphohydrolase 1 OS=Mus musculus GN=Nudt3 PE=1 SV=1	NUDT3_MOUSE	19 kDa			4
GDP-fucose protein O-fucosyltransferase 2 OS=Mus musculus GN=Pofut2 PE=1 SV=1	OFUT2_MOUSE	49 kDa			4
Prolyl 3-hydroxylase 1 OS=Mus musculus GN=Lepre1 PE=2 SV=2	P3H1_MOUSE	84 kDa			5
Peroxisomal membrane protein 11B OS=Mus musculus GN=Pex11b PE=2 SV=1	PX11B_MOUSE	29 kDa		4
Retinoid-inducible serine carboxypeptidase OS=Mus musculus GN=Scpep1 PE=2 SV=2	RISC_MOUSE	51 kDa			5
Semaphorin-4B OS=Mus musculus GN=Sema4b PE=1 SV=2	SEM4B_MOUSE	91 kDa			4
Src-like-adapter 2 OS=Mus musculus GN=Sla2 PE=1 SV=3	SLAP2_MOUSE	28 kDa			5
Signal peptide peptidase-like 2A OS=Mus musculus GN=Sppl2a PE=1 SV=2	SPP2A_MOUSE	58 kDa			4
Stromal interaction molecule 2 OS=Mus musculus GN=Stim2 PE=1 SV=2	STIM2_MOUSE	84 kDa			6
SUN domain-containing protein 2 OS=Mus musculus GN=Sun2 PE=1 SV=3	SUN2_MOUSE	82 kDa			4
Pre-mRNA-splicing factor SYF1 OS=Mus musculus GN=Xab2 PE=2 SV=1	SYF1_MOUSE	100 kDa		4
TGF-beta-activated kinase 1 and MAP3K7-binding protein 2 OS=Mus musculus GN=Tab2 PE=1 SV=1	TAB2_MOUSE	76 kDa			5
Transcription initiation factor TFIID subunit 9B OS=Mus musculus GN=Taf9b PE=1 SV=2	TAF9B_MOUSE (+1)	27 kDa			4
Transcription intermediary factor 1-alpha OS=Mus musculus GN=Trim24 PE=1 SV=1	TIF1A_MOUSE	117 kDa			6
Transmembrane protein 131 OS=Mus musculus GN=Tmem131 PE=1 SV=2	TM131_MOUSE	205 kDa			4
Protein disulfide-isomerase TMX3 OS=Mus musculus GN=Tmx3 PE=1 SV=2	TMX3_MOUSE	52 kDa			4
Two pore calcium channel protein 1 OS=Mus musculus GN=Tpcn1 PE=2 SV=1	TPC1_MOUSE	94 kDa			5
Thioredoxin domain-containing protein 11 OS=Mus musculus GN=Txndc11 PE=2 SV=1	TXD11_MOUSE	106 kDa			5
Ubiquilin-1 OS=Mus musculus GN=Ubqln1 PE=1 SV=1	UBQL1_MOUSE	62 kDa			20
Cell cycle control protein 50A OS=Mus musculus GN=Tmem30a PE=1 SV=1	CC50A_MOUSE	41 kDa			3
CUGBP Elav-like family member 2 OS=Mus musculus GN=Celf2 PE=1 SV=1	CELF2_MOUSE	54 kDa			5
Heparan-alpha-glucosaminide N-acetyltransferase OS=Mus musculus GN=Hgsnat PE=1 SV=2	HGNAT_MOUSE	73 kDa			3
MOB-like protein phocein OS=Mus musculus GN=Mob4 PE=1 SV=1	PHOCN_MOUSE	26 kDa		3
Zinc transporter 6 OS=Mus musculus GN=Slc30a6 PE=1 SV=1	ZNT6_MOUSE	51 kDa			3
Protein O-mannosyl-transferase 1 OS=Mus musculus GN=Pomt1 PE=2 SV=1	POMT1_MOUSE	85 kDa			4
Complement component receptor 1-like protein OS=Mus musculus GN=Cr1l PE=1 SV=1	CR1L_MOUSE	54 kDa			4
Podocalyxin OS=Mus musculus GN=Podxl PE=1 SV=2	PODXL_MOUSE	53 kDa			4
Phosphofurin acidic cluster sorting protein 1 OS=Mus musculus GN=Pacs1 PE=1 SV=2	PACS1_MOUSE	105 kDa			3
Ubiquitin-like modifier-activating enzyme ATG7 OS=Mus musculus GN=Atg7 PE=1 SV=1	ATG7_MOUSE	78 kDa		2
Eukaryotic translation initiation factor 3 subunit F OS=Mus musculus GN=Eif3f PE=1 SV=2	EIF3F_MOUSE	38 kDa			5
Zinc finger protein 2 OS=Mus musculus GN=Zfp2 PE=2 SV=2	ZFP2_MOUSE (+1)	53 kDa		3
Serotransferrin OS=Mus musculus GN=Tf PE=1 SV=1	TRFE_MOUSE	77 kDa	2	1
Calcineurin-like phosphoesterase domain-containing protein 1 OS=Mus musculus GN=Cpped1 PE=2 SV=1	CPPED_MOUSE	35 kDa		2	2
3-beta-hydroxysteroid-Delta(8),Delta(7)-isomerase OS=Mus musculus GN=Ebp PE=1 SV=3	EBP_MOUSE	26 kDa		2	2
Guanine nucleotide-binding protein G(k) subunit alpha OS=Mus musculus GN=Gnai3 PE=1 SV=3	GNAI3_MOUSE	41 kDa		11	10
Hydroxymethylglutaryl-CoA synthase, cytoplasmic OS=Mus musculus GN=Hmgcs1 PE=1 SV=1	HMCS1_MOUSE	58 kDa		2	2
NADH dehydrogenase [ubiquinone] iron-sulfur protein 7, mitochondrial OS=Mus musculus GN=Ndufs7 PE=1 SV=1	NDUS7_MOUSE	25 kDa		2	2
Small nuclear ribonucleoprotein G OS=Mus musculus GN=Snrpg PE=1 SV=1	RUXG_MOUSE	8 kDa		3	2
Adenosine 3'-phospho 5'-phosphosulfate transporter 1 OS=Mus musculus GN=Slc35b2 PE=2 SV=1	S35B2_MOUSE	47 kDa		2	2
Protein transport protein Sec61 subunit beta OS=Mus musculus GN=Sec61b PE=1 SV=3	SC61B_MOUSE	10 kDa		2	2
RNA polymerase II subunit A C-terminal domain phosphatase SSU72 OS=Mus musculus GN=Ssu72 PE=2 SV=1	SSU72_MOUSE	23 kDa		2	2
Probable ATP-dependent RNA helicase DHX36 OS=Mus musculus GN=Dhx36 PE=2 SV=2	DHX36_MOUSE	114 kDa		2	2
Interferon-stimulated 20 kDa exonuclease-like 2 OS=Mus musculus GN=Isg20l2 PE=2 SV=2	I20L2_MOUSE	41 kDa		2	2
Tubulin gamma-2 chain OS=Mus musculus GN=Tubg2 PE=1 SV=1	TBG2_MOUSE	51 kDa		2	2
LETM1 domain-containing protein 1 OS=Mus musculus GN=Letmd1 PE=2 SV=1	LTMD1_MOUSE	42 kDa		2	2
CpG-binding protein OS=Mus musculus GN=Cxxc1 PE=2 SV=1	CXXC1_MOUSE	76 kDa		2	2
Oxysterol-binding protein-related protein 9 OS=Mus musculus GN=Osbpl9 PE=1 SV=1	OSBL9_MOUSE	83 kDa		2	2
Protein NDRG3 OS=Mus musculus GN=Ndrg3 PE=1 SV=1	NDRG3_MOUSE	42 kDa		2	2
DBIRD complex subunit ZNF326 OS=Mus musculus GN=Znf326 PE=1 SV=1	ZN326_MOUSE	65 kDa		2	2
Elongation factor 1-delta OS=Mus musculus GN=Eef1d PE=1 SV=3	EF1D_MOUSE	31 kDa		2	2
Protein kish-A OS=Mus musculus GN=Tmem167a PE=2 SV=1	KISHA_MOUSE	8 kDa		2	2
SRSF protein kinase 1 OS=Mus musculus GN=Srpk1 PE=1 SV=2	SRPK1_MOUSE	73 kDa		2	2
Casein kinase II subunit beta OS=Mus musculus GN=Csnk2b PE=1 SV=1	CSK2B_MOUSE	25 kDa		2	2
Sorcin OS=Mus musculus GN=Sri PE=1 SV=1	SORCN_MOUSE	22 kDa		2	2
Paraspeckle component 1 OS=Mus musculus GN=Pspc1 PE=1 SV=1	PSPC1_MOUSE	59 kDa		2	2
Methionine--tRNA ligase, mitochondrial OS=Mus musculus GN=Mars2 PE=2 SV=2	SYMM_MOUSE	66 kDa		2	2
Platelet-activating factor acetylhydrolase IB subunit beta OS=Mus musculus GN=Pafah1b2 PE=1 SV=2	PA1B2_MOUSE	26 kDa		2	2
Proteasome subunit alpha type-3 OS=Mus musculus GN=Psma3 PE=1 SV=3	PSA3_MOUSE	28 kDa		2	2
40S ribosomal protein S29 OS=Mus musculus GN=Rps29 PE=2 SV=2	RS29_MOUSE	7 kDa		2	2
PDZ and LIM domain protein 1 OS=Mus musculus GN=Pdlim1 PE=2 SV=4	PDLI1_MOUSE	36 kDa		2	2
Cytosolic acyl coenzyme A thioester hydrolase OS=Mus musculus GN=Acot7 PE=1 SV=2	BACH_MOUSE	43 kDa		1	2
Cytochrome c oxidase subunit 5A, mitochondrial OS=Mus musculus GN=Cox5a PE=1 SV=2	COX5A_MOUSE	16 kDa		2	2
NADH-ubiquinone oxidoreductase chain 4 OS=Mus musculus GN=Mtnd4 PE=1 SV=1	NU4M_MOUSE	52 kDa		2	2
THO complex subunit 1 OS=Mus musculus GN=Thoc1 PE=1 SV=1	THOC1_MOUSE	75 kDa		2	1
COP9 signalosome complex subunit 7b OS=Mus musculus GN=Cops7b PE=1 SV=1	CSN7B_MOUSE	30 kDa		1	1
Endonuclease domain-containing 1 protein OS=Mus musculus GN=Endod1 PE=1 SV=2	ENDD1_MOUSE	55 kDa		1	2
60S ribosomal protein L22 OS=Mus musculus GN=Rpl22 PE=2 SV=2	RL22_MOUSE	15 kDa		1	2
Nurim OS=Mus musculus GN=Nrm PE=2 SV=1	NRM_MOUSE	29 kDa		2	1
Protein pelota homolog OS=Mus musculus GN=Pelo PE=2 SV=3	PELO_MOUSE	43 kDa		1	2
Protein ELYS OS=Mus musculus GN=Ahctf1 PE=1 SV=1	ELYS_MOUSE	248 kDa		1	2
Nucleoporin Nup43 OS=Mus musculus GN=Nup43 PE=2 SV=2	NUP43_MOUSE	42 kDa		2	1
Acyl-protein thioesterase 2 OS=Mus musculus GN=Lypla2 PE=1 SV=1	LYPA2_MOUSE	25 kDa		1	2
Zinc finger protein 652 OS=Mus musculus GN=Znf652 PE=2 SV=2	ZN652_MOUSE	69 kDa		1	1
Protein spinster homolog 3 OS=Mus musculus GN=Spns3 PE=2 SV=1	SPNS3_MOUSE	55 kDa		1	1
Eukaryotic translation initiation factor 3 subunit B OS=Mus musculus GN=Eif3b PE=1 SV=1	EIF3B_MOUSE	91 kDa		2	1
Glycerol-3-phosphate dehydrogenase 1-like protein OS=Mus musculus GN=Gpd1l PE=1 SV=2	GPD1L_MOUSE	38 kDa		2	1
Adenosine kinase OS=Mus musculus GN=Adk PE=1 SV=2	ADK_MOUSE	40 kDa		1	2
Ankyrin repeat and FYVE domain-containing protein 1 OS=Mus musculus GN=Ankfy1 PE=2 SV=2	ANFY1_MOUSE	129 kDa		1	2
Eukaryotic translation initiation factor 4H OS=Mus musculus GN=Eif4h PE=1 SV=3	IF4H_MOUSE	27 kDa		2	1
Centrosomal protein of 162 kDa OS=Mus musculus GN=Cep162 PE=1 SV=2	CE162_MOUSE	161 kDa		2	1
Exportin-6 OS=Mus musculus GN=Xpo6 PE=2 SV=2	XPO6_MOUSE	129 kDa		1	2
Copine-1 OS=Mus musculus GN=Cpne1 PE=1 SV=1	CPNE1_MOUSE	59 kDa		3	1
Arf-GAP with Rho-GAP domain, ANK repeat and PH domain-containing protein 3 OS=Mus musculus GN=Arap3 PE=1 SV=3	ARAP3_MOUSE	170 kDa		1	2
Dihydroxyacetone phosphate acyltransferase OS=Mus musculus GN=Gnpat PE=2 SV=1	GNPAT_MOUSE	77 kDa		1	2
Brefeldin A-inhibited guanine nucleotide-exchange protein 2 OS=Mus musculus GN=Arfgef2 PE=1 SV=1	BIG2_MOUSE	202 kDa		1	1
Annexin A7 OS=Mus musculus GN=Anxa7 PE=2 SV=2	ANXA7_MOUSE	50 kDa		2	1
Guanine nucleotide-binding protein G(s) subunit alpha isoforms XLas OS=Mus musculus GN=Gnas PE=2 SV=1	GNAS1_MOUSE	122 kDa		3	2
Transducin-like enhancer protein 4 OS=Mus musculus GN=Tle4 PE=1 SV=4	TLE4_MOUSE	84 kDa		1	3
Vasodilator-stimulated phosphoprotein OS=Mus musculus GN=Vasp PE=1 SV=4	VASP_MOUSE	40 kDa		1	3
Bromodomain-containing protein 4 OS=Mus musculus GN=Brd4 PE=1 SV=2	BRD4_MOUSE	156 kDa		1	3
GPI-anchor transamidase OS=Mus musculus GN=Pigk PE=2 SV=2	GPI8_MOUSE	45 kDa		1	3
Nuclear receptor-binding protein OS=Mus musculus GN=Nrbp1 PE=1 SV=1	NRBP_MOUSE	60 kDa		1	3
Receptor-type tyrosine-protein phosphatase epsilon OS=Mus musculus GN=Ptpre PE=1 SV=3	PTPRE_MOUSE	81 kDa		1	3
GTP-binding protein 1 OS=Mus musculus GN=Gtpbp1 PE=1 SV=2	GTPB1_MOUSE	72 kDa		1	3
Glycosylphosphatidylinositol anchor attachment 1 protein OS=Mus musculus GN=Gpaa1 PE=1 SV=3	GPAA1_MOUSE	68 kDa		1	3
ARF GTPase-activating protein GIT2 OS=Mus musculus GN=Git2 PE=1 SV=2	GIT2_MOUSE	79 kDa		1	3
Nuclear pore complex protein Nup88 OS=Mus musculus GN=Nup88 PE=2 SV=1	NUP88_MOUSE	85 kDa		1	3
Chloride intracellular channel protein 4 OS=Mus musculus GN=Clic4 PE=1 SV=3	CLIC4_MOUSE	29 kDa		2	2
Dolichyl-diphosphooligosaccharide--protein glycosyltransferase subunit DAD1 OS=Mus musculus GN=Dad1 PE=2 SV=3	DAD1_MOUSE	12 kDa		2	2
Mitochondrial assembly of ribosomal large subunit protein 1 OS=Mus musculus GN=Malsu1 PE=2 SV=1	MASU1_MOUSE	26 kDa		1	3
Zinc finger CCCH domain-containing protein 4 OS=Mus musculus GN=Zc3h4 PE=1 SV=2	ZC3H4_MOUSE	141 kDa		2	2
Eukaryotic translation initiation factor 3 subunit G OS=Mus musculus GN=Eif3g PE=1 SV=2	EIF3G_MOUSE	36 kDa		1	3
Up-regulated during skeletal muscle growth protein 5 OS=Mus musculus GN=Usmg5 PE=1 SV=1	USMG5_MOUSE	6 kDa		1	2
COP9 signalosome complex subunit 3 OS=Mus musculus GN=Cops3 PE=1 SV=3	CSN3_MOUSE	48 kDa		3	1
40S ribosomal protein S14 OS=Mus musculus GN=Rps14 PE=2 SV=3	RS14_MOUSE	16 kDa		3	1
Dedicator of cytokinesis protein 10 OS=Mus musculus GN=Dock10 PE=1 SV=3	DOC10_MOUSE	246 kDa		3	1
Elongation factor 1-beta OS=Mus musculus GN=Eef1b PE=1 SV=5	EF1B_MOUSE	25 kDa		3	1
CTP synthase 2 OS=Mus musculus GN=Ctps2 PE=1 SV=1	PYRG2_MOUSE	66 kDa		4	2
39S ribosomal protein L4, mitochondrial OS=Mus musculus GN=Mrpl4 PE=2 SV=1	RM04_MOUSE	33 kDa		3	1
Glutamine--fructose-6-phosphate aminotransferase [isomerizing] 1 OS=Mus musculus GN=Gfpt1 PE=1 SV=3	GFPT1_MOUSE	79 kDa		3	1
Putative adenosylhomocysteinase 2 OS=Mus musculus GN=Ahcyl1 PE=1 SV=1	SAHH2_MOUSE	59 kDa		6	2
Nucleosome assembly protein 1-like 1 OS=Mus musculus GN=Nap1l1 PE=1 SV=2	NP1L1_MOUSE	45 kDa		3	1
SWI/SNF-related matrix-associated actin-dependent regulator of chromatin subfamily B member 1 OS=Mus musculus GN=Smarcb1 PE=1 SV=1	SNF5_MOUSE	44 kDa		3	1
V-type proton ATPase subunit B, brain isoform OS=Mus musculus GN=Atp6v1b2 PE=1 SV=1	VATB2_MOUSE	57 kDa		2	1
Coronin-1B OS=Mus musculus GN=Coro1b PE=1 SV=1	COR1B_MOUSE	54 kDa		2	1
Elongation factor G, mitochondrial OS=Mus musculus GN=Gfm1 PE=2 SV=1	EFGM_MOUSE	84 kDa		2	2
Fatty-acid amide hydrolase 1 OS=Mus musculus GN=Faah PE=2 SV=1	FAAH1_MOUSE	63 kDa		3	1
E3 ubiquitin-protein ligase KCMF1 OS=Mus musculus GN=Kcmf1 PE=2 SV=1	KCMF1_MOUSE	42 kDa		3	1
Serine/threonine-protein phosphatase PP1-beta catalytic subunit OS=Mus musculus GN=Ppp1cb PE=1 SV=3	PP1B_MOUSE	37 kDa		24	17
Tubulin alpha-4A chain OS=Mus musculus GN=Tuba4a PE=1 SV=1	TBA4A_MOUSE	50 kDa		44	34
Nucleolysin TIAR OS=Mus musculus GN=Tial1 PE=1 SV=1	TIAR_MOUSE	43 kDa		3	1
Isochorismatase domain-containing protein 2A, mitochondrial OS=Mus musculus GN=Isoc2a PE=2 SV=1	ISC2A_MOUSE	22 kDa		3	1
Hsc70-interacting protein OS=Mus musculus GN=St13 PE=2 SV=1	F10A1_MOUSE	42 kDa		2	1
Alanine--tRNA ligase, mitochondrial OS=Mus musculus GN=Aars2 PE=2 SV=1	SYAM_MOUSE	107 kDa		3	1
WD repeat-containing protein 5 OS=Mus musculus GN=Wdr5 PE=1 SV=1	WDR5_MOUSE	37 kDa		2	1
Eukaryotic translation initiation factor 4 gamma 2 OS=Mus musculus GN=Eif4g2 PE=1 SV=2	IF4G2_MOUSE	102 kDa		2	1
Phenylalanine--tRNA ligase alpha subunit OS=Mus musculus GN=Farsa PE=2 SV=1	SYFA_MOUSE	58 kDa		3	1
Oxysterol-binding protein 1 OS=Mus musculus GN=Osbp PE=1 SV=3	OSBP1_MOUSE	89 kDa		2	1
Chromosome alignment-maintaining phosphoprotein 1 OS=Mus musculus GN=Champ1 PE=1 SV=1	CHAP1_MOUSE	88 kDa		2	1
Thyroid hormone receptor-associated protein 3 OS=Mus musculus GN=Thrap3 PE=1 SV=1	TR150_MOUSE	108 kDa		3	1
TAF6-like RNA polymerase II p300/CBP-associated factor-associated factor 65 kDa subunit 6L OS=Mus musculus GN=Taf6l PE=2 SV=1	TAF6L_MOUSE	67 kDa		2	1
Transcriptional activator protein Pur-alpha OS=Mus musculus GN=Pura PE=1 SV=1	PURA_MOUSE	35 kDa		1	1
Medium-chain specific acyl-CoA dehydrogenase, mitochondrial OS=Mus musculus GN=Acadm PE=1 SV=1	ACADM_MOUSE	46 kDa		2	1
Serine/threonine-protein kinase Nek9 OS=Mus musculus GN=Nek9 PE=1 SV=2	NEK9_MOUSE	107 kDa	2	2
39S ribosomal protein L38, mitochondrial OS=Mus musculus GN=Mrpl38 PE=2 SV=2	RM38_MOUSE	45 kDa		2	1
Antigen peptide transporter 2 OS=Mus musculus GN=Tap2 PE=2 SV=1	TAP2_MOUSE	77 kDa		1	2
Kynurenine--oxoglutarate transaminase 3 OS=Mus musculus GN=Ccbl2 PE=1 SV=1	KAT3_MOUSE	51 kDa		1	2
Interferon-induced, double-stranded RNA-activated protein kinase OS=Mus musculus GN=Eif2ak2 PE=1 SV=2	E2AK2_MOUSE	58 kDa		1	3
Polypyrimidine tract-binding protein 3 OS=Mus musculus GN=Ptbp3 PE=2 SV=1	PTBP3_MOUSE	57 kDa		5	3
Importin subunit alpha-5 OS=Mus musculus GN=Kpna1 PE=1 SV=2	IMA5_MOUSE	60 kDa			1
Transmembrane protein 209 OS=Mus musculus GN=Tmem209 PE=2 SV=1	TM209_MOUSE	63 kDa		1	2
Enhancer of rudimentary homolog OS=Mus musculus GN=Erh PE=1 SV=1	ERH_MOUSE	12 kDa		1	1
Protein PML OS=Mus musculus GN=Pml PE=1 SV=3	PML_MOUSE	98 kDa		1	2
Heterogeneous nuclear ribonucleoprotein D-like OS=Mus musculus GN=Hnrnpdl PE=1 SV=1	HNRDL_MOUSE	34 kDa		4	2
Dihydrolipoyllysine-residue succinyltransferase component of 2-oxoglutarate dehydrogenase complex, mitochondrial OS=Mus musculus GN=Dlst PE=1 SV=1	ODO2_MOUSE	49 kDa		3	1
Cytosol aminopeptidase OS=Mus musculus GN=Lap3 PE=1 SV=3	AMPL_MOUSE	56 kDa		1	1
Serine/threonine-protein phosphatase PP1-gamma catalytic subunit OS=Mus musculus GN=Ppp1cc PE=1 SV=1	PP1G_MOUSE	37 kDa		31	20
Fatty acid-binding protein, epidermal OS=Mus musculus GN=Fabp5 PE=1 SV=3	FABP5_MOUSE	15 kDa		3	1
Metaxin-2 OS=Mus musculus GN=Mtx2 PE=1 SV=1	MTX2_MOUSE	30 kDa		3
Nuclear transport factor 2 OS=Mus musculus GN=Nutf2 PE=2 SV=1	NTF2_MOUSE	14 kDa		1
Annexin A4 OS=Mus musculus GN=Anxa4 PE=2 SV=4	ANXA4_MOUSE	36 kDa		3
Destrin OS=Mus musculus GN=Dstn PE=1 SV=3	DEST_MOUSE	19 kDa			3
U3 small nucleolar RNA-associated protein 18 homolog OS=Mus musculus GN=Utp18 PE=1 SV=1	UTP18_MOUSE	61 kDa		2
Methylmalonyl-CoA mutase, mitochondrial OS=Mus musculus GN=Mut PE=2 SV=2	MUTA_MOUSE	83 kDa		3
RNA 3'-terminal phosphate cyclase-like protein OS=Mus musculus GN=Rcl1 PE=2 SV=1	RCL1_MOUSE	41 kDa		3
Serine/threonine-protein phosphatase 6 regulatory ankyrin repeat subunit B OS=Mus musculus GN=Ankrd44 PE=2 SV=1	ANR44_MOUSE	107 kDa		3
40S ribosomal protein S7 OS=Mus musculus GN=Rps7 PE=2 SV=1	RS7_MOUSE	22 kDa		3
7SK snRNA methylphosphate capping enzyme OS=Mus musculus GN=Mepce PE=1 SV=2	MEPCE_MOUSE	72 kDa			2
PHD finger protein 21A OS=Mus musculus GN=Phf21a PE=1 SV=2	PF21A_MOUSE	73 kDa			3
Serine/threonine-protein phosphatase 4 regulatory subunit 3A OS=Mus musculus GN=Smek1 PE=1 SV=1	P4R3A_MOUSE	94 kDa			2
Interferon regulatory factor 2-binding protein 1 OS=Mus musculus GN=Irf2bp1 PE=1 SV=2	I2BP1_MOUSE	62 kDa			2
BRO1 domain-containing protein BROX OS=Mus musculus GN=Brox PE=2 SV=1	BROX_MOUSE	46 kDa		3
Dual specificity mitogen-activated protein kinase kinase 2 OS=Mus musculus GN=Map2k2 PE=1 SV=2	MP2K2_MOUSE	44 kDa		2
General vesicular transport factor p115 OS=Mus musculus GN=Uso1 PE=1 SV=2	USO1_MOUSE	107 kDa		2
Ras-related protein Rab-8A OS=Mus musculus GN=Rab8a PE=1 SV=2	RAB8A_MOUSE	24 kDa		5
N-alpha-acetyltransferase 50 OS=Mus musculus GN=Naa50 PE=1 SV=1	NAA50_MOUSE	19 kDa		3
RNA-binding protein 33 OS=Mus musculus GN=Rbm33 PE=1 SV=2	RBM33_MOUSE	137 kDa			3
Cyclin-G-associated kinase OS=Mus musculus GN=Gak PE=1 SV=2	GAK_MOUSE	144 kDa			1
Trafficking protein particle complex subunit 11 OS=Mus musculus GN=Trappc11 PE=2 SV=1	TPC11_MOUSE	128 kDa		2
NAD(P) transhydrogenase, mitochondrial OS=Mus musculus GN=Nnt PE=1 SV=2	NNTM_MOUSE	114 kDa		3
Cytoplasmic FMR1-interacting protein 2 OS=Mus musculus GN=Cyfip2 PE=1 SV=2	CYFP2_MOUSE	146 kDa		12
Alpha-actinin-3 OS=Mus musculus GN=Actn3 PE=2 SV=1	ACTN3_MOUSE	103 kDa		7
N-alpha-acetyltransferase 35, NatC auxiliary subunit OS=Mus musculus GN=Naa35 PE=1 SV=1	NAA35_MOUSE	83 kDa		3
P2X purinoceptor 1 OS=Mus musculus GN=P2rx1 PE=2 SV=1	P2RX1_MOUSE	45 kDa			2
Conserved oligomeric Golgi complex subunit 1 OS=Mus musculus GN=Cog1 PE=2 SV=3	COG1_MOUSE	109 kDa		2
Golgi membrane protein 1 OS=Mus musculus GN=Golm1 PE=1 SV=2	GOLM1_MOUSE	44 kDa			3
Splicing factor, suppressor of white-apricot homolog OS=Mus musculus GN=Sfswap PE=1 SV=2	SFSWA_MOUSE	104 kDa			3
Alpha-galactosidase A OS=Mus musculus GN=Gla PE=1 SV=1	AGAL_MOUSE	48 kDa			4
Aminopeptidase B OS=Mus musculus GN=Rnpep PE=2 SV=2	AMPB_MOUSE	72 kDa		4
Anaphase-promoting complex subunit 5 OS=Mus musculus GN=Anapc5 PE=2 SV=1	APC5_MOUSE	83 kDa		3
E3 ubiquitin-protein ligase ARIH2 OS=Mus musculus GN=Arih2 PE=1 SV=1	ARI2_MOUSE	58 kDa		4
Aryl hydrocarbon receptor nuclear translocator OS=Mus musculus GN=Arnt PE=1 SV=3	ARNT_MOUSE	87 kDa			4
Bone marrow stromal antigen 2 OS=Mus musculus GN=Bst2 PE=1 SV=1	BST2_MOUSE	19 kDa			3
Cyclin-L1 OS=Mus musculus GN=Ccnl1 PE=1 SV=1	CCNL1_MOUSE	60 kDa			4
CD151 antigen OS=Mus musculus GN=Cd151 PE=2 SV=2	CD151_MOUSE	28 kDa			4
Crk-like protein OS=Mus musculus GN=Crkl PE=1 SV=2	CRKL_MOUSE	34 kDa			3
Cytokine receptor-like factor 2 OS=Mus musculus GN=Crlf2 PE=1 SV=2	CRLF2_MOUSE	38 kDa			4
CREB-regulated transcription coactivator 2 OS=Mus musculus GN=Crtc2 PE=1 SV=2	CRTC2_MOUSE	73 kDa			4
Desmin OS=Mus musculus GN=Des PE=1 SV=3	DESM_MOUSE	53 kDa		6
Deoxyribonuclease-2-alpha OS=Mus musculus GN=Dnase2 PE=2 SV=1	DNS2A_MOUSE	39 kDa			4
ETS-related transcription factor Elf-2 OS=Mus musculus GN=Elf2 PE=1 SV=1	ELF2_MOUSE	63 kDa			4
ERO1-like protein beta OS=Mus musculus GN=Ero1lb PE=2 SV=1	ERO1B_MOUSE	54 kDa			8
Four and a half LIM domains protein 1 OS=Mus musculus GN=Fhl1 PE=2 SV=3	FHL1_MOUSE	32 kDa		4
Formin-binding protein 4 OS=Mus musculus GN=Fnbp4 PE=1 SV=2	FNBP4_MOUSE	111 kDa			4
GA-binding protein subunit beta-1 OS=Mus musculus GN=Gabpb1 PE=1 SV=2	GABP1_MOUSE	41 kDa			4
Gamma-glutamyltranspeptidase 1 OS=Mus musculus GN=Ggt1 PE=1 SV=1	GGT1_MOUSE	62 kDa			4
Glucosidase 2 subunit beta OS=Mus musculus GN=Prkcsh PE=1 SV=1	GLU2B_MOUSE	59 kDa			4
Glucocorticoid modulatory element-binding protein 1 OS=Mus musculus GN=Gmeb1 PE=2 SV=2	GMEB1_MOUSE	61 kDa			4
Coproporphyrinogen-III oxidase, mitochondrial OS=Mus musculus GN=Cpox PE=1 SV=2	HEM6_MOUSE	50 kDa		4
Importin-8 OS=Mus musculus GN=Ipo8 PE=2 SV=3	IPO8_MOUSE	117 kDa		5
6-phosphofructokinase, muscle type OS=Mus musculus GN=Pfkm PE=1 SV=3	K6PF_MOUSE	85 kDa		8
cAMP-dependent protein kinase catalytic subunit alpha OS=Mus musculus GN=Prkaca PE=1 SV=3	KAPCA_MOUSE	41 kDa		3
Mediator of RNA polymerase II transcription subunit 25 OS=Mus musculus GN=Med25 PE=1 SV=1	MED25_MOUSE	78 kDa			3
Lactadherin OS=Mus musculus GN=Mfge8 PE=1 SV=3	MFGM_MOUSE	51 kDa			4
Mitochondrial intermediate peptidase OS=Mus musculus GN=Mipep PE=2 SV=1	MIPEP_MOUSE	81 kDa		4
Myosin-1 OS=Mus musculus GN=Myh1 PE=1 SV=1	MYH1_MOUSE	223 kDa		81
N-acetylglucosamine-1-phosphodiester alpha-N-acetylglucosaminidase OS=Mus musculus GN=Nagpa PE=2 SV=2	NAGPA_MOUSE	56 kDa			3
Lysosomal protein NCU-G1 OS=Mus musculus PE=1 SV=1	NCUG1_MOUSE	44 kDa			4
Nucleolar protein 14 OS=Mus musculus GN=Nop14 PE=1 SV=2	NOP14_MOUSE	99 kDa		4
Protein OS-9 OS=Mus musculus GN=Os9 PE=1 SV=2	OS9_MOUSE	76 kDa			4
PAX3- and PAX7-binding protein 1 OS=Mus musculus GN=Paxbp1 PE=1 SV=3	PAXB1_MOUSE	105 kDa			4
E3 SUMO-protein ligase PIAS2 OS=Mus musculus GN=Pias2 PE=1 SV=2	PIAS2_MOUSE	68 kDa			3
POU domain, class 2, transcription factor 1 OS=Mus musculus GN=Pou2f1 PE=2 SV=3	PO2F1_MOUSE	80 kDa			4
Proline and serine-rich protein 1 OS=Mus musculus GN=Proser1 PE=2 SV=1	PRSR1_MOUSE	92 kDa			4
Retinoic acid-induced protein 1 OS=Mus musculus GN=Rai1 PE=1 SV=3	RAI1_MOUSE	202 kDa			4
RNA-binding protein 39 OS=Mus musculus GN=Rbm39 PE=1 SV=2	RBM39_MOUSE	59 kDa		3
Replication factor C subunit 1 OS=Mus musculus GN=Rfc1 PE=1 SV=2	RFC1_MOUSE	126 kDa			3
60S ribosomal protein L19 OS=Mus musculus GN=Rpl19 PE=1 SV=1	RL19_MOUSE	23 kDa		4
Runt-related transcription factor 2 OS=Mus musculus GN=Runx2 PE=1 SV=2	RUNX2_MOUSE	66 kDa			4
Sodium-coupled neutral amino acid transporter 1 OS=Mus musculus GN=Slc38a1 PE=1 SV=1	S38A1_MOUSE	54 kDa			4
Signaling lymphocytic activation molecule OS=Mus musculus GN=Slamf1 PE=1 SV=1	SLAF1_MOUSE	38 kDa			4
Single-stranded DNA-binding protein 3 OS=Mus musculus GN=Ssbp3 PE=2 SV=2	SSBP3_MOUSE	40 kDa			4
Troponin T, fast skeletal muscle OS=Mus musculus GN=Tnnt3 PE=1 SV=3	TNNT3_MOUSE	32 kDa		4
Torsin-1A OS=Mus musculus GN=Tor1a PE=1 SV=1	TOR1A_MOUSE	38 kDa			4
Ubiquitin-conjugating enzyme E2 K OS=Mus musculus GN=Ube2k PE=1 SV=3	UBE2K_MOUSE	22 kDa		4
YLP motif-containing protein 1 OS=Mus musculus GN=Ylpm1 PE=2 SV=2	YLPM1_MOUSE	155 kDa			4
Collagen alpha-1(I) chain OS=Mus musculus GN=Col1a1 PE=1 SV=4	CO1A1_MOUSE	138 kDa		4
Nucleoside diphosphate kinase B OS=Mus musculus GN=Nme2 PE=1 SV=1	NDKB_MOUSE	17 kDa		8
Poly(A) polymerase alpha OS=Mus musculus GN=Papola PE=1 SV=4	PAPOA_MOUSE	82 kDa			3
Prolactin regulatory element-binding protein OS=Mus musculus GN=Preb PE=1 SV=1	PREB_MOUSE	45 kDa		3
SID1 transmembrane family member 2 OS=Mus musculus GN=Sidt2 PE=1 SV=1	SIDT2_MOUSE	95 kDa			3
Peroxiredoxin TSA1 OS=Saccharomyces cerevisiae (strain ATCC 204508 / S288c) GN=TSA1 PE=1 SV=3	TSA1_YEAST	22 kDa	4
Zinc finger MYM-type protein 4 OS=Mus musculus GN=Zmym4 PE=1 SV=1	ZMYM4_MOUSE	172 kDa			3
La-related protein 4B OS=Mus musculus GN=Larp4b PE=1 SV=2	LAR4B_MOUSE	82 kDa			3
OTU domain-containing protein 4 OS=Mus musculus GN=Otud4 PE=1 SV=1	OTUD4_MOUSE	123 kDa			3
Serum paraoxonase/lactonase 3 OS=Mus musculus GN=Pon3 PE=1 SV=2	PON3_MOUSE	39 kDa			4
Reticulocalbin-3 OS=Mus musculus GN=Rcn3 PE=2 SV=1	RCN3_MOUSE	38 kDa			4
Ganglioside GM2 activator OS=Mus musculus GN=Gm2a PE=1 SV=2	SAP3_MOUSE	21 kDa			4
Sialate O-acetylesterase OS=Mus musculus GN=Siae PE=2 SV=3	SIAE_MOUSE	61 kDa			4
Endoplasmic reticulum-Golgi intermediate compartment protein 2 OS=Mus musculus GN=Ergic2 PE=2 SV=1	ERGI2_MOUSE	42 kDa			3
Scavenger receptor class B member 1 OS=Mus musculus GN=Scarb1 PE=1 SV=1	SCRB1_MOUSE	57 kDa			3
Neutral amino acid transporter B(0) OS=Mus musculus GN=Slc1a5 PE=2 SV=2	AAAT_MOUSE	58 kDa			4
THUMP domain-containing protein 3 OS=Mus musculus GN=Thumpd3 PE=2 SV=1	THUM3_MOUSE	56 kDa			4
Proteasome subunit beta type-7 OS=Mus musculus GN=Psmb7 PE=1 SV=1	PSB7_MOUSE	30 kDa		4
Protein transport protein Sec24A OS=Mus musculus GN=Sec24a PE=1 SV=1	SC24A_MOUSE	119 kDa			4
Testin OS=Mus musculus GN=Tes PE=1 SV=1	TES_MOUSE	48 kDa		3
Selenocysteine-specific elongation factor OS=Mus musculus GN=Eefsec PE=2 SV=2	SELB_MOUSE	64 kDa		4
Beta-1,3-N-acetylglucosaminyltransferase lunatic fringe OS=Mus musculus GN=Lfng PE=1 SV=1	LFNG_MOUSE	42 kDa			3
DDB1- and CUL4-associated factor 8 OS=Mus musculus GN=Dcaf8 PE=1 SV=1	DCAF8_MOUSE	66 kDa		3
Retrovirus-related Env polyprotein from Fv-4 locus OS=Mus musculus GN=Fv4 PE=1 SV=2	ENV2_MOUSE	74 kDa			11
Ceroid-lipofuscinosis neuronal protein 5 homolog OS=Mus musculus GN=Cln5 PE=2 SV=1	CLN5_MOUSE	39 kDa			3
Beta-1,4 N-acetylgalactosaminyltransferase 1 OS=Mus musculus GN=B4galnt1 PE=2 SV=1	B4GN1_MOUSE	59 kDa			2
Baculoviral IAP repeat-containing protein 6 OS=Mus musculus GN=Birc6 PE=1 SV=2	BIRC6_MOUSE	532 kDa		3
Zinc finger CCCH domain-containing protein 10 OS=Mus musculus GN=Zc3h10 PE=2 SV=1	ZC3HA_MOUSE	46 kDa			2
Flap endonuclease GEN homolog 1 OS=Mus musculus GN=Gen1 PE=2 SV=2	GEN_MOUSE	102 kDa		2
Transcription initiation factor IIA subunit 1 OS=Mus musculus GN=Gtf2a1 PE=2 SV=2	TF2AA_MOUSE	42 kDa			2
Nuclear transcription factor Y subunit beta OS=Mus musculus GN=Nfyb PE=1 SV=1	NFYB_MOUSE	23 kDa			4
Nuclear transcription factor Y subunit alpha OS=Mus musculus GN=Nfya PE=1 SV=2	NFYA_MOUSE	37 kDa			4
Brefeldin A-inhibited guanine nucleotide-exchange protein 1 OS=Mus musculus GN=Arfgef1 PE=2 SV=1	BIG1_MOUSE	209 kDa		2
Protein DEK OS=Mus musculus GN=Dek PE=1 SV=1	DEK_MOUSE	43 kDa			1
Vacuolar protein sorting-associated protein 16 homolog OS=Mus musculus GN=Vps16 PE=1 SV=3	VPS16_MOUSE	95 kDa		1
Lymphocyte antigen 6E OS=Mus musculus GN=Ly6e PE=2 SV=2	LY6E_MOUSE	14 kDa		4
Superoxide dismutase [Cu-Zn] OS=Mus musculus GN=Sod1 PE=1 SV=2	SODC_MOUSE	16 kDa		1
Sphingolipid delta(4)-desaturase DES1 OS=Mus musculus GN=Degs1 PE=2 SV=1	DEGS1_MOUSE	38 kDa		1	2
Peptidyl-prolyl cis-trans isomerase FKBP8 OS=Mus musculus GN=Fkbp8 PE=1 SV=2	FKBP8_MOUSE	44 kDa		1	2
Glutamate--cysteine ligase catalytic subunit OS=Mus musculus GN=Gclc PE=2 SV=4	GSH1_MOUSE	73 kDa		1	2
Myotrophin OS=Mus musculus GN=Mtpn PE=1 SV=2	MTPN_MOUSE	13 kDa		1	2
60S ribosome subunit biogenesis protein NIP7 homolog OS=Mus musculus GN=Nip7 PE=2 SV=1	NIP7_MOUSE	20 kDa		1	2
Serine/threonine-protein phosphatase 4 regulatory subunit 3B OS=Mus musculus GN=Smek2 PE=2 SV=2	P4R3B_MOUSE	94 kDa		1	2
Pyridoxal kinase OS=Mus musculus GN=Pdxk PE=1 SV=1	PDXK_MOUSE	35 kDa		1	2
Scaffold attachment factor B2 OS=Mus musculus GN=Safb2 PE=1 SV=2	SAFB2_MOUSE	112 kDa		1	2
S-phase kinase-associated protein 1 OS=Mus musculus GN=Skp1 PE=1 SV=3	SKP1_MOUSE	19 kDa		1	2
Suppressor of G2 allele of SKP1 homolog OS=Mus musculus GN=Sugt1 PE=2 SV=3	SUGT1_MOUSE	38 kDa		1	2
Protein unc-45 homolog A OS=Mus musculus GN=Unc45a PE=1 SV=2	UN45A_MOUSE	103 kDa		1	2
Protein VAC14 homolog OS=Mus musculus GN=Vac14 PE=1 SV=1	VAC14_MOUSE	88 kDa		1	2
LanC-like protein 2 OS=Mus musculus GN=Lancl2 PE=1 SV=1	LANC2_MOUSE	51 kDa		1	2
Translation initiation factor eIF-2B subunit delta OS=Mus musculus GN=Eif2b4 PE=2 SV=2	EI2BD_MOUSE	58 kDa		1	2
Large neutral amino acids transporter small subunit 1 OS=Mus musculus GN=Slc7a5 PE=1 SV=2	LAT1_MOUSE	56 kDa		1	2
MOB kinase activator 2 OS=Mus musculus GN=Mob2 PE=2 SV=1	MOB2_MOUSE	27 kDa		1	2
NAD(P)H-hydrate epimerase OS=Mus musculus GN=Apoa1bp PE=1 SV=1	NNRE_MOUSE	31 kDa		1	1
Protein BUD31 homolog OS=Mus musculus GN=Bud31 PE=2 SV=1	BUD31_MOUSE	12 kDa		2	1
Probable ATP-dependent RNA helicase DDX49 OS=Mus musculus GN=Ddx49 PE=2 SV=1	DDX49_MOUSE	54 kDa		2	1
LETM1 and EF-hand domain-containing protein 1, mitochondrial OS=Mus musculus GN=Letm1 PE=2 SV=1	LETM1_MOUSE	83 kDa		2	1
Negative elongation factor B OS=Mus musculus GN=Nelfb PE=2 SV=2	NELFB_MOUSE	66 kDa		2	1
Prostaglandin reductase 2 OS=Mus musculus GN=Ptgr2 PE=1 SV=2	PTGR2_MOUSE	38 kDa		2	1
Ras-related protein Rab-5C OS=Mus musculus GN=Rab5c PE=1 SV=2	RAB5C_MOUSE	23 kDa		2	1
Double-strand-break repair protein rad21 homolog OS=Mus musculus GN=Rad21 PE=1 SV=3	RAD21_MOUSE	72 kDa		2	1
Replication factor C subunit 4 OS=Mus musculus GN=Rfc4 PE=1 SV=1	RFC4_MOUSE	40 kDa		2	1
28S ribosomal protein S28, mitochondrial OS=Mus musculus GN=Mrps28 PE=2 SV=1	RT28_MOUSE	21 kDa		2	1
Ubiquitin-conjugating enzyme E2 N OS=Mus musculus GN=Ube2n PE=1 SV=1	UBE2N_MOUSE	17 kDa		2	1
E3 ubiquitin-protein ligase UBR3 OS=Mus musculus GN=Ubr3 PE=1 SV=3	UBR3_MOUSE	213 kDa		2	1
Probable Xaa-Pro aminopeptidase 3 OS=Mus musculus GN=Xpnpep3 PE=2 SV=1	XPP3_MOUSE	57 kDa		2	1
Origin recognition complex subunit 4 OS=Mus musculus GN=Orc4 PE=1 SV=2	ORC4_MOUSE	50 kDa		2	1
Mini-chromosome maintenance complex-binding protein OS=Mus musculus GN=Mcmbp PE=2 SV=1	MCMBP_MOUSE	73 kDa		2	1
Dolichyl pyrophosphate Man9GlcNAc2 alpha-1,3-glucosyltransferase OS=Mus musculus GN=Alg6 PE=2 SV=1	ALG6_MOUSE	58 kDa		2	1
Actin-related protein 10 OS=Mus musculus GN=Actr10 PE=1 SV=2	ARP10_MOUSE	46 kDa		2	1
Cytochrome c oxidase assembly protein COX15 homolog OS=Mus musculus GN=Cox15 PE=2 SV=1	COX15_MOUSE	46 kDa		2	1
3-hydroxyisobutyryl-CoA hydrolase, mitochondrial OS=Mus musculus GN=Hibch PE=1 SV=1	HIBCH_MOUSE	43 kDa		2	1
AP-3 complex subunit delta-1 OS=Mus musculus GN=Ap3d1 PE=1 SV=1	AP3D1_MOUSE	135 kDa		2	1
Glutathione S-transferase P 1 OS=Mus musculus GN=Gstp1 PE=1 SV=2	GSTP1_MOUSE (+1)	24 kDa		2	1
Spermine synthase OS=Mus musculus GN=Sms PE=1 SV=1	SPSY_MOUSE	41 kDa		2	1
Serine/threonine-protein kinase ATR OS=Mus musculus GN=Atr PE=1 SV=2	ATR_MOUSE	300 kDa		1	2
von Willebrand factor A domain-containing protein 9 OS=Mus musculus GN=Vwa9 PE=2 SV=1	VWA9_MOUSE	57 kDa		1	1
Ubiquitin carboxyl-terminal hydrolase 3 OS=Mus musculus GN=Usp3 PE=2 SV=1	UBP3_MOUSE	59 kDa		2	1
DNA-directed RNA polymerase I subunit RPA49 OS=Mus musculus GN=Polr1e PE=1 SV=2	RPA49_MOUSE	54 kDa		1	1
cTAGE family member 5 OS=Mus musculus GN=Ctage5 PE=1 SV=1	CTGE5_MOUSE	88 kDa		2	1
Neutrophil cytosol factor 2 OS=Mus musculus GN=Ncf2 PE=2 SV=1	NCF2_MOUSE	59 kDa		2	1
DNA-dependent protein kinase catalytic subunit OS=Mus musculus GN=Prkdc PE=1 SV=3	PRKDC_MOUSE	471 kDa		2	1
Exosome complex exonuclease RRP42 OS=Mus musculus GN=Exosc7 PE=2 SV=2	EXOS7_MOUSE	32 kDa		2	1
Integrator complex subunit 11 OS=Mus musculus GN=Cpsf3l PE=2 SV=1	INT11_MOUSE	68 kDa		2	1
Nck-associated protein 1 OS=Mus musculus GN=Nckap1 PE=1 SV=2	NCKP1_MOUSE	129 kDa		2	1
Transcription termination factor 2 OS=Mus musculus GN=Ttf2 PE=1 SV=2	TTF2_MOUSE	126 kDa		2	1
Tumor necrosis factor alpha-induced protein 8-like protein 2 OS=Mus musculus GN=Tnfaip8l2 PE=1 SV=1	TP8L2_MOUSE	21 kDa		2	1
Malignant T-cell-amplified sequence 1 OS=Mus musculus GN=Mcts1 PE=2 SV=1	MCTS1_MOUSE	21 kDa		2	1
Transmembrane and coiled-coil domain-containing protein 1 OS=Mus musculus GN=Tmco1 PE=2 SV=1	TMCO1_MOUSE	21 kDa		2	1
Peptidyl-prolyl cis-trans isomerase FKBP3 OS=Mus musculus GN=Fkbp3 PE=1 SV=2	FKBP3_MOUSE	25 kDa		2	1
tRNA methyltransferase 112 homolog OS=Mus musculus GN=Trmt112 PE=2 SV=1	TR112_MOUSE	14 kDa		1	2
FACT complex subunit SSRP1 OS=Mus musculus GN=Ssrp1 PE=1 SV=2	SSRP1_MOUSE	81 kDa		1	1
FAS-associated factor 1 OS=Mus musculus GN=Faf1 PE=1 SV=2	FAF1_MOUSE	74 kDa		1	2
Evolutionarily conserved signaling intermediate in Toll pathway, mitochondrial OS=Mus musculus GN=Ecsit PE=1 SV=2	ECSIT_MOUSE	50 kDa		1	1
Geranylgeranyl transferase type-2 subunit alpha OS=Mus musculus GN=Rabggta PE=1 SV=1	PGTA_MOUSE	65 kDa		1	1
Gamma-tubulin complex component 2 OS=Mus musculus GN=Tubgcp2 PE=2 SV=2	GCP2_MOUSE	103 kDa		1	2
Cullin-4B OS=Mus musculus GN=Cul4b PE=1 SV=1	CUL4B_MOUSE	111 kDa		7	4
Small nuclear ribonucleoprotein E OS=Mus musculus GN=Snrpe PE=1 SV=1	RUXE_MOUSE	11 kDa		1	1
Transcriptional regulator ATRX OS=Mus musculus GN=Atrx PE=1 SV=3	ATRX_MOUSE	279 kDa		1	1
1,4-alpha-glucan-branching enzyme OS=Mus musculus GN=Gbe1 PE=2 SV=1	GLGB_MOUSE	80 kDa		1	1
Barrier-to-autointegration factor OS=Mus musculus GN=Banf1 PE=1 SV=1	BAF_MOUSE	10 kDa		1	1
N-alpha-acetyltransferase 40 OS=Mus musculus GN=Naa40 PE=2 SV=1	NAA40_MOUSE	27 kDa		1	2
Tyrosine--tRNA ligase, cytoplasmic OS=Mus musculus GN=Yars PE=2 SV=3	SYYC_MOUSE	59 kDa		1	1
DnaJ homolog subfamily A member 3, mitochondrial OS=Mus musculus GN=Dnaja3 PE=1 SV=1	DNJA3_MOUSE	52 kDa		1	1
Mitogen-activated protein kinase kinase kinase kinase 1 OS=Mus musculus GN=Map4k1 PE=1 SV=1	M4K1_MOUSE	92 kDa		1	1
DNA mismatch repair protein Mlh1 OS=Mus musculus GN=Mlh1 PE=2 SV=2	MLH1_MOUSE	85 kDa		1	1
Isoamyl acetate-hydrolyzing esterase 1 homolog OS=Mus musculus GN=Iah1 PE=2 SV=1	IAH1_MOUSE	28 kDa		1	1
Nucleoside diphosphate kinase 3 OS=Mus musculus GN=Nme3 PE=2 SV=3	NDK3_MOUSE	19 kDa		1	1
Bystin OS=Mus musculus GN=Bysl PE=1 SV=3	BYST_MOUSE	50 kDa		1	1
Ribose-phosphate pyrophosphokinase 2 OS=Mus musculus GN=Prps2 PE=1 SV=4	PRPS2_MOUSE	35 kDa		13	9
Histone chaperone ASF1B OS=Mus musculus GN=Asf1b PE=1 SV=1	ASF1B_MOUSE	22 kDa		2	1
[3-methyl-2-oxobutanoate dehydrogenase [lipoamide]] kinase, mitochondrial OS=Mus musculus GN=Bckdk PE=1 SV=1	BCKD_MOUSE	47 kDa		1	2
Glutamate-rich WD repeat-containing protein 1 OS=Mus musculus GN=Grwd1 PE=2 SV=2	GRWD1_MOUSE	49 kDa		1	2
Histone acetyltransferase type B catalytic subunit OS=Mus musculus GN=Hat1 PE=2 SV=1	HAT1_MOUSE	49 kDa		2	1
Keratin, type II cytoskeletal 1b OS=Mus musculus GN=Krt77 PE=1 SV=1	K2C1B_MOUSE	61 kDa		11	7
Lysine-specific demethylase 5B OS=Mus musculus GN=Kdm5b PE=1 SV=1	KDM5B_MOUSE	176 kDa		1	2
Mitochondrial Rho GTPase 2 OS=Mus musculus GN=Rhot2 PE=2 SV=1	MIRO2_MOUSE	69 kDa		5	4
1-acyl-sn-glycerol-3-phosphate acyltransferase alpha OS=Mus musculus GN=Agpat1 PE=2 SV=1	PLCA_MOUSE	32 kDa		2	1
Syntenin-1 OS=Mus musculus GN=Sdcbp PE=1 SV=1	SDCB1_MOUSE	32 kDa		2	1
Selenoprotein O OS=Mus musculus GN=Selo PE=1 SV=4	SELO_MOUSE	74 kDa		1	2
SRA stem-loop-interacting RNA-binding protein, mitochondrial OS=Mus musculus GN=Slirp PE=1 SV=2	SLIRP_MOUSE	13 kDa		2	1
Tubulin alpha-1C chain OS=Mus musculus GN=Tuba1c PE=1 SV=1	TBA1C_MOUSE	50 kDa		51	41
General transcription factor IIH subunit 1 OS=Mus musculus GN=Gtf2h1 PE=2 SV=2	TF2H1_MOUSE	62 kDa		1	2
Cysteine desulfurase, mitochondrial OS=Mus musculus GN=Nfs1 PE=2 SV=3	NFS1_MOUSE	51 kDa		2	1
Anaphase-promoting complex subunit 2 OS=Mus musculus GN=Anapc2 PE=1 SV=2	ANC2_MOUSE	95 kDa		1	2
Uncharacterized protein C19orf52 homolog OS=Mus musculus PE=2 SV=1	CS052_MOUSE	29 kDa		1	1
40S ribosomal protein S18 OS=Mus musculus GN=Rps18 PE=1 SV=3	RS18_MOUSE	18 kDa		1	1
N-acylneuraminate-9-phosphatase OS=Mus musculus GN=Nanp PE=1 SV=1	NANP_MOUSE	28 kDa		1	2
Protein EFR3 homolog A OS=Mus musculus GN=Efr3a PE=1 SV=1	EFR3A_MOUSE	93 kDa		1	1
Ras-related protein Rab-2A OS=Mus musculus GN=Rab2a PE=1 SV=1	RAB2A_MOUSE	24 kDa		1	1
Actin-related protein 2/3 complex subunit 3 OS=Mus musculus GN=Arpc3 PE=1 SV=3	ARPC3_MOUSE	21 kDa		1	2
Low molecular weight phosphotyrosine protein phosphatase OS=Mus musculus GN=Acp1 PE=1 SV=3	PPAC_MOUSE	18 kDa		2	1
Target of EGR1 protein 1 OS=Mus musculus GN=Toe1 PE=2 SV=1	TOE1_MOUSE	57 kDa		1	2
GDP-mannose 4,6 dehydratase OS=Mus musculus GN=Gmds PE=2 SV=1	GMDS_MOUSE	42 kDa		1	2
Leucine-rich repeat-containing protein 14 OS=Mus musculus GN=Lrrc14 PE=2 SV=1	LRC14_MOUSE	55 kDa		1	2
Peptidyl-prolyl cis-trans isomerase B OS=Mus musculus GN=Ppib PE=2 SV=2	PPIB_MOUSE	24 kDa		2	1
Transmembrane protein 11, mitochondrial OS=Mus musculus GN=Tmem11 PE=2 SV=1	TMM11_MOUSE	21 kDa		2	1
Pre-rRNA-processing protein TSR1 homolog OS=Mus musculus GN=Tsr1 PE=2 SV=1	TSR1_MOUSE	92 kDa		2	1
Carnitine O-palmitoyltransferase 1, liver isoform OS=Mus musculus GN=Cpt1a PE=1 SV=4	CPT1A_MOUSE	88 kDa		2	1
Kinetochore-associated protein 1 OS=Mus musculus GN=Kntc1 PE=1 SV=2	KNTC1_MOUSE	250 kDa		1	1
Probable ergosterol biosynthetic protein 28 OS=Mus musculus GN=ORF11 PE=2 SV=1	ERG28_MOUSE	16 kDa		2	1
Conserved oligomeric Golgi complex subunit 3 OS=Mus musculus GN=Cog3 PE=1 SV=3	COG3_MOUSE	93 kDa		1	1
ATPase Asna1 OS=Mus musculus GN=Asna1 PE=1 SV=2	ASNA_MOUSE	39 kDa		1	2
Histone chaperone ASF1A OS=Mus musculus GN=Asf1a PE=2 SV=1	ASF1A_MOUSE	23 kDa		1	1
Cleavage stimulation factor subunit 2 OS=Mus musculus GN=Cstf2 PE=1 SV=2	CSTF2_MOUSE	61 kDa		1	2
Protein phosphatase 1G OS=Mus musculus GN=Ppm1g PE=2 SV=3	PPM1G_MOUSE	59 kDa			1
PHD finger protein 14 OS=Mus musculus GN=Phf14 PE=1 SV=1	PHF14_MOUSE	99 kDa		1	1
Tyrosine-protein kinase JAK1 OS=Mus musculus GN=Jak1 PE=1 SV=1	JAK1_MOUSE	133 kDa		1
Polycomb complex protein BMI-1 OS=Mus musculus GN=Bmi1 PE=1 SV=1	BMI1_MOUSE	37 kDa			1
60S ribosomal protein L36a OS=Mus musculus GN=Rpl36a PE=2 SV=2	RL36A_MOUSE	12 kDa		2
Zinc finger protein 800 OS=Mus musculus GN=Znf800 PE=1 SV=1	ZN800_MOUSE	75 kDa		2
Tyrosine-protein phosphatase non-receptor type 1 OS=Mus musculus GN=Ptpn1 PE=1 SV=2	PTN1_MOUSE	50 kDa			2
Huntingtin-interacting protein 1-related protein OS=Mus musculus GN=Hip1r PE=1 SV=2	HIP1R_MOUSE	119 kDa		2
Uncharacterized aarF domain-containing protein kinase 1 OS=Mus musculus GN=Adck1 PE=2 SV=1	ADCK1_MOUSE	60 kDa		1
ATP synthase subunit d, mitochondrial OS=Mus musculus GN=Atp5h PE=1 SV=3	ATP5H_MOUSE	19 kDa			2
Ras-related protein Rab-14 OS=Mus musculus GN=Rab14 PE=1 SV=3	RAB14_MOUSE	24 kDa		2
Small ubiquitin-related modifier 1 OS=Mus musculus GN=Sumo1 PE=1 SV=1	SUMO1_MOUSE	12 kDa			2
Lymphocyte-specific helicase OS=Mus musculus GN=Hells PE=1 SV=2	HELLS_MOUSE	95 kDa			1
Copper chaperone for superoxide dismutase OS=Mus musculus GN=Ccs PE=1 SV=1	CCS_MOUSE	29 kDa			2
Apoptotic chromatin condensation inducer in the nucleus OS=Mus musculus GN=Acin1 PE=1 SV=3	ACINU_MOUSE	151 kDa		2
COP9 signalosome complex subunit 6 OS=Mus musculus GN=Cops6 PE=1 SV=1	CSN6_MOUSE	36 kDa		2
Delta(3,5)-Delta(2,4)-dienoyl-CoA isomerase, mitochondrial OS=Mus musculus GN=Ech1 PE=2 SV=1	ECH1_MOUSE	36 kDa		2
WD repeat-containing protein 26 OS=Mus musculus GN=Wdr26 PE=1 SV=3	WDR26_MOUSE	71 kDa		1
Dynein light chain 2, cytoplasmic OS=Mus musculus GN=Dynll2 PE=1 SV=1	DYL2_MOUSE	10 kDa			2
SACS_MOUSE-DECOY	SACS_MOUSE-DECOY	?		2
Heme transporter HRG1 OS=Mus musculus GN=Slc48a1 PE=2 SV=1	HRG1_MOUSE	16 kDa			1
tRNA (uracil-5-)-methyltransferase homolog A OS=Mus musculus GN=Trmt2a PE=2 SV=1	TRM2A_MOUSE	63 kDa		2
Carbamoyl-phosphate synthase [ammonia], mitochondrial OS=Mus musculus GN=Cps1 PE=1 SV=2	CPSM_MOUSE	165 kDa		1
Lysocardiolipin acyltransferase 1 OS=Mus musculus GN=Lclat1 PE=2 SV=2	LCLT1_MOUSE	44 kDa		2
Ribosomal RNA small subunit methyltransferase NEP1 OS=Mus musculus GN=Emg1 PE=1 SV=1	NEP1_MOUSE	27 kDa		2
Coiled-coil domain-containing protein 112 OS=Mus musculus GN=Ccdc112 PE=2 SV=2	CC112_MOUSE	53 kDa		1
Keratin, type II cytoskeletal 2 oral OS=Mus musculus GN=Krt76 PE=2 SV=1	K22O_MOUSE	63 kDa		6
Zinc finger protein 592 OS=Mus musculus GN=Znf592 PE=1 SV=3	ZN592_MOUSE	138 kDa		2
Vacuolar protein sorting-associated protein 13C OS=Mus musculus GN=Vps13c PE=1 SV=2	VP13C_MOUSE	420 kDa		1
Rho GTPase-activating protein 1 OS=Mus musculus GN=Arhgap1 PE=1 SV=1	RHG01_MOUSE	50 kDa		1
pre-mRNA 3' end processing protein WDR33 OS=Mus musculus GN=Wdr33 PE=2 SV=1	WDR33_MOUSE	145 kDa			1
Polynucleotide 5'-hydroxyl-kinase NOL9 OS=Mus musculus GN=Nol9 PE=1 SV=1	NOL9_MOUSE	81 kDa		1
Bridging integrator 2 OS=Mus musculus GN=Bin2 PE=2 SV=1	BIN2_MOUSE	53 kDa			2
Adenylate kinase isoenzyme 1 OS=Mus musculus GN=Ak1 PE=1 SV=1	KAD1_MOUSE	22 kDa		2
Probable ATP-dependent RNA helicase DDX20 OS=Mus musculus GN=Ddx20 PE=1 SV=2	DDX20_MOUSE	92 kDa		1
Protein SET OS=Mus musculus GN=Set PE=1 SV=1	SET_MOUSE	33 kDa		2
Dual specificity protein kinase CLK2 OS=Mus musculus GN=Clk2 PE=1 SV=2	CLK2_MOUSE	60 kDa		2
Long-chain-fatty-acid--CoA ligase 4 OS=Mus musculus GN=Acsl4 PE=2 SV=2	ACSL4_MOUSE	79 kDa		4
UDP-GalNAc:beta-1,3-N-acetylgalactosaminyltransferase 2 OS=Mus musculus GN=B3galnt2 PE=1 SV=1	B3GL2_MOUSE	57 kDa			3
Beta-1,3-galactosyltransferase 6 OS=Mus musculus GN=B3galt6 PE=2 SV=1	B3GT6_MOUSE	37 kDa			3
Protein capicua homolog OS=Mus musculus GN=Cic PE=1 SV=2	CIC_MOUSE	258 kDa			3
Collagen alpha-2(I) chain OS=Mus musculus GN=Col1a2 PE=2 SV=2	CO1A2_MOUSE	130 kDa		3
Developmentally-regulated GTP-binding protein 1 OS=Mus musculus GN=Drg1 PE=1 SV=1	DRG1_MOUSE	41 kDa		3
Bis(5'-adenosyl)-triphosphatase enpp4 OS=Mus musculus GN=Enpp4 PE=1 SV=1	ENPP4_MOUSE	52 kDa			3
Putative oxidoreductase GLYR1 OS=Mus musculus GN=Glyr1 PE=2 SV=1	GLYR1_MOUSE	60 kDa		3
Ligand-dependent nuclear receptor-interacting factor 1 OS=Mus musculus GN=Lrif1 PE=2 SV=2	LRIF1_MOUSE	83 kDa			3
Protein LYRIC OS=Mus musculus GN=Mtdh PE=1 SV=1	LYRIC_MOUSE	64 kDa			3
Polyhomeotic-like protein 1 OS=Mus musculus GN=Phc1 PE=1 SV=2	PHC1_MOUSE	106 kDa			3
Myeloblastin OS=Mus musculus GN=Prtn3 PE=2 SV=2	PRTN3_MOUSE	28 kDa			3
Glutamine-rich protein 1 OS=Mus musculus GN=Qrich1 PE=2 SV=1	QRIC1_MOUSE	87 kDa			3
39S ribosomal protein L9, mitochondrial OS=Mus musculus GN=Mrpl9 PE=2 SV=2	RM09_MOUSE	30 kDa		3
E3 ubiquitin-protein ligase RNF149 OS=Mus musculus GN=Rnf149 PE=2 SV=3	RN149_MOUSE	43 kDa			3
Sodium bicarbonate cotransporter 3 OS=Mus musculus GN=Slc4a7 PE=1 SV=2	S4A7_MOUSE	117 kDa			3
Neutral amino acid transporter A OS=Mus musculus GN=Slc1a4 PE=1 SV=1	SATT_MOUSE	56 kDa			3
Alpha-soluble NSF attachment protein OS=Mus musculus GN=Napa PE=1 SV=1	SNAA_MOUSE	33 kDa		3
Splicing regulatory glutamine/lysine-rich protein 1 OS=Mus musculus GN=Srek1 PE=2 SV=1	SREK1_MOUSE	57 kDa			3
SUN domain-containing protein 1 OS=Mus musculus GN=Sun1 PE=1 SV=2	SUN1_MOUSE	102 kDa			3
Transmembrane protein 165 OS=Mus musculus GN=Tmem165 PE=2 SV=2	TM165_MOUSE	35 kDa			3
Type 2 phosphatidylinositol 4,5-bisphosphate 4-phosphatase OS=Mus musculus GN=Tmem55a PE=1 SV=1	TM55A_MOUSE	28 kDa		3
WW domain-containing adapter protein with coiled-coil OS=Mus musculus GN=Wac PE=1 SV=2	WAC_MOUSE	71 kDa			3
Zinc transporter 5 OS=Mus musculus GN=Slc30a5 PE=2 SV=1	ZNT5_MOUSE	84 kDa		3
AT-hook DNA-binding motif-containing protein 1 OS=Mus musculus GN=Ahdc1 PE=1 SV=1	AHDC1_MOUSE	168 kDa			3
Calcium-binding protein 39 OS=Mus musculus GN=Cab39 PE=1 SV=2	CAB39_MOUSE	40 kDa		3
Carbonic anhydrase 3 OS=Mus musculus GN=Ca3 PE=1 SV=3	CAH3_MOUSE	29 kDa		3
Ceramide synthase 4 OS=Mus musculus GN=Cers4 PE=1 SV=1	CERS4_MOUSE	46 kDa			3
Histone acetyltransferase p300 OS=Mus musculus GN=Ep300 PE=1 SV=1	EP300_MOUSE	264 kDa			7
Endoplasmic reticulum mannosyl-oligosaccharide 1,2-alpha-mannosidase OS=Mus musculus GN=Man1b1 PE=2 SV=1	MA1B1_MOUSE	75 kDa			3
Myocyte-specific enhancer factor 2D OS=Mus musculus GN=Mef2d PE=1 SV=2	MEF2D_MOUSE	55 kDa			6
Nuclear receptor coactivator 6 OS=Mus musculus GN=Ncoa6 PE=1 SV=1	NCOA6_MOUSE	220 kDa			3
Nuclear respiratory factor 1 OS=Mus musculus GN=Nrf1 PE=2 SV=2	NRF1_MOUSE	54 kDa			3
Splicing factor 3B subunit 5 OS=Mus musculus GN=Sf3b5 PE=2 SV=1	SF3B5_MOUSE	10 kDa		3
Transmembrane protein 63A OS=Mus musculus GN=Tmem63a PE=2 SV=1	TM63A_MOUSE	92 kDa			3
Activating transcription factor 7-interacting protein 1 OS=Mus musculus GN=Atf7ip PE=1 SV=1	MCAF1_MOUSE	139 kDa			3
Neuroplastin OS=Mus musculus GN=Nptn PE=1 SV=3	NPTN_MOUSE	44 kDa			3
Origin recognition complex subunit 5 OS=Mus musculus GN=Orc5 PE=2 SV=1	ORC5_MOUSE	50 kDa		3
Protein TSSC1 OS=Mus musculus GN=Tssc1 PE=1 SV=2	TSSC1_MOUSE	43 kDa		3
Zinc finger protein ZPR1 OS=Mus musculus GN=Znf259 PE=1 SV=1	ZPR1_MOUSE	51 kDa		3
Dedicator of cytokinesis protein 11 OS=Mus musculus GN=Dock11 PE=1 SV=1	DOC11_MOUSE	238 kDa		3
Mothers against decapentaplegic homolog 2 OS=Mus musculus GN=Smad2 PE=1 SV=2	SMAD2_MOUSE (+1)	52 kDa			3
Transcription factor Sp2 OS=Mus musculus GN=Sp2 PE=2 SV=2	SP2_MOUSE	65 kDa			3
Cyclin-dependent kinase 4 OS=Mus musculus GN=Cdk4 PE=1 SV=1	CDK4_MOUSE	34 kDa		4
2,4-dienoyl-CoA reductase, mitochondrial OS=Mus musculus GN=Decr1 PE=1 SV=1	DECR_MOUSE	36 kDa		3
Septin-8 OS=Mus musculus GN=Sept8 PE=1 SV=4	SEPT8_MOUSE	50 kDa			5
Sphingomyelin phosphodiesterase OS=Mus musculus GN=Smpd1 PE=2 SV=2	ASM_MOUSE	70 kDa			3
ATP synthase subunit gamma, mitochondrial OS=Mus musculus GN=Atp5c1 PE=1 SV=1	ATPG_MOUSE	33 kDa		3
Cystatin-F OS=Mus musculus GN=Cst7 PE=2 SV=1	CYTF_MOUSE	16 kDa			3
Pumilio homolog 1 OS=Mus musculus GN=Pum1 PE=1 SV=2	PUM1_MOUSE	127 kDa			7
Testis-expressed sequence 10 protein OS=Mus musculus GN=Tex10 PE=1 SV=1	TEX10_MOUSE	105 kDa		3
Cytochrome b-c1 complex subunit Rieske, mitochondrial OS=Mus musculus GN=Uqcrfs1 PE=1 SV=1	UCRI_MOUSE	29 kDa		3
Alpha-fetoprotein OS=Mus musculus GN=Afp PE=2 SV=1	FETA_MOUSE	67 kDa		3
Zinc finger protein 609 OS=Mus musculus GN=Znf609 PE=1 SV=2	ZN609_MOUSE	151 kDa			3
Serine incorporator 1 OS=Mus musculus GN=Serinc1 PE=1 SV=1	SERC1_MOUSE	51 kDa			3
SLAM family member 5 OS=Mus musculus GN=Cd84 PE=1 SV=1	SLAF5_MOUSE	37 kDa			3
60S ribosomal protein L26 OS=Mus musculus GN=Rpl26 PE=2 SV=1	RL26_MOUSE	17 kDa		3
Bromodomain-containing protein 8 OS=Mus musculus GN=Brd8 PE=1 SV=2	BRD8_MOUSE	103 kDa			2
Myelin protein zero-like protein 1 OS=Mus musculus GN=Mpzl1 PE=1 SV=1	MPZL1_MOUSE	29 kDa			3
Integral membrane protein 2C OS=Mus musculus GN=Itm2c PE=1 SV=2	ITM2C_MOUSE	30 kDa			3
Dipeptidyl peptidase 2 OS=Mus musculus GN=Dpp7 PE=2 SV=2	DPP2_MOUSE	56 kDa			2
Cytochrome P450 20A1 OS=Mus musculus GN=Cyp20a1 PE=2 SV=1	CP20A_MOUSE	52 kDa		3
Wings apart-like protein homolog OS=Mus musculus GN=Wapal PE=1 SV=2	WAPL_MOUSE	134 kDa			2
Ataxin-10 OS=Mus musculus GN=Atxn10 PE=1 SV=2	ATX10_MOUSE	54 kDa		3
Clathrin interactor 1 OS=Mus musculus GN=Clint1 PE=1 SV=2	EPN4_MOUSE	69 kDa			2
NADH dehydrogenase [ubiquinone] flavoprotein 1, mitochondrial OS=Mus musculus GN=Ndufv1 PE=1 SV=1	NDUV1_MOUSE	51 kDa		2
RNA-binding motif, single-stranded-interacting protein 1 OS=Mus musculus GN=Rbms1 PE=2 SV=1	RBMS1_MOUSE	44 kDa			2
SNW domain-containing protein 1 OS=Mus musculus GN=Snw1 PE=1 SV=3	SNW1_MOUSE	61 kDa			2
Glucoside xylosyltransferase 1 OS=Mus musculus GN=Gxylt1 PE=1 SV=2	GXLT1_MOUSE	46 kDa			3
Adenylosuccinate synthetase isozyme 2 OS=Mus musculus GN=Adss PE=1 SV=2	PURA2_MOUSE	50 kDa		2
Protein prune homolog OS=Mus musculus GN=Prune PE=2 SV=1	PRUNE_MOUSE	50 kDa			2
Thymidylate kinase OS=Mus musculus GN=Dtymk PE=2 SV=2	KTHY_MOUSE	24 kDa		2
Cyclin-dependent kinase 8 OS=Mus musculus GN=Cdk8 PE=2 SV=3	CDK8_MOUSE	53 kDa			2
Formin-binding protein 1 OS=Mus musculus GN=Fnbp1 PE=1 SV=2	FNBP1_MOUSE	71 kDa		3
Muscleblind-like protein 3 OS=Mus musculus GN=Mbnl3 PE=2 SV=1	MBNL3_MOUSE	38 kDa			5
Serine/threonine-protein kinase TAO3 OS=Mus musculus GN=Taok3 PE=1 SV=2	TAOK3_MOUSE	105 kDa		3
Periostin OS=Mus musculus GN=Postn PE=1 SV=2	POSTN_MOUSE	93 kDa		2
Calsequestrin-2 OS=Mus musculus GN=Casq2 PE=2 SV=3	CASQ2_MOUSE	48 kDa		2
Vitamin K-dependent gamma-carboxylase OS=Mus musculus GN=Ggcx PE=2 SV=1	VKGC_MOUSE	87 kDa			2
DDB1- and CUL4-associated factor 13 OS=Mus musculus GN=Dcaf13 PE=2 SV=2	DCA13_MOUSE	51 kDa		2
Legumain OS=Mus musculus GN=Lgmn PE=1 SV=1	LGMN_MOUSE	49 kDa			3
Zinc transporter ZIP4 OS=Mus musculus GN=Slc39a4 PE=1 SV=1	S39A4_MOUSE	71 kDa			3
Transcription initiation factor TFIID subunit 10 OS=Mus musculus GN=Taf10 PE=1 SV=1	TAF10_MOUSE	22 kDa			3
Transmembrane and TPR repeat-containing protein 3 OS=Mus musculus GN=Tmtc3 PE=2 SV=2	TMTC3_MOUSE	104 kDa			2
Transcription factor HIVEP2 OS=Mus musculus GN=Hivep2 PE=1 SV=1	ZEP2_MOUSE	267 kDa			2
Glycerophosphodiester phosphodiesterase 1 OS=Mus musculus GN=Gde1 PE=2 SV=1	GDE1_MOUSE	38 kDa			3
Methylcrotonoyl-CoA carboxylase subunit alpha, mitochondrial OS=Mus musculus GN=Mccc1 PE=2 SV=2	MCCA_MOUSE	79 kDa		2
Protein NEDD1 OS=Mus musculus GN=Nedd1 PE=2 SV=2	NEDD1_MOUSE	71 kDa			3
Pyruvate kinase 1 OS=Saccharomyces cerevisiae (strain ATCC 204508 / S288c) GN=CDC19 PE=1 SV=2	KPYK1_YEAST	55 kDa	2
Sterol regulatory element-binding protein cleavage-activating protein OS=Mus musculus GN=Scap PE=1 SV=1	SCAP_MOUSE	140 kDa			2
UDP-GlcNAc:betaGal beta-1,3-N-acetylglucosaminyltransferase 2 OS=Mus musculus GN=B3gnt2 PE=1 SV=3	B3GN2_MOUSE	46 kDa			2
Sorbitol dehydrogenase OS=Mus musculus GN=Sord PE=1 SV=3	DHSO_MOUSE	38 kDa		3
EMILIN-1 OS=Mus musculus GN=Emilin1 PE=1 SV=1	EMIL1_MOUSE	108 kDa			2
Cartilage-associated protein OS=Mus musculus GN=Crtap PE=2 SV=3	CRTAP_MOUSE	46 kDa			2
CMP-N-acetylneuraminate-beta-galactosamide-alpha-2,3-sialyltransferase 2 OS=Mus musculus GN=St3gal2 PE=2 SV=2	SIA4B_MOUSE	40 kDa			3
Protein YIPF3 OS=Mus musculus GN=Yipf3 PE=1 SV=1	YIPF3_MOUSE	38 kDa			3
Solute carrier family 23 member 2 OS=Mus musculus GN=Slc23a2 PE=1 SV=2	S23A2_MOUSE	70 kDa			3
Troponin C, skeletal muscle OS=Mus musculus GN=Tnnc2 PE=1 SV=2	TNNC2_MOUSE	18 kDa		3
Calcium release-activated calcium channel protein 1 OS=Mus musculus GN=Orai1 PE=2 SV=1	CRCM1_MOUSE	33 kDa			3
Ribosome production factor 1 OS=Mus musculus GN=Rpf1 PE=2 SV=2	RPF1_MOUSE	40 kDa		2
Nuclear factor 1 X-type OS=Mus musculus GN=Nfix PE=1 SV=2	NFIX_MOUSE	53 kDa			2
Sortilin OS=Mus musculus GN=Sort1 PE=1 SV=1	SORT_MOUSE	91 kDa			2
Solute carrier family 12 member 6 OS=Mus musculus GN=Slc12a6 PE=1 SV=2	S12A6_MOUSE	128 kDa			2
60S ribosomal export protein NMD3 OS=Mus musculus GN=Nmd3 PE=2 SV=1	NMD3_MOUSE	58 kDa		2
La-related protein 4 OS=Mus musculus GN=Larp4 PE=1 SV=2	LARP4_MOUSE	80 kDa			2
Uncharacterized protein C7orf26 homolog OS=Mus musculus PE=2 SV=1	CG026_MOUSE	50 kDa		2
Transmembrane protein C16orf54 homolog OS=Mus musculus PE=1 SV=1	CP054_MOUSE	25 kDa			1
Protein argonaute-2 OS=Mus musculus GN=Ago2 PE=1 SV=3	AGO2_MOUSE	97 kDa		1
NHP2-like protein 1 OS=Mus musculus GN=Nhp2l1 PE=2 SV=4	NH2L1_MOUSE	14 kDa		1
T-cell immunomodulatory protein OS=Mus musculus GN=Itfg1 PE=2 SV=2	TIP_MOUSE	67 kDa			2
Peroxiredoxin type-2 OS=Saccharomyces cerevisiae (strain ATCC 204508 / S288c) GN=AHP1 PE=1 SV=4	AHP1_YEAST	19 kDa	1
E3 SUMO-protein ligase PIAS1 OS=Mus musculus GN=Pias1 PE=1 SV=2	PIAS1_MOUSE	72 kDa			3
Ubinuclein-1 OS=Mus musculus GN=Ubn1 PE=2 SV=1	UBN1_MOUSE	122 kDa			3
Activating signal cointegrator 1 complex subunit 2 OS=Mus musculus GN=Ascc2 PE=2 SV=1	ASCC2_MOUSE	86 kDa		1
Serum paraoxonase/arylesterase 2 OS=Mus musculus GN=Pon2 PE=1 SV=2	PON2_MOUSE	40 kDa			1
Cyclic GMP-AMP synthase OS=Mus musculus GN=Mb21d1 PE=1 SV=1	CGAS_MOUSE	58 kDa		1
Xylosyltransferase 1 OS=Mus musculus GN=Xylt1 PE=2 SV=1	XYLT1_MOUSE	107 kDa			1
RanBP-type and C3HC4-type zinc finger-containing protein 1 OS=Mus musculus GN=Rbck1 PE=1 SV=2	HOIL1_MOUSE	58 kDa		1
LIM domain-binding protein 1 OS=Mus musculus GN=Ldb1 PE=1 SV=2	LDB1_MOUSE	47 kDa			1
DENN domain-containing protein 4C OS=Mus musculus GN=Dennd4c PE=1 SV=1	DEN4C_MOUSE	211 kDa			1
Sentrin-specific protease 1 OS=Mus musculus GN=Senp1 PE=2 SV=1	SENP1_MOUSE	73 kDa			2
60S ribosomal protein L7-like 1 OS=Mus musculus GN=Rpl7l1 PE=2 SV=1	RL7L_MOUSE	29 kDa		1
SEM3F_MOUSE-DECOY	SEM3F_MOUSE-DECOY	?		1
Disintegrin and metalloproteinase domain-containing protein 15 OS=Mus musculus GN=Adam15 PE=1 SV=2	ADA15_MOUSE	93 kDa			3
Serine/threonine-protein phosphatase 2A 55 kDa regulatory subunit B alpha isoform OS=Mus musculus GN=Ppp2r2a PE=1 SV=1	2ABA_MOUSE (+1)	52 kDa		1	1
Abhydrolase domain-containing protein 16A OS=Mus musculus GN=Abhd16a PE=1 SV=3	ABHGA_MOUSE	63 kDa		1	1
Acyl-CoA dehydrogenase family member 11 OS=Mus musculus GN=Acad11 PE=1 SV=2	ACD11_MOUSE	87 kDa		1	1
ADP-ribosylation factor GTPase-activating protein 2 OS=Mus musculus GN=Arfgap2 PE=1 SV=1	ARFG2_MOUSE (+1)	57 kDa		1	1
ATP synthase subunit f, mitochondrial OS=Mus musculus GN=Atp5j2 PE=1 SV=3	ATPK_MOUSE	10 kDa		1	1
Mitochondrial chaperone BCS1 OS=Mus musculus GN=Bcs1l PE=1 SV=1	BCS1_MOUSE	47 kDa		1	1
Cyclin-A2 OS=Mus musculus GN=Ccna2 PE=1 SV=2	CCNA2_MOUSE	47 kDa		1	1
Codanin-1 OS=Mus musculus GN=Cdan1 PE=2 SV=2	CDAN1_MOUSE	136 kDa		1	1
[truncated: 894 more rows]
