# Supplementary material for: A Novel Glycoproteomics Workflow Reveals Dynamic O-GlcNAcylation of COPγ1 as a Candidate Regulator of Protein Trafficking
Source: Front Endocrinol (Lausanne). 2018 Oct 15;9:606. doi: 10.3389/fendo.2018.00606 (PMC6232944; doi:10.3389/fendo.2018.00606)
Supplement: Supplementary file 5 [file Table_5.XLSX]

## Sheet: Heavy incorporation test XL4.1
Experiment name	Biological sample category	Biological sample name	MS/MS sample name	Protein name	Protein accession numbers	Database sources	Protein molecular weight (Da)	Protein identification probability	Exclusive unique peptide count	Exclusive unique spectrum count	Exclusive spectrum count	Percentage of total spectra	Percentage sequence coverage	Manual validation	Assigned	Spectrum name	Peptide sequence	Previous amino acid	Next amino acid	Peptide identification probability	Mascot Ion score	Mascot Identity score	Mascot Delta Ion Score	Number of enzymatic termini	Fixed modifications identified by spectrum	Variable modifications identified by spectrum	Observed m/z	Actual peptide mass (AMU)	Calculated +1H Peptide Mass (AMU)	Spectrum charge	Actual minus calculated peptide mass (AMU)	Actual minus calculated peptide mass (PPM)	Retention Time (sec)	Total Ion Current	Peptide start index	Peptide stop index	Exclusive	Other Proteins
3783_120514	ADH QC	ADH QC	QC_02_UCA168_3783_120414.raw (F054527)	Envelope glycoprotein gp160 OS=Human immunodeficiency virus type 1 group M subtype C (isolate ETH2220) GN=env PE=3 SV=1	ENV_HV1ET	SwissProt_2013.fasta	96624.8	0.99	1	1	1	0.012	0.0212	possibly correct	FALSE	52: Sum of 5 scans in range 2584 (rt=27.0429, f=2, i=239) to 2588 (rt=27.0845, f=2, i=243) [\\protoshare.igsp.duke.edu\proteomics2\RawData\3783\QC_02_UCA168_3783_120414.raw]	IGPGQTFYATGDIIGDIR	R	Q	0.997	89	39.9	79.3	2			947.489	1892.96	1893.97	2	0.0001981	0.1046	1623.82	626.372	306	323	TRUE
3783_120514	ADH QC	ADH QC	QC_02_UCA168_3783_120414.raw (F054527)	Envelope glycoprotein gp160 OS=Human immunodeficiency virus type 1 group M subtype H (isolate VI991) GN=env PE=1 SV=1	ENV_HV1V9	SwissProt_2013.fasta	97579.1	0.99	1	2	2	0.0241	0.021	possibly correct	FALSE	55: Sum of 4 scans in range 2654 (rt=27.7765, f=2, i=253) to 2663 (rt=27.8705, f=2, i=256) [\\protoshare.igsp.duke.edu\proteomics2\RawData\3783\QC_02_UCA168_3783_120414.raw]	IGPGQAFYATGDIIGDIR	R	R	0.997	63	39.9	48.3	2			621.992	1862.95	1863.96	3	5.206e-05	0.02793	1669.41	355.764	313	330	TRUE
3783_120514	ADH QC	ADH QC	QC_02_UCA168_3783_120414.raw (F054527)	Envelope glycoprotein gp160 OS=Human immunodeficiency virus type 1 group M subtype H (isolate VI991) GN=env PE=1 SV=1	ENV_HV1V9	SwissProt_2013.fasta	97579.1	0.99	1	2	2	0.0241	0.021	possibly correct	FALSE	54: Sum of 9 scans in range 2648 (rt=27.7115, f=2, i=249) to 2666 (rt=27.9017, f=4, i=15) [\\protoshare.igsp.duke.edu\proteomics2\RawData\3783\QC_02_UCA168_3783_120414.raw]	IGPGQAFYATGDIIGDIR	R	R	0.997	117	39.9	104	2			932.482	1862.95	1863.96	2	-0.002922	-1.568	1668.4	1737.03	313	330	TRUE
3783_120514	ADH QC	ADH QC	QC_02_UCA168_3783_120414.raw (F054527)	Envelope glycoprotein gp160 OS=Human immunodeficiency virus type 1 group M subtype B (isolate JRCSF) GN=env PE=1 SV=1	ENV_HV1JR	SwissProt_2013.fasta	96477.1	0.99	1	1	1	0.012	0.0153	possibly correct	FALSE	48: Sum of 3 scans in range 2393 (rt=25.0451, f=2, i=223) to 2397 (rt=25.0869, f=2, i=225) [\\protoshare.igsp.duke.edu\proteomics2\RawData\3783\QC_02_UCA168_3783_120414.raw]	AFYTTGEIIGDIR	R	Q	0.997	74.5	38.1	66.7	2			728.377	1454.74	1455.75	2	-0.001322	-0.9081	1503.96	784.525	312	324	TRUE
3783_120514	ADH QC	ADH QC	QC_02_UCA168_3783_120414.raw (F054527)	Envelope glycoprotein OS=Friend murine leukemia virus (isolate 57) GN=env PE=1 SV=3	ENV_MLVF5,ENV_MLVFF,ENV_MLVFR	SwissProt_2013.fasta	74025.8	0.991	1	1	2	0.0241	0.0296	possibly correct	FALSE	35: Sum of 5 scans in range 2129 (rt=22.2847, f=2, i=167) to 2133 (rt=22.3263, f=2, i=171) [\\protoshare.igsp.duke.edu\proteomics2\RawData\3783\QC_02_UCA168_3783_120414.raw]	ScGGPDSFYcASWGcETTGR	K	V	0.994	33.9	25	32.5	2	c2: Carbamidomethyl (+57.02), c10: Carbamidomethyl (+57.02), c15: Carbamidomethyl (+57.02)		1127.93	2253.85	2254.86	2	0.002716	1.205	1338.33	110.82	166	185	TRUE
3783_120514	ADH QC	ADH QC	QC_02_UCA168_3783_120414.raw (F054527)	Envelope glycoprotein OS=Friend murine leukemia virus (isolate 57) GN=env PE=1 SV=3	ENV_MLVF5,ENV_MLVFF,ENV_MLVFR	SwissProt_2013.fasta	74025.8	0.991	1	1	2	0.0241	0.0296	possibly correct	FALSE	34: Sum of 5 scans in range 2120 (rt=22.1885, f=2, i=162) to 2124 (rt=22.2301, f=2, i=166) [\\protoshare.igsp.duke.edu\proteomics2\RawData\3783\QC_02_UCA168_3783_120414.raw]	ScGGPDSFYcASWGcETTGR	K	V	0.997	126	25	122	2	c2: Carbamidomethyl (+57.02), c10: Carbamidomethyl (+57.02), c15: Carbamidomethyl (+57.02)		1127.94	2253.86	2254.86	2	0.006316	2.801	1332.56	714.506	166	185	TRUE
3783_120514	ADH QC	ADH QC	QC_02_UCA168_3783_120414.raw (F054527)	Alcohol dehydrogenase 1 OS=Saccharomyces cerevisiae (strain ATCC 204508 / S288c) GN=ADH1 PE=1 SV=5	ADH1_YEAST	SwissProt_2013.fasta	36848.7	1	13	15	15	0.181	0.348	possibly correct	TRUE	31: Sum of 5 scans in range 2023 (rt=21.174, f=2, i=149) to 2027 (rt=21.2156, f=2, i=153) [\\protoshare.igsp.duke.edu\proteomics2\RawData\3783\QC_02_UCA168_3783_120414.raw]	ANELLINVK	K	Y	0.997	58.9	34.7	0	2			507.302	1012.59	1013.6	2	-0.002862	-2.824	1271.69	830.104	31	39	TRUE
3783_120514	ADH QC	ADH QC	QC_02_UCA168_3783_120414.raw (F054527)	Alcohol dehydrogenase 1 OS=Saccharomyces cerevisiae (strain ATCC 204508 / S288c) GN=ADH1 PE=1 SV=5	ADH1_YEAST	SwissProt_2013.fasta	36848.7	1	13	15	15	0.181	0.348	possibly correct	TRUE	18: Sum of 5 scans in range 1609 (rt=16.845, f=2, i=87) to 1613 (rt=16.8866, f=2, i=91) [\\protoshare.igsp.duke.edu\proteomics2\RawData\3783\QC_02_UCA168_3783_120414.raw]	ANGTTVLVGmPAGAK	R	C	0.997	51.3	39	38.1	2		m10: Oxidation (+15.99)	701.869	1401.72	1402.74	2	-0.004597	-3.277	1011.95	103.114	262	276	TRUE
3783_120514	ADH QC	ADH QC	QC_02_UCA168_3783_120414.raw (F054527)	Alcohol dehydrogenase 1 OS=Saccharomyces cerevisiae (strain ATCC 204508 / S288c) GN=ADH1 PE=1 SV=5	ADH1_YEAST	SwissProt_2013.fasta	36848.7	1	13	15	15	0.181	0.348	possibly correct	TRUE	29: Sum of 9 scans in range 1931 (rt=20.2141, f=2, i=135) to 1941 (rt=20.3181, f=2, i=143) [\\protoshare.igsp.duke.edu\proteomics2\RawData\3783\QC_02_UCA168_3783_120414.raw]	ANGTTVLVGMPAGAK	R	C	0.997	64.6	38.8	55.4	2			693.875	1385.74	1386.74	2	0.001598	1.152	1215.97	1660.88	262	276	TRUE
3783_120514	ADH QC	ADH QC	QC_02_UCA168_3783_120414.raw (F054527)	Alcohol dehydrogenase 1 OS=Saccharomyces cerevisiae (strain ATCC 204508 / S288c) GN=ADH1 PE=1 SV=5	ADH1_YEAST	SwissProt_2013.fasta	36848.7	1	13	15	15	0.181	0.348	possibly correct	TRUE	28: Sum of 10 scans in range 1901 (rt=19.8993, f=2, i=125) to 1912 (rt=20.0138, f=2, i=134) [\\protoshare.igsp.duke.edu\proteomics2\RawData\3783\QC_02_UCA168_3783_120414.raw]	ccSDVFNQVVK	K	S	0.997	67.7	35.2	67.5	2	c1: Carbamidomethyl (+57.02), c2: Carbamidomethyl (+57.02)		678.309	1354.6	1355.61	2	0.00169	1.247	1197.39	828.062	277	287	TRUE
3783_120514	ADH QC	ADH QC	QC_02_UCA168_3783_120414.raw (F054527)	Alcohol dehydrogenase 1 OS=Saccharomyces cerevisiae (strain ATCC 204508 / S288c) GN=ADH1 PE=1 SV=5	ADH1_YEAST	SwissProt_2013.fasta	36848.7	1	13	15	15	0.181	0.348	possibly correct	TRUE	15: Sum of 5 scans in range 1524 (rt=15.9551, f=2, i=63) to 1528 (rt=15.9967, f=2, i=67) [\\protoshare.igsp.duke.edu\proteomics2\RawData\3783\QC_02_UCA168_3783_120414.raw]	DIPVPKPK	K	A	0.914	25.2	29.5	0	2			298.52	892.539	893.546	3	0.0009021	1.01	958.557	206.078	23	30	TRUE
3783_120514	ADH QC	ADH QC	QC_02_UCA168_3783_120414.raw (F054527)	Alcohol dehydrogenase 1 OS=Saccharomyces cerevisiae (strain ATCC 204508 / S288c) GN=ADH1 PE=1 SV=5	ADH1_YEAST	SwissProt_2013.fasta	36848.7	1	13	15	15	0.181	0.348	possibly correct	TRUE	33: Sum of 5 scans in range 2040 (rt=21.3534, f=2, i=157) to 2044 (rt=21.395, f=2, i=161) [\\protoshare.igsp.duke.edu\proteomics2\RawData\3783\QC_02_UCA168_3783_120414.raw]	DIVGAVLK	K	A	0.865	33.3	35.9	13.7	2			407.753	813.492	814.503	2	-0.004642	-5.699	1282.45	310.357	227	234	TRUE
3783_120514	ADH QC	ADH QC	QC_02_UCA168_3783_120414.raw (F054527)	Alcohol dehydrogenase 1 OS=Saccharomyces cerevisiae (strain ATCC 204508 / S288c) GN=ADH1 PE=1 SV=5	ADH1_YEAST	SwissProt_2013.fasta	36848.7	1	13	15	15	0.181	0.348	possibly correct	TRUE	41: Sum of 5 scans in range 2330 (rt=24.3864, f=2, i=202) to 2334 (rt=24.428, f=2, i=206) [\\protoshare.igsp.duke.edu\proteomics2\RawData\3783\QC_02_UCA168_3783_120414.raw]	EALDFFAR	R	G	0.99	62.7	36.1	20	2			484.744	967.474	968.484	2	-0.002462	-2.542	1464.43	898.858	304	311	TRUE
3783_120514	ADH QC	ADH QC	QC_02_UCA168_3783_120414.raw (F054527)	Alcohol dehydrogenase 1 OS=Saccharomyces cerevisiae (strain ATCC 204508 / S288c) GN=ADH1 PE=1 SV=5	ADH1_YEAST	SwissProt_2013.fasta	36848.7	1	13	15	15	0.181	0.348	possibly correct	TRUE	26: Sum of 4 scans in range 1825 (rt=19.1032, f=2, i=121) to 1831 (rt=19.1658, f=2, i=124) [\\protoshare.igsp.duke.edu\proteomics2\RawData\3783\QC_02_UCA168_3783_120414.raw]	EKDIVGAVLK	K	A	0.93	34.3	37.4	7.15	2			357.886	1070.64	1071.64	3	0.002522	2.353	1148.07	94.0345	225	234	TRUE
3783_120514	ADH QC	ADH QC	QC_02_UCA168_3783_120414.raw (F054527)	Alcohol dehydrogenase 1 OS=Saccharomyces cerevisiae (strain ATCC 204508 / S288c) GN=ADH1 PE=1 SV=5	ADH1_YEAST	SwissProt_2013.fasta	36848.7	1	13	15	15	0.181	0.348	possibly correct	TRUE	25: Sum of 5 scans in range 1818 (rt=19.0303, f=2, i=116) to 1822 (rt=19.072, f=2, i=120) [\\protoshare.igsp.duke.edu\proteomics2\RawData\3783\QC_02_UCA168_3783_120414.raw]	EKDIVGAVLK	K	A	0.995	45	35.3	21.6	2			536.323	1070.63	1071.64	2	-0.001862	-1.737	1143.07	483.33	225	234	TRUE
3783_120514	ADH QC	ADH QC	QC_02_UCA168_3783_120414.raw (F054527)	Alcohol dehydrogenase 1 OS=Saccharomyces cerevisiae (strain ATCC 204508 / S288c) GN=ADH1 PE=1 SV=5	ADH1_YEAST	SwissProt_2013.fasta	36848.7	1	13	15	15	0.181	0.348	correct	TRUE	21: Sum of 4 scans in range 1693 (rt=17.7242, f=2, i=107) to 1702 (rt=17.8181, f=2, i=110) [\\protoshare.igsp.duke.edu\proteomics2\RawData\3783\QC_02_UCA168_3783_120414.raw]	GVIFYESHGK	K	L	0.996	49.8	38.8	34.5	2			568.791	1135.57	1136.57	2	0.001158	1.019	1066.27	333.73	9	18	TRUE
3783_120514	ADH QC	ADH QC	QC_02_UCA168_3783_120414.raw (F054527)	Alcohol dehydrogenase 1 OS=Saccharomyces cerevisiae (strain ATCC 204508 / S288c) GN=ADH1 PE=1 SV=5	ADH1_YEAST	SwissProt_2013.fasta	36848.7	1	13	15	15	0.181	0.348	possibly correct	TRUE	16: Sum of 9 scans in range 1564 (rt=16.3739, f=2, i=73) to 1577 (rt=16.5094, f=2, i=81) [\\protoshare.igsp.duke.edu\proteomics2\RawData\3783\QC_02_UCA168_3783_120414.raw]	IGDYAGIK	K	W	0.99	54	36.9	14.7	2			418.73	835.445	836.451	2	0.001038	1.241	986.5	1112.85	85	92	TRUE
3783_120514	ADH QC	ADH QC	QC_02_UCA168_3783_120414.raw (F054527)	Alcohol dehydrogenase 1 OS=Saccharomyces cerevisiae (strain ATCC 204508 / S288c) GN=ADH1 PE=1 SV=5	ADH1_YEAST	SwissProt_2013.fasta	36848.7	1	13	15	15	0.181	0.348	possibly correct	TRUE	32: Sum of 3 scans in range 2031 (rt=21.2597, f=2, i=154) to 2033 (rt=21.2805, f=2, i=156) [\\protoshare.igsp.duke.edu\proteomics2\RawData\3783\QC_02_UCA168_3783_120414.raw]	SISIVGSYVGNR	K	A	0.997	70.4	37.5	55.8	2			626.339	1250.66	1251.67	2	0.001458	1.165	1276.21	1248.8	288	299	TRUE
3783_120514	ADH QC	ADH QC	QC_02_UCA168_3783_120414.raw (F054527)	Alcohol dehydrogenase 1 OS=Saccharomyces cerevisiae (strain ATCC 204508 / S288c) GN=ADH1 PE=1 SV=5	ADH1_YEAST	SwissProt_2013.fasta	36848.7	1	13	15	15	0.181	0.348	possibly correct	TRUE	17: Sum of 5 scans in range 1582 (rt=16.5615, f=2, i=82) to 1586 (rt=16.6031, f=2, i=86) [\\protoshare.igsp.duke.edu\proteomics2\RawData\3783\QC_02_UCA168_3783_120414.raw]	VLGIDGGEGK	R	E	0.997	57.1	36.8	13.4	2			472.756	943.497	944.505	2	-0.0002819	-0.2985	994.939	369.879	198	207	TRUE
3783_120514	ADH QC	ADH QC	QC_02_UCA168_3783_120414.raw (F054527)	Alcohol dehydrogenase 1 OS=Saccharomyces cerevisiae (strain ATCC 204508 / S288c) GN=ADH1 PE=1 SV=5	ADH1_YEAST	SwissProt_2013.fasta	36848.7	1	13	15	15	0.181	0.348	possibly correct	TRUE	50: Sum of 8 scans in range 2403 (rt=25.1494, f=2, i=226) to 2412 (rt=25.2431, f=2, i=233) [\\protoshare.igsp.duke.edu\proteomics2\RawData\3783\QC_02_UCA168_3783_120414.raw]	VVGLSTLPEIYEK	K	M	0.997	74.3	37.9	64.4	2			724.405	1446.79	1447.8	2	-0.002642	-1.825	1511.77	1579.89	320	332	TRUE
3783_120514	ADH QC	ADH QC	QC_02_UCA168_3783_120414.raw (F054527)	Alcohol dehydrogenase 1 OS=Saccharomyces cerevisiae (strain ATCC 204508 / S288c) GN=ADH1 PE=1 SV=5	ADH1_YEAST	SwissProt_2013.fasta	36848.7	1	13	15	15	0.181	0.348	possibly correct	TRUE	10: Sum of 4 scans in range 1337 (rt=13.999, f=2, i=34) to 1340 (rt=14.0302, f=2, i=37) [\\protoshare.igsp.duke.edu\proteomics2\RawData\3783\QC_02_UCA168_3783_120414.raw]	YVVDTSK	R	-	0.9	37.8	34.5	22.5	2			406.213	810.411	811.42	2	-0.001082	-1.333	840.874	756.136	342	348	TRUE
3783_120514	ID15054 (HEAVY XL4.1)	ID15054 (HEAVY XL4.1)	(F054552)	Polypyrimidine tract-binding protein 1 OS=Mus musculus GN=Ptbp1 PE=1 SV=2	PTBP1_MOUSE	SwissProt_2013.fasta	56478.9	1	2	2	2	0.00116	0.0759	possibly correct	TRUE	1127: Sum of 2 scans in range 4242 (rt=44.3863, f=3, i=693) to 4244 (rt=44.4071, f=3, i=694) [\\protoshare.igsp.duke.edu\proteomics2\RawData\3783\ID15054_01_UCA168_3783_120414.raw]	kLPSDVTEGEVISLGLPFGk	R	V	0.997	51.4	29.7	41.4	2		k1: Label:13C(6)15N(2) (+8.01), k20: Label:13C(6)15N(2) (+8.01)	701.393	2101.16	2102.17	3	-0.006766	-3.219	2663.8	342.92	64	83	TRUE
3783_120514	ID15054 (HEAVY XL4.1)	ID15054 (HEAVY XL4.1)	(F054552)	Polypyrimidine tract-binding protein 1 OS=Mus musculus GN=Ptbp1 PE=1 SV=2	PTBP1_MOUSE	SwissProt_2013.fasta	56478.9	1	2	2	2	0.00116	0.0759	possibly correct	TRUE	1024: Scan 3958 (rt=41.4155, f=2, i=458) [\\protoshare.igsp.duke.edu\proteomics2\RawData\3783\ID15054_01_UCA168_3783_120414.raw]	NNQFQALLqYADPVSAQHAk	K	L	0.896	27.2	32.6	10.8	2		q9: Deamidated (+0.98), k20: Label:13C(6)15N(2) (+8.01)	751.381	2251.12	2252.12	3	0.009067	4.026	2484.93	185.375	218	237	TRUE
3783_120514	ID15054 (HEAVY XL4.1)	ID15054 (HEAVY XL4.1)	(F054552)	ATP-dependent RNA helicase A OS=Mus musculus GN=Dhx9 PE=1 SV=2	DHX9_MOUSE	SwissProt_2013.fasta	149478	1	2	2	2	0.00116	0.0203	possibly correct	TRUE	1666: Sum of 4 scans in range 6278 (rt=65.698, f=2, i=855) to 6284 (rt=65.7606, f=2, i=858) [\\protoshare.igsp.duke.edu\proteomics2\RawData\3783\ID15054_01_UCA168_3783_120414.raw]	ETPFELIEALLk	K	Y	0.995	53.9	29.3	50.3	2		k12: Label:13C(6)15N(2) (+8.01)	705.904	1409.79	1410.8	2	0.004059	2.877	3943.76	154.096	633	644	TRUE
3783_120514	ID15054 (HEAVY XL4.1)	ID15054 (HEAVY XL4.1)	(F054552)	ATP-dependent RNA helicase A OS=Mus musculus GN=Dhx9 PE=1 SV=2	DHX9_MOUSE	SwissProt_2013.fasta	149478	1	2	2	2	0.00116	0.0203	possibly correct	TRUE	1660: Sum of 5 scans in range 6244 (rt=65.341, f=2, i=842) to 6248 (rt=65.3826, f=2, i=846) [\\protoshare.igsp.duke.edu\proteomics2\RawData\3783\ID15054_01_UCA168_3783_120414.raw]	GMTLVTPLQLLLFASk	K	K	0.95	32.4	26.2	31.4	2		k16: Label:13C(6)15N(2) (+8.01)	870.514	1739.01	1740.02	2	-0.001121	-0.6444	3921.71	107.702	1060	1075	TRUE
3783_120514	ID15054 (HEAVY XL4.1)	ID15054 (HEAVY XL4.1)	(F054552)	Inosine-5'-monophosphate dehydrogenase 2 OS=Mus musculus GN=Impdh2 PE=1 SV=2	IMDH2_MOUSE	SwissProt_2013.fasta	55816.5	0.728	1	1	1	0.000579	0.0214	possibly correct	TRUE	767: Scan 3270 (rt=34.2197, f=2, i=369) [\\protoshare.igsp.duke.edu\proteomics2\RawData\3783\ID15054_01_UCA168_3783_120414.raw]	NLIDAGVDALr	K	V	0.925	36.9	29.7	19.1	2		r11: Label:13C(8)15N(2) (+10.02)	583.825	1165.64	1166.65	2	-0.01053	-9.027	2053.18	266.288	312	322	TRUE
3783_120514	ID15054 (HEAVY XL4.1)	ID15054 (HEAVY XL4.1)	(F054552)	Cleavage and polyadenylation specificity factor subunit 6 OS=Mus musculus GN=Cpsf6 PE=1 SV=1	CPSF6_MOUSE	SwissProt_2013.fasta	59154	0.987	1	1	1	0.000579	0.0454	possibly correct	TRUE	1659: Sum of 5 scans in range 6231 (rt=65.2054, f=4, i=1672) to 6241 (rt=65.3097, f=4, i=1676) [\\protoshare.igsp.duke.edu\proteomics2\RawData\3783\ID15054_01_UCA168_3783_120414.raw]	AVSDASAGDYGSAIETLVTAISLIk	R	Q	0.997	37.6	32.3	36.4	2		k25: Label:13C(6)15N(2) (+8.01)	820.769	2459.28	2460.3	3	-0.004837	-1.966	3915.45	97.0583	432	456	TRUE
3783_120514	ID15054 (HEAVY XL4.1)	ID15054 (HEAVY XL4.1)	(F054552)	Peroxiredoxin-5, mitochondrial OS=Mus musculus GN=Prdx5 PE=1 SV=2	PRDX5_MOUSE	SwissProt_2013.fasta	21897.6	0.987	1	1	1	0.000579	0.081	possibly correct	TRUE	1421: Sum of 3 scans in range 5158 (rt=53.9675, f=3, i=933) to 5163 (rt=54.0196, f=3, i=935) [\\protoshare.igsp.duke.edu\proteomics2\RawData\3783\ID15054_01_UCA168_3783_120414.raw]	ATDLLLDDSLVSLFGNr	K	R	0.997	80.5	31.9	70.5	2		r17: Label:13C(8)15N(2) (+10.02)	929.992	1857.97	1858.99	2	-0.01539	-8.279	3239.61	418.315	156	172	TRUE
3783_120514	ID15054 (HEAVY XL4.1)	ID15054 (HEAVY XL4.1)	(F054552)	60S ribosomal protein L6 OS=Mus musculus GN=Rpl6 PE=1 SV=3	RL6_MOUSE	SwissProt_2013.fasta	33510.8	1	4	4	4	0.00231	0.145	possibly correct	TRUE	712: Sum of 2 scans in range 3127 (rt=32.724, f=3, i=423) to 3129 (rt=32.7448, f=3, i=424) [\\protoshare.igsp.duke.edu\proteomics2\RawData\3783\ID15054_01_UCA168_3783_120414.raw]	AVDLQILPk	K	I	0.997	52.3	25.3	37.1	2		k9: Label:13C(6)15N(2) (+8.01)	502.815	1003.62	1004.62	2	-0.0007012	-0.698	1964.06	609.515	260	268	TRUE
3783_120514	ID15054 (HEAVY XL4.1)	ID15054 (HEAVY XL4.1)	(F054552)	60S ribosomal protein L6 OS=Mus musculus GN=Rpl6 PE=1 SV=3	RL6_MOUSE	SwissProt_2013.fasta	33510.8	1	4	4	4	0.00231	0.145	possibly correct	TRUE	287: Sum of 2 scans in range 2075 (rt=21.7214, f=4, i=255) to 2076 (rt=21.7318, f=4, i=256) [\\protoshare.igsp.duke.edu\proteomics2\RawData\3783\ID15054_01_UCA168_3783_120414.raw]	FVIATSTk	K	V	0.955	38.6	29.1	31.5	2		k8: Label:13C(6)15N(2) (+8.01)	437.756	873.497	874.512	2	-0.008101	-9.264	1303.6	763.049	201	208	TRUE
3783_120514	ID15054 (HEAVY XL4.1)	ID15054 (HEAVY XL4.1)	(F054552)	60S ribosomal protein L6 OS=Mus musculus GN=Rpl6 PE=1 SV=3	RL6_MOUSE	SwissProt_2013.fasta	33510.8	1	4	4	4	0.00231	0.145	possibly correct	TRUE	200: Sum of 3 scans in range 1828 (rt=19.1377, f=4, i=176) to 1830 (rt=19.1586, f=4, i=178) [\\protoshare.igsp.duke.edu\proteomics2\RawData\3783\ID15054_01_UCA168_3783_120414.raw]	HQEGEIFDTEk	R	E	0.997	60.2	26.9	49	2		k11: Label:13C(6)15N(2) (+8.01)	670.816	1339.62	1340.62	2	0.004659	3.475	1148.89	980.651	235	245	TRUE
3783_120514	ID15054 (HEAVY XL4.1)	ID15054 (HEAVY XL4.1)	(F054552)	60S ribosomal protein L6 OS=Mus musculus GN=Rpl6 PE=1 SV=3	RL6_MOUSE	SwissProt_2013.fasta	33510.8	1	4	4	4	0.00231	0.145	possibly correct	TRUE	1385: Scan 5034 (rt=52.6712, f=2, i=595) [\\protoshare.igsp.duke.edu\proteomics2\RawData\3783\ID15054_01_UCA168_3783_120414.raw]	SSITPGTVLIILTGr	R	H	0.997	76.1	25.8	64	2		r15: Label:13C(8)15N(2) (+10.02)	769.462	1536.91	1537.93	2	-0.01525	-9.917	3160.27	542.954	150	164	TRUE
3783_120514	ID15054 (HEAVY XL4.1)	ID15054 (HEAVY XL4.1)	(F054552)	Histone H3.2 OS=Mus musculus GN=Hist1h3b PE=1 SV=2	H32_MOUSE	SwissProt_2013.fasta	15388.7	0.987	1	2	2	0.00116	0.235	possibly correct	TRUE	1683: Sum of 5 scans in range 6423 (rt=67.216, f=2, i=908) to 6427 (rt=67.2576, f=2, i=912) [\\protoshare.igsp.duke.edu\proteomics2\RawData\3783\ID15054_01_UCA168_3783_120414.raw]	FQSSAVMALqEASEAYLVGLFEDTNLcAIHAk	R	R	0.997	40.7	32.8	7.9	2	c27: Carbamidomethyl (+57.02)	q10: Deamidated (+0.98), k32: Label:13C(6)15N(2) (+8.01)	1174.91	3521.69	3522.7	3	0.001033	0.2932	4034.21	159.417	85	116	TRUE
3783_120514	ID15054 (HEAVY XL4.1)	ID15054 (HEAVY XL4.1)	(F054552)	Histone H3.2 OS=Mus musculus GN=Hist1h3b PE=1 SV=2	H32_MOUSE	SwissProt_2013.fasta	15388.7	0.987	1	2	2	0.00116	0.235	possibly correct	TRUE	1647: Sum of 2 scans in range 6158 (rt=64.4398, f=4, i=1665) to 6161 (rt=64.4711, f=4, i=1666) [\\protoshare.igsp.duke.edu\proteomics2\RawData\3783\ID15054_01_UCA168_3783_120414.raw]	FQSSAVMALQEASEAYLVGLFEDTNLcAIHAk	R	R	0.997	117	32.9	113	2	c27: Carbamidomethyl (+57.02)	k32: Label:13C(6)15N(2) (+8.01)	1174.58	3520.7	3521.72	3	-0.006451	-1.832	3867.33	504.507	85	116	TRUE
3783_120514	ID15054 (HEAVY XL4.1)	ID15054 (HEAVY XL4.1)	(F054552)	Peptidyl-prolyl cis-trans isomerase A OS=Mus musculus GN=Ppia PE=1 SV=2	PPIA_MOUSE	SwissProt_2013.fasta	17971.8	1	6	6	6	0.00347	0.409	possibly correct	TRUE	708: Scan 3120 (rt=32.6511, f=2, i=347) [\\protoshare.igsp.duke.edu\proteomics2\RawData\3783\ID15054_01_UCA168_3783_120414.raw]	FEDENFILk	K	H	0.997	52.7	29.1	47.7	2		k9: Label:13C(6)15N(2) (+8.01)	581.799	1161.58	1162.59	2	0.002599	2.235	1959.07	2048.71	83	91	TRUE
3783_120514	ID15054 (HEAVY XL4.1)	ID15054 (HEAVY XL4.1)	(F054552)	Peptidyl-prolyl cis-trans isomerase A OS=Mus musculus GN=Ppia PE=1 SV=2	PPIA_MOUSE	SwissProt_2013.fasta	17971.8	1	6	6	6	0.00347	0.409	possibly correct	TRUE	855: Scan 3494 (rt=36.5636, f=2, i=399) [\\protoshare.igsp.duke.edu\proteomics2\RawData\3783\ID15054_01_UCA168_3783_120414.raw]	IIPGFMcQGGDFTr	R	H	0.997	105	28.6	98.5	2	c7: Carbamidomethyl (+57.02)	r14: Label:13C(8)15N(2) (+10.02)	804.881	1607.75	1608.77	2	-0.01201	-7.462	2193.82	839.636	56	69	TRUE
3783_120514	ID15054 (HEAVY XL4.1)	ID15054 (HEAVY XL4.1)	(F054552)	Peptidyl-prolyl cis-trans isomerase A OS=Mus musculus GN=Ppia PE=1 SV=2	PPIA_MOUSE	SwissProt_2013.fasta	17971.8	1	6	6	6	0.00347	0.409	possibly correct	TRUE	415: Scan 2390 (rt=25.0146, f=2, i=239) [\\protoshare.igsp.duke.edu\proteomics2\RawData\3783\ID15054_01_UCA168_3783_120414.raw]	kITISDcGQL	K	-	0.997	58.2	29.8	58.2	2	c7: Carbamidomethyl (+57.02)	k1: Label:13C(6)15N(2) (+8.01)	571.801	1141.59	1142.6	2	-0.001415	-1.238	1500.88	484.923	155	164	TRUE
3783_120514	ID15054 (HEAVY XL4.1)	ID15054 (HEAVY XL4.1)	(F054552)	Peptidyl-prolyl cis-trans isomerase A OS=Mus musculus GN=Ppia PE=1 SV=2	PPIA_MOUSE	SwissProt_2013.fasta	17971.8	1	6	6	6	0.00347	0.409	possibly correct	TRUE	291: Scan 2087 (rt=21.8463, f=2, i=191) [\\protoshare.igsp.duke.edu\proteomics2\RawData\3783\ID15054_01_UCA168_3783_120414.raw]	TEWLDGk	K	H	0.9	42.7	27.3	38.8	2		k7: Label:13C(6)15N(2) (+8.01)	428.719	855.424	856.429	2	0.001539	1.797	1310.78	623.252	119	125	TRUE
3783_120514	ID15054 (HEAVY XL4.1)	ID15054 (HEAVY XL4.1)	(F054552)	Peptidyl-prolyl cis-trans isomerase A OS=Mus musculus GN=Ppia PE=1 SV=2	PPIA_MOUSE	SwissProt_2013.fasta	17971.8	1	6	6	6	0.00347	0.409	possibly correct	TRUE	1214: Sum of 2 scans in range 4493 (rt=47.0116, f=2, i=527) to 4503 (rt=47.1157, f=3, i=757) [\\protoshare.igsp.duke.edu\proteomics2\RawData\3783\ID15054_01_UCA168_3783_120414.raw]	VNPTVFFDITADDEPLGr	M	V	0.997	101	32	101	1		r18: Label:13C(8)15N(2) (+10.02)	1008.5	2014.99	2016.01	2	-0.01283	-6.365	2823.82	3569.81	2	19	TRUE
3783_120514	ID15054 (HEAVY XL4.1)	ID15054 (HEAVY XL4.1)	(F054552)	Peptidyl-prolyl cis-trans isomerase A OS=Mus musculus GN=Ppia PE=1 SV=2	PPIA_MOUSE	SwissProt_2013.fasta	17971.8	1	6	6	6	0.00347	0.409	possibly correct	TRUE	871: Sum of 3 scans in range 3535 (rt=36.9928, f=4, i=741) to 3539 (rt=37.0344, f=4, i=743) [\\protoshare.igsp.duke.edu\proteomics2\RawData\3783\ID15054_01_UCA168_3783_120414.raw]	VSFELFADk	R	V	0.937	34.3	29	29.5	2		k9: Label:13C(6)15N(2) (+8.01)	532.282	1062.55	1063.56	2	0.002319	2.18	2220.82	1477.17	20	28	TRUE
3783_120514	ID15054 (HEAVY XL4.1)	ID15054 (HEAVY XL4.1)	(F054552)	40S ribosomal protein SA OS=Mus musculus GN=Rpsa PE=1 SV=4	RSSA_MOUSE	SwissProt_2013.fasta	32838.1	1	3	3	3	0.00174	0.186	possibly correct	TRUE	1092: Scan 4146 (rt=43.3821, f=2, i=482) [\\protoshare.igsp.duke.edu\proteomics2\RawData\3783\ID15054_01_UCA168_3783_120414.raw]	ADHQPLTEASYVNLPTIALcNTDSPLr	R	Y	0.997	87.3	32.9	79.1	2	c20: Carbamidomethyl (+57.02)	r27: Label:13C(8)15N(2) (+10.02)	1002.83	3005.47	3006.5	3	-0.02246	-7.471	2602.93	568.078	129	155	TRUE
3783_120514	ID15054 (HEAVY XL4.1)	ID15054 (HEAVY XL4.1)	(F054552)	40S ribosomal protein SA OS=Mus musculus GN=Rpsa PE=1 SV=4	RSSA_MOUSE	SwissProt_2013.fasta	32838.1	1	3	3	3	0.00174	0.186	possibly correct	TRUE	831: Scan 3437 (rt=35.9679, f=2, i=391) [\\protoshare.igsp.duke.edu\proteomics2\RawData\3783\ID15054_01_UCA168_3783_120414.raw]	AIVAIENPADVSVISSr	R	N	0.997	98.5	31	81.1	2		r17: Label:13C(8)15N(2) (+10.02)	875.981	1749.95	1750.97	2	-0.01453	-8.299	2158.08	1165.61	64	80	TRUE
3783_120514	ID15054 (HEAVY XL4.1)	ID15054 (HEAVY XL4.1)	(F054552)	40S ribosomal protein SA OS=Mus musculus GN=Rpsa PE=1 SV=4	RSSA_MOUSE	SwissProt_2013.fasta	32838.1	1	3	3	3	0.00174	0.186	possibly correct	TRUE	511: Scan 2634 (rt=27.567, f=2, i=276) [\\protoshare.igsp.duke.edu\proteomics2\RawData\3783\ID15054_01_UCA168_3783_120414.raw]	YVDIAIPcNNk	R	G	0.988	42.6	29.5	28	2	c8: Carbamidomethyl (+57.02)	k11: Label:13C(6)15N(2) (+8.01)	657.834	1313.65	1314.66	2	6.494e-05	0.0494	1654.02	943.012	156	166	TRUE
3783_120514	ID15054 (HEAVY XL4.1)	ID15054 (HEAVY XL4.1)	(F054552)	Cytochrome b-c1 complex subunit 6, mitochondrial OS=Mus musculus GN=Uqcrh PE=1 SV=2	QCR6_MOUSE	SwissProt_2013.fasta	10434.5	0.987	1	1	1	0.000579	0.202	possibly correct	TRUE	1123: Scan 4233 (rt=44.2926, f=2, i=493) [\\protoshare.igsp.duke.edu\proteomics2\RawData\3783\ID15054_01_UCA168_3783_120414.raw]	SQTEEDcTEELFDFLHAr	R	D	0.997	44.8	25.7	44.8	2	c7: Carbamidomethyl (+57.02)	r18: Label:13C(8)15N(2) (+10.02)	746.33	2235.97	2236.98	3	-0.007001	-3.13	2657.56	207.091	59	76	TRUE
3783_120514	ID15054 (HEAVY XL4.1)	ID15054 (HEAVY XL4.1)	(F054552)	Thioredoxin OS=Mus musculus GN=Txn PE=1 SV=3	THIO_MOUSE	SwissProt_2013.fasta	11675.3	0.987	1	1	1	0.000579	0.124	possibly correct	TRUE	539: Scan 2700 (rt=28.259, f=3, i=326) [\\protoshare.igsp.duke.edu\proteomics2\RawData\3783\ID15054_01_UCA168_3783_120414.raw]	EAFQEALAAAGDk	K	L	0.997	72.5	29.7	64.9	2		k13: Label:13C(6)15N(2) (+8.01)	664.832	1327.65	1328.66	2	0.0001588	0.1195	1695.54	1131.05	9	21	TRUE
3783_120514	ID15054 (HEAVY XL4.1)	ID15054 (HEAVY XL4.1)	(F054552)	60S ribosomal protein L27 OS=Mus musculus GN=Rpl27 PE=2 SV=2	RL27_MOUSE	SwissProt_2013.fasta	15798.4	0.948	1	1	1	0.000579	0.0662	possibly correct	TRUE	587: Scan 2812 (rt=29.4299, f=3, i=349) [\\protoshare.igsp.duke.edu\proteomics2\RawData\3783\ID15054_01_UCA168_3783_120414.raw]	YSVDIPLDk	R	T	0.988	42.3	29.2	33.5	2		k9: Label:13C(6)15N(2) (+8.01)	529.287	1056.56	1057.57	2	0.001159	1.096	1765.79	645.131	85	93	TRUE
3783_120514	ID15054 (HEAVY XL4.1)	ID15054 (HEAVY XL4.1)	(F054552)	T-complex protein 1 subunit theta OS=Mus musculus GN=Cct8 PE=1 SV=3	TCPQ_MOUSE	SwissProt_2013.fasta	59556.1	0.987	1	1	1	0.000579	0.0255	possibly correct	TRUE	827: Sum of 3 scans in range 3423 (rt=35.8197, f=4, i=696) to 3425 (rt=35.8405, f=4, i=698) [\\protoshare.igsp.duke.edu\proteomics2\RawData\3783\ID15054_01_UCA168_3783_120414.raw]	NVGLDIEAEVPAVk	K	D	0.997	72.4	30.6	72.4	2		k14: Label:13C(6)15N(2) (+8.01)	731.401	1460.79	1461.8	2	-0.009461	-6.472	2149.81	953.493	477	490	TRUE
3783_120514	ID15054 (HEAVY XL4.1)	ID15054 (HEAVY XL4.1)	(F054552)	Histone H2B type 1-B OS=Mus musculus GN=Hist1h2bb PE=1 SV=3	H2B1B_MOUSE,H2B1C_MOUSE,H2B1F_MOUSE,H2B1H_MOUSE,H2B1K_MOUSE,H2B1M_MOUSE,H2B1P_MOUSE,H2B2B_MOUSE	SwissProt_2013.fasta	13952.7	1	5	6	7	0.00405	0.421	possibly correct	TRUE	1355: Scan 4934 (rt=51.625, f=2, i=580) [\\protoshare.igsp.duke.edu\proteomics2\RawData\3783\ID15054_01_UCA168_3783_120414.raw]	AMGIMNSFVNDIFEr	K	I	0.997	104	29.7	95.7	2		r15: Label:13C(8)15N(2) (+10.02)	877.419	1752.82	1753.84	2	-0.009771	-5.571	3097.5	1209.59	59	73	TRUE
3783_120514	ID15054 (HEAVY XL4.1)	ID15054 (HEAVY XL4.1)	(F054552)	Histone H2B type 1-B OS=Mus musculus GN=Hist1h2bb PE=1 SV=3	H2B1B_MOUSE,H2B1C_MOUSE,H2B1F_MOUSE,H2B1H_MOUSE,H2B1K_MOUSE,H2B1M_MOUSE,H2B1P_MOUSE,H2B2B_MOUSE	SwissProt_2013.fasta	13952.7	1	5	6	7	0.00405	0.421	possibly correct	TRUE	3: Sum of 5 scans in range 482 (rt=5.0595, f=2, i=25) to 486 (rt=5.10112, f=2, i=29) [\\protoshare.igsp.duke.edu\proteomics2\RawData\3783\ID15054_01_UCA168_3783_120414.raw]	HAVSEGTk	K	A	0.962	38.4	26.9	35	2		k8: Label:13C(6)15N(2) (+8.01)	418.723	835.432	836.435	2	0.004459	5.331	304.818	80.4653	110	117	TRUE
3783_120514	ID15054 (HEAVY XL4.1)	ID15054 (HEAVY XL4.1)	(F054552)	Histone H2B type 1-B OS=Mus musculus GN=Hist1h2bb PE=1 SV=3	H2B1B_MOUSE,H2B1C_MOUSE,H2B1F_MOUSE,H2B1H_MOUSE,H2B1K_MOUSE,H2B1M_MOUSE,H2B1P_MOUSE,H2B2B_MOUSE	SwissProt_2013.fasta	13952.7	1	5	6	7	0.00405	0.421	possibly correct	TRUE	302: Sum of 2 scans in range 2110 (rt=22.0881, f=4, i=265) to 2111 (rt=22.0985, f=4, i=266) [\\protoshare.igsp.duke.edu\proteomics2\RawData\3783\ID15054_01_UCA168_3783_120414.raw]	kESYSVYVYk	R	V	0.961	24.7	30.3	19.8	2		k1: Label:13C(6)15N(2) (+8.01), k10: Label:13C(6)15N(2) (+8.01)	427.894	1280.66	1281.67	3	-0.001286	-1.004	1325.6	1128.54	35	44	TRUE
3783_120514	ID15054 (HEAVY XL4.1)	ID15054 (HEAVY XL4.1)	(F054552)	Histone H2B type 1-B OS=Mus musculus GN=Hist1h2bb PE=1 SV=3	H2B1B_MOUSE,H2B1C_MOUSE,H2B1F_MOUSE,H2B1H_MOUSE,H2B1K_MOUSE,H2B1M_MOUSE,H2B1P_MOUSE,H2B2B_MOUSE	SwissProt_2013.fasta	13952.7	1	5	6	7	0.00405	0.421	possibly correct	TRUE	300: Sum of 4 scans in range 2108 (rt=22.0673, f=2, i=194) to 2118 (rt=22.1714, f=4, i=269) [\\protoshare.igsp.duke.edu\proteomics2\RawData\3783\ID15054_01_UCA168_3783_120414.raw]	kESYSVYVYk	R	V	0.989	43.8	30.3	35.2	2		k1: Label:13C(6)15N(2) (+8.01), k10: Label:13C(6)15N(2) (+8.01)	641.339	1280.66	1281.67	2	0.00134	1.045	1327.16	2632.36	35	44	TRUE
3783_120514	ID15054 (HEAVY XL4.1)	ID15054 (HEAVY XL4.1)	(F054552)	Histone H2B type 1-B OS=Mus musculus GN=Hist1h2bb PE=1 SV=3	H2B1B_MOUSE,H2B1C_MOUSE,H2B1F_MOUSE,H2B1H_MOUSE,H2B1K_MOUSE,H2B1M_MOUSE,H2B1P_MOUSE,H2B2B_MOUSE	SwissProt_2013.fasta	13952.7	1	5	6	7	0.00405	0.421	possibly correct	TRUE	803: Sum of 4 scans in range 3361 (rt=35.1719, f=3, i=481) to 3366 (rt=35.224, f=3, i=484) [\\protoshare.igsp.duke.edu\proteomics2\RawData\3783\ID15054_01_UCA168_3783_120414.raw]	LLLPGELAk	R	H	0.996	46	25	21.7	2		k9: Label:13C(6)15N(2) (+8.01)	481.311	960.607	961.617	2	-0.002921	-3.038	2111.88	574.732	101	109	TRUE
3783_120514	ID15054 (HEAVY XL4.1)	ID15054 (HEAVY XL4.1)	(F054552)	Histone H2B type 1-B OS=Mus musculus GN=Hist1h2bb PE=1 SV=3	H2B1B_MOUSE,H2B1C_MOUSE,H2B1F_MOUSE,H2B1H_MOUSE,H2B1K_MOUSE,H2B1M_MOUSE,H2B1P_MOUSE,H2B2B_MOUSE	SwissProt_2013.fasta	13952.7	1	5	6	7	0.00405	0.421	possibly correct	TRUE	717: Scan 3141 (rt=32.8722, f=2, i=350) [\\protoshare.igsp.duke.edu\proteomics2\RawData\3783\ID15054_01_UCA168_3783_120414.raw]	LLLPGELAk	R	H	0.997	50	25	15	2		k9: Label:13C(6)15N(2) (+8.01)	481.313	960.611	961.617	2	0.001099	1.143	1972.33	3589.32	101	109	TRUE
3783_120514	ID15054 (HEAVY XL4.1)	ID15054 (HEAVY XL4.1)	(F054552)	Histone H2B type 1-B OS=Mus musculus GN=Hist1h2bb PE=1 SV=3	H2B1B_MOUSE,H2B1C_MOUSE,H2B1F_MOUSE,H2B1H_MOUSE,H2B1K_MOUSE,H2B1M_MOUSE,H2B1P_MOUSE,H2B2B_MOUSE	SwissProt_2013.fasta	13952.7	1	5	6	7	0.00405	0.421	possibly correct	TRUE	54: Scan 1435 (rt=15.0274, f=2, i=96) [\\protoshare.igsp.duke.edu\proteomics2\RawData\3783\ID15054_01_UCA168_3783_120414.raw]	QVHPDTGISSk	K	A	0.997	52	29.8	44.8	2		k11: Label:13C(6)15N(2) (+8.01)	588.809	1175.6	1176.61	2	0.001339	1.138	901.642	2401.4	48	58	TRUE
3783_120514	ID15054 (HEAVY XL4.1)	ID15054 (HEAVY XL4.1)	(F054552)	Importin subunit beta-1 OS=Mus musculus GN=Kpnb1 PE=1 SV=2	IMB1_MOUSE	SwissProt_2013.fasta	97185.3	1	4	4	4	0.00231	0.0742	possibly correct	TRUE	1339: Sum of 2 scans in range 4882 (rt=51.0811, f=3, i=861) to 4884 (rt=51.102, f=3, i=862) [\\protoshare.igsp.duke.edu\proteomics2\RawData\3783\ID15054_01_UCA168_3783_120414.raw]	AAVENLPTFLVELSr	R	V	0.997	73.9	30.8	58.7	2		r15: Label:13C(8)15N(2) (+10.02)	834.962	1667.91	1668.93	2	-0.01629	-9.762	3065.49	727.308	28	42	TRUE
3783_120514	ID15054 (HEAVY XL4.1)	ID15054 (HEAVY XL4.1)	(F054552)	Importin subunit beta-1 OS=Mus musculus GN=Kpnb1 PE=1 SV=2	IMB1_MOUSE	SwissProt_2013.fasta	97185.3	1	4	4	4	0.00231	0.0742	possibly correct	TRUE	1510: Sum of 4 scans in range 5512 (rt=57.6733, f=2, i=665) to 5521 (rt=57.7673, f=2, i=668) [\\protoshare.igsp.duke.edu\proteomics2\RawData\3783\ID15054_01_UCA168_3783_120414.raw]	GALQYLVPILTQTLTk	K	Q	0.997	28.9	25	27.5	2		k16: Label:13C(6)15N(2) (+8.01)	589.687	1766.04	1767.05	3	-0.005007	-2.834	3463.22	131.213	317	332	TRUE
3783_120514	ID15054 (HEAVY XL4.1)	ID15054 (HEAVY XL4.1)	(F054552)	Importin subunit beta-1 OS=Mus musculus GN=Kpnb1 PE=1 SV=2	IMB1_MOUSE	SwissProt_2013.fasta	97185.3	1	4	4	4	0.00231	0.0742	possibly correct	TRUE	1681: Sum of 4 scans in range 6411 (rt=67.0882, f=2, i=904) to 6417 (rt=67.1509, f=2, i=907) [\\protoshare.igsp.duke.edu\proteomics2\RawData\3783\ID15054_01_UCA168_3783_120414.raw]	IQFNDLQSLLcATLQNVLr	R	K	0.997	76.8	31.9	65.4	2	c11: Carbamidomethyl (+57.02)	r19: Label:13C(8)15N(2) (+10.02)	752.739	2255.19	2256.22	3	-0.01609	-7.132	4027.17	198.109	575	593	TRUE
3783_120514	ID15054 (HEAVY XL4.1)	ID15054 (HEAVY XL4.1)	(F054552)	Importin subunit beta-1 OS=Mus musculus GN=Kpnb1 PE=1 SV=2	IMB1_MOUSE	SwissProt_2013.fasta	97185.3	1	4	4	4	0.00231	0.0742	possibly correct	TRUE	1094: Sum of 3 scans in range 4148 (rt=43.4029, f=4, i=959) to 4151 (rt=43.4341, f=4, i=961) [\\protoshare.igsp.duke.edu\proteomics2\RawData\3783\ID15054_01_UCA168_3783_120414.raw]	LAATNALLNSLEFTk	K	A	0.997	125	31	113	2		k15: Label:13C(6)15N(2) (+8.01)	807.446	1612.88	1613.9	2	-0.01362	-8.44	2605.11	773.074	192	206	TRUE
3783_120514	ID15054 (HEAVY XL4.1)	ID15054 (HEAVY XL4.1)	(F054552)	Elongation factor 2 OS=Mus musculus GN=Eef2 PE=1 SV=2	EF2_MOUSE	SwissProt_2013.fasta	95316	1	8	9	9	0.00521	0.168	possibly correct	TRUE	1343: Sum of 3 scans in range 4893 (rt=51.1957, f=4, i=1228) to 4895 (rt=51.2165, f=4, i=1230) [\\protoshare.igsp.duke.edu\proteomics2\RawData\3783\ID15054_01_UCA168_3783_120414.raw]	ALLELQLEPEELYQTFQr	R	I	0.997	96.9	32.1	83.1	2		r18: Label:13C(8)15N(2) (+10.02)	1115.58	2229.16	2230.18	2	-0.01353	-6.067	3072.37	1360.75	163	180	TRUE
3783_120514	ID15054 (HEAVY XL4.1)	ID15054 (HEAVY XL4.1)	(F054552)	Elongation factor 2 OS=Mus musculus GN=Eef2 PE=1 SV=2	EF2_MOUSE	SwissProt_2013.fasta	95316	1	8	9	9	0.00521	0.168	possibly correct	TRUE	1413: Sum of 3 scans in range 5127 (rt=53.642, f=4, i=1316) to 5131 (rt=53.6837, f=4, i=1318) [\\protoshare.igsp.duke.edu\proteomics2\RawData\3783\ID15054_01_UCA168_3783_120414.raw]	EGIPALDNFLDkL	K	-	0.989	44.7	31.2	32.9	2		k12: Label:13C(6)15N(2) (+8.01)	726.894	1451.77	1452.78	2	-0.002041	-1.405	3219.77	1057.05	846	858	TRUE
3783_120514	ID15054 (HEAVY XL4.1)	ID15054 (HEAVY XL4.1)	(F054552)	Elongation factor 2 OS=Mus musculus GN=Eef2 PE=1 SV=2	EF2_MOUSE	SwissProt_2013.fasta	95316	1	8	9	9	0.00521	0.168	possibly correct	TRUE	506: Scan 2623 (rt=27.4525, f=3, i=311) [\\protoshare.igsp.duke.edu\proteomics2\RawData\3783\ID15054_01_UCA168_3783_120414.raw]	ETVSEESNVLcLSk	R	S	0.997	88.1	29.9	84.4	2	c11: Carbamidomethyl (+57.02)	k14: Label:13C(6)15N(2) (+8.01)	801.891	1601.77	1602.78	2	-0.002415	-1.507	1647.15	499.799	581	594	TRUE
3783_120514	ID15054 (HEAVY XL4.1)	ID15054 (HEAVY XL4.1)	(F054552)	Elongation factor 2 OS=Mus musculus GN=Eef2 PE=1 SV=2	EF2_MOUSE	SwissProt_2013.fasta	95316	1	8	9	9	0.00521	0.168	possibly correct	TRUE	1281: Scan 4702 (rt=49.1973, f=2, i=553) [\\protoshare.igsp.duke.edu\proteomics2\RawData\3783\ID15054_01_UCA168_3783_120414.raw]	IWcFGPDGTGPNILTDITk	K	G	0.997	116	32.2	114	2	c3: Carbamidomethyl (+57.02)	k19: Label:13C(6)15N(2) (+8.01)	1057.03	2112.04	2113.05	2	-0.0005751	-0.2721	2951.84	608.757	649	667	TRUE
3783_120514	ID15054 (HEAVY XL4.1)	ID15054 (HEAVY XL4.1)	(F054552)	Elongation factor 2 OS=Mus musculus GN=Eef2 PE=1 SV=2	EF2_MOUSE	SwissProt_2013.fasta	95316	1	8	9	9	0.00521	0.168	possibly correct	TRUE	1503: Sum of 2 scans in range 5480 (rt=57.3374, f=4, i=1453) to 5483 (rt=57.3686, f=4, i=1454) [\\protoshare.igsp.duke.edu\proteomics2\RawData\3783\ID15054_01_UCA168_3783_120414.raw]	STAISLFYELSENDLNFIk	K	Q	0.997	88.4	32.6	85.1	2		k19: Label:13C(6)15N(2) (+8.01)	1106.56	2211.11	2212.13	2	-0.005121	-2.315	3441.18	654.08	72	90	TRUE
3783_120514	ID15054 (HEAVY XL4.1)	ID15054 (HEAVY XL4.1)	(F054552)	Elongation factor 2 OS=Mus musculus GN=Eef2 PE=1 SV=2	EF2_MOUSE	SwissProt_2013.fasta	95316	1	8	9	9	0.00521	0.168	possibly correct	TRUE	1502: Sum of 4 scans in range 5479 (rt=57.3269, f=3, i=1020) to 5485 (rt=57.3895, f=3, i=1023) [\\protoshare.igsp.duke.edu\proteomics2\RawData\3783\ID15054_01_UCA168_3783_120414.raw]	STAISLFYELSENDLNFIk	K	Q	0.997	80.5	32.6	77.7	2		k19: Label:13C(6)15N(2) (+8.01)	738.046	2211.12	2212.13	3	-0.004137	-1.87	3441.49	497.768	72	90	TRUE
3783_120514	ID15054 (HEAVY XL4.1)	ID15054 (HEAVY XL4.1)	(F054552)	Elongation factor 2 OS=Mus musculus GN=Eef2 PE=1 SV=2	EF2_MOUSE	SwissProt_2013.fasta	95316	1	8	9	9	0.00521	0.168	possibly correct	TRUE	1314: Sum of 3 scans in range 4800 (rt=50.2224, f=4, i=1194) to 4803 (rt=50.2536, f=4, i=1196) [\\protoshare.igsp.duke.edu\proteomics2\RawData\3783\ID15054_01_UCA168_3783_120414.raw]	TFcQLILDPIFk	R	V	0.997	63.7	31.2	61.2	2	c3: Carbamidomethyl (+57.02)	k12: Label:13C(6)15N(2) (+8.01)	751.909	1501.8	1502.82	2	-0.006555	-4.362	3014.28	989.933	288	299	TRUE
3783_120514	ID15054 (HEAVY XL4.1)	ID15054 (HEAVY XL4.1)	(F054552)	Elongation factor 2 OS=Mus musculus GN=Eef2 PE=1 SV=2	EF2_MOUSE	SwissProt_2013.fasta	95316	1	8	9	9	0.00521	0.168	possibly correct	TRUE	1608: Sum of 5 scans in range 5954 (rt=62.3027, f=4, i=1612) to 5963 (rt=62.3966, f=4, i=1616) [\\protoshare.igsp.duke.edu\proteomics2\RawData\3783\ID15054_01_UCA168_3783_120414.raw]	WLPAGDALLQMITIHLPSPVTAQk	R	Y	0.997	35.3	29.3	28.9	2		k24: Label:13C(6)15N(2) (+8.01)	870.149	2607.42	2608.44	3	-0.01042	-3.994	3740.98	390.7	343	366	TRUE
3783_120514	ID15054 (HEAVY XL4.1)	ID15054 (HEAVY XL4.1)	(F054552)	Elongation factor 2 OS=Mus musculus GN=Eef2 PE=1 SV=2	EF2_MOUSE	SwissProt_2013.fasta	95316	1	8	9	9	0.00521	0.168	possibly correct	TRUE	1424: Sum of 2 scans in range 5170 (rt=54.0924, f=3, i=936) to 5173 (rt=54.1237, f=3, i=937) [\\protoshare.igsp.duke.edu\proteomics2\RawData\3783\ID15054_01_UCA168_3783_120414.raw]	YVEPIEDVPcGNIVGLVGVDQFLVk	R	T	0.997	61.4	32.5	56.3	2	c10: Carbamidomethyl (+57.02)	k25: Label:13C(6)15N(2) (+8.01)	923.15	2766.43	2767.45	3	-0.01287	-4.651	3246.48	473.397	457	481	TRUE
3783_120514	ID15054 (HEAVY XL4.1)	ID15054 (HEAVY XL4.1)	(F054552)	Basigin OS=Mus musculus GN=Bsg PE=1 SV=2	BASI_MOUSE	SwissProt_2013.fasta	42444.4	1	2	2	2	0.00116	0.0771	possibly correct	TRUE	1474: Sum of 4 scans in range 5363 (rt=56.1132, f=3, i=987) to 5370 (rt=56.1863, f=3, i=990) [\\protoshare.igsp.duke.edu\proteomics2\RawData\3783\ID15054_01_UCA168_3783_120414.raw]	SDASYPPITDWFWFk	K	T	0.94	35.3	29.8	30.7	2		k15: Label:13C(6)15N(2) (+8.01)	934.445	1866.87	1867.88	2	0.003859	2.066	3368.99	261.414	244	258	TRUE
3783_120514	ID15054 (HEAVY XL4.1)	ID15054 (HEAVY XL4.1)	(F054552)	Basigin OS=Mus musculus GN=Bsg PE=1 SV=2	BASI_MOUSE	SwissProt_2013.fasta	42444.4	1	2	2	2	0.00116	0.0771	possibly correct	TRUE	935: Scan 3707 (rt=38.7905, f=2, i=427) [\\protoshare.igsp.duke.edu\proteomics2\RawData\3783\ID15054_01_UCA168_3783_120414.raw]	SGEYScIFLPEPVGr	R	S	0.997	63.5	30.2	62.6	2	c6: Carbamidomethyl (+57.02)	r15: Label:13C(8)15N(2) (+10.02)	860.918	1719.82	1720.84	2	-0.007785	-4.524	2327.43	200.27	198	212	TRUE
3783_120514	ID15054 (HEAVY XL4.1)	ID15054 (HEAVY XL4.1)	(F054552)	Histone-binding protein RBBP4 OS=Mus musculus GN=Rbbp4 PE=1 SV=5	RBBP4_MOUSE,RBBP7_MOUSE	SwissProt_2013.fasta	47655.8	0.987	1	1	1	0.000579	0.0306	possibly correct	TRUE	794: Sum of 3 scans in range 3338 (rt=34.9325, f=3, i=476) to 3341 (rt=34.9637, f=3, i=478) [\\protoshare.igsp.duke.edu\proteomics2\RawData\3783\ID15054_01_UCA168_3783_120414.raw]	TPSSDVLVFDYTk	K	H	0.997	100	30.6	93.9	2		k13: Label:13C(6)15N(2) (+8.01)	740.379	1478.74	1479.75	2	0.004139	2.797	2096.89	890.792	144	156	TRUE
3783_120514	ID15054 (HEAVY XL4.1)	ID15054 (HEAVY XL4.1)	(F054552)	ATP synthase subunit b, mitochondrial OS=Mus musculus GN=Atp5f1 PE=1 SV=1	AT5F1_MOUSE	SwissProt_2013.fasta	28949.4	0.981	1	1	1	0.000579	0.0586	possibly correct	TRUE	1638: Sum of 4 scans in range 6116 (rt=63.9992, f=3, i=1197) to 6124 (rt=64.0828, f=3, i=1200) [\\protoshare.igsp.duke.edu\proteomics2\RawData\3783\ID15054_01_UCA168_3783_120414.raw]	LGLIPEEFFQFLYPk	R	T	0.996	53.1	31.4	40.5	2		k15: Label:13C(6)15N(2) (+8.01)	925	1847.99	1849	2	-0.009401	-5.084	3842.46	433.19	56	70	TRUE
3783_120514	ID15054 (HEAVY XL4.1)	ID15054 (HEAVY XL4.1)	(F054552)	Histone H1.1 OS=Mus musculus GN=Hist1h1a PE=1 SV=2	H11_MOUSE	SwissProt_2013.fasta	21786	1	3	3	3	0.00174	0.136	possibly correct	TRUE	903: Scan 3627 (rt=37.9528, f=3, i=540) [\\protoshare.igsp.duke.edu\proteomics2\RawData\3783\ID15054_01_UCA168_3783_120414.raw]	kkPAGPSVSELIVQAVSSSk	R	E	0.997	73	27.3	50.2	2		k1: Label:13C(6)15N(2) (+8.01), k2: Label:13C(6)15N(2) (+8.01), k20: Label:13C(6)15N(2) (+8.01)	679.393	2035.16	2036.18	3	-0.01759	-8.637	2277.17	604.026	35	54	TRUE
3783_120514	ID15054 (HEAVY XL4.1)	ID15054 (HEAVY XL4.1)	(F054552)	Histone H1.1 OS=Mus musculus GN=Hist1h1a PE=1 SV=2	H11_MOUSE	SwissProt_2013.fasta	21786	1	3	3	3	0.00174	0.136	possibly correct	TRUE	1018: Scan 3941 (rt=41.2385, f=2, i=456) [\\protoshare.igsp.duke.edu\proteomics2\RawData\3783\ID15054_01_UCA168_3783_120414.raw]	kPAGPSVSELIVQAVSSSk	K	E	0.997	76.2	29.6	60.2	2		k1: Label:13C(6)15N(2) (+8.01), k19: Label:13C(6)15N(2) (+8.01)	634.026	1899.06	1900.07	3	-0.007346	-3.866	2474.31	378.341	36	54	TRUE
3783_120514	ID15054 (HEAVY XL4.1)	ID15054 (HEAVY XL4.1)	(F054552)	Histone H1.1 OS=Mus musculus GN=Hist1h1a PE=1 SV=2	H11_MOUSE	SwissProt_2013.fasta	21786	1	3	3	3	0.00174	0.136	possibly correct	TRUE	445: Scan 2467 (rt=25.8211, f=2, i=250) [\\protoshare.igsp.duke.edu\proteomics2\RawData\3783\ID15054_01_UCA168_3783_120414.raw]	SGVSLAALk	R	K	0.997	54.3	28.2	39.6	2		k9: Label:13C(6)15N(2) (+8.01)	427.264	852.514	853.523	2	-0.001861	-2.181	1549.26	888.298	57	65	TRUE
3783_120514	ID15054 (HEAVY XL4.1)	ID15054 (HEAVY XL4.1)	(F054552)	Ras GTPase-activating protein-binding protein 1 OS=Mus musculus GN=G3bp1 PE=1 SV=1	G3BP1_MOUSE	SwissProt_2013.fasta	51827.4	0.987	1	1	1	0.000579	0.0366	possibly correct	TRUE	1241: Sum of 2 scans in range 4574 (rt=47.8574, f=3, i=780) to 4576 (rt=47.8783, f=3, i=781) [\\protoshare.igsp.duke.edu\proteomics2\RawData\3783\ID15054_01_UCA168_3783_120414.raw]	LPNFGFVVFDDSEPVQk	K	V	0.997	85.2	32	85.2	2		k17: Label:13C(6)15N(2) (+8.01)	973.491	1944.97	1945.98	2	-0.004481	-2.303	2872.07	327.074	375	391	TRUE
3783_120514	ID15054 (HEAVY XL4.1)	ID15054 (HEAVY XL4.1)	(F054552)	6-phosphofructokinase, liver type OS=Mus musculus GN=Pfkl PE=1 SV=4	K6PL_MOUSE	SwissProt_2013.fasta	85360.6	0.987	1	1	1	0.000579	0.0154	possibly correct	TRUE	1377: Sum of 5 scans in range 5003 (rt=52.3458, f=3, i=892) to 5010 (rt=52.4188, f=3, i=896) [\\protoshare.igsp.duke.edu\proteomics2\RawData\3783\ID15054_01_UCA168_3783_120414.raw]	NEWGSLLEELVk	R	E	0.997	58.7	30.7	46.3	2		k12: Label:13C(6)15N(2) (+8.01)	712.878	1423.74	1424.75	2	-0.003201	-2.247	3142.94	292.059	130	141	TRUE
3783_120514	ID15054 (HEAVY XL4.1)	ID15054 (HEAVY XL4.1)	(F054552)	Histone H3.3 OS=Mus musculus GN=H3f3a PE=1 SV=2	H33_MOUSE,H3C_MOUSE	SwissProt_2013.fasta	15328.7	0.987	1	2	2	0.00116	0.235	possibly correct	TRUE	1665: Sum of 5 scans in range 6264 (rt=65.5494, f=4, i=1677) to 6274 (rt=65.6538, f=4, i=1681) [\\protoshare.igsp.duke.edu\proteomics2\RawData\3783\ID15054_01_UCA168_3783_120414.raw]	FQSAAIGALqEASEAYLVGLFEDTNLcAIHAk	R	R	0.996	35.7	33	23.1	2	c27: Carbamidomethyl (+57.02)	q10: Deamidated (+0.98), k32: Label:13C(6)15N(2) (+8.01)	1149.57	3445.7	3446.7	3	0.004733	1.373	3936.1	89.4307	85	116	TRUE
3783_120514	ID15054 (HEAVY XL4.1)	ID15054 (HEAVY XL4.1)	(F054552)	Histone H3.3 OS=Mus musculus GN=H3f3a PE=1 SV=2	H33_MOUSE,H3C_MOUSE	SwissProt_2013.fasta	15328.7	0.987	1	2	2	0.00116	0.235	possibly correct	TRUE	1609: Sum of 5 scans in range 5967 (rt=62.4408, f=2, i=763) to 5988 (rt=62.6598, f=3, i=1161) [\\protoshare.igsp.duke.edu\proteomics2\RawData\3783\ID15054_01_UCA168_3783_120414.raw]	FQSAAIGALQEASEAYLVGLFEDTNLcAIHAk	R	R	0.997	60.9	33	59.8	2	c27: Carbamidomethyl (+57.02)	k32: Label:13C(6)15N(2) (+8.01)	1149.24	3444.7	3445.72	3	-0.01145	-3.323	3753.02	501.112	85	116	TRUE
3783_120514	ID15054 (HEAVY XL4.1)	ID15054 (HEAVY XL4.1)	(F054552)	60S ribosomal protein L4 OS=Mus musculus GN=Rpl4 PE=1 SV=3	RL4_MOUSE	SwissProt_2013.fasta	47155.3	1	4	4	4	0.00231	0.107	possibly correct	TRUE	1005: Scan 3902 (rt=40.8302, f=2, i=451) [\\protoshare.igsp.duke.edu\proteomics2\RawData\3783\ID15054_01_UCA168_3783_120414.raw]	FcIWTESAFr	R	K	0.997	52.7	26.9	38.5	2	c2: Carbamidomethyl (+57.02)	r10: Label:13C(8)15N(2) (+10.02)	663.814	1325.61	1326.63	2	-0.008625	-6.502	2449.81	425.128	249	258	TRUE
3783_120514	ID15054 (HEAVY XL4.1)	ID15054 (HEAVY XL4.1)	(F054552)	60S ribosomal protein L4 OS=Mus musculus GN=Rpl4 PE=1 SV=3	RL4_MOUSE	SwissProt_2013.fasta	47155.3	1	4	4	4	0.00231	0.107	possibly correct	TRUE	1006: Sum of 3 scans in range 3903 (rt=40.8406, f=3, i=607) to 3905 (rt=40.8614, f=4, i=873) [\\protoshare.igsp.duke.edu\proteomics2\RawData\3783\ID15054_01_UCA168_3783_120414.raw]	IEEVPELPLVVEDk	R	V	0.997	70.1	30.8	57.9	2		k14: Label:13C(6)15N(2) (+8.01)	808.944	1615.87	1616.89	2	-0.006301	-3.897	2451.06	3060.76	144	157	TRUE
3783_120514	ID15054 (HEAVY XL4.1)	ID15054 (HEAVY XL4.1)	(F054552)	60S ribosomal protein L4 OS=Mus musculus GN=Rpl4 PE=1 SV=3	RL4_MOUSE	SwissProt_2013.fasta	47155.3	1	4	4	4	0.00231	0.107	possibly correct	TRUE	953: Scan 3757 (rt=39.3134, f=2, i=433) [\\protoshare.igsp.duke.edu\proteomics2\RawData\3783\ID15054_01_UCA168_3783_120414.raw]	NIPGITLLNVSk	R	L	0.997	66.2	26	54.9	2		k12: Label:13C(6)15N(2) (+8.01)	638.887	1275.76	1276.77	2	-0.005081	-3.98	2358.81	871.788	223	234	TRUE
3783_120514	ID15054 (HEAVY XL4.1)	ID15054 (HEAVY XL4.1)	(F054552)	60S ribosomal protein L4 OS=Mus musculus GN=Rpl4 PE=1 SV=3	RL4_MOUSE	SwissProt_2013.fasta	47155.3	1	4	4	4	0.00231	0.107	possibly correct	TRUE	796: Scan 3344 (rt=34.995, f=2, i=379) [\\protoshare.igsp.duke.edu\proteomics2\RawData\3783\ID15054_01_UCA168_3783_120414.raw]	NVTLPAVFk	K	A	0.898	30.5	27	30.4	2		k9: Label:13C(6)15N(2) (+8.01)	498.802	995.589	996.597	2	-0.0009412	-0.9444	2099.7	490.695	21	29	TRUE
3783_120514	ID15054 (HEAVY XL4.1)	ID15054 (HEAVY XL4.1)	(F054552)	Glycine--tRNA ligase OS=Mus musculus GN=Gars PE=1 SV=1	SYG_MOUSE	SwissProt_2013.fasta	81879.1	0.985	1	1	1	0.000579	0.0178	possibly correct	TRUE	1382: Sum of 2 scans in range 5021 (rt=52.5333, f=2, i=593) to 5024 (rt=52.5645, f=2, i=594) [\\protoshare.igsp.duke.edu\proteomics2\RawData\3783\ID15054_01_UCA168_3783_120414.raw]	TFFSFPAVVAPFk	R	C	0.997	57.3	30.9	57.3	2		k13: Label:13C(6)15N(2) (+8.01)	733.396	1464.78	1465.8	2	-0.01172	-7.997	3152.93	132.227	593	605	TRUE
3783_120514	ID15054 (HEAVY XL4.1)	ID15054 (HEAVY XL4.1)	(F054552)	Phosphate carrier protein, mitochondrial OS=Mus musculus GN=Slc25a3 PE=1 SV=1	MPCP_MOUSE	SwissProt_2013.fasta	39633.1	1	2	2	2	0.00116	0.0784	possibly correct	TRUE	1167: Scan 4360 (rt=45.6197, f=2, i=509) [\\protoshare.igsp.duke.edu\proteomics2\RawData\3783\ID15054_01_UCA168_3783_120414.raw]	ALYSNILGEENTYLWr	K	T	0.997	78.5	32.2	71.8	2		r16: Label:13C(8)15N(2) (+10.02)	976.495	1950.98	1951.99	2	-0.007751	-3.971	2737.18	312.578	141	156	TRUE
3783_120514	ID15054 (HEAVY XL4.1)	ID15054 (HEAVY XL4.1)	(F054552)	Phosphate carrier protein, mitochondrial OS=Mus musculus GN=Slc25a3 PE=1 SV=1	MPCP_MOUSE	SwissProt_2013.fasta	39633.1	1	2	2	2	0.00116	0.0784	possibly correct	TRUE	279: Sum of 2 scans in range 2048 (rt=21.4376, f=4, i=245) to 2049 (rt=21.448, f=4, i=246) [\\protoshare.igsp.duke.edu\proteomics2\RawData\3783\ID15054_01_UCA168_3783_120414.raw]	IQTQPGYANTLr	R	E	0.997	62.2	30.9	40.5	2		r12: Label:13C(8)15N(2) (+10.02)	686.368	1370.72	1371.74	2	-0.009251	-6.744	1286.57	973.959	185	196	TRUE
3783_120514	ID15054 (HEAVY XL4.1)	ID15054 (HEAVY XL4.1)	(F054552)	Hsp90 co-chaperone Cdc37 OS=Mus musculus GN=Cdc37 PE=2 SV=1	CDC37_MOUSE	SwissProt_2013.fasta	44593.3	0.941	1	1	1	0.000579	0.0449	possibly correct	TRUE	769: Sum of 3 scans in range 3272 (rt=34.2406, f=4, i=642) to 3274 (rt=34.2613, f=4, i=644) [\\protoshare.igsp.duke.edu\proteomics2\RawData\3783\ID15054_01_UCA168_3783_120414.raw]	EGEEAGPGDPLLEAVPk	K	A	0.987	43.9	31.5	43.9	2		k17: Label:13C(6)15N(2) (+8.01)	858.433	1714.85	1715.86	2	-4.12e-05	-0.02401	2055.06	730.888	354	370	TRUE
3783_120514	ID15054 (HEAVY XL4.1)	ID15054 (HEAVY XL4.1)	(F054552)	40S ribosomal protein S18 OS=Mus musculus GN=Rps18 PE=1 SV=3	RS18_MOUSE	SwissProt_2013.fasta	17719.3	1	2	2	2	0.00116	0.132	possibly correct	TRUE	154: Scan 1707 (rt=17.8734, f=3, i=99) [\\protoshare.igsp.duke.edu\proteomics2\RawData\3783\ID15054_01_UCA168_3783_120414.raw]	AGELTEDEVEr	R	V	0.997	64.1	26.8	50.6	2		r11: Label:13C(8)15N(2) (+10.02)	629.298	1256.58	1257.6	2	-0.007331	-5.83	1072.4	803.353	56	66	TRUE
3783_120514	ID15054 (HEAVY XL4.1)	ID15054 (HEAVY XL4.1)	(F054552)	40S ribosomal protein S18 OS=Mus musculus GN=Rps18 PE=1 SV=3	RS18_MOUSE	SwissProt_2013.fasta	17719.3	1	2	2	2	0.00116	0.132	possibly correct	TRUE	845: Sum of 4 scans in range 3467 (rt=36.2801, f=4, i=713) to 3470 (rt=36.3113, f=4, i=716) [\\protoshare.igsp.duke.edu\proteomics2\RawData\3783\ID15054_01_UCA168_3783_120414.raw]	IAFAITAIk	K	G	0.996	47.2	25.9	26.4	2		k9: Label:13C(6)15N(2) (+8.01)	478.304	954.594	955.607	2	-0.005521	-5.778	2177.74	635.166	26	34	TRUE
3783_120514	ID15054 (HEAVY XL4.1)	ID15054 (HEAVY XL4.1)	(F054552)	Myb-binding protein 1A OS=Mus musculus GN=Mybbp1a PE=1 SV=2	MBB1A_MOUSE	SwissProt_2013.fasta	152041	1	3	3	3	0.00174	0.0327	possibly correct	TRUE	1288: Sum of 5 scans in range 4719 (rt=49.3742, f=3, i=815) to 4726 (rt=49.4472, f=3, i=819) [\\protoshare.igsp.duke.edu\proteomics2\RawData\3783\ID15054_01_UCA168_3783_120414.raw]	ALDLIEVLVTk	R	Q	0.997	51.7	25.5	32.4	2		k11: Label:13C(6)15N(2) (+8.01)	611.379	1220.74	1221.75	2	-0.004561	-3.733	2964.64	337.478	827	837	TRUE
3783_120514	ID15054 (HEAVY XL4.1)	ID15054 (HEAVY XL4.1)	(F054552)	Myb-binding protein 1A OS=Mus musculus GN=Mybbp1a PE=1 SV=2	MBB1A_MOUSE	SwissProt_2013.fasta	152041	1	3	3	3	0.00174	0.0327	possibly correct	TRUE	1102: Sum of 2 scans in range 4170 (rt=43.6318, f=3, i=672) to 4172 (rt=43.6526, f=3, i=673) [\\protoshare.igsp.duke.edu\proteomics2\RawData\3783\ID15054_01_UCA168_3783_120414.raw]	LSVDLTAPLGVLQSk	K	Q	0.997	56.6	27.3	47.7	2		k15: Label:13C(6)15N(2) (+8.01)	774.955	1547.9	1548.91	2	-0.005801	-3.745	2618.53	399.748	1098	1112	TRUE
3783_120514	ID15054 (HEAVY XL4.1)	ID15054 (HEAVY XL4.1)	(F054552)	Myb-binding protein 1A OS=Mus musculus GN=Mybbp1a PE=1 SV=2	MBB1A_MOUSE	SwissProt_2013.fasta	152041	1	3	3	3	0.00174	0.0327	possibly correct	TRUE	1616: Sum of 4 scans in range 6003 (rt=62.8161, f=2, i=771) to 6012 (rt=62.9101, f=2, i=774) [\\protoshare.igsp.duke.edu\proteomics2\RawData\3783\ID15054_01_UCA168_3783_120414.raw]	VcFEDPEWEQLITQLLGk	R	A	0.995	51.2	32.4	50.8	2	c2: Carbamidomethyl (+57.02)	k18: Label:13C(6)15N(2) (+8.01)	1107.06	2212.1	2213.1	2	-0.001275	-0.5761	3771.79	118.667	1042	1059	TRUE
3783_120514	ID15054 (HEAVY XL4.1)	ID15054 (HEAVY XL4.1)	(F054552)	ATP synthase subunit beta, mitochondrial OS=Mus musculus GN=Atp5b PE=1 SV=2	ATPB_MOUSE	SwissProt_2013.fasta	56301.2	1	3	4	4	0.00231	0.0718	possibly correct	TRUE	1621: Sum of 5 scans in range 6021 (rt=63.0064, f=4, i=1632) to 6029 (rt=63.0898, f=4, i=1636) [\\protoshare.igsp.duke.edu\proteomics2\RawData\3783\ID15054_01_UCA168_3783_120414.raw]	DQEGQDVLLFIDNIFr	R	F	0.997	37.7	32.2	32.5	2		r16: Label:13C(8)15N(2) (+10.02)	644.663	1930.97	1931.99	3	-0.01164	-6.023	3782.88	129.816	295	310	TRUE
3783_120514	ID15054 (HEAVY XL4.1)	ID15054 (HEAVY XL4.1)	(F054552)	ATP synthase subunit beta, mitochondrial OS=Mus musculus GN=Atp5b PE=1 SV=2	ATPB_MOUSE	SwissProt_2013.fasta	56301.2	1	3	4	4	0.00231	0.0718	possibly correct	TRUE	1619: Sum of 2 scans in range 6019 (rt=62.9855, f=2, i=775) to 6022 (rt=63.0168, f=2, i=776) [\\protoshare.igsp.duke.edu\proteomics2\RawData\3783\ID15054_01_UCA168_3783_120414.raw]	DQEGQDVLLFIDNIFr	R	F	0.997	115	32.2	114	2		r16: Label:13C(8)15N(2) (+10.02)	966.491	1930.97	1931.99	2	-0.01221	-6.321	3780.07	824.148	295	310	TRUE
3783_120514	ID15054 (HEAVY XL4.1)	ID15054 (HEAVY XL4.1)	(F054552)	ATP synthase subunit beta, mitochondrial OS=Mus musculus GN=Atp5b PE=1 SV=2	ATPB_MOUSE	SwissProt_2013.fasta	56301.2	1	3	4	4	0.00231	0.0718	possibly correct	TRUE	649: Sum of 3 scans in range 2968 (rt=31.0614, f=4, i=541) to 2970 (rt=31.0822, f=4, i=543) [\\protoshare.igsp.duke.edu\proteomics2\RawData\3783\ID15054_01_UCA168_3783_120414.raw]	IMNVIGEPIDEr	R	G	0.977	43.9	30.9	42.3	2		r12: Label:13C(8)15N(2) (+10.02)	698.363	1394.71	1395.73	2	-0.01185	-8.491	1864.31	1094.46	144	155	TRUE
3783_120514	ID15054 (HEAVY XL4.1)	ID15054 (HEAVY XL4.1)	(F054552)	ATP synthase subunit beta, mitochondrial OS=Mus musculus GN=Atp5b PE=1 SV=2	ATPB_MOUSE	SwissProt_2013.fasta	56301.2	1	3	4	4	0.00231	0.0718	possibly correct	TRUE	784: Scan 3312 (rt=34.6594, f=2, i=375) [\\protoshare.igsp.duke.edu\proteomics2\RawData\3783\ID15054_01_UCA168_3783_120414.raw]	VVDLLAPYAk	K	G	0.996	47.4	27.2	26.9	2		k10: Label:13C(6)15N(2) (+8.01)	548.828	1095.64	1096.65	2	0.0002988	0.2725	2079.56	493.496	189	198	TRUE
3783_120514	ID15054 (HEAVY XL4.1)	ID15054 (HEAVY XL4.1)	(F054552)	Coronin-1A OS=Mus musculus GN=Coro1a PE=1 SV=5	COR1A_MOUSE	SwissProt_2013.fasta	50988.9	1	4	4	4	0.00231	0.193	possibly correct	TRUE	90: Scan 1538 (rt=16.1043, f=2, i=111) [\\protoshare.igsp.duke.edu\proteomics2\RawData\3783\ID15054_01_UCA168_3783_120414.raw]	ATPEPSGTPSSDTVSr	R	L	0.997	51.7	28.6	45.5	2		r16: Label:13C(8)15N(2) (+10.02)	799.881	1597.75	1598.77	2	-0.01215	-7.6	966.258	630.962	417	432	TRUE
3783_120514	ID15054 (HEAVY XL4.1)	ID15054 (HEAVY XL4.1)	(F054552)	Coronin-1A OS=Mus musculus GN=Coro1a PE=1 SV=5	COR1A_MOUSE	SwissProt_2013.fasta	50988.9	1	4	4	4	0.00231	0.193	possibly correct	TRUE	883: Sum of 4 scans in range 3568 (rt=37.3362, f=4, i=753) to 3572 (rt=37.3778, f=4, i=756) [\\protoshare.igsp.duke.edu\proteomics2\RawData\3783\ID15054_01_UCA168_3783_120414.raw]	DAGPLLISLk	R	D	0.997	62.4	26.1	54.6	2		k10: Label:13C(6)15N(2) (+8.01)	517.819	1033.62	1034.63	2	-0.002481	-2.398	2241.42	709.377	384	393	TRUE
3783_120514	ID15054 (HEAVY XL4.1)	ID15054 (HEAVY XL4.1)	(F054552)	Coronin-1A OS=Mus musculus GN=Coro1a PE=1 SV=5	COR1A_MOUSE	SwissProt_2013.fasta	50988.9	1	4	4	4	0.00231	0.193	possibly correct	TRUE	1548: Sum of 3 scans in range 5672 (rt=59.3492, f=4, i=1521) to 5678 (rt=59.4118, f=4, i=1523) [\\protoshare.igsp.duke.edu\proteomics2\RawData\3783\ID15054_01_UCA168_3783_120414.raw]	HLEEPLSLQELDTSSGVLLPFFDPDTNIVYLcGk	K	G	0.997	74.2	32.9	70	2	c32: Carbamidomethyl (+57.02)	k34: Label:13C(6)15N(2) (+8.01)	1285.64	3853.91	3854.93	3	-0.01405	-3.645	3562.83	655.143	254	287	TRUE
3783_120514	ID15054 (HEAVY XL4.1)	ID15054 (HEAVY XL4.1)	(F054552)	Coronin-1A OS=Mus musculus GN=Coro1a PE=1 SV=5	COR1A_MOUSE	SwissProt_2013.fasta	50988.9	1	4	4	4	0.00231	0.193	possibly correct	TRUE	1297: Sum of 3 scans in range 4747 (rt=49.6683, f=4, i=1174) to 4750 (rt=49.6995, f=4, i=1176) [\\protoshare.igsp.duke.edu\proteomics2\RawData\3783\ID15054_01_UCA168_3783_120414.raw]	kSDLFQEDLYPPTAGPDPALTAEEWLGGr	R	D	0.997	55.6	32.9	55.6	2		k1: Label:13C(6)15N(2) (+8.01), r29: Label:13C(8)15N(2) (+10.02)	1064.52	3190.55	3191.58	3	-0.02441	-7.647	2981.03	1036.46	355	383	TRUE
3783_120514	ID15054 (HEAVY XL4.1)	ID15054 (HEAVY XL4.1)	(F054552)	Histone H4 OS=Mus musculus GN=Hist1h4a PE=1 SV=2	H4_MOUSE	SwissProt_2013.fasta	11367.7	0.999	1	1	1	0.000579	0.117	possibly correct	TRUE	995: Scan 3870 (rt=40.4946, f=2, i=447) [\\protoshare.igsp.duke.edu\proteomics2\RawData\3783\ID15054_01_UCA168_3783_120414.raw]	TVTAMDVVYALk	K	R	0.997	67.2	30.3	57.5	2		k12: Label:13C(6)15N(2) (+8.01)	659.861	1317.71	1318.72	2	-0.001321	-1.002	2429.68	1619.89	81	92	TRUE
3783_120514	ID15054 (HEAVY XL4.1)	ID15054 (HEAVY XL4.1)	(F054552)	Acidic leucine-rich nuclear phosphoprotein 32 family member A OS=Mus musculus GN=Anp32a PE=1 SV=1	AN32A_MOUSE	SwissProt_2013.fasta	28538.3	1	2	2	2	0.00116	0.113	possibly correct	TRUE	14: Sum of 5 scans in range 1308 (rt=13.7, f=3, i=6) to 1315 (rt=13.7731, f=3, i=10) [\\protoshare.igsp.duke.edu\proteomics2\RawData\3783\ID15054_01_UCA168_3783_120414.raw]	krEPDDEGEEDD	R	-	0.978	38.3	25	38.3	2		k1: Label:13C(6)15N(2) (+8.01), r2: Label:13C(8)15N(2) (+10.02)	726.298	1450.58	1451.6	2	-0.01257	-8.66	824.193	125.201	236	247	TRUE
3783_120514	ID15054 (HEAVY XL4.1)	ID15054 (HEAVY XL4.1)	(F054552)	Acidic leucine-rich nuclear phosphoprotein 32 family member A OS=Mus musculus GN=Anp32a PE=1 SV=1	AN32A_MOUSE	SwissProt_2013.fasta	28538.3	1	2	2	2	0.00116	0.113	possibly correct	TRUE	1057: Scan 4047 (rt=42.3467, f=3, i=644) [\\protoshare.igsp.duke.edu\proteomics2\RawData\3783\ID15054_01_UCA168_3783_120414.raw]	SLDLFNcEVTNLNAYr	K	E	0.997	63.7	30.3	63.7	2	c7: Carbamidomethyl (+57.02)	r16: Label:13C(8)15N(2) (+10.02)	969.965	1937.92	1938.94	2	-0.01555	-8.017	2540.8	565.295	117	132	TRUE
3783_120514	ID15054 (HEAVY XL4.1)	ID15054 (HEAVY XL4.1)	(F054552)	Malate dehydrogenase, mitochondrial OS=Mus musculus GN=Mdh2 PE=1 SV=3	MDHM_MOUSE	SwissProt_2013.fasta	35611.9	1	2	2	2	0.00116	0.0917	possibly correct	TRUE	475: Sum of 3 scans in range 2538 (rt=26.5625, f=4, i=395) to 2540 (rt=26.5833, f=4, i=397) [\\protoshare.igsp.duke.edu\proteomics2\RawData\3783\ID15054_01_UCA168_3783_120414.raw]	ANTFVAELk	R	G	0.86	32.7	29.5	31.1	2		k9: Label:13C(6)15N(2) (+8.01)	500.778	999.542	1000.56	2	-0.005861	-5.858	1594.37	1000.11	177	185	TRUE
3783_120514	ID15054 (HEAVY XL4.1)	ID15054 (HEAVY XL4.1)	(F054552)	Malate dehydrogenase, mitochondrial OS=Mus musculus GN=Mdh2 PE=1 SV=3	MDHM_MOUSE	SwissProt_2013.fasta	35611.9	1	2	2	2	0.00116	0.0917	possibly correct	TRUE	1042: Scan 4006 (rt=41.9176, f=2, i=464) [\\protoshare.igsp.duke.edu\proteomics2\RawData\3783\ID15054_01_UCA168_3783_120414.raw]	LTLYDIAHTPGVAADLSHIETr	R	A	0.997	112	32.5	107	2		r22: Label:13C(8)15N(2) (+10.02)	801.753	2402.24	2403.27	3	-0.0234	-9.736	2515.05	441.924	53	74	TRUE
3783_120514	ID15054 (HEAVY XL4.1)	ID15054 (HEAVY XL4.1)	(F054552)	Galectin-1 OS=Mus musculus GN=Lgals1 PE=1 SV=3	LEG1_MOUSE	SwissProt_2013.fasta	14866.1	0.956	1	1	1	0.000579	0.0593	possibly correct	TRUE	703: Sum of 4 scans in range 3105 (rt=32.4949, f=3, i=417) to 3110 (rt=32.547, f=3, i=420) [\\protoshare.igsp.duke.edu\proteomics2\RawData\3783\ID15054_01_UCA168_3783_120414.raw]	SFVLNLGk	K	D	0.99	48	26.3	42.9	2		k8: Label:13C(6)15N(2) (+8.01)	443.268	884.521	885.528	2	-0.0004812	-0.5434	1951.26	742.76	30	37	TRUE
3783_120514	ID15054 (HEAVY XL4.1)	ID15054 (HEAVY XL4.1)	(F054552)	Plastin-2 OS=Mus musculus GN=Lcp1 PE=1 SV=4	PLSL_MOUSE	SwissProt_2013.fasta	70151.9	1	5	6	6	0.00347	0.137	possibly correct	TRUE	1632: Sum of 3 scans in range 6091 (rt=63.7385, f=2, i=791) to 6097 (rt=63.8012, f=2, i=793) [\\protoshare.igsp.duke.edu\proteomics2\RawData\3783\ID15054_01_UCA168_3783_120414.raw]	ISTSLPVLDLIDAIQPGSINYDLLk	K	T	0.997	29.7	28.4	24	2		k25: Label:13C(6)15N(2) (+8.01)	902.837	2705.49	2706.51	3	-0.009027	-3.335	3826.19	237.774	546	570	TRUE
3783_120514	ID15054 (HEAVY XL4.1)	ID15054 (HEAVY XL4.1)	(F054552)	Plastin-2 OS=Mus musculus GN=Lcp1 PE=1 SV=4	PLSL_MOUSE	SwissProt_2013.fasta	70151.9	1	5	6	6	0.00347	0.137	possibly correct	TRUE	1635: Sum of 3 scans in range 6105 (rt=63.8846, f=2, i=794) to 6109 (rt=63.9264, f=2, i=796) [\\protoshare.igsp.duke.edu\proteomics2\RawData\3783\ID15054_01_UCA168_3783_120414.raw]	ISTSLPVLDLIDAIQPGSINYDLLk	K	T	0.997	74.3	27.6	74.1	2		k25: Label:13C(6)15N(2) (+8.01)	1353.76	2705.5	2706.51	2	0.001279	0.4725	3834.33	461.218	546	570	TRUE
3783_120514	ID15054 (HEAVY XL4.1)	ID15054 (HEAVY XL4.1)	(F054552)	Plastin-2 OS=Mus musculus GN=Lcp1 PE=1 SV=4	PLSL_MOUSE	SwissProt_2013.fasta	70151.9	1	5	6	6	0.00347	0.137	possibly correct	TRUE	1485: Sum of 2 scans in range 5414 (rt=56.6475, f=2, i=651) to 5417 (rt=56.6787, f=2, i=652) [\\protoshare.igsp.duke.edu\proteomics2\RawData\3783\ID15054_01_UCA168_3783_120414.raw]	LNLAFIANLFNk	K	Y	0.997	91.6	28.6	83.6	2		k12: Label:13C(6)15N(2) (+8.01)	693.406	1384.8	1385.8	2	0.0008188	0.5908	3399.79	236.508	362	373	TRUE
3783_120514	ID15054 (HEAVY XL4.1)	ID15054 (HEAVY XL4.1)	(F054552)	Plastin-2 OS=Mus musculus GN=Lcp1 PE=1 SV=4	PLSL_MOUSE	SwissProt_2013.fasta	70151.9	1	5	6	6	0.00347	0.137	possibly correct	TRUE	1252: Sum of 2 scans in range 4613 (rt=48.266, f=3, i=788) to 4615 (rt=48.2868, f=3, i=789) [\\protoshare.igsp.duke.edu\proteomics2\RawData\3783\ID15054_01_UCA168_3783_120414.raw]	VNDDIIVNWVNTTLk	K	E	0.997	80.6	31.2	79.3	2		k15: Label:13C(6)15N(2) (+8.01)	876.479	1750.94	1751.94	2	0.008059	4.6	2896.58	490.811	516	530	TRUE
3783_120514	ID15054 (HEAVY XL4.1)	ID15054 (HEAVY XL4.1)	(F054552)	Plastin-2 OS=Mus musculus GN=Lcp1 PE=1 SV=4	PLSL_MOUSE	SwissProt_2013.fasta	70151.9	1	5	6	6	0.00347	0.137	possibly correct	TRUE	1473: Sum of 2 scans in range 5362 (rt=56.1028, f=2, i=643) to 5365 (rt=56.134, f=2, i=644) [\\protoshare.igsp.duke.edu\proteomics2\RawData\3783\ID15054_01_UCA168_3783_120414.raw]	VNHLYSDLSDALVIFQLYEk	R	I	0.997	40.4	32.8	30.1	2		k20: Label:13C(6)15N(2) (+8.01)	792.414	2374.22	2375.24	3	-0.01024	-4.31	3367.1	103.811	413	432	TRUE
3783_120514	ID15054 (HEAVY XL4.1)	ID15054 (HEAVY XL4.1)	(F054552)	Plastin-2 OS=Mus musculus GN=Lcp1 PE=1 SV=4	PLSL_MOUSE	SwissProt_2013.fasta	70151.9	1	5	6	6	0.00347	0.137	possibly correct	TRUE	900: Sum of 2 scans in range 3618 (rt=37.8591, f=3, i=538) to 3620 (rt=37.8799, f=3, i=539) [\\protoshare.igsp.duke.edu\proteomics2\RawData\3783\ID15054_01_UCA168_3783_120414.raw]	VYALPEDLVEVNPk	R	M	0.995	49.8	31.3	43.7	2		k14: Label:13C(6)15N(2) (+8.01)	797.432	1592.85	1593.86	2	-0.005641	-3.539	2272.17	494.319	597	610	TRUE
3783_120514	ID15054 (HEAVY XL4.1)	ID15054 (HEAVY XL4.1)	(F054552)	Transitional endoplasmic reticulum ATPase OS=Mus musculus GN=Vcp PE=1 SV=4	TERA_MOUSE	SwissProt_2013.fasta	89324.8	1	3	3	3	0.00174	0.0633	possibly correct	TRUE	1109: Scan 4191 (rt=43.8529, f=2, i=488) [\\protoshare.igsp.duke.edu\proteomics2\RawData\3783\ID15054_01_UCA168_3783_120414.raw]	ETVVEVPQVTWEDIGGLEDVkr	R	E	0.997	41.7	32.9	29.9	2		k21: Label:13C(6)15N(2) (+8.01), r22: Label:13C(8)15N(2) (+10.02)	839.435	2515.28	2516.31	3	-0.02327	-9.246	2631.17	404.75	466	487	TRUE
3783_120514	ID15054 (HEAVY XL4.1)	ID15054 (HEAVY XL4.1)	(F054552)	Transitional endoplasmic reticulum ATPase OS=Mus musculus GN=Vcp PE=1 SV=4	TERA_MOUSE	SwissProt_2013.fasta	89324.8	1	3	3	3	0.00174	0.0633	possibly correct	TRUE	546: Sum of 2 scans in range 2715 (rt=28.4152, f=4, i=461) to 2716 (rt=28.4256, f=4, i=462) [\\protoshare.igsp.duke.edu\proteomics2\RawData\3783\ID15054_01_UCA168_3783_120414.raw]	EVDIGIPDATGr	R	L	0.987	44.5	30.1	44	2		r12: Label:13C(8)15N(2) (+10.02)	626.826	1251.64	1252.65	2	-0.009551	-7.625	1705.22	889.063	366	377	TRUE
3783_120514	ID15054 (HEAVY XL4.1)	ID15054 (HEAVY XL4.1)	(F054552)	Transitional endoplasmic reticulum ATPase OS=Mus musculus GN=Vcp PE=1 SV=4	TERA_MOUSE	SwissProt_2013.fasta	89324.8	1	3	3	3	0.00174	0.0633	possibly correct	TRUE	1493: Sum of 3 scans in range 5440 (rt=56.9208, f=4, i=1439) to 5443 (rt=56.952, f=4, i=1441) [\\protoshare.igsp.duke.edu\proteomics2\RawData\3783\ID15054_01_UCA168_3783_120414.raw]	NAPAIIFIDELDAIAPk	K	R	0.997	98.8	30.4	97.4	2		k17: Label:13C(6)15N(2) (+8.01)	910.007	1818	1819.01	2	-0.002541	-1.397	3416.19	1425.65	296	312	TRUE
3783_120514	ID15054 (HEAVY XL4.1)	ID15054 (HEAVY XL4.1)	(F054552)	Src kinase-associated phosphoprotein 2 OS=Mus musculus GN=Skap2 PE=1 SV=2	SKAP2_MOUSE	SwissProt_2013.fasta	40713.5	0.93	1	1	1	0.000579	0.0419	possibly correct	TRUE	1685: Sum of 5 scans in range 6448 (rt=67.4762, f=2, i=918) to 6452 (rt=67.5178, f=2, i=922) [\\protoshare.igsp.duke.edu\proteomics2\RawData\3783\ID15054_01_UCA168_3783_120414.raw]	NLLADVETFVADTLk	R	G	0.984	42.8	31.3	38.9	2		k15: Label:13C(6)15N(2) (+8.01)	828.95	1655.89	1656.89	2	-0.0005212	-0.3146	4049.82	80.5346	19	33	TRUE
3783_120514	ID15054 (HEAVY XL4.1)	ID15054 (HEAVY XL4.1)	(F054552)	Calmodulin OS=Mus musculus GN=Calm1 PE=1 SV=2	CALM_MOUSE	SwissProt_2013.fasta	16838	0.976	1	1	1	0.000579	0.114	possibly correct	TRUE	702: Scan 3104 (rt=32.4845, f=2, i=345) [\\protoshare.igsp.duke.edu\proteomics2\RawData\3783\ID15054_01_UCA168_3783_120414.raw]	EAFSLFDkDGDGTITTk	K	E	0.995	33.3	31.5	24.4	2		k8: Label:13C(6)15N(2) (+8.01), k17: Label:13C(6)15N(2) (+8.01)	620.979	1859.91	1860.92	3	0.001144	0.6145	1949.07	1230.02	15	31	TRUE
3783_120514	ID15054 (HEAVY XL4.1)	ID15054 (HEAVY XL4.1)	(F054552)	Glutamate--cysteine ligase regulatory subunit OS=Mus musculus GN=Gclm PE=2 SV=1	GSH0_MOUSE	SwissProt_2013.fasta	30535.2	0.987	1	1	1	0.000579	0.0547	possibly correct	TRUE	860: Sum of 3 scans in range 3503 (rt=36.6573, f=4, i=728) to 3506 (rt=36.6885, f=4, i=730) [\\protoshare.igsp.duke.edu\proteomics2\RawData\3783\ID15054_01_UCA168_3783_120414.raw]	TLNEWSSQISPDLVr	K	E	0.997	79.1	31.9	74.5	2		r15: Label:13C(8)15N(2) (+10.02)	877.949	1753.88	1754.91	2	-0.01749	-9.967	2200.37	613.823	50	64	TRUE
3783_120514	ID15054 (HEAVY XL4.1)	ID15054 (HEAVY XL4.1)	(F054552)	Superoxide dismutase [Cu-Zn] OS=Mus musculus GN=Sod1 PE=1 SV=2	SODC_MOUSE	SwissProt_2013.fasta	15941.9	0.987	1	1	1	0.000579	0.0714	possibly correct	TRUE	276: Sum of 2 scans in range 2042 (rt=21.3752, f=4, i=243) to 2043 (rt=21.3856, f=4, i=244) [\\protoshare.igsp.duke.edu\proteomics2\RawData\3783\ID15054_01_UCA168_3783_120414.raw]	DGVANVSIEDr	K	V	0.997	59.7	28.1	50.6	2		r11: Label:13C(8)15N(2) (+10.02)	592.795	1183.58	1184.59	2	-0.007471	-6.307	1282.82	1015.74	93	103	TRUE
3783_120514	ID15054 (HEAVY XL4.1)	ID15054 (HEAVY XL4.1)	(F054552)	60S ribosomal protein L29 OS=Mus musculus GN=Rpl29 PE=2 SV=2	RL29_MOUSE	SwissProt_2013.fasta	17587.7	0.727	1	1	1	0.000579	0.0688	possibly correct	TRUE	39: Scan 1403 (rt=14.6944, f=2, i=91) [\\protoshare.igsp.duke.edu\proteomics2\RawData\3783\ID15054_01_UCA168_3783_120414.raw]	AQASAPAQAPk	K	G	0.925	33.8	29.3	29.2	2		k11: Label:13C(6)15N(2) (+8.01)	524.288	1046.56	1047.57	2	0.0007988	0.7625	881.663	673.463	135	145	TRUE
3783_120514	ID15054 (HEAVY XL4.1)	ID15054 (HEAVY XL4.1)	(F054552)	Tubulin alpha-1C chain OS=Mus musculus GN=Tuba1c PE=1 SV=1	TBA1C_MOUSE	SwissProt_2013.fasta	49909.6	0.893	1	1	1	0.000579	0.298	possibly correct	FALSE	1104: Sum of 3 scans in range 4177 (rt=43.7047, f=2, i=486) to 4188 (rt=43.8217, f=4, i=973) [\\protoshare.igsp.duke.edu\proteomics2\RawData\3783\ID15054_01_UCA168_3783_120414.raw]	AVFVDLEPTVIDEVr	R	T	0.997	85.1	31.5	80.9	2		r15: Label:13C(8)15N(2) (+10.02)	856.461	1710.91	1711.93	2	-0.01213	-7.086	2625.79	5339.82	65	79	FALSE	TBA1B_MOUSE
3783_120514	ID15054 (HEAVY XL4.1)	ID15054 (HEAVY XL4.1)	(F054552)	Tubulin alpha-1C chain OS=Mus musculus GN=Tuba1c PE=1 SV=1	TBA1C_MOUSE	SwissProt_2013.fasta	49909.6	0.893	1	1	1	0.000579	0.298	possibly correct	FALSE	434: Scan 2439 (rt=25.5271, f=2, i=246) [\\protoshare.igsp.duke.edu\proteomics2\RawData\3783\ID15054_01_UCA168_3783_120414.raw]	DVNAAIATIk	K	T	0.996	52.8	28.7	52.7	2		k10: Label:13C(6)15N(2) (+8.01)	512.296	1022.58	1023.59	2	-0.008241	-8.051	1531.63	617.252	327	336	FALSE	TBA1B_MOUSE
3783_120514	ID15054 (HEAVY XL4.1)	ID15054 (HEAVY XL4.1)	(F054552)	Tubulin alpha-1C chain OS=Mus musculus GN=Tuba1c PE=1 SV=1	TBA1C_MOUSE	SwissProt_2013.fasta	49909.6	0.893	1	1	1	0.000579	0.298	possibly correct	FALSE	1290: Scan 4730 (rt=49.4914, f=2, i=556) [\\protoshare.igsp.duke.edu\proteomics2\RawData\3783\ID15054_01_UCA168_3783_120414.raw]	FDGALNVDLTEFQTNLVPYPr	R	I	0.997	121	33.1	108	2		r21: Label:13C(8)15N(2) (+10.02)	1210.11	2418.2	2419.23	2	-0.01833	-7.577	2969.48	797.255	244	264	FALSE	TBA1B_MOUSE
3783_120514	ID15054 (HEAVY XL4.1)	ID15054 (HEAVY XL4.1)	(F054552)	Tubulin alpha-1C chain OS=Mus musculus GN=Tuba1c PE=1 SV=1	TBA1C_MOUSE	SwissProt_2013.fasta	49909.6	0.893	1	1	1	0.000579	0.298	possibly correct	FALSE	1371: Sum of 3 scans in range 4981 (rt=52.1169, f=3, i=887) to 4987 (rt=52.1793, f=3, i=889) [\\protoshare.igsp.duke.edu\proteomics2\RawData\3783\ID15054_01_UCA168_3783_120414.raw]	FDGALNVDLTEFqTNLVPYPr	R	I	0.997	146	32.8	37.8	2		q13: Deamidated (+0.98), r21: Label:13C(8)15N(2) (+10.02)	1210.61	2419.2	2420.21	2	-0.01095	-4.523	3128.89	402.999	244	264	FALSE	TBA1B_MOUSE
3783_120514	ID15054 (HEAVY XL4.1)	ID15054 (HEAVY XL4.1)	(F054552)	Tubulin alpha-1C chain OS=Mus musculus GN=Tuba1c PE=1 SV=1	TBA1C_MOUSE	SwissProt_2013.fasta	49909.6	0.893	1	1	1	0.000579	0.298	possibly correct	FALSE	1292: Sum of 3 scans in range 4732 (rt=49.5122, f=4, i=1168) to 4735 (rt=49.5434, f=4, i=1170) [\\protoshare.igsp.duke.edu\proteomics2\RawData\3783\ID15054_01_UCA168_3783_120414.raw]	FDGALNVDLTEFQTNLVPYPr	R	I	0.997	82.2	33.1	81.9	2		r21: Label:13C(8)15N(2) (+10.02)	807.078	2418.21	2419.23	3	-0.01102	-4.554	2971.67	535.209	244	264	FALSE	TBA1B_MOUSE
3783_120514	ID15054 (HEAVY XL4.1)	ID15054 (HEAVY XL4.1)	(F054552)	Tubulin alpha-1C chain OS=Mus musculus GN=Tuba1c PE=1 SV=1	TBA1C_MOUSE	SwissProt_2013.fasta	49909.6	0.893	1	1	1	0.000579	0.298	possibly correct	FALSE	1002: Scan 3890 (rt=40.7053, f=3, i=605) [\\protoshare.igsp.duke.edu\proteomics2\RawData\3783\ID15054_01_UCA168_3783_120414.raw]	IHFPLATYAPVISAEk	R	A	0.997	50.5	30.5	44.8	2		k16: Label:13C(6)15N(2) (+8.01)	588.995	1763.96	1764.98	3	-0.007397	-4.191	2442.32	565.369	265	280	FALSE	TBA1B_MOUSE
3783_120514	ID15054 (HEAVY XL4.1)	ID15054 (HEAVY XL4.1)	(F054552)	Tubulin alpha-1C chain OS=Mus musculus GN=Tuba1c PE=1 SV=1	TBA1C_MOUSE	SwissProt_2013.fasta	49909.6	0.893	1	1	1	0.000579	0.298	possibly correct	FALSE	1345: Scan 4899 (rt=51.2581, f=3, i=864) [\\protoshare.igsp.duke.edu\proteomics2\RawData\3783\ID15054_01_UCA168_3783_120414.raw]	LISQIVSSITASLr	R	F	0.997	62.8	27	52.5	2		r14: Label:13C(8)15N(2) (+10.02)	749.447	1496.88	1497.9	2	-0.01315	-8.78	3075.49	717.417	230	243	FALSE	TBA1B_MOUSE
3783_120514	ID15054 (HEAVY XL4.1)	ID15054 (HEAVY XL4.1)	(F054552)	Tubulin alpha-1C chain OS=Mus musculus GN=Tuba1c PE=1 SV=1	TBA1C_MOUSE	SwissProt_2013.fasta	49909.6	0.893	1	1	1	0.000579	0.298	possibly correct	FALSE	1351: Sum of 3 scans in range 4919 (rt=51.4664, f=4, i=1238) to 4922 (rt=51.4976, f=4, i=1240) [\\protoshare.igsp.duke.edu\proteomics2\RawData\3783\ID15054_01_UCA168_3783_120414.raw]	LISQIVSSITASLr	R	F	0.997	65.4	26.9	57.3	2		r14: Label:13C(8)15N(2) (+10.02)	749.448	1496.88	1497.9	2	-0.01135	-7.578	3088.92	1116.73	230	243	FALSE	TBA1B_MOUSE
3783_120514	ID15054 (HEAVY XL4.1)	ID15054 (HEAVY XL4.1)	(F054552)	Tubulin alpha-1C chain OS=Mus musculus GN=Tuba1c PE=1 SV=1	TBA1C_MOUSE	SwissProt_2013.fasta	49909.6	0.893	1	1	1	0.000579	0.298	possibly correct	FALSE	1348: Sum of 5 scans in range 4908 (rt=51.3518, f=3, i=865) to 4914 (rt=51.4143, f=3, i=869) [\\protoshare.igsp.duke.edu\proteomics2\RawData\3783\ID15054_01_UCA168_3783_120414.raw]	LISQIVSSITASLr	R	F	0.997	57	27.1	43.3	2		r14: Label:13C(8)15N(2) (+10.02)	499.967	1496.88	1497.9	3	-0.0135	-9.011	3082.98	410.244	230	243	FALSE	TBA1B_MOUSE
3783_120514	ID15054 (HEAVY XL4.1)	ID15054 (HEAVY XL4.1)	(F054552)	Tubulin alpha-1C chain OS=Mus musculus GN=Tuba1c PE=1 SV=1	TBA1C_MOUSE	SwissProt_2013.fasta	49909.6	0.893	1	1	1	0.000579	0.298	possibly correct	FALSE	158: Scan 1720 (rt=18.0086, f=3, i=101) [\\protoshare.igsp.duke.edu\proteomics2\RawData\3783\ID15054_01_UCA168_3783_120414.raw]	LSVDYGk	R	K	0.9	41.5	28.4	29.4	2		k7: Label:13C(6)15N(2) (+8.01)	395.214	788.414	789.423	2	-0.002361	-2.991	1080.52	426.761	157	163	FALSE	TBA1B_MOUSE
3783_120514	ID15054 (HEAVY XL4.1)	ID15054 (HEAVY XL4.1)	(F054552)	Tubulin alpha-1C chain OS=Mus musculus GN=Tuba1c PE=1 SV=1	TBA1C_MOUSE	SwissProt_2013.fasta	49909.6	0.893	1	1	1	0.000579	0.298	possibly correct	FALSE	920: Scan 3671 (rt=38.4133, f=2, i=422) [\\protoshare.igsp.duke.edu\proteomics2\RawData\3783\ID15054_01_UCA168_3783_120414.raw]	TIGGGDDSFNTFFSETGAGk	K	H	0.997	136	27.3	136	2		k20: Label:13C(6)15N(2) (+8.01)	1008.46	2014.9	2015.91	2	0.0001788	0.0887	2304.8	1223.94	41	60	FALSE	TBA1B_MOUSE
3783_120514	ID15054 (HEAVY XL4.1)	ID15054 (HEAVY XL4.1)	(F054552)	Tubulin alpha-1C chain OS=Mus musculus GN=Tuba1c PE=1 SV=1	TBA1C_MOUSE	SwissProt_2013.fasta	49909.6	0.893	1	1	1	0.000579	0.298	possibly correct	TRUE	1090: Sum of 2 scans in range 4138 (rt=43.2988, f=3, i=665) to 4140 (rt=43.3196, f=3, i=666) [\\protoshare.igsp.duke.edu\proteomics2\RawData\3783\ID15054_01_UCA168_3783_120414.raw]	TIQFVDWcPTGFk	R	V	0.975	49.1	30.7	47.9	2	c8: Carbamidomethyl (+57.02)	k13: Label:13C(6)15N(2) (+8.01)	803.899	1605.78	1606.78	2	0.009845	6.127	2598.55	486.336	340	352	TRUE
3783_120514	ID15054 (HEAVY XL4.1)	ID15054 (HEAVY XL4.1)	(F054552)	Tubulin alpha-1C chain OS=Mus musculus GN=Tuba1c PE=1 SV=1	TBA1C_MOUSE	SwissProt_2013.fasta	49909.6	0.893	1	1	1	0.000579	0.298	possibly correct	FALSE	773: Sum of 3 scans in range 3285 (rt=34.3784, f=2, i=371) to 3295 (rt=34.4825, f=4, i=650) [\\protoshare.igsp.duke.edu\proteomics2\RawData\3783\ID15054_01_UCA168_3783_120414.raw]	VGINYQPPTVVPGGDLAk	K	V	0.997	62.2	31.2	38.4	2		k18: Label:13C(6)15N(2) (+8.01)	917.002	1831.99	1833	2	-0.002481	-1.354	2065.83	3762.45	353	370	FALSE	TBA1B_MOUSE
3783_120514	ID15054 (HEAVY XL4.1)	ID15054 (HEAVY XL4.1)	(F054552)	Actin, cytoplasmic 1 OS=Mus musculus GN=Actb PE=1 SV=1	ACTB_MOUSE,ACTG_MOUSE	SwissProt_2013.fasta	41737.8	1	7	10	10	0.00579	0.267	possibly correct	TRUE	977: Scan 3818 (rt=39.9508, f=2, i=441) [\\protoshare.igsp.duke.edu\proteomics2\RawData\3783\ID15054_01_UCA168_3783_120414.raw]	DLYANTVLSGGTTMYPGIADr	K	M	0.997	140	31.6	134	2		r21: Label:13C(8)15N(2) (+10.02)	1113.04	2224.07	2225.09	2	-0.01563	-7.025	2397.05	640.168	292	312	TRUE
3783_120514	ID15054 (HEAVY XL4.1)	ID15054 (HEAVY XL4.1)	(F054552)	Actin, cytoplasmic 1 OS=Mus musculus GN=Actb PE=1 SV=1	ACTB_MOUSE,ACTG_MOUSE	SwissProt_2013.fasta	41737.8	1	7	10	10	0.00579	0.267	possibly correct	TRUE	66: Scan 1472 (rt=15.415, f=3, i=47) [\\protoshare.igsp.duke.edu\proteomics2\RawData\3783\ID15054_01_UCA168_3783_120414.raw]	DSYVGDEAQSk	K	R	0.997	51.9	25	49	2		k11: Label:13C(6)15N(2) (+8.01)	603.773	1205.53	1206.54	2	0.002739	2.27	924.897	3511.09	51	61	TRUE
3783_120514	ID15054 (HEAVY XL4.1)	ID15054 (HEAVY XL4.1)	(F054552)	Actin, cytoplasmic 1 OS=Mus musculus GN=Actb PE=1 SV=1	ACTB_MOUSE,ACTG_MOUSE	SwissProt_2013.fasta	41737.8	1	7	10	10	0.00579	0.267	possibly correct	TRUE	278: Scan 2047 (rt=21.4272, f=3, i=179) [\\protoshare.igsp.duke.edu\proteomics2\RawData\3783\ID15054_01_UCA168_3783_120414.raw]	GYSFTTTAEr	R	E	0.993	44.2	26.6	39.9	2		r10: Label:13C(8)15N(2) (+10.02)	571.774	1141.53	1142.55	2	-0.006771	-5.926	1285.63	3738.93	197	206	TRUE
3783_120514	ID15054 (HEAVY XL4.1)	ID15054 (HEAVY XL4.1)	(F054552)	Actin, cytoplasmic 1 OS=Mus musculus GN=Actb PE=1 SV=1	ACTB_MOUSE,ACTG_MOUSE	SwissProt_2013.fasta	41737.8	1	7	10	10	0.00579	0.267	possibly correct	TRUE	465: Scan 2518 (rt=26.3544, f=3, i=290) [\\protoshare.igsp.duke.edu\proteomics2\RawData\3783\ID15054_01_UCA168_3783_120414.raw]	IWHHTFYNELr	K	V	0.993	51.1	30.4	47.9	2		r11: Label:13C(8)15N(2) (+10.02)	763.382	1524.75	1525.77	2	-0.01409	-9.236	1581.26	753.197	85	95	TRUE
3783_120514	ID15054 (HEAVY XL4.1)	ID15054 (HEAVY XL4.1)	(F054552)	Actin, cytoplasmic 1 OS=Mus musculus GN=Actb PE=1 SV=1	ACTB_MOUSE,ACTG_MOUSE	SwissProt_2013.fasta	41737.8	1	7	10	10	0.00579	0.267	possibly correct	TRUE	464: Scan 2517 (rt=26.3439, f=2, i=260) [\\protoshare.igsp.duke.edu\proteomics2\RawData\3783\ID15054_01_UCA168_3783_120414.raw]	IWHHTFYNELr	K	V	0.997	42.5	30.6	39.7	2		r11: Label:13C(8)15N(2) (+10.02)	509.257	1524.75	1525.77	3	-0.01283	-8.407	1580.64	1489.14	85	95	TRUE
3783_120514	ID15054 (HEAVY XL4.1)	ID15054 (HEAVY XL4.1)	(F054552)	Actin, cytoplasmic 1 OS=Mus musculus GN=Actb PE=1 SV=1	ACTB_MOUSE,ACTG_MOUSE	SwissProt_2013.fasta	41737.8	1	7	10	10	0.00579	0.267	possibly correct	TRUE	192: Sum of 2 scans in range 1807 (rt=18.9192, f=4, i=168) to 1808 (rt=18.9296, f=4, i=169) [\\protoshare.igsp.duke.edu\proteomics2\RawData\3783\ID15054_01_UCA168_3783_120414.raw]	QEYDESGPSIVHr	K	K	0.997	68.2	27.5	63.7	2		r13: Label:13C(8)15N(2) (+10.02)	763.859	1525.7	1526.72	2	-0.01271	-8.326	1135.46	1304.35	360	372	TRUE
3783_120514	ID15054 (HEAVY XL4.1)	ID15054 (HEAVY XL4.1)	(F054552)	Actin, cytoplasmic 1 OS=Mus musculus GN=Actb PE=1 SV=1	ACTB_MOUSE,ACTG_MOUSE	SwissProt_2013.fasta	41737.8	1	7	10	10	0.00579	0.267	possibly correct	TRUE	190: Scan 1805 (rt=18.8984, f=2, i=149) [\\protoshare.igsp.duke.edu\proteomics2\RawData\3783\ID15054_01_UCA168_3783_120414.raw]	QEYDESGPSIVHr	K	K	0.997	47	27.5	47	2		r13: Label:13C(8)15N(2) (+10.02)	509.575	1525.7	1526.72	3	-0.01339	-8.769	1133.9	682.002	360	372	TRUE
3783_120514	ID15054 (HEAVY XL4.1)	ID15054 (HEAVY XL4.1)	(F054552)	Actin, cytoplasmic 1 OS=Mus musculus GN=Actb PE=1 SV=1	ACTB_MOUSE,ACTG_MOUSE	SwissProt_2013.fasta	41737.8	1	7	10	10	0.00579	0.267	possibly correct	TRUE	852: Scan 3487 (rt=36.4908, f=2, i=398) [\\protoshare.igsp.duke.edu\proteomics2\RawData\3783\ID15054_01_UCA168_3783_120414.raw]	SYELPDGQVITIGNEr	K	F	0.945	39.9	31.4	36.8	2		r16: Label:13C(8)15N(2) (+10.02)	900.953	1799.89	1800.91	2	-0.01511	-8.391	2189.45	1822.01	239	254	TRUE
3783_120514	ID15054 (HEAVY XL4.1)	ID15054 (HEAVY XL4.1)	(F054552)	Actin, cytoplasmic 1 OS=Mus musculus GN=Actb PE=1 SV=1	ACTB_MOUSE,ACTG_MOUSE	SwissProt_2013.fasta	41737.8	1	7	10	10	0.00579	0.267	possibly correct	TRUE	676: Scan 3042 (rt=31.8367, f=2, i=336) [\\protoshare.igsp.duke.edu\proteomics2\RawData\3783\ID15054_01_UCA168_3783_120414.raw]	VAPEEHPVLLTEAPLNPk	R	A	0.997	110	30.3	56.5	2		k18: Label:13C(6)15N(2) (+8.01)	981.543	1961.07	1962.08	2	0.0005188	0.2644	1910.2	3602.71	96	113	TRUE
3783_120514	ID15054 (HEAVY XL4.1)	ID15054 (HEAVY XL4.1)	(F054552)	Actin, cytoplasmic 1 OS=Mus musculus GN=Actb PE=1 SV=1	ACTB_MOUSE,ACTG_MOUSE	SwissProt_2013.fasta	41737.8	1	7	10	10	0.00579	0.267	possibly correct	TRUE	677: Sum of 3 scans in range 3043 (rt=31.8471, f=3, i=406) to 3051 (rt=31.9303, f=4, i=570) [\\protoshare.igsp.duke.edu\proteomics2\RawData\3783\ID15054_01_UCA168_3783_120414.raw]	VAPEEHPVLLTEAPLNPk	R	A	0.997	65.6	30.4	33.8	2		k18: Label:13C(6)15N(2) (+8.01)	654.697	1961.07	1962.08	3	-0.0009872	-0.5031	1913.32	13043	96	113	TRUE
3783_120514	ID15054 (HEAVY XL4.1)	ID15054 (HEAVY XL4.1)	(F054552)	Poly(rC)-binding protein 1 OS=Mus musculus GN=Pcbp1 PE=1 SV=1	PCBP1_MOUSE	SwissProt_2013.fasta	37498.2	1	3	3	3	0.00174	0.115	possibly correct	TRUE	733: Sum of 2 scans in range 3180 (rt=33.278, f=4, i=615) to 3181 (rt=33.2884, f=4, i=616) [\\protoshare.igsp.duke.edu\proteomics2\RawData\3783\ID15054_01_UCA168_3783_120414.raw]	AITIAGVPQSVTEcVk	R	Q	0.997	57.6	31.4	49.8	2	c14: Carbamidomethyl (+57.02)	k16: Label:13C(6)15N(2) (+8.01)	840.955	1679.89	1680.91	2	-0.005995	-3.567	1996.99	1020.45	145	160	TRUE
3783_120514	ID15054 (HEAVY XL4.1)	ID15054 (HEAVY XL4.1)	(F054552)	Poly(rC)-binding protein 1 OS=Mus musculus GN=Pcbp1 PE=1 SV=1	PCBP1_MOUSE	SwissProt_2013.fasta	37498.2	1	3	3	3	0.00174	0.115	possibly correct	TRUE	156: Scan 1713 (rt=17.9358, f=3, i=100) [\\protoshare.igsp.duke.edu\proteomics2\RawData\3783\ID15054_01_UCA168_3783_120414.raw]	INISEGNcPEr	R	I	0.997	54.7	26.6	50.5	2	c8: Carbamidomethyl (+57.02)	r11: Label:13C(8)15N(2) (+10.02)	649.809	1297.6	1298.62	2	-0.004285	-3.3	1076.15	562.853	47	57	TRUE
3783_120514	ID15054 (HEAVY XL4.1)	ID15054 (HEAVY XL4.1)	(F054552)	Poly(rC)-binding protein 1 OS=Mus musculus GN=Pcbp1 PE=1 SV=1	PCBP1_MOUSE	SwissProt_2013.fasta	37498.2	1	3	3	3	0.00174	0.115	possibly correct	TRUE	609: Scan 2869 (rt=30.0258, f=2, i=310) [\\protoshare.igsp.duke.edu\proteomics2\RawData\3783\ID15054_01_UCA168_3783_120414.raw]	LVVPATQcGSLIGk	R	G	0.988	43.7	30.5	32.9	2	c8: Carbamidomethyl (+57.02)	k14: Label:13C(6)15N(2) (+8.01)	725.911	1449.81	1450.82	2	-0.003475	-2.395	1801.55	1031.14	102	115	TRUE
3783_120514	ID15054 (HEAVY XL4.1)	ID15054 (HEAVY XL4.1)	(F054552)	Translationally-controlled tumor protein OS=Mus musculus GN=Tpt1 PE=1 SV=1	TCTP_MOUSE	SwissProt_2013.fasta	19462.9	0.984	1	1	1	0.000579	0.0814	possibly correct	TRUE	961: Sum of 3 scans in range 3774 (rt=39.4903, f=4, i=829) to 3777 (rt=39.5216, f=4, i=831) [\\protoshare.igsp.duke.edu\proteomics2\RawData\3783\ID15054_01_UCA168_3783_120414.raw]	DLISHDELFSDIYk	R	I	0.997	52.5	31.2	48.6	2		k14: Label:13C(6)15N(2) (+8.01)	851.923	1701.83	1702.84	2	-0.002341	-1.375	2370.36	878.135	6	19	TRUE
3783_120514	ID15054 (HEAVY XL4.1)	ID15054 (HEAVY XL4.1)	(F054552)	40S ribosomal protein S8 OS=Mus musculus GN=Rps8 PE=1 SV=2	RS8_MOUSE	SwissProt_2013.fasta	24206.4	1	2	2	2	0.00116	0.115	possibly correct	TRUE	640: Scan 2949 (rt=30.8637, f=3, i=388) [\\protoshare.igsp.duke.edu\proteomics2\RawData\3783\ID15054_01_UCA168_3783_120414.raw]	ISSLLEEQFQQGk	K	L	0.997	82.2	31.2	70.3	2		k13: Label:13C(6)15N(2) (+8.01)	757.898	1513.78	1514.79	2	-0.005321	-3.513	1851.82	506.562	158	170	TRUE
3783_120514	ID15054 (HEAVY XL4.1)	ID15054 (HEAVY XL4.1)	(F054552)	40S ribosomal protein S8 OS=Mus musculus GN=Rps8 PE=1 SV=2	RS8_MOUSE	SwissProt_2013.fasta	24206.4	1	2	2	2	0.00116	0.115	possibly correct	TRUE	441: Scan 2455 (rt=25.6962, f=4, i=368) [\\protoshare.igsp.duke.edu\proteomics2\RawData\3783\ID15054_01_UCA168_3783_120414.raw]	LTPEEEEILNk	K	K	0.857	32.8	30.7	19.6	2		k11: Label:13C(6)15N(2) (+8.01)	661.851	1321.69	1322.69	2	0.0006188	0.4678	1541.77	1040.25	129	139	TRUE
3783_120514	ID15054 (HEAVY XL4.1)	ID15054 (HEAVY XL4.1)	(F054552)	Heterogeneous nuclear ribonucleoprotein D0 OS=Mus musculus GN=Hnrnpd PE=1 SV=2	HNRPD_MOUSE	SwissProt_2013.fasta	38354.5	0.997	1	1	1	0.000579	0.0394	possibly correct	TRUE	601: Scan 2850 (rt=29.8281, f=3, i=360) [\\protoshare.igsp.duke.edu\proteomics2\RawData\3783\ID15054_01_UCA168_3783_120414.raw]	IFVGGLSPDTPEEk	K	I	0.997	73.9	31.4	59.6	2		k14: Label:13C(6)15N(2) (+8.01)	748.889	1495.76	1496.77	2	-0.001161	-0.7758	1789.68	667.955	184	197	TRUE
3783_120514	ID15054 (HEAVY XL4.1)	ID15054 (HEAVY XL4.1)	(F054552)	Adenine phosphoribosyltransferase OS=Mus musculus GN=Aprt PE=2 SV=2	APT_MOUSE	SwissProt_2013.fasta	19725	0.963	1	1	1	0.000579	0.0722	possibly correct	TRUE	1463: Sum of 5 scans in range 5317 (rt=55.6314, f=4, i=1391) to 5324 (rt=55.7043, f=4, i=1395) [\\protoshare.igsp.duke.edu\proteomics2\RawData\3783\ID15054_01_UCA168_3783_120414.raw]	SFPDFPIPGVLFr	R	D	0.992	50.4	31	50.4	2		r13: Label:13C(8)15N(2) (+10.02)	751.407	1500.8	1501.82	2	-0.01313	-8.744	3340.07	845.165	15	27	TRUE
3783_120514	ID15054 (HEAVY XL4.1)	ID15054 (HEAVY XL4.1)	(F054552)	Phosphatidylethanolamine-binding protein 1 OS=Mus musculus GN=Pebp1 PE=1 SV=3	PEBP1_MOUSE	SwissProt_2013.fasta	20830.5	0.987	1	1	1	0.000579	0.0695	possibly correct	TRUE	604: Scan 2856 (rt=29.8905, f=3, i=361) [\\protoshare.igsp.duke.edu\proteomics2\RawData\3783\ID15054_01_UCA168_3783_120414.raw]	VDYAGVTVDELGk	R	V	0.997	71.8	30.7	66.8	2		k13: Label:13C(6)15N(2) (+8.01)	687.352	1372.69	1373.7	2	-0.006701	-4.878	1793.43	467.208	27	39	TRUE
3783_120514	ID15054 (HEAVY XL4.1)	ID15054 (HEAVY XL4.1)	(F054552)	Eukaryotic initiation factor 4A-I OS=Mus musculus GN=Eif4a1 PE=2 SV=1	IF4A1_MOUSE	SwissProt_2013.fasta	46155.3	0.999	1	1	1	0.000579	0.0345	possibly correct	TRUE	315: Scan 2142 (rt=22.4211, f=3, i=200) [\\protoshare.igsp.duke.edu\proteomics2\RawData\3783\ID15054_01_UCA168_3783_120414.raw]	GYDVIAQAQSGTGk	K	T	0.997	67.8	30.6	62.4	2		k14: Label:13C(6)15N(2) (+8.01)	701.862	1401.71	1402.71	2	0.0122	8.697	1345.27	432.189	69	82	TRUE
3783_120514	ID15054 (HEAVY XL4.1)	ID15054 (HEAVY XL4.1)	(F054552)	Ezrin OS=Mus musculus GN=Ezr PE=1 SV=3	EZRI_MOUSE,MOES_MOUSE,RADI_MOUSE	SwissProt_2013.fasta	69408.8	0.974	1	1	1	0.000579	0.0171	possibly correct	TRUE	875: Scan 3550 (rt=37.1489, f=2, i=407) [\\protoshare.igsp.duke.edu\proteomics2\RawData\3783\ID15054_01_UCA168_3783_120414.raw]	APDFVFYAPr	K	L	0.994	51.2	29.3	42.2	2		r10: Label:13C(8)15N(2) (+10.02)	596.806	1191.6	1192.62	2	-0.01001	-8.394	2228.93	252.229	264	273	TRUE
3783_120514	ID15054 (HEAVY XL4.1)	ID15054 (HEAVY XL4.1)	(F054552)	Proteasome subunit alpha type-7-like OS=Mus musculus GN=Psma8 PE=2 SV=1	PSA7L_MOUSE,PSA7_MOUSE	SwissProt_2013.fasta	27866.3	0.987	1	1	1	0.000579	0.088	possibly correct	TRUE	1072: Sum of 3 scans in range 4087 (rt=42.7655, f=4, i=938) to 4089 (rt=42.7863, f=4, i=940) [\\protoshare.igsp.duke.edu\proteomics2\RawData\3783\ID15054_01_UCA168_3783_120414.raw]	AITVFSPDGHLFQVEYAQEAVk	R	K	0.997	63.8	32.8	60.3	2		k22: Label:13C(6)15N(2) (+8.01)	819.753	2456.24	2457.25	3	-0.01042	-4.239	2566.56	661.56	8	29	TRUE
3783_120514	ID15054 (HEAVY XL4.1)	ID15054 (HEAVY XL4.1)	(F054552)	Stress-induced-phosphoprotein 1 OS=Mus musculus GN=Stip1 PE=1 SV=1	STIP1_MOUSE	SwissProt_2013.fasta	62584.9	1	2	2	2	0.00116	0.0497	possibly correct	TRUE	872: Scan 3542 (rt=37.0656, f=2, i=406) [\\protoshare.igsp.duke.edu\proteomics2\RawData\3783\ID15054_01_UCA168_3783_120414.raw]	DcEEcIQLEPTFIk	K	G	0.947	38.6	28.7	38.6	2	c2: Carbamidomethyl (+57.02), c5: Carbamidomethyl (+57.02)	k14: Label:13C(6)15N(2) (+8.01)	895.42	1788.82	1789.82	2	0.009071	5.068	2223.94	191.24	416	429	TRUE
3783_120514	ID15054 (HEAVY XL4.1)	ID15054 (HEAVY XL4.1)	(F054552)	Stress-induced-phosphoprotein 1 OS=Mus musculus GN=Stip1 PE=1 SV=1	STIP1_MOUSE	SwissProt_2013.fasta	62584.9	1	2	2	2	0.00116	0.0497	possibly correct	TRUE	832: Scan 3438 (rt=35.9783, f=3, i=498) [\\protoshare.igsp.duke.edu\proteomics2\RawData\3783\ID15054_01_UCA168_3783_120414.raw]	LAYINPDLALEEk	R	N	0.997	62.5	30.9	54.3	2		k13: Label:13C(6)15N(2) (+8.01)	748.905	1495.8	1496.81	2	-0.005321	-3.555	2158.7	291.218	352	364	TRUE
3783_120514	ID15054 (HEAVY XL4.1)	ID15054 (HEAVY XL4.1)	(F054552)	Lamin-B1 OS=Mus musculus GN=Lmnb1 PE=1 SV=3	LMNB1_MOUSE	SwissProt_2013.fasta	66786.7	1	2	2	2	0.00116	0.0595	possibly correct	TRUE	446: Scan 2468 (rt=25.8314, f=3, i=281) [\\protoshare.igsp.duke.edu\proteomics2\RawData\3783\ID15054_01_UCA168_3783_120414.raw]	ALYETELADAr	K	R	0.997	53.6	30	49.8	2		r11: Label:13C(8)15N(2) (+10.02)	631.32	1260.63	1261.64	2	-0.009391	-7.444	1549.89	588.734	81	91	TRUE
3783_120514	ID15054 (HEAVY XL4.1)	ID15054 (HEAVY XL4.1)	(F054552)	Lamin-B1 OS=Mus musculus GN=Lmnb1 PE=1 SV=3	LMNB1_MOUSE	SwissProt_2013.fasta	66786.7	1	2	2	2	0.00116	0.0595	possibly correct	TRUE	1581: Sum of 4 scans in range 5829 (rt=60.9943, f=3, i=1121) to 5836 (rt=61.0675, f=3, i=1124) [\\protoshare.igsp.duke.edu\proteomics2\RawData\3783\ID15054_01_UCA168_3783_120414.raw]	SLEGDLEDLkDQIAQLEASLSAAk	K	K	0.997	99.4	32.6	94	2		k10: Label:13C(6)15N(2) (+8.01), k24: Label:13C(6)15N(2) (+8.01)	854.113	2559.32	2560.33	3	-0.007786	-3.041	3661.86	292.878	159	182	TRUE
3783_120514	ID15054 (HEAVY XL4.1)	ID15054 (HEAVY XL4.1)	(F054552)	Splicing factor, proline- and glutamine-rich OS=Mus musculus GN=Sfpq PE=1 SV=1	SFPQ_MOUSE	SwissProt_2013.fasta	75441.9	0.935	1	1	1	0.000579	0.0329	possibly correct	TRUE	1481: Sum of 5 scans in range 5391 (rt=56.4078, f=4, i=1419) to 5398 (rt=56.4807, f=4, i=1423) [\\protoshare.igsp.duke.edu\proteomics2\RawData\3783\ID15054_01_UCA168_3783_120414.raw]	NLSPYVSNELLEEAFSQFGPIEr	R	A	0.985	28.8	32.6	28.8	2		r23: Label:13C(8)15N(2) (+10.02)	883.769	2648.29	2649.32	3	-0.02617	-9.877	3386.65	300.894	369	391	TRUE
3783_120514	ID15054 (HEAVY XL4.1)	ID15054 (HEAVY XL4.1)	(F054552)	60S ribosomal protein L23 OS=Mus musculus GN=Rpl23 PE=1 SV=1	RL23_MOUSE	SwissProt_2013.fasta	14865.9	0.987	1	1	1	0.000579	0.143	possibly correct	TRUE	1039: Sum of 4 scans in range 3998 (rt=41.8343, f=2, i=463) to 4011 (rt=41.9696, f=4, i=909) [\\protoshare.igsp.duke.edu\proteomics2\RawData\3783\ID15054_01_UCA168_3783_120414.raw]	ISLGLPVGAVINcADNTGAk	R	N	0.997	73.8	31.8	68.8	2	c13: Carbamidomethyl (+57.02)	k20: Label:13C(6)15N(2) (+8.01)	989.528	1977.04	1978.05	2	-0.002715	-1.373	2514.12	1521.37	16	35	TRUE
3783_120514	ID15054 (HEAVY XL4.1)	ID15054 (HEAVY XL4.1)	(F054552)	Serine/threonine-protein phosphatase 2A 65 kDa regulatory subunit A alpha isoform OS=Mus musculus GN=Ppp2r1a PE=1 SV=3	2AAA_MOUSE	SwissProt_2013.fasta	65323.7	0.987	1	1	1	0.000579	0.0272	possibly correct	TRUE	1557: Sum of 4 scans in range 5717 (rt=59.8208, f=2, i=704) to 5726 (rt=59.9148, f=2, i=707) [\\protoshare.igsp.duke.edu\proteomics2\RawData\3783\ID15054_01_UCA168_3783_120414.raw]	DNTIEHLLPLFLAQLk	K	D	0.997	37.1	29.1	36.7	2		k16: Label:13C(6)15N(2) (+8.01)	625.025	1872.05	1873.07	3	-0.006597	-3.522	3592.07	211.939	359	374	TRUE
3783_120514	ID15054 (HEAVY XL4.1)	ID15054 (HEAVY XL4.1)	(F054552)	Myosin light polypeptide 6 OS=Mus musculus GN=Myl6 PE=1 SV=3	MYL6_MOUSE	SwissProt_2013.fasta	16929.8	1	2	2	2	0.00116	0.139	possibly correct	TRUE	322: Sum of 2 scans in range 2156 (rt=22.5693, f=4, i=280) to 2157 (rt=22.5797, f=4, i=281) [\\protoshare.igsp.duke.edu\proteomics2\RawData\3783\ID15054_01_UCA168_3783_120414.raw]	ALGQNPTNAEVLk	R	V	0.984	43.5	30.5	23.4	2		k13: Label:13C(6)15N(2) (+8.01)	681.874	1361.73	1362.75	2	-0.006981	-5.123	1354.47	810.712	38	50	TRUE
3783_120514	ID15054 (HEAVY XL4.1)	ID15054 (HEAVY XL4.1)	(F054552)	Myosin light polypeptide 6 OS=Mus musculus GN=Myl6 PE=1 SV=3	MYL6_MOUSE	SwissProt_2013.fasta	16929.8	1	2	2	2	0.00116	0.139	possibly correct	TRUE	751: Sum of 4 scans in range 3229 (rt=33.7905, f=3, i=449) to 3234 (rt=33.8426, f=3, i=452) [\\protoshare.igsp.duke.edu\proteomics2\RawData\3783\ID15054_01_UCA168_3783_120414.raw]	EAFQLFDr	K	T	0.99	47.4	27.8	41.4	2		r8: Label:13C(8)15N(2) (+10.02)	518.262	1034.51	1035.53	2	-0.008591	-8.297	2028.99	722.178	14	21	TRUE
3783_120514	ID15054 (HEAVY XL4.1)	ID15054 (HEAVY XL4.1)	(F054552)	Heterogeneous nuclear ribonucleoprotein Q OS=Mus musculus GN=Syncrip PE=1 SV=2	HNRPQ_MOUSE	SwissProt_2013.fasta	69633.5	1	2	2	2	0.00116	0.0449	possibly correct	TRUE	1370: Sum of 3 scans in range 4980 (rt=52.1065, f=2, i=585) to 4986 (rt=52.1689, f=2, i=587) [\\protoshare.igsp.duke.edu\proteomics2\RawData\3783\ID15054_01_UCA168_3783_120414.raw]	DLFEDELVPLFEk	R	A	0.997	68.1	31.4	68.1	2		k13: Label:13C(6)15N(2) (+8.01)	801.413	1600.81	1601.82	2	-0.0006812	-0.4253	3128.26	521.162	172	184	TRUE
3783_120514	ID15054 (HEAVY XL4.1)	ID15054 (HEAVY XL4.1)	(F054552)	Heterogeneous nuclear ribonucleoprotein Q OS=Mus musculus GN=Syncrip PE=1 SV=2	HNRPQ_MOUSE	SwissProt_2013.fasta	69633.5	1	2	2	2	0.00116	0.0449	possibly correct	TRUE	1181: Sum of 3 scans in range 4397 (rt=46.0074, f=4, i=1044) to 4399 (rt=46.0282, f=4, i=1046) [\\protoshare.igsp.duke.edu\proteomics2\RawData\3783\ID15054_01_UCA168_3783_120414.raw]	EFNEDGALAVLQQFk	K	D	0.946	37.7	31.8	33.9	2		k15: Label:13C(6)15N(2) (+8.01)	858.938	1715.86	1716.87	2	0.0008788	0.5119	2761.07	422.74	67	81	TRUE
3783_120514	ID15054 (HEAVY XL4.1)	ID15054 (HEAVY XL4.1)	(F054552)	40S ribosomal protein S2 OS=Mus musculus GN=Rps2 PE=1 SV=3	RS2_MOUSE	SwissProt_2013.fasta	31232.2	1	4	4	4	0.00231	0.157	possibly correct	TRUE	385: Scan 2313 (rt=24.2108, f=4, i=324) [\\protoshare.igsp.duke.edu\proteomics2\RawData\3783\ID15054_01_UCA168_3783_120414.raw]	AEDkEWIPVTk	K	L	0.99	44.6	30.3	35.3	2		k4: Label:13C(6)15N(2) (+8.01), k11: Label:13C(6)15N(2) (+8.01)	666.36	1330.71	1331.72	2	-0.00418	-3.139	1452.65	397.597	55	65	TRUE
3783_120514	ID15054 (HEAVY XL4.1)	ID15054 (HEAVY XL4.1)	(F054552)	40S ribosomal protein S2 OS=Mus musculus GN=Rps2 PE=1 SV=3	RS2_MOUSE	SwissProt_2013.fasta	31232.2	1	4	4	4	0.00231	0.157	possibly correct	TRUE	343: Sum of 2 scans in range 2208 (rt=23.113, f=3, i=216) to 2210 (rt=23.1338, f=3, i=217) [\\protoshare.igsp.duke.edu\proteomics2\RawData\3783\ID15054_01_UCA168_3783_120414.raw]	GcTATLGNFAk	R	A	0.989	48.1	28.8	48.1	2	c2: Carbamidomethyl (+57.02)	k11: Label:13C(6)15N(2) (+8.01)	574.288	1146.56	1147.57	2	0.003885	3.385	1387.4	591.204	228	238	TRUE
3783_120514	ID15054 (HEAVY XL4.1)	ID15054 (HEAVY XL4.1)	(F054552)	40S ribosomal protein S2 OS=Mus musculus GN=Rps2 PE=1 SV=3	RS2_MOUSE	SwissProt_2013.fasta	31232.2	1	4	4	4	0.00231	0.157	possibly correct	TRUE	312: Scan 2135 (rt=22.3483, f=3, i=199) [\\protoshare.igsp.duke.edu\proteomics2\RawData\3783\ID15054_01_UCA168_3783_120414.raw]	GTGIVSAPVPk	R	K	0.994	47.1	28	47.1	2		k11: Label:13C(6)15N(2) (+8.01)	517.308	1032.6	1033.61	2	-0.005021	-4.858	1340.9	537.593	201	211	TRUE
3783_120514	ID15054 (HEAVY XL4.1)	ID15054 (HEAVY XL4.1)	(F054552)	40S ribosomal protein S2 OS=Mus musculus GN=Rps2 PE=1 SV=3	RS2_MOUSE	SwissProt_2013.fasta	31232.2	1	4	4	4	0.00231	0.157	possibly correct	TRUE	1386: Sum of 2 scans in range 5035 (rt=52.6816, f=3, i=902) to 5037 (rt=52.7024, f=3, i=903) [\\protoshare.igsp.duke.edu\proteomics2\RawData\3783\ID15054_01_UCA168_3783_120414.raw]	SLEEIYLFSLPIk	K	E	0.997	68.9	29.9	65.5	2		k13: Label:13C(6)15N(2) (+8.01)	780.442	1558.87	1559.88	2	-0.003821	-2.45	3161.52	922.069	77	89	TRUE
3783_120514	ID15054 (HEAVY XL4.1)	ID15054 (HEAVY XL4.1)	(F054552)	High mobility group protein B2 OS=Mus musculus GN=Hmgb2 PE=1 SV=3	HMGB2_MOUSE	SwissProt_2013.fasta	24162.8	0.999	1	1	1	0.000579	0.0667	possibly correct	TRUE	364: Scan 2263 (rt=23.6879, f=3, i=230) [\\protoshare.igsp.duke.edu\proteomics2\RawData\3783\ID15054_01_UCA168_3783_120414.raw]	kHPDSSVNFAEFSk	K	K	0.997	51.4	30.9	48	2		k1: Label:13C(6)15N(2) (+8.01), k14: Label:13C(6)15N(2) (+8.01)	536.939	1607.79	1608.8	3	0.003164	1.966	1421.28	936.502	30	43	TRUE
3783_120514	ID15054 (HEAVY XL4.1)	ID15054 (HEAVY XL4.1)	(F054552)	S-formylglutathione hydrolase OS=Mus musculus GN=Esd PE=2 SV=1	ESTD_MOUSE	SwissProt_2013.fasta	31320.4	0.987	1	1	1	0.000579	0.0638	possibly correct	TRUE	1160: Sum of 2 scans in range 4336 (rt=45.37, f=3, i=718) to 4338 (rt=45.3908, f=3, i=719) [\\protoshare.igsp.duke.edu\proteomics2\RawData\3783\ID15054_01_UCA168_3783_120414.raw]	SVSAFAPIcNPVLcSWGk	R	K	0.997	71.6	31.7	66.3	2	c9: Carbamidomethyl (+57.02), c14: Carbamidomethyl (+57.02)	k18: Label:13C(6)15N(2) (+8.01)	1000.99	1999.97	2000.98	2	-0.002929	-1.464	2722.82	473.827	168	185	TRUE
3783_120514	ID15054 (HEAVY XL4.1)	ID15054 (HEAVY XL4.1)	(F054552)	Elongation factor 1-beta OS=Mus musculus GN=Eef1b PE=1 SV=5	EF1B_MOUSE	SwissProt_2013.fasta	24694.1	1	2	2	2	0.00116	0.209	possibly correct	TRUE	1240: Scan 4573 (rt=47.847, f=2, i=537) [\\protoshare.igsp.duke.edu\proteomics2\RawData\3783\ID15054_01_UCA168_3783_120414.raw]	SYIEGYVPSQADVAVFEAVSGPPPADLcHALr	K	W	0.997	35.6	33	31.3	2	c28: Carbamidomethyl (+57.02)	r32: Label:13C(8)15N(2) (+10.02)	1142.56	3424.65	3425.68	3	-0.03066	-8.95	2870.82	452.786	23	54	TRUE
3783_120514	ID15054 (HEAVY XL4.1)	ID15054 (HEAVY XL4.1)	(F054552)	Elongation factor 1-beta OS=Mus musculus GN=Eef1b PE=1 SV=5	EF1B_MOUSE	SwissProt_2013.fasta	24694.1	1	2	2	2	0.00116	0.209	possibly correct	TRUE	1044: Scan 4014 (rt=42.0008, f=2, i=465) [\\protoshare.igsp.duke.edu\proteomics2\RawData\3783\ID15054_01_UCA168_3783_120414.raw]	TPAGLQVLNDYLADk	K	S	0.997	119	31.7	112	2		k15: Label:13C(6)15N(2) (+8.01)	813.433	1624.85	1625.86	2	-0.004301	-2.645	2520.05	612.04	8	22	TRUE
3783_120514	ID15054 (HEAVY XL4.1)	ID15054 (HEAVY XL4.1)	(F054552)	Nucleoside diphosphate kinase A OS=Mus musculus GN=Nme1 PE=1 SV=1	NDKA_MOUSE	SwissProt_2013.fasta	17208	0.824	1	1	1	0.000579	0.0658	possibly correct	TRUE	74: Sum of 2 scans in range 1495 (rt=15.6543, f=4, i=64) to 1496 (rt=15.6647, f=4, i=65) [\\protoshare.igsp.duke.edu\proteomics2\RawData\3783\ID15054_01_UCA168_3783_120414.raw]	NIIHGSDSVk	R	S	0.956	35.9	29.1	28.6	2		k10: Label:13C(6)15N(2) (+8.01)	539.294	1076.57	1077.58	2	0.002399	2.226	939.572	1484.86	115	124	TRUE
3783_120514	ID15054 (HEAVY XL4.1)	ID15054 (HEAVY XL4.1)	(F054552)	40S ribosomal protein S27-like OS=Mus musculus GN=Rps27l PE=2 SV=3	RS27L_MOUSE,RS27_MOUSE	SwissProt_2013.fasta	9477	0.956	1	1	1	0.000579	0.0952	possibly correct	TRUE	143: Scan 1678 (rt=17.569, f=3, i=95) [\\protoshare.igsp.duke.edu\proteomics2\RawData\3783\ID15054_01_UCA168_3783_120414.raw]	LTEGcSFr	R	R	0.99	51.1	25.9	39.4	2	c5: Carbamidomethyl (+57.02)	r8: Label:13C(8)15N(2) (+10.02)	490.234	978.453	979.467	2	-0.006525	-6.662	1054.14	493.015	73	80	TRUE
3783_120514	ID15054 (HEAVY XL4.1)	ID15054 (HEAVY XL4.1)	(F054552)	Nucleosome assembly protein 1-like 1 OS=Mus musculus GN=Nap1l1 PE=1 SV=2	NP1L1_MOUSE	SwissProt_2013.fasta	45345.9	1	2	2	2	0.00116	0.0716	possibly correct	TRUE	1479: Sum of 2 scans in range 5389 (rt=56.387, f=2, i=647) to 5392 (rt=56.4182, f=2, i=648) [\\protoshare.igsp.duke.edu\proteomics2\RawData\3783\ID15054_01_UCA168_3783_120414.raw]	GIPEFWLTVFk	K	N	0.987	47	30.5	44.6	2		k11: Label:13C(6)15N(2) (+8.01)	672.87	1343.72	1344.74	2	-0.01254	-9.326	3384.15	338.28	166	176	TRUE
3783_120514	ID15054 (HEAVY XL4.1)	ID15054 (HEAVY XL4.1)	(F054552)	Nucleosome assembly protein 1-like 1 OS=Mus musculus GN=Nap1l1 PE=1 SV=2	NP1L1_MOUSE	SwissProt_2013.fasta	45345.9	1	2	2	2	0.00116	0.0716	possibly correct	TRUE	998: Scan 3878 (rt=40.5779, f=2, i=448) [\\protoshare.igsp.duke.edu\proteomics2\RawData\3783\ID15054_01_UCA168_3783_120414.raw]	LDGLVDTPTGYIESLPk	R	V	0.996	53.6	32	40.7	2		k17: Label:13C(6)15N(2) (+8.01)	913.483	1824.95	1825.97	2	-0.008761	-4.798	2434.67	538.43	56	72	TRUE
3783_120514	ID15054 (HEAVY XL4.1)	ID15054 (HEAVY XL4.1)	(F054552)	Multifunctional protein ADE2 OS=Mus musculus GN=Paics PE=1 SV=4	PUR6_MOUSE	SwissProt_2013.fasta	47006.7	0.999	1	1	1	0.000579	0.0259	possibly correct	TRUE	1142: Sum of 4 scans in range 4286 (rt=44.8468, f=3, i=705) to 4291 (rt=44.8989, f=3, i=708) [\\protoshare.igsp.duke.edu\proteomics2\RawData\3783\ID15054_01_UCA168_3783_120414.raw]	ASILNTWISLk	R	Q	0.997	54.8	28.4	48.2	2		k11: Label:13C(6)15N(2) (+8.01)	627.368	1252.72	1253.73	2	-0.006201	-4.946	2692.37	303.829	404	414	TRUE
3783_120514	ID15054 (HEAVY XL4.1)	ID15054 (HEAVY XL4.1)	(F054552)	T-complex protein 1 subunit zeta OS=Mus musculus GN=Cct6a PE=1 SV=3	TCPZ_MOUSE	SwissProt_2013.fasta	58005.5	0.999	1	2	2	0.00116	0.0471	possibly correct	TRUE	1508: Sum of 3 scans in range 5503 (rt=57.5796, f=3, i=1028) to 5507 (rt=57.6212, f=3, i=1030) [\\protoshare.igsp.duke.edu\proteomics2\RawData\3783\ID15054_01_UCA168_3783_120414.raw]	NAIDDGcVVPGAGAVEVALAEALIk	K	Y	0.995	51.5	32.6	45.3	2	c7: Carbamidomethyl (+57.02)	k25: Label:13C(6)15N(2) (+8.01)	1230.65	2459.28	2460.29	2	-0.006175	-2.51	3456.02	667.602	400	424	TRUE
3783_120514	ID15054 (HEAVY XL4.1)	ID15054 (HEAVY XL4.1)	(F054552)	T-complex protein 1 subunit zeta OS=Mus musculus GN=Cct6a PE=1 SV=3	TCPZ_MOUSE	SwissProt_2013.fasta	58005.5	0.999	1	2	2	0.00116	0.0471	possibly correct	TRUE	1507: Scan 5502 (rt=57.5692, f=2, i=664) [\\protoshare.igsp.duke.edu\proteomics2\RawData\3783\ID15054_01_UCA168_3783_120414.raw]	NAIDDGcVVPGAGAVEVALAEALIk	K	Y	0.997	57.7	32.7	51.7	2	c7: Carbamidomethyl (+57.02)	k25: Label:13C(6)15N(2) (+8.01)	820.766	2459.28	2460.29	3	-0.006881	-2.797	3454.15	226.705	400	424	TRUE
3783_120514	ID15054 (HEAVY XL4.1)	ID15054 (HEAVY XL4.1)	(F054552)	40S ribosomal protein S10 OS=Mus musculus GN=Rps10 PE=1 SV=1	RS10_MOUSE	SwissProt_2013.fasta	18916.3	0.987	1	1	1	0.000579	0.0545	possibly correct	TRUE	1316: Sum of 5 scans in range 4807 (rt=50.2952, f=3, i=838) to 4814 (rt=50.3681, f=3, i=842) [\\protoshare.igsp.duke.edu\proteomics2\RawData\3783\ID15054_01_UCA168_3783_120414.raw]	IAIYELLFk	R	E	0.997	51.7	26.7	33.5	2		k9: Label:13C(6)15N(2) (+8.01)	559.341	1116.67	1117.67	2	-0.0008012	-0.7168	3019.9	1001.27	9	17	TRUE
3783_120514	ID15054 (HEAVY XL4.1)	ID15054 (HEAVY XL4.1)	(F054552)	T-complex protein 1 subunit gamma OS=Mus musculus GN=Cct3 PE=1 SV=1	TCPG_MOUSE	SwissProt_2013.fasta	60631.1	0.829	1	1	1	0.000579	0.0202	possibly correct	TRUE	1076: Scan 4098 (rt=42.88, f=2, i=476) [\\protoshare.igsp.duke.edu\proteomics2\RawData\3783\ID15054_01_UCA168_3783_120414.raw]	ELGIWEPLAVk	K	L	0.957	36.9	29.9	24	2		k11: Label:13C(6)15N(2) (+8.01)	631.865	1261.71	1262.72	2	-0.001921	-1.521	2572.8	249.441	492	502	TRUE
3783_120514	ID15054 (HEAVY XL4.1)	ID15054 (HEAVY XL4.1)	(F054552)	60S ribosomal protein L5 OS=Mus musculus GN=Rpl5 PE=1 SV=3	RL5_MOUSE	SwissProt_2013.fasta	34401.5	1	2	2	2	0.00116	0.0875	possibly correct	TRUE	89: Sum of 2 scans in range 1534 (rt=16.0627, f=4, i=76) to 1535 (rt=16.0731, f=4, i=77) [\\protoshare.igsp.duke.edu\proteomics2\RawData\3783\ID15054_01_UCA168_3783_120414.raw]	EFNAEVHr	K	K	0.944	33.2	27.5	26.7	2		r8: Label:13C(8)15N(2) (+10.02)	506.254	1010.49	1011.5	2	0.0006287	0.6216	964.073	1233.16	189	196	TRUE
3783_120514	ID15054 (HEAVY XL4.1)	ID15054 (HEAVY XL4.1)	(F054552)	60S ribosomal protein L5 OS=Mus musculus GN=Rpl5 PE=1 SV=3	RL5_MOUSE	SwissProt_2013.fasta	34401.5	1	2	2	2	0.00116	0.0875	possibly correct	TRUE	1138: Scan 4275 (rt=44.7298, f=2, i=499) [\\protoshare.igsp.duke.edu\proteomics2\RawData\3783\ID15054_01_UCA168_3783_120414.raw]	VGLTNYAAAYcTGLLLAr	K	R	0.997	71.4	31.8	70.4	2	c11: Carbamidomethyl (+57.02)	r18: Label:13C(8)15N(2) (+10.02)	969.011	1936.01	1937.03	2	-0.01759	-9.078	2683.79	230.033	90	107	TRUE
3783_120514	ID15054 (HEAVY XL4.1)	ID15054 (HEAVY XL4.1)	(F054552)	40S ribosomal protein S6 OS=Mus musculus GN=Rps6 PE=1 SV=1	RS6_MOUSE	SwissProt_2013.fasta	28681.7	0.947	1	1	1	0.000579	0.0402	possibly correct	TRUE	28: Scan 1379 (rt=14.4421, f=3, i=27) [\\protoshare.igsp.duke.edu\proteomics2\RawData\3783\ID15054_01_UCA168_3783_120414.raw]	NkEEAAEYAk	K	L	0.857	30.5	28.3	18.2	2		k2: Label:13C(6)15N(2) (+8.01), k10: Label:13C(6)15N(2) (+8.01)	584.793	1167.57	1168.58	2	-0.00268	-2.294	866.527	505.852	202	211	TRUE
3783_120514	ID15054 (HEAVY XL4.1)	ID15054 (HEAVY XL4.1)	(F054552)	RNA-binding protein FUS OS=Mus musculus GN=Fus PE=2 SV=1	FUS_MOUSE	SwissProt_2013.fasta	52673.3	0.987	1	1	1	0.000579	0.0174	possibly correct	TRUE	764: Scan 3263 (rt=34.1469, f=2, i=368) [\\protoshare.igsp.duke.edu\proteomics2\RawData\3783\ID15054_01_UCA168_3783_120414.raw]	AAIDWFDGk	K	E	0.997	49.8	27.3	16.9	2		k9: Label:13C(6)15N(2) (+8.01)	515.759	1029.5	1030.51	2	0.001259	1.222	2048.81	264.719	342	350	TRUE
3783_120514	ID15054 (HEAVY XL4.1)	ID15054 (HEAVY XL4.1)	(F054552)	Aldehyde dehydrogenase, mitochondrial OS=Mus musculus GN=Aldh2 PE=1 SV=1	ALDH2_MOUSE	SwissProt_2013.fasta	56537.6	1	7	7	7	0.00405	0.274	possibly correct	TRUE	1550: Sum of 4 scans in range 5684 (rt=59.4743, f=3, i=1079) to 5691 (rt=59.5474, f=3, i=1082) [\\protoshare.igsp.duke.edu\proteomics2\RawData\3783\ID15054_01_UCA168_3783_120414.raw]	ANYLSQALQAGTVWINcYDVFGAQSPFGGYk	K	M	0.997	58	32.4	56.3	2	c17: Carbamidomethyl (+57.02)	k31: Label:13C(6)15N(2) (+8.01)	1145.22	3432.63	3433.64	3	-0.007151	-2.083	3570.65	159.87	458	488	TRUE
3783_120514	ID15054 (HEAVY XL4.1)	ID15054 (HEAVY XL4.1)	(F054552)	Aldehyde dehydrogenase, mitochondrial OS=Mus musculus GN=Aldh2 PE=1 SV=1	ALDH2_MOUSE	SwissProt_2013.fasta	56537.6	1	7	7	7	0.00405	0.274	possibly correct	TRUE	1184: Sum of 3 scans in range 4404 (rt=46.0802, f=4, i=1047) to 4407 (rt=46.1115, f=4, i=1049) [\\protoshare.igsp.duke.edu\proteomics2\RawData\3783\ID15054_01_UCA168_3783_120414.raw]	EAGFPPGVVNIVPGFGPTAGAAIASHEGVDk	K	V	0.997	74.2	33	74.2	2		k31: Label:13C(6)15N(2) (+8.01)	990.508	2968.5	2969.53	3	-0.01476	-4.97	2765.75	608.861	229	259	TRUE
3783_120514	ID15054 (HEAVY XL4.1)	ID15054 (HEAVY XL4.1)	(F054552)	Aldehyde dehydrogenase, mitochondrial OS=Mus musculus GN=Aldh2 PE=1 SV=1	ALDH2_MOUSE	SwissProt_2013.fasta	56537.6	1	7	7	7	0.00405	0.274	possibly correct	TRUE	253: Sum of 3 scans in range 1974 (rt=20.6648, f=3, i=154) to 1977 (rt=20.696, f=3, i=156) [\\protoshare.igsp.duke.edu\proteomics2\RawData\3783\ID15054_01_UCA168_3783_120414.raw]	TEQGPQVDETQFk	R	K	0.997	74.3	29.1	68	2		k13: Label:13C(6)15N(2) (+8.01)	757.867	1513.72	1514.72	2	0.004299	2.838	1240.82	1355.02	358	370	TRUE
3783_120514	ID15054 (HEAVY XL4.1)	ID15054 (HEAVY XL4.1)	(F054552)	Aldehyde dehydrogenase, mitochondrial OS=Mus musculus GN=Aldh2 PE=1 SV=1	ALDH2_MOUSE	SwissProt_2013.fasta	56537.6	1	7	7	7	0.00405	0.274	possibly correct	TRUE	898: Sum of 3 scans in range 3611 (rt=37.7863, f=4, i=767) to 3614 (rt=37.8175, f=4, i=769) [\\protoshare.igsp.duke.edu\proteomics2\RawData\3783\ID15054_01_UCA168_3783_120414.raw]	TFVQENVYDEFVEr	R	S	0.997	114	29.5	108	2		r14: Label:13C(8)15N(2) (+10.02)	892.923	1783.83	1784.85	2	-0.01007	-5.643	2268.11	1011.67	327	340	TRUE
3783_120514	ID15054 (HEAVY XL4.1)	ID15054 (HEAVY XL4.1)	(F054552)	Aldehyde dehydrogenase, mitochondrial OS=Mus musculus GN=Aldh2 PE=1 SV=1	ALDH2_MOUSE	SwissProt_2013.fasta	56537.6	1	7	7	7	0.00405	0.274	possibly correct	TRUE	1021: Scan 3951 (rt=41.3427, f=2, i=457) [\\protoshare.igsp.duke.edu\proteomics2\RawData\3783\ID15054_01_UCA168_3783_120414.raw]	TIPIDGDFFSYTr	K	H	0.997	77.5	29.6	69.8	2		r13: Label:13C(8)15N(2) (+10.02)	771.379	1540.74	1541.76	2	-0.01361	-8.828	2480.56	507.067	162	174	TRUE
3783_120514	ID15054 (HEAVY XL4.1)	ID15054 (HEAVY XL4.1)	(F054552)	Aldehyde dehydrogenase, mitochondrial OS=Mus musculus GN=Aldh2 PE=1 SV=1	ALDH2_MOUSE	SwissProt_2013.fasta	56537.6	1	7	7	7	0.00405	0.274	possibly correct	TRUE	1305: Sum of 2 scans in range 4774 (rt=49.9493, f=3, i=830) to 4776 (rt=49.9701, f=3, i=831) [\\protoshare.igsp.duke.edu\proteomics2\RawData\3783\ID15054_01_UCA168_3783_120414.raw]	VAEQTPLTALYVANLIk	K	E	0.994	46.9	28	40	2		k17: Label:13C(6)15N(2) (+8.01)	926.533	1851.05	1852.07	2	-0.008341	-4.504	2997.58	377.682	212	228	TRUE
3783_120514	ID15054 (HEAVY XL4.1)	ID15054 (HEAVY XL4.1)	(F054552)	Aldehyde dehydrogenase, mitochondrial OS=Mus musculus GN=Aldh2 PE=1 SV=1	ALDH2_MOUSE	SwissProt_2013.fasta	56537.6	1	7	7	7	0.00405	0.274	possibly correct	TRUE	1050: Scan 4030 (rt=42.1673, f=2, i=467) [\\protoshare.igsp.duke.edu\proteomics2\RawData\3783\ID15054_01_UCA168_3783_120414.raw]	VAFTGSTEVGHLIQVAAGSSNLk	K	R	0.997	70.1	32.1	66.5	2		k23: Label:13C(6)15N(2) (+8.01)	765.409	2293.2	2294.22	3	-0.01202	-5.238	2530.04	302.156	260	282	TRUE
3783_120514	ID15054 (HEAVY XL4.1)	ID15054 (HEAVY XL4.1)	(F054552)	60S ribosomal protein L13 OS=Mus musculus GN=Rpl13 PE=2 SV=3	RL13_MOUSE	SwissProt_2013.fasta	24306.4	1	3	3	3	0.00174	0.128	possibly correct	TRUE	26: Sum of 3 scans in range 1372 (rt=14.3693, f=4, i=21) to 1375 (rt=14.4005, f=4, i=23) [\\protoshare.igsp.duke.edu\proteomics2\RawData\3783\ID15054_01_UCA168_3783_120414.raw]	EAAEQDVEk	K	K	0.997	49.3	25.8	35.8	2		k9: Label:13C(6)15N(2) (+8.01)	513.746	1025.48	1026.48	2	0.002359	2.298	863.093	532.42	201	209	TRUE
3783_120514	ID15054 (HEAVY XL4.1)	ID15054 (HEAVY XL4.1)	(F054552)	60S ribosomal protein L13 OS=Mus musculus GN=Rpl13 PE=2 SV=3	RL13_MOUSE	SwissProt_2013.fasta	24306.4	1	3	3	3	0.00174	0.128	possibly correct	TRUE	713: Sum of 3 scans in range 3128 (rt=32.7344, f=4, i=598) to 3131 (rt=32.7656, f=4, i=600) [\\protoshare.igsp.duke.edu\proteomics2\RawData\3783\ID15054_01_UCA168_3783_120414.raw]	GFSLEELr	R	V	0.887	34.5	29.1	27.2	2		r8: Label:13C(8)15N(2) (+10.02)	480.757	959.5	960.515	2	-0.008251	-8.591	1965	701.18	75	82	TRUE
3783_120514	ID15054 (HEAVY XL4.1)	ID15054 (HEAVY XL4.1)	(F054552)	60S ribosomal protein L13 OS=Mus musculus GN=Rpl13 PE=2 SV=3	RL13_MOUSE	SwissProt_2013.fasta	24306.4	1	3	3	3	0.00174	0.128	possibly correct	TRUE	558: Sum of 2 scans in range 2743 (rt=28.7066, f=4, i=470) to 2744 (rt=28.717, f=4, i=471) [\\protoshare.igsp.duke.edu\proteomics2\RawData\3783\ID15054_01_UCA168_3783_120414.raw]	VDTWFNQPAr	R	K	0.989	44.2	29.3	37.2	2		r10: Label:13C(8)15N(2) (+10.02)	622.312	1242.61	1243.62	2	-0.006291	-5.059	1722.71	1615.34	22	31	TRUE
3783_120514	ID15054 (HEAVY XL4.1)	ID15054 (HEAVY XL4.1)	(F054552)	60S ribosomal protein L38 OS=Mus musculus GN=Rpl38 PE=2 SV=3	RL38_MOUSE	SwissProt_2013.fasta	8204.5	0.917	1	1	1	0.000579	0.143	possibly correct	TRUE	866: Scan 3525 (rt=36.8862, f=2, i=403) [\\protoshare.igsp.duke.edu\proteomics2\RawData\3783\ID15054_01_UCA168_3783_120414.raw]	YLYTLVITDk	R	E	0.981	44	29.9	38.9	2		k10: Label:13C(6)15N(2) (+8.01)	618.846	1235.68	1236.7	2	-0.01184	-9.575	2213.17	253.996	41	50	TRUE
3783_120514	ID15054 (HEAVY XL4.1)	ID15054 (HEAVY XL4.1)	(F054552)	14-3-3 protein zeta/delta OS=Mus musculus GN=Ywhaz PE=1 SV=1	1433Z_MOUSE	SwissProt_2013.fasta	27771.9	1	2	2	2	0.00116	0.159	possibly correct	TRUE	1282: Sum of 2 scans in range 4703 (rt=49.2077, f=3, i=811) to 4705 (rt=49.2285, f=3, i=812) [\\protoshare.igsp.duke.edu\proteomics2\RawData\3783\ID15054_01_UCA168_3783_120414.raw]	DIcNDVLSLLEk	R	F	0.997	67.5	30.7	66.9	2	c3: Carbamidomethyl (+57.02)	k12: Label:13C(6)15N(2) (+8.01)	713.871	1425.73	1426.73	2	-0.0001751	-0.1227	2953.09	808.715	92	103	TRUE
3783_120514	ID15054 (HEAVY XL4.1)	ID15054 (HEAVY XL4.1)	(F054552)	14-3-3 protein zeta/delta OS=Mus musculus GN=Ywhaz PE=1 SV=1	1433Z_MOUSE	SwissProt_2013.fasta	27771.9	1	2	2	2	0.00116	0.159	possibly correct	FALSE	538: Scan 2699 (rt=28.2486, f=2, i=285) [\\protoshare.igsp.duke.edu\proteomics2\RawData\3783\ID15054_01_UCA168_3783_120414.raw]	NLLSVAYk	R	N	0.99	60	27.5	45.1	2		k8: Label:13C(6)15N(2) (+8.01)	458.272	914.53	915.539	2	-0.001981	-2.164	1694.92	615.619	42	49	FALSE	1433B_MOUSE
3783_120514	ID15054 (HEAVY XL4.1)	ID15054 (HEAVY XL4.1)	(F054552)	14-3-3 protein zeta/delta OS=Mus musculus GN=Ywhaz PE=1 SV=1	1433Z_MOUSE	SwissProt_2013.fasta	27771.9	1	2	2	2	0.00116	0.159	possibly correct	TRUE	1333: Sum of 2 scans in range 4863 (rt=50.8809, f=3, i=855) to 4865 (rt=50.9017, f=3, i=856) [\\protoshare.igsp.duke.edu\proteomics2\RawData\3783\ID15054_01_UCA168_3783_120414.raw]	TAFDEAIAELDTLSEESYk	K	D	0.997	101	30.2	99.5	2		k19: Label:13C(6)15N(2) (+8.01)	1070.51	2139	2140.01	2	-0.0002212	-0.1034	3053.48	1343.23	194	212	TRUE
3783_120514	ID15054 (HEAVY XL4.1)	ID15054 (HEAVY XL4.1)	(F054552)	Guanine nucleotide-binding protein subunit beta-2-like 1 OS=Mus musculus GN=Gnb2l1 PE=1 SV=3	GBLP_MOUSE	SwissProt_2013.fasta	35077	0.998	1	1	1	0.000579	0.0379	possibly correct	TRUE	746: Sum of 2 scans in range 3214 (rt=33.6344, f=4, i=624) to 3216 (rt=33.6552, f=4, i=625) [\\protoshare.igsp.duke.edu\proteomics2\RawData\3783\ID15054_01_UCA168_3783_120414.raw]	YWLcAATGPSIk	R	I	0.997	56.5	30.5	54.5	2	c4: Carbamidomethyl (+57.02)	k12: Label:13C(6)15N(2) (+8.01)	687.852	1373.69	1374.7	2	4.944e-06	0.003596	2018.69	686.589	246	257	TRUE
3783_120514	ID15054 (HEAVY XL4.1)	ID15054 (HEAVY XL4.1)	(F054552)	14-3-3 protein gamma OS=Mus musculus GN=Ywhag PE=1 SV=2	1433G_MOUSE	SwissProt_2013.fasta	28303.1	1	2	3	3	0.00174	0.186	possibly correct	TRUE	1626: Sum of 4 scans in range 6046 (rt=63.2671, f=3, i=1179) to 6055 (rt=63.361, f=3, i=1182) [\\protoshare.igsp.duke.edu\proteomics2\RawData\3783\ID15054_01_UCA168_3783_120414.raw]	ELEAVcQDVLSLLDNYLIk	K	N	0.997	61.8	32.4	60	2	c6: Carbamidomethyl (+57.02)	k19: Label:13C(6)15N(2) (+8.01)	1122.09	2242.16	2243.17	2	-0.002675	-1.193	3798.84	105.586	92	110	TRUE
3783_120514	ID15054 (HEAVY XL4.1)	ID15054 (HEAVY XL4.1)	(F054552)	14-3-3 protein gamma OS=Mus musculus GN=Ywhag PE=1 SV=2	1433G_MOUSE	SwissProt_2013.fasta	28303.1	1	2	3	3	0.00174	0.186	possibly correct	TRUE	1624: Sum of 5 scans in range 6034 (rt=63.1419, f=4, i=1637) to 6042 (rt=63.2254, f=4, i=1641) [\\protoshare.igsp.duke.edu\proteomics2\RawData\3783\ID15054_01_UCA168_3783_120414.raw]	ELEAVcQDVLSLLDNYLIk	K	N	0.997	61.6	32.4	59	2	c6: Carbamidomethyl (+57.02)	k19: Label:13C(6)15N(2) (+8.01)	748.393	2242.16	2243.17	3	-0.006971	-3.108	3791.02	546.564	92	110	TRUE
3783_120514	ID15054 (HEAVY XL4.1)	ID15054 (HEAVY XL4.1)	(F054552)	14-3-3 protein gamma OS=Mus musculus GN=Ywhag PE=1 SV=2	1433G_MOUSE	SwissProt_2013.fasta	28303.1	1	2	3	3	0.00174	0.186	possibly correct	FALSE	538: Scan 2699 (rt=28.2486, f=2, i=285) [\\protoshare.igsp.duke.edu\proteomics2\RawData\3783\ID15054_01_UCA168_3783_120414.raw]	NLLSVAYk	R	N	0.99	60	27.5	45.1	2		k8: Label:13C(6)15N(2) (+8.01)	458.272	914.53	915.539	2	-0.001981	-2.164	1694.92	615.619	43	50	FALSE	1433B_MOUSE
3783_120514	ID15054 (HEAVY XL4.1)	ID15054 (HEAVY XL4.1)	(F054552)	14-3-3 protein gamma OS=Mus musculus GN=Ywhag PE=1 SV=2	1433G_MOUSE	SwissProt_2013.fasta	28303.1	1	2	3	3	0.00174	0.186	possibly correct	TRUE	1198: Sum of 2 scans in range 4443 (rt=46.4886, f=3, i=743) to 4445 (rt=46.5094, f=3, i=744) [\\protoshare.igsp.duke.edu\proteomics2\RawData\3783\ID15054_01_UCA168_3783_120414.raw]	TAFDDAIAELDTLNEDSYk	K	D	0.997	92.5	29.2	91.1	2		k19: Label:13C(6)15N(2) (+8.01)	1070	2137.98	2138.99	2	-0.001521	-0.7112	2789.94	625.754	199	217	TRUE
3783_120514	ID15054 (HEAVY XL4.1)	ID15054 (HEAVY XL4.1)	(F054552)	T-complex protein 1 subunit alpha OS=Mus musculus GN=Tcp1 PE=1 SV=3	TCPA_MOUSE	SwissProt_2013.fasta	60449.9	0.975	1	1	1	0.000579	0.0324	possibly correct	TRUE	1469: Sum of 3 scans in range 5341 (rt=55.8838, f=4, i=1401) to 5345 (rt=55.9255, f=4, i=1403) [\\protoshare.igsp.duke.edu\proteomics2\RawData\3783\ID15054_01_UCA168_3783_120414.raw]	EVGDGTTSVVIIAAELLk	K	N	0.994	47.4	29.5	47.4	2		k18: Label:13C(6)15N(2) (+8.01)	912.014	1822.01	1823.03	2	-0.004001	-2.195	3354.28	268.379	85	102	TRUE
3783_120514	ID15054 (HEAVY XL4.1)	ID15054 (HEAVY XL4.1)	(F054552)	Prothymosin alpha OS=Mus musculus GN=Ptma PE=1 SV=2	PTMA_MOUSE	SwissProt_2013.fasta	12253.6	1	4	5	5	0.00289	0.225	possibly correct	TRUE	59: Scan 1451 (rt=15.1964, f=3, i=42) [\\protoshare.igsp.duke.edu\proteomics2\RawData\3783\ID15054_01_UCA168_3783_120414.raw]	EVVEEAEnGr	K	D	0.923	30.7	25.1	20.7	2		n8: Deamidated (+0.98), r10: Label:13C(8)15N(2) (+10.02)	571.766	1141.52	1142.53	2	-0.008687	-7.604	911.783	713.77	22	31	TRUE
3783_120514	ID15054 (HEAVY XL4.1)	ID15054 (HEAVY XL4.1)	(F054552)	Prothymosin alpha OS=Mus musculus GN=Ptma PE=1 SV=2	PTMA_MOUSE	SwissProt_2013.fasta	12253.6	1	4	5	5	0.00289	0.225	possibly correct	TRUE	27: Scan 1378 (rt=14.4317, f=2, i=87) [\\protoshare.igsp.duke.edu\proteomics2\RawData\3783\ID15054_01_UCA168_3783_120414.raw]	rVAEDDEDDDVDTkk	K	Q	0.997	97.8	27.5	96.1	2		r1: Label:13C(8)15N(2) (+10.02), k14: Label:13C(6)15N(2) (+8.01), k15: Label:13C(6)15N(2) (+8.01)	592.609	1774.8	1775.83	3	-0.01572	-8.85	865.902	1300.96	90	104	TRUE
3783_120514	ID15054 (HEAVY XL4.1)	ID15054 (HEAVY XL4.1)	(F054552)	Prothymosin alpha OS=Mus musculus GN=Ptma PE=1 SV=2	PTMA_MOUSE	SwissProt_2013.fasta	12253.6	1	4	5	5	0.00289	0.225	possibly correct	TRUE	51: Scan 1428 (rt=14.9545, f=2, i=95) [\\protoshare.igsp.duke.edu\proteomics2\RawData\3783\ID15054_01_UCA168_3783_120414.raw]	VAEDDEDDDVDTk	R	K	0.997	95.5	25	95.5	2		k13: Label:13C(6)15N(2) (+8.01)	737.305	1472.6	1473.6	2	0.007179	4.872	897.271	517.286	91	103	TRUE
3783_120514	ID15054 (HEAVY XL4.1)	ID15054 (HEAVY XL4.1)	(F054552)	Prothymosin alpha OS=Mus musculus GN=Ptma PE=1 SV=2	PTMA_MOUSE	SwissProt_2013.fasta	12253.6	1	4	5	5	0.00289	0.225	possibly correct	TRUE	34: Scan 1391 (rt=14.567, f=3, i=29) [\\protoshare.igsp.duke.edu\proteomics2\RawData\3783\ID15054_01_UCA168_3783_120414.raw]	VAEDDEDDDVDTkk	R	Q	0.997	91.6	25	90.8	2		k13: Label:13C(6)15N(2) (+8.01), k14: Label:13C(6)15N(2) (+8.01)	805.357	1608.7	1609.71	2	0.00174	1.081	874.018	597.135	91	104	TRUE
3783_120514	ID15054 (HEAVY XL4.1)	ID15054 (HEAVY XL4.1)	(F054552)	Prothymosin alpha OS=Mus musculus GN=Ptma PE=1 SV=2	PTMA_MOUSE	SwissProt_2013.fasta	12253.6	1	4	5	5	0.00289	0.225	possibly correct	TRUE	33: Scan 1390 (rt=14.5566, f=2, i=89) [\\protoshare.igsp.duke.edu\proteomics2\RawData\3783\ID15054_01_UCA168_3783_120414.raw]	VAEDDEDDDVDTkk	R	Q	0.997	59.4	25	59.3	2		k13: Label:13C(6)15N(2) (+8.01), k14: Label:13C(6)15N(2) (+8.01)	537.24	1608.7	1609.71	3	0.0001035	0.06433	873.394	2480.36	91	104	TRUE
3783_120514	ID15054 (HEAVY XL4.1)	ID15054 (HEAVY XL4.1)	(F054552)	60S ribosomal protein L31 OS=Mus musculus GN=Rpl31 PE=2 SV=1	RL31_MOUSE	SwissProt_2013.fasta	14463.2	0.987	1	1	1	0.000579	0.112	possibly correct	TRUE	1171: Scan 4369 (rt=45.7134, f=3, i=728) [\\protoshare.igsp.duke.edu\proteomics2\RawData\3783\ID15054_01_UCA168_3783_120414.raw]	LYTLVTYVPVTTFk	K	N	0.997	75	29.6	68.2	2		k14: Label:13C(6)15N(2) (+8.01)	826.97	1651.93	1652.94	2	-0.005621	-3.401	2742.81	505.644	102	115	TRUE
3783_120514	ID15054 (HEAVY XL4.1)	ID15054 (HEAVY XL4.1)	(F054552)	Protein disulfide-isomerase A6 OS=Mus musculus GN=Pdia6 PE=1 SV=3	PDIA6_MOUSE	SwissProt_2013.fasta	48101.4	1	3	4	4	0.00231	0.116	possibly correct	TRUE	1555: Sum of 4 scans in range 5705 (rt=59.6956, f=3, i=1084) to 5712 (rt=59.7687, f=3, i=1087) [\\protoshare.igsp.duke.edu\proteomics2\RawData\3783\ID15054_01_UCA168_3783_120414.raw]	ALDLFSDNAPPPELLEIINEDIAk	R	K	0.971	41.1	32.4	35.2	2		k24: Label:13C(6)15N(2) (+8.01)	1323.19	2644.37	2645.38	2	-0.003721	-1.407	3583.93	204.83	265	288	TRUE
3783_120514	ID15054 (HEAVY XL4.1)	ID15054 (HEAVY XL4.1)	(F054552)	Protein disulfide-isomerase A6 OS=Mus musculus GN=Pdia6 PE=1 SV=3	PDIA6_MOUSE	SwissProt_2013.fasta	48101.4	1	3	4	4	0.00231	0.116	possibly correct	TRUE	1554: Sum of 3 scans in range 5699 (rt=59.6332, f=4, i=1529) to 5701 (rt=59.654, f=4, i=1531) [\\protoshare.igsp.duke.edu\proteomics2\RawData\3783\ID15054_01_UCA168_3783_120414.raw]	ALDLFSDNAPPPELLEIINEDIAk	R	K	0.997	81.8	32.5	78.8	2		k24: Label:13C(6)15N(2) (+8.01)	882.462	2644.36	2645.38	3	-0.01005	-3.798	3578.62	715.63	265	288	TRUE
3783_120514	ID15054 (HEAVY XL4.1)	ID15054 (HEAVY XL4.1)	(F054552)	Protein disulfide-isomerase A6 OS=Mus musculus GN=Pdia6 PE=1 SV=3	PDIA6_MOUSE	SwissProt_2013.fasta	48101.4	1	3	4	4	0.00231	0.116	possibly correct	TRUE	868: Sum of 3 scans in range 3527 (rt=36.907, f=4, i=738) to 3530 (rt=36.9383, f=4, i=740) [\\protoshare.igsp.duke.edu\proteomics2\RawData\3783\ID15054_01_UCA168_3783_120414.raw]	GSFSEQGINEFLr	K	E	0.991	46	29.7	38.8	2		r13: Label:13C(8)15N(2) (+10.02)	747.369	1492.72	1493.74	2	-0.008151	-5.457	2215.36	535.333	374	386	TRUE
3783_120514	ID15054 (HEAVY XL4.1)	ID15054 (HEAVY XL4.1)	(F054552)	Protein disulfide-isomerase A6 OS=Mus musculus GN=Pdia6 PE=1 SV=3	PDIA6_MOUSE	SwissProt_2013.fasta	48101.4	1	3	4	4	0.00231	0.116	possibly correct	TRUE	1165: Scan 4352 (rt=45.5365, f=2, i=508) [\\protoshare.igsp.duke.edu\proteomics2\RawData\3783\ID15054_01_UCA168_3783_120414.raw]	TGEAIVDAALSALr	R	Q	0.997	56.8	30.5	48.6	2		r14: Label:13C(8)15N(2) (+10.02)	698.888	1395.76	1396.78	2	-0.01139	-8.155	2732.19	243.896	119	132	TRUE
3783_120514	ID15054 (HEAVY XL4.1)	ID15054 (HEAVY XL4.1)	(F054552)	Ras-related protein Rab-10 OS=Mus musculus GN=Rab10 PE=1 SV=1	RAB10_MOUSE,RAB13_MOUSE,RAB15_MOUSE,RAB1A_MOUSE,RAB1B_MOUSE,RAB35_MOUSE,RAB8A_MOUSE,RAB8B_MOUSE	SwissProt_2013.fasta	22542.1	0.949	1	1	1	0.000579	0.055	possibly correct	TRUE	700: Sum of 2 scans in range 3097 (rt=32.4116, f=3, i=415) to 3099 (rt=32.4324, f=3, i=416) [\\protoshare.igsp.duke.edu\proteomics2\RawData\3783\ID15054_01_UCA168_3783_120414.raw]	LLLIGDSGVGk	K	T	0.989	40.7	27.2	0	2		k11: Label:13C(6)15N(2) (+8.01)	540.331	1078.65	1079.66	2	-0.001401	-1.298	1945.32	650.185	12	22	TRUE
3783_120514	ID15054 (HEAVY XL4.1)	ID15054 (HEAVY XL4.1)	(F054552)	Tumor necrosis factor alpha-induced protein 8 OS=Mus musculus GN=Tnfaip8 PE=2 SV=1	TFIP8_MOUSE	SwissProt_2013.fasta	22960.8	0.987	1	1	1	0.000579	0.101	possibly correct	TRUE	1450: Sum of 2 scans in range 5277 (rt=55.2123, f=2, i=630) to 5280 (rt=55.2436, f=2, i=631) [\\protoshare.igsp.duke.edu\proteomics2\RawData\3783\ID15054_01_UCA168_3783_120414.raw]	SIATTLIDDTSSEVLDELYr	K	V	0.997	78.5	32.4	77.6	2		r20: Label:13C(8)15N(2) (+10.02)	1126.06	2250.11	2251.13	2	-0.01553	-6.899	3313.68	299.76	37	56	TRUE
3783_120514	ID15054 (HEAVY XL4.1)	ID15054 (HEAVY XL4.1)	(F054552)	6-phosphogluconate dehydrogenase, decarboxylating OS=Mus musculus GN=Pgd PE=2 SV=3	6PGD_MOUSE	SwissProt_2013.fasta	53248.8	0.987	1	1	1	0.000579	0.029	possibly correct	TRUE	1429: Sum of 2 scans in range 5190 (rt=54.3031, f=2, i=618) to 5193 (rt=54.3344, f=2, i=619) [\\protoshare.igsp.duke.edu\proteomics2\RawData\3783\ID15054_01_UCA168_3783_120414.raw]	NPELQNLLLDDFFk	R	S	0.997	77.8	31.9	73.4	2		k14: Label:13C(6)15N(2) (+8.01)	857.45	1712.89	1713.89	2	-0.001101	-0.6425	3259.12	286.132	383	396	TRUE
3783_120514	ID15054 (HEAVY XL4.1)	ID15054 (HEAVY XL4.1)	(F054552)	Alpha-enolase OS=Mus musculus GN=Eno1 PE=1 SV=3	ENOA_MOUSE	SwissProt_2013.fasta	47141.7	1	11	12	12	0.00694	0.364	possibly correct	TRUE	971: Scan 3804 (rt=39.8051, f=2, i=439) [\\protoshare.igsp.duke.edu\proteomics2\RawData\3783\ID15054_01_UCA168_3783_120414.raw]	AAVPSGASTGIYEALELr	R	D	0.997	135	32.1	127	2		r18: Label:13C(8)15N(2) (+10.02)	907.977	1813.94	1814.96	2	-0.01761	-9.703	2388.31	1651.06	33	50	TRUE
3783_120514	ID15054 (HEAVY XL4.1)	ID15054 (HEAVY XL4.1)	(F054552)	Alpha-enolase OS=Mus musculus GN=Eno1 PE=1 SV=3	ENOA_MOUSE	SwissProt_2013.fasta	47141.7	1	11	12	12	0.00694	0.364	possibly correct	TRUE	750: Scan 3228 (rt=33.7801, f=2, i=363) [\\protoshare.igsp.duke.edu\proteomics2\RawData\3783\ID15054_01_UCA168_3783_120414.raw]	DATNVGDEGGFAPNILENk	K	E	0.997	106	30.5	106	2		k19: Label:13C(6)15N(2) (+8.01)	984.973	1967.93	1968.94	2	-0.001401	-0.7117	2026.81	701.108	203	221	TRUE
3783_120514	ID15054 (HEAVY XL4.1)	ID15054 (HEAVY XL4.1)	(F054552)	Alpha-enolase OS=Mus musculus GN=Eno1 PE=1 SV=3	ENOA_MOUSE	SwissProt_2013.fasta	47141.7	1	11	12	12	0.00694	0.364	possibly correct	TRUE	106: Scan 1581 (rt=16.5544, f=3, i=71) [\\protoshare.igsp.duke.edu\proteomics2\RawData\3783\ID15054_01_UCA168_3783_120414.raw]	GVSQAVEHINk	K	T	0.997	70.1	29.9	62.3	2		k11: Label:13C(6)15N(2) (+8.01)	595.323	1188.63	1189.64	2	-0.002861	-2.405	993.264	1046.46	61	71	TRUE
3783_120514	ID15054 (HEAVY XL4.1)	ID15054 (HEAVY XL4.1)	(F054552)	Alpha-enolase OS=Mus musculus GN=Eno1 PE=1 SV=3	ENOA_MOUSE	SwissProt_2013.fasta	47141.7	1	11	12	12	0.00694	0.364	possibly correct	TRUE	217: Scan 1877 (rt=19.6502, f=3, i=132) [\\protoshare.igsp.duke.edu\proteomics2\RawData\3783\ID15054_01_UCA168_3783_120414.raw]	IGAEVYHNLk	R	N	0.997	57.4	29.5	41.3	2		k10: Label:13C(6)15N(2) (+8.01)	576.319	1150.62	1151.63	2	-0.0001812	-0.1573	1179.01	728.148	184	193	TRUE
3783_120514	ID15054 (HEAVY XL4.1)	ID15054 (HEAVY XL4.1)	(F054552)	Alpha-enolase OS=Mus musculus GN=Eno1 PE=1 SV=3	ENOA_MOUSE	SwissProt_2013.fasta	47141.7	1	11	12	12	0.00694	0.364	possibly correct	TRUE	49: Scan 1423 (rt=14.9025, f=3, i=36) [\\protoshare.igsp.duke.edu\proteomics2\RawData\3783\ID15054_01_UCA168_3783_120414.raw]	kVNVVEQEk	K	I	0.989	47.4	28.4	36.5	2		k1: Label:13C(6)15N(2) (+8.01), k9: Label:13C(6)15N(2) (+8.01)	544.819	1087.62	1088.63	2	0.0034	3.123	894.15	346.575	81	89	TRUE
3783_120514	ID15054 (HEAVY XL4.1)	ID15054 (HEAVY XL4.1)	(F054552)	Alpha-enolase OS=Mus musculus GN=Eno1 PE=1 SV=3	ENOA_MOUSE	SwissProt_2013.fasta	47141.7	1	11	12	12	0.00694	0.364	possibly correct	TRUE	381: Scan 2305 (rt=24.1275, f=2, i=226) [\\protoshare.igsp.duke.edu\proteomics2\RawData\3783\ID15054_01_UCA168_3783_120414.raw]	ScNcLLLk	K	V	0.859	33.8	28.5	30.1	2	c2: Carbamidomethyl (+57.02), c4: Carbamidomethyl (+57.02)	k8: Label:13C(6)15N(2) (+8.01)	508.263	1014.51	1015.52	2	0.003611	3.556	1447.65	689.043	336	343	TRUE
3783_120514	ID15054 (HEAVY XL4.1)	ID15054 (HEAVY XL4.1)	(F054552)	Alpha-enolase OS=Mus musculus GN=Eno1 PE=1 SV=3	ENOA_MOUSE	SwissProt_2013.fasta	47141.7	1	11	12	12	0.00694	0.364	possibly correct	TRUE	1354: Sum of 3 scans in range 4927 (rt=51.5496, f=4, i=1241) to 4930 (rt=51.5808, f=4, i=1243) [\\protoshare.igsp.duke.edu\proteomics2\RawData\3783\ID15054_01_UCA168_3783_120414.raw]	SFVQNYPVVSIEDPFDQDDWGAWQk	K	F	0.997	106	30.8	102	2		k25: Label:13C(6)15N(2) (+8.01)	1489.69	2977.38	2978.37	2	0.009979	3.35	3093.91	1389.76	282	306	TRUE
3783_120514	ID15054 (HEAVY XL4.1)	ID15054 (HEAVY XL4.1)	(F054552)	Alpha-enolase OS=Mus musculus GN=Eno1 PE=1 SV=3	ENOA_MOUSE	SwissProt_2013.fasta	47141.7	1	11	12	12	0.00694	0.364	possibly correct	TRUE	1352: Scan 4925 (rt=51.5288, f=2, i=579) [\\protoshare.igsp.duke.edu\proteomics2\RawData\3783\ID15054_01_UCA168_3783_120414.raw]	SFVQNYPVVSIEDPFDQDDWGAWQk	K	F	0.997	98	30.4	98	2		k25: Label:13C(6)15N(2) (+8.01)	993.461	2977.36	2978.37	3	-0.003887	-1.305	3091.73	622.906	282	306	TRUE
3783_120514	ID15054 (HEAVY XL4.1)	ID15054 (HEAVY XL4.1)	(F054552)	Alpha-enolase OS=Mus musculus GN=Eno1 PE=1 SV=3	ENOA_MOUSE	SwissProt_2013.fasta	47141.7	1	11	12	12	0.00694	0.364	possibly correct	TRUE	1480: Sum of 3 scans in range 5390 (rt=56.3974, f=3, i=995) to 5395 (rt=56.4494, f=3, i=997) [\\protoshare.igsp.duke.edu\proteomics2\RawData\3783\ID15054_01_UCA168_3783_120414.raw]	SGETEDTFIADLVVGLcTGQIk	R	T	0.997	124	32.3	124	2	c17: Carbamidomethyl (+57.02)	k22: Label:13C(6)15N(2) (+8.01)	1181.08	2360.15	2361.17	2	-0.01568	-6.639	3385.4	648.417	373	394	TRUE
3783_120514	ID15054 (HEAVY XL4.1)	ID15054 (HEAVY XL4.1)	(F054552)	Alpha-enolase OS=Mus musculus GN=Eno1 PE=1 SV=3	ENOA_MOUSE	SwissProt_2013.fasta	47141.7	1	11	12	12	0.00694	0.364	possibly correct	TRUE	323: Scan 2160 (rt=22.6109, f=2, i=202) [\\protoshare.igsp.duke.edu\proteomics2\RawData\3783\ID15054_01_UCA168_3783_120414.raw]	TIAPALVSk	K	K	0.868	27.4	25	22.4	2		k9: Label:13C(6)15N(2) (+8.01)	454.289	906.564	907.57	2	0.0008988	0.9903	1356.66	716.272	72	80	TRUE
3783_120514	ID15054 (HEAVY XL4.1)	ID15054 (HEAVY XL4.1)	(F054552)	Alpha-enolase OS=Mus musculus GN=Eno1 PE=1 SV=3	ENOA_MOUSE	SwissProt_2013.fasta	47141.7	1	11	12	12	0.00694	0.364	possibly correct	TRUE	473: Scan 2536 (rt=26.5417, f=2, i=263) [\\protoshare.igsp.duke.edu\proteomics2\RawData\3783\ID15054_01_UCA168_3783_120414.raw]	VNQIGSVTESLQAck	K	L	0.997	92.6	31.3	0	2	c14: Carbamidomethyl (+57.02)	k15: Label:13C(6)15N(2) (+8.01)	821.422	1640.83	1641.84	2	0.0006249	0.3806	1592.5	633.951	344	358	TRUE
3783_120514	ID15054 (HEAVY XL4.1)	ID15054 (HEAVY XL4.1)	(F054552)	Alpha-enolase OS=Mus musculus GN=Eno1 PE=1 SV=3	ENOA_MOUSE	SwissProt_2013.fasta	47141.7	1	11	12	12	0.00694	0.364	possibly correct	TRUE	923: Scan 3678 (rt=38.4862, f=2, i=423) [\\protoshare.igsp.duke.edu\proteomics2\RawData\3783\ID15054_01_UCA168_3783_120414.raw]	YITPDQLADLYk	R	S	0.997	82.9	30.9	73.9	2		k12: Label:13C(6)15N(2) (+8.01)	724.382	1446.75	1447.76	2	-0.0003412	-0.2357	2309.17	1202.2	270	281	TRUE
3783_120514	ID15054 (HEAVY XL4.1)	ID15054 (HEAVY XL4.1)	(F054552)	40S ribosomal protein S25 OS=Mus musculus GN=Rps25 PE=2 SV=1	RS25_MOUSE	SwissProt_2013.fasta	13743	1	2	2	2	0.00116	0.088	possibly correct	TRUE	739: Sum of 3 scans in range 3199 (rt=33.4783, f=3, i=438) to 3202 (rt=33.5095, f=3, i=440) [\\protoshare.igsp.duke.edu\proteomics2\RawData\3783\ID15054_01_UCA168_3783_120414.raw]	DkLNNLVLFDk	R	A	0.962	38.2	29.5	37	2		k2: Label:13C(6)15N(2) (+8.01), k11: Label:13C(6)15N(2) (+8.01)	667.882	1333.75	1334.77	2	-0.0076	-5.694	2009.63	767.575	42	52	TRUE
3783_120514	ID15054 (HEAVY XL4.1)	ID15054 (HEAVY XL4.1)	(F054552)	40S ribosomal protein S25 OS=Mus musculus GN=Rps25 PE=2 SV=1	RS25_MOUSE	SwissProt_2013.fasta	13743	1	2	2	2	0.00116	0.088	possibly correct	TRUE	785: Sum of 2 scans in range 3313 (rt=34.6698, f=3, i=469) to 3315 (rt=34.6906, f=3, i=470) [\\protoshare.igsp.duke.edu\proteomics2\RawData\3783\ID15054_01_UCA168_3783_120414.raw]	LNNLVLFDk	K	A	0.996	48.2	27.6	45.8	2		k9: Label:13C(6)15N(2) (+8.01)	542.317	1082.62	1083.63	2	-0.001881	-1.736	2080.81	971.43	44	52	TRUE
3783_120514	ID15054 (HEAVY XL4.1)	ID15054 (HEAVY XL4.1)	(F054552)	Calreticulin OS=Mus musculus GN=Calr PE=1 SV=1	CALR_MOUSE	SwissProt_2013.fasta	47996.1	1	2	2	2	0.00116	0.0986	possibly correct	TRUE	656: Scan 2988 (rt=31.2696, f=2, i=326) [\\protoshare.igsp.duke.edu\proteomics2\RawData\3783\ID15054_01_UCA168_3783_120414.raw]	EQFLDGDAWTNr	K	W	0.997	51.3	26	41.5	2		r12: Label:13C(8)15N(2) (+10.02)	731.337	1460.66	1461.68	2	-0.01017	-6.959	1876.17	791.715	25	36	TRUE
3783_120514	ID15054 (HEAVY XL4.1)	ID15054 (HEAVY XL4.1)	(F054552)	Calreticulin OS=Mus musculus GN=Calr PE=1 SV=1	CALR_MOUSE	SwissProt_2013.fasta	47996.1	1	2	2	2	0.00116	0.0986	possibly correct	TRUE	1437: Sum of 5 scans in range 5217 (rt=54.5845, f=4, i=1351) to 5224 (rt=54.6576, f=4, i=1355) [\\protoshare.igsp.duke.edu\proteomics2\RawData\3783\ID15054_01_UCA168_3783_120414.raw]	SGTIFDNFLITNDEAYAEEFGNETWGVTk	K	A	0.997	115	31.1	111	2		k29: Label:13C(6)15N(2) (+8.01)	1638.76	3275.51	3276.51	2	0.005779	1.764	3277.26	676.769	323	351	TRUE
3783_120514	ID15054 (HEAVY XL4.1)	ID15054 (HEAVY XL4.1)	(F054552)	Proliferation-associated protein 2G4 OS=Mus musculus GN=Pa2g4 PE=1 SV=3	PA2G4_MOUSE	SwissProt_2013.fasta	43698.7	0.987	1	1	1	0.000579	0.0533	possibly correct	TRUE	1032: Sum of 3 scans in range 3974 (rt=41.582, f=4, i=896) to 3977 (rt=41.6132, f=4, i=898) [\\protoshare.igsp.duke.edu\proteomics2\RawData\3783\ID15054_01_UCA168_3783_120414.raw]	GIAFPTSISVNNcVcHFSPLk	K	S	0.997	36.5	32.5	36.4	2	c13: Carbamidomethyl (+57.02), c15: Carbamidomethyl (+57.02)	k21: Label:13C(6)15N(2) (+8.01)	786.057	2355.15	2356.17	3	-0.009775	-4.149	2495.86	403.006	73	93	TRUE
3783_120514	ID15054 (HEAVY XL4.1)	ID15054 (HEAVY XL4.1)	(F054552)	Transgelin-2 OS=Mus musculus GN=Tagln2 PE=1 SV=4	TAGL2_MOUSE	SwissProt_2013.fasta	22395.8	1	3	3	3	0.00174	0.231	possibly correct	TRUE	1117: Scan 4215 (rt=44.1028, f=2, i=491) [\\protoshare.igsp.duke.edu\proteomics2\RawData\3783\ID15054_01_UCA168_3783_120414.raw]	DDGLFSGDPNWFPk	R	K	0.945	36.9	27.2	33.7	2		k14: Label:13C(6)15N(2) (+8.01)	801.872	1601.73	1602.73	2	0.004319	2.695	2646.17	496.837	140	153	TRUE
3783_120514	ID15054 (HEAVY XL4.1)	ID15054 (HEAVY XL4.1)	(F054552)	Transgelin-2 OS=Mus musculus GN=Tagln2 PE=1 SV=4	TAGL2_MOUSE	SwissProt_2013.fasta	22395.8	1	3	3	3	0.00174	0.231	possibly correct	TRUE	585: Sum of 2 scans in range 2807 (rt=29.3779, f=4, i=492) to 2808 (rt=29.3883, f=4, i=493) [\\protoshare.igsp.duke.edu\proteomics2\RawData\3783\ID15054_01_UCA168_3783_120414.raw]	LINSLYPEGQAPVk	K	K	0.997	57.8	30.6	51.7	2		k14: Label:13C(6)15N(2) (+8.01)	768.928	1535.84	1536.85	2	-0.003601	-2.343	1762.98	1114.09	65	78	TRUE
3783_120514	ID15054 (HEAVY XL4.1)	ID15054 (HEAVY XL4.1)	(F054552)	Transgelin-2 OS=Mus musculus GN=Tagln2 PE=1 SV=4	TAGL2_MOUSE	SwissProt_2013.fasta	22395.8	1	3	3	3	0.00174	0.231	possibly correct	TRUE	1361: Scan 4954 (rt=51.8333, f=2, i=582) [\\protoshare.igsp.duke.edu\proteomics2\RawData\3783\ID15054_01_UCA168_3783_120414.raw]	YGINTTDIFQTVDLWEGk	R	N	0.997	132	32.2	127	2		k18: Label:13C(6)15N(2) (+8.01)	1054.53	2107.04	2108.04	2	-0.0002212	-0.1049	3110	700.124	103	120	TRUE
3783_120514	ID15054 (HEAVY XL4.1)	ID15054 (HEAVY XL4.1)	(F054552)	T-complex protein 1 subunit epsilon OS=Mus musculus GN=Cct5 PE=1 SV=1	TCPE_MOUSE	SwissProt_2013.fasta	59625.6	1	2	2	2	0.00116	0.085	possibly correct	TRUE	1704: Sum of 5 scans in range 6555 (rt=68.5966, f=2, i=956) to 6559 (rt=68.6382, f=2, i=960) [\\protoshare.igsp.duke.edu\proteomics2\RawData\3783\ID15054_01_UCA168_3783_120414.raw]	SQDDEIGDGTTGVVVLAGALLEEAEQLLDr	K	G	0.997	114	33.1	112	2		r30: Label:13C(8)15N(2) (+10.02)	1041.85	3122.54	3123.57	3	-0.02611	-8.358	4117.04	471.139	97	126	TRUE
3783_120514	ID15054 (HEAVY XL4.1)	ID15054 (HEAVY XL4.1)	(F054552)	T-complex protein 1 subunit epsilon OS=Mus musculus GN=Cct5 PE=1 SV=1	TCPE_MOUSE	SwissProt_2013.fasta	59625.6	1	2	2	2	0.00116	0.085	possibly correct	TRUE	862: Sum of 2 scans in range 3510 (rt=36.7301, f=3, i=510) to 3512 (rt=36.7509, f=3, i=511) [\\protoshare.igsp.duke.edu\proteomics2\RawData\3783\ID15054_01_UCA168_3783_120414.raw]	VLVDINNPEPLIQTAk	K	T	0.997	97.8	30.3	90.1	2		k16: Label:13C(6)15N(2) (+8.01)	886.497	1770.98	1772	2	-0.01774	-10.01	2204.43	597.896	155	170	TRUE
3783_120514	ID15054 (HEAVY XL4.1)	ID15054 (HEAVY XL4.1)	(F054552)	60S ribosomal protein L17 OS=Mus musculus GN=Rpl17 PE=2 SV=3	RL17_MOUSE	SwissProt_2013.fasta	21423.5	0.999	1	1	1	0.000579	0.0761	possibly correct	TRUE	228: Sum of 3 scans in range 1908 (rt=19.9753, f=3, i=137) to 1911 (rt=20.0065, f=3, i=139) [\\protoshare.igsp.duke.edu\proteomics2\RawData\3783\ID15054_01_UCA168_3783_120414.raw]	EQIVPkPEEEVAQk	K	K	0.992	47.2	31.5	39.7	2		k6: Label:13C(6)15N(2) (+8.01), k14: Label:13C(6)15N(2) (+8.01)	820.444	1638.87	1639.89	2	-0.006	-3.659	1199.46	632.904	154	167	TRUE
3783_120514	ID15054 (HEAVY XL4.1)	ID15054 (HEAVY XL4.1)	(F054552)	Lymphocyte antigen 6E OS=Mus musculus GN=Ly6e PE=2 SV=2	LY6E_MOUSE	SwissProt_2013.fasta	13800.5	0.987	1	1	1	0.000579	0.108	possibly correct	TRUE	736: Scan 3191 (rt=33.3951, f=2, i=358) [\\protoshare.igsp.duke.edu\proteomics2\RawData\3783\ID15054_01_UCA168_3783_120414.raw]	NNINcLWPVScQEk	K	D	0.997	66.3	28.9	64.4	2	c5: Carbamidomethyl (+57.02), c11: Carbamidomethyl (+57.02)	k14: Label:13C(6)15N(2) (+8.01)	885.416	1768.82	1769.82	2	0.006431	3.634	2003.7	471.815	31	44	TRUE
3783_120514	ID15054 (HEAVY XL4.1)	ID15054 (HEAVY XL4.1)	(F054552)	Endoplasmin OS=Mus musculus GN=Hsp90b1 PE=1 SV=2	ENPL_MOUSE	SwissProt_2013.fasta	92478.6	0.987	1	1	1	0.000579	0.0337	possibly correct	FALSE	382: Scan 2306 (rt=24.1379, f=3, i=241) [\\protoshare.igsp.duke.edu\proteomics2\RawData\3783\ID15054_01_UCA168_3783_120414.raw]	ELISNASDALDk	R	I	0.997	77.8	30.2	63.5	2		k12: Label:13C(6)15N(2) (+8.01)	642.333	1282.65	1283.66	2	0.002139	1.666	1448.28	1236.05	103	114	FALSE	HS90B_MOUSE
3783_120514	ID15054 (HEAVY XL4.1)	ID15054 (HEAVY XL4.1)	(F054552)	Endoplasmin OS=Mus musculus GN=Hsp90b1 PE=1 SV=2	ENPL_MOUSE	SwissProt_2013.fasta	92478.6	0.987	1	1	1	0.000579	0.0337	possibly correct	TRUE	1366: Sum of 3 scans in range 4965 (rt=51.9479, f=4, i=1255) to 4968 (rt=51.9791, f=4, i=1257) [\\protoshare.igsp.duke.edu\proteomics2\RawData\3783\ID15054_01_UCA168_3783_120414.raw]	YSQFINFPIYVWSSk	K	T	0.997	70	32	66.6	2		k15: Label:13C(6)15N(2) (+8.01)	943.978	1885.94	1886.96	2	-0.007621	-4.039	3117.81	699.015	271	285	TRUE
3783_120514	ID15054 (HEAVY XL4.1)	ID15054 (HEAVY XL4.1)	(F054552)	Eukaryotic translation initiation factor 4H OS=Mus musculus GN=Eif4h PE=1 SV=3	IF4H_MOUSE	SwissProt_2013.fasta	27341.9	0.986	1	1	1	0.000579	0.117	possibly correct	TRUE	1532: Sum of 4 scans in range 5601 (rt=58.606, f=3, i=1054) to 5608 (rt=58.6791, f=3, i=1057) [\\protoshare.igsp.duke.edu\proteomics2\RawData\3783\ID15054_01_UCA168_3783_120414.raw]	ELPTEPPYTAYVGnLPFNTVQGDIDAIFk	K	D	0.997	38.9	33.2	17.9	2		n14: Deamidated (+0.98), k29: Label:13C(6)15N(2) (+8.01)	1073.54	3217.61	3218.6	3	0.01259	3.911	3518.55	371.653	35	63	TRUE
3783_120514	ID15054 (HEAVY XL4.1)	ID15054 (HEAVY XL4.1)	(F054552)	60 kDa heat shock protein, mitochondrial OS=Mus musculus GN=Hspd1 PE=1 SV=1	CH60_MOUSE	SwissProt_2013.fasta	60956.8	0.987	1	2	2	0.00116	0.0436	possibly correct	TRUE	1695: Sum of 4 scans in range 6499 (rt=68.0106, f=2, i=933) to 6508 (rt=68.1045, f=2, i=936) [\\protoshare.igsp.duke.edu\proteomics2\RawData\3783\ID15054_01_UCA168_3783_120414.raw]	TALLDAAGVASLLTTAEAVVTEIPk	R	E	0.997	66.1	27.2	60.6	2		k25: Label:13C(6)15N(2) (+8.01)	1231.7	2461.38	2462.38	2	0.003479	1.413	4083.45	260.942	527	551	TRUE
3783_120514	ID15054 (HEAVY XL4.1)	ID15054 (HEAVY XL4.1)	(F054552)	60 kDa heat shock protein, mitochondrial OS=Mus musculus GN=Hspd1 PE=1 SV=1	CH60_MOUSE	SwissProt_2013.fasta	60956.8	0.987	1	2	2	0.00116	0.0436	possibly correct	TRUE	1696: Sum of 4 scans in range 6500 (rt=68.021, f=3, i=1274) to 6509 (rt=68.1149, f=3, i=1277) [\\protoshare.igsp.duke.edu\proteomics2\RawData\3783\ID15054_01_UCA168_3783_120414.raw]	TALLDAAGVASLLTTAEAVVTEIPk	R	E	0.997	67.6	27.9	67.6	2		k25: Label:13C(6)15N(2) (+8.01)	821.465	2461.37	2462.38	3	-0.004347	-1.765	4084.08	80.6753	527	551	TRUE
3783_120514	ID15054 (HEAVY XL4.1)	ID15054 (HEAVY XL4.1)	(F054552)	Voltage-dependent anion-selective channel protein 3 OS=Mus musculus GN=Vdac3 PE=1 SV=1	VDAC3_MOUSE	SwissProt_2013.fasta	30754	1	2	2	2	0.00116	0.0813	possibly correct	TRUE	987: Sum of 2 scans in range 3845 (rt=40.2344, f=3, i=592) to 3847 (rt=40.2552, f=3, i=593) [\\protoshare.igsp.duke.edu\proteomics2\RawData\3783\ID15054_01_UCA168_3783_120414.raw]	LTLDTIFVPNTGk	K	K	0.997	59.5	30.3	51.2	2		k13: Label:13C(6)15N(2) (+8.01)	713.899	1425.78	1426.8	2	-0.01256	-8.804	2414.69	416.14	97	109	TRUE
3783_120514	ID15054 (HEAVY XL4.1)	ID15054 (HEAVY XL4.1)	(F054552)	Voltage-dependent anion-selective channel protein 3 OS=Mus musculus GN=Vdac3 PE=1 SV=1	VDAC3_MOUSE	SwissProt_2013.fasta	30754	1	2	2	2	0.00116	0.0813	possibly correct	TRUE	982: Sum of 5 scans in range 3827 (rt=40.0444, f=4, i=843) to 3832 (rt=40.0965, f=4, i=847) [\\protoshare.igsp.duke.edu\proteomics2\RawData\3783\ID15054_01_UCA168_3783_120414.raw]	LTLSALIDGk	K	N	0.997	66.3	27.5	0	2		k10: Label:13C(6)15N(2) (+8.01)	519.818	1037.62	1038.63	2	-0.0001412	-0.1359	2404.23	469.411	257	266	TRUE
3783_120514	ID15054 (HEAVY XL4.1)	ID15054 (HEAVY XL4.1)	(F054552)	Histone H2A type 1-F OS=Mus musculus GN=Hist1h2af PE=1 SV=3	H2A1F_MOUSE,H2A1H_MOUSE,H2A1K_MOUSE,H2A1_MOUSE,H2A2A_MOUSE,H2A2C_MOUSE,H2A3_MOUSE,H2AJ_MOUSE	SwissProt_2013.fasta	14162.1	0.987	1	4	5	0.00289	0.146	possibly correct	TRUE	1390: Sum of 3 scans in range 5045 (rt=52.7856, f=4, i=1284) to 5048 (rt=52.8168, f=4, i=1286) [\\protoshare.igsp.duke.edu\proteomics2\RawData\3783\ID15054_01_UCA168_3783_120414.raw]	VTIAQGGVLPnIQAVLLPk	R	K	0.896	28.3	25	1.2	2		n11: Deamidated (+0.98), k19: Label:13C(6)15N(2) (+8.01)	970.588	1939.16	1940.17	2	0.001503	0.7746	3168.07	1654.42	101	119	TRUE
3783_120514	ID15054 (HEAVY XL4.1)	ID15054 (HEAVY XL4.1)	(F054552)	Histone H2A type 1-F OS=Mus musculus GN=Hist1h2af PE=1 SV=3	H2A1F_MOUSE,H2A1H_MOUSE,H2A1K_MOUSE,H2A1_MOUSE,H2A2A_MOUSE,H2A2C_MOUSE,H2A3_MOUSE,H2AJ_MOUSE	SwissProt_2013.fasta	14162.1	0.987	1	4	5	0.00289	0.146	possibly correct	TRUE	1372: Sum of 4 scans in range 4982 (rt=52.1273, f=4, i=1262) to 4989 (rt=52.2001, f=4, i=1265) [\\protoshare.igsp.duke.edu\proteomics2\RawData\3783\ID15054_01_UCA168_3783_120414.raw]	VTIAQGGVLPNIqAVLLPk	R	K	0.996	47.2	25	0	2		q13: Deamidated (+0.98), k19: Label:13C(6)15N(2) (+8.01)	970.581	1939.15	1940.17	2	-0.01336	-6.885	3129.82	716.474	101	119	TRUE
3783_120514	ID15054 (HEAVY XL4.1)	ID15054 (HEAVY XL4.1)	(F054552)	Histone H2A type 1-F OS=Mus musculus GN=Hist1h2af PE=1 SV=3	H2A1F_MOUSE,H2A1H_MOUSE,H2A1K_MOUSE,H2A1_MOUSE,H2A2A_MOUSE,H2A2C_MOUSE,H2A3_MOUSE,H2AJ_MOUSE	SwissProt_2013.fasta	14162.1	0.987	1	4	5	0.00289	0.146	possibly correct	TRUE	1388: Scan 5043 (rt=52.7648, f=2, i=596) [\\protoshare.igsp.duke.edu\proteomics2\RawData\3783\ID15054_01_UCA168_3783_120414.raw]	VTIAQGGVLPNIqAVLLPk	R	K	0.997	35.6	25	11	2		q13: Deamidated (+0.98), k19: Label:13C(6)15N(2) (+8.01)	647.394	1939.16	1940.17	3	-0.0006032	-0.3109	3165.89	254.345	101	119	TRUE
3783_120514	ID15054 (HEAVY XL4.1)	ID15054 (HEAVY XL4.1)	(F054552)	Histone H2A type 1-F OS=Mus musculus GN=Hist1h2af PE=1 SV=3	H2A1F_MOUSE,H2A1H_MOUSE,H2A1K_MOUSE,H2A1_MOUSE,H2A2A_MOUSE,H2A2C_MOUSE,H2A3_MOUSE,H2AJ_MOUSE	SwissProt_2013.fasta	14162.1	0.987	1	4	5	0.00289	0.146	possibly correct	TRUE	1293: Sum of 2 scans in range 4738 (rt=49.5746, f=2, i=557) to 4745 (rt=49.6474, f=2, i=558) [\\protoshare.igsp.duke.edu\proteomics2\RawData\3783\ID15054_01_UCA168_3783_120414.raw]	VTIAQGGVLPNIQAVLLPk	R	K	0.997	113	25	107	2		k19: Label:13C(6)15N(2) (+8.01)	970.096	1938.18	1939.18	2	0.0008188	0.4222	2976.66	19043.2	101	119	TRUE
3783_120514	ID15054 (HEAVY XL4.1)	ID15054 (HEAVY XL4.1)	(F054552)	Histone H2A type 1-F OS=Mus musculus GN=Hist1h2af PE=1 SV=3	H2A1F_MOUSE,H2A1H_MOUSE,H2A1K_MOUSE,H2A1_MOUSE,H2A2A_MOUSE,H2A2C_MOUSE,H2A3_MOUSE,H2AJ_MOUSE	SwissProt_2013.fasta	14162.1	0.987	1	4	5	0.00289	0.146	possibly correct	TRUE	1294: Scan 4739 (rt=49.585, f=3, i=822) [\\protoshare.igsp.duke.edu\proteomics2\RawData\3783\ID15054_01_UCA168_3783_120414.raw]	VTIAQGGVLPNIQAVLLPk	R	K	0.997	65.6	25	59.8	2		k19: Label:13C(6)15N(2) (+8.01)	647.064	1938.17	1939.18	3	-0.004937	-2.546	2975.1	2420.12	101	119	TRUE
3783_120514	ID15054 (HEAVY XL4.1)	ID15054 (HEAVY XL4.1)	(F054552)	Hypoxanthine-guanine phosphoribosyltransferase OS=Mus musculus GN=Hprt1 PE=1 SV=3	HPRT_MOUSE	SwissProt_2013.fasta	24571.3	0.987	1	1	1	0.000579	0.0459	possibly correct	TRUE	1357: Sum of 5 scans in range 4936 (rt=51.6458, f=4, i=1244) to 4942 (rt=51.7083, f=4, i=1248) [\\protoshare.igsp.duke.edu\proteomics2\RawData\3783\ID15054_01_UCA168_3783_120414.raw]	FFADLLDYIk	K	A	0.997	54.7	30.3	46.8	2		k10: Label:13C(6)15N(2) (+8.01)	626.84	1251.67	1252.67	2	0.002379	1.899	3100.62	297.387	74	83	TRUE
3783_120514	ID15054 (HEAVY XL4.1)	ID15054 (HEAVY XL4.1)	(F054552)	14-3-3 protein epsilon OS=Mus musculus GN=Ywhae PE=1 SV=1	1433E_MOUSE	SwissProt_2013.fasta	29175	1	2	2	2	0.00116	0.153	possibly correct	TRUE	1234: Scan 4554 (rt=47.6492, f=2, i=535) [\\protoshare.igsp.duke.edu\proteomics2\RawData\3783\ID15054_01_UCA168_3783_120414.raw]	AAFDDAIAELDTLSEESYk	K	D	0.997	68.4	29.7	61.8	2		k19: Label:13C(6)15N(2) (+8.01)	1048.49	2094.97	2095.98	2	-0.0006212	-0.2964	2858.95	437.703	197	215	TRUE
3783_120514	ID15054 (HEAVY XL4.1)	ID15054 (HEAVY XL4.1)	(F054552)	14-3-3 protein epsilon OS=Mus musculus GN=Ywhae PE=1 SV=1	1433E_MOUSE	SwissProt_2013.fasta	29175	1	2	2	2	0.00116	0.153	possibly correct	TRUE	1162: Sum of 4 scans in range 4343 (rt=45.4428, f=2, i=507) to 4357 (rt=45.5885, f=4, i=1030) [\\protoshare.igsp.duke.edu\proteomics2\RawData\3783\ID15054_01_UCA168_3783_120414.raw]	LIccDILDVLDk	K	H	0.997	57.7	30.9	49.4	2	c3: Carbamidomethyl (+57.02), c4: Carbamidomethyl (+57.02)	k12: Label:13C(6)15N(2) (+8.01)	742.885	1483.75	1484.76	2	0.003511	2.365	2730.94	987.22	95	106	TRUE
3783_120514	ID15054 (HEAVY XL4.1)	ID15054 (HEAVY XL4.1)	(F054552)	14-3-3 protein epsilon OS=Mus musculus GN=Ywhae PE=1 SV=1	1433E_MOUSE	SwissProt_2013.fasta	29175	1	2	2	2	0.00116	0.153	possibly correct	FALSE	538: Scan 2699 (rt=28.2486, f=2, i=285) [\\protoshare.igsp.duke.edu\proteomics2\RawData\3783\ID15054_01_UCA168_3783_120414.raw]	NLLSVAYk	R	N	0.99	60	27.5	45.1	2		k8: Label:13C(6)15N(2) (+8.01)	458.272	914.53	915.539	2	-0.001981	-2.164	1694.92	615.619	43	50	FALSE	1433B_MOUSE
3783_120514	ID15054 (HEAVY XL4.1)	ID15054 (HEAVY XL4.1)	(F054552)	Lamina-associated polypeptide 2, isoforms beta/delta/epsilon/gamma OS=Mus musculus GN=Tmpo PE=1 SV=4	LAP2B_MOUSE	SwissProt_2013.fasta	50374.2	0.987	1	1	1	0.000579	0.0509	possibly correct	TRUE	1182: Scan 4402 (rt=46.0594, f=2, i=516) [\\protoshare.igsp.duke.edu\proteomics2\RawData\3783\ID15054_01_UCA168_3783_120414.raw]	LEDkDDLDVTELSNEELLDQLVr	R	Y	0.997	114	32.9	98.7	2		k4: Label:13C(6)15N(2) (+8.01), r23: Label:13C(8)15N(2) (+10.02)	907.123	2718.35	2719.38	3	-0.02171	-7.982	2763.57	214.692	103	125	TRUE
3783_120514	ID15054 (HEAVY XL4.1)	ID15054 (HEAVY XL4.1)	(F054552)	Protein phosphatase 1 regulatory subunit 14B OS=Mus musculus GN=Ppp1r14b PE=1 SV=2	PP14B_MOUSE	SwissProt_2013.fasta	15957.5	0.987	1	1	1	0.000579	0.0884	possibly correct	TRUE	1617: Sum of 4 scans in range 6004 (rt=62.8265, f=3, i=1167) to 6013 (rt=62.9205, f=3, i=1170) [\\protoshare.igsp.duke.edu\proteomics2\RawData\3783\ID15054_01_UCA168_3783_120414.raw]	LNLEEWILEQLTr	R	L	0.997	66.3	31.3	51.2	2		r13: Label:13C(8)15N(2) (+10.02)	833.956	1665.9	1666.92	2	-0.01165	-6.99	3772.41	96.6158	69	81	TRUE
3783_120514	ID15054 (HEAVY XL4.1)	ID15054 (HEAVY XL4.1)	(F054552)	Heterogeneous nuclear ribonucleoprotein M OS=Mus musculus GN=Hnrnpm PE=1 SV=3	HNRPM_MOUSE	SwissProt_2013.fasta	77650.5	1	2	2	2	0.00116	0.0466	possibly correct	TRUE	1030: Scan 3972 (rt=41.5612, f=2, i=460) [\\protoshare.igsp.duke.edu\proteomics2\RawData\3783\ID15054_01_UCA168_3783_120414.raw]	AFITNIPFDVk	R	W	0.997	62.4	30.4	47	2		k11: Label:13C(6)15N(2) (+8.01)	636.857	1271.7	1272.71	2	-0.001661	-1.305	2493.67	240.792	72	82	TRUE
3783_120514	ID15054 (HEAVY XL4.1)	ID15054 (HEAVY XL4.1)	(F054552)	Heterogeneous nuclear ribonucleoprotein M OS=Mus musculus GN=Hnrnpm PE=1 SV=3	HNRPM_MOUSE	SwissProt_2013.fasta	77650.5	1	2	2	2	0.00116	0.0466	possibly correct	TRUE	607: Scan 2863 (rt=29.9634, f=3, i=362) [\\protoshare.igsp.duke.edu\proteomics2\RawData\3783\ID15054_01_UCA168_3783_120414.raw]	GNFGGSFAGSFGGAGGHAPGVAr	R	K	0.997	49.5	30.9	39.9	2		r23: Label:13C(8)15N(2) (+10.02)	682.331	2043.97	2044.97	3	0.005123	2.505	1797.8	300.025	627	649	TRUE
3783_120514	ID15054 (HEAVY XL4.1)	ID15054 (HEAVY XL4.1)	(F054552)	GTP-binding nuclear protein Ran OS=Mus musculus GN=Ran PE=1 SV=3	RAN_MOUSE	SwissProt_2013.fasta	24423.1	1	3	3	3	0.00174	0.171	possibly correct	TRUE	447: Scan 2476 (rt=25.9147, f=2, i=251) [\\protoshare.igsp.duke.edu\proteomics2\RawData\3783\ID15054_01_UCA168_3783_120414.raw]	NLQYYDISAk	K	S	0.99	43.2	29.4	41.8	2		k10: Label:13C(6)15N(2) (+8.01)	611.815	1221.61	1222.62	2	0.002639	2.158	1554.88	827.902	143	152	TRUE
3783_120514	ID15054 (HEAVY XL4.1)	ID15054 (HEAVY XL4.1)	(F054552)	GTP-binding nuclear protein Ran OS=Mus musculus GN=Ran PE=1 SV=3	RAN_MOUSE	SwissProt_2013.fasta	24423.1	1	3	3	3	0.00174	0.171	possibly correct	TRUE	1156: Scan 4326 (rt=45.2634, f=2, i=505) [\\protoshare.igsp.duke.edu\proteomics2\RawData\3783\ID15054_01_UCA168_3783_120414.raw]	SNYNFEkPFLWLAr	K	K	0.997	43	32.3	43	2		k7: Label:13C(6)15N(2) (+8.01), r14: Label:13C(8)15N(2) (+10.02)	601.65	1801.93	1802.95	3	-0.01202	-6.665	2715.8	663.942	153	166	TRUE
3783_120514	ID15054 (HEAVY XL4.1)	ID15054 (HEAVY XL4.1)	(F054552)	GTP-binding nuclear protein Ran OS=Mus musculus GN=Ran PE=1 SV=3	RAN_MOUSE	SwissProt_2013.fasta	24423.1	1	3	3	3	0.00174	0.171	possibly correct	TRUE	693: Scan 3080 (rt=32.2321, f=2, i=342) [\\protoshare.igsp.duke.edu\proteomics2\RawData\3783\ID15054_01_UCA168_3783_120414.raw]	VcENIPIVLcGNk	R	V	0.997	66.8	30.9	62.2	2	c2: Carbamidomethyl (+57.02), c10: Carbamidomethyl (+57.02)	k13: Label:13C(6)15N(2) (+8.01)	762.393	1522.77	1523.78	2	-0.0006889	-0.4521	1933.93	1000.44	111	123	TRUE
3783_120514	ID15054 (HEAVY XL4.1)	ID15054 (HEAVY XL4.1)	(F054552)	Adenylyl cyclase-associated protein 1 OS=Mus musculus GN=Cap1 PE=1 SV=4	CAP1_MOUSE	SwissProt_2013.fasta	51565.1	0.987	1	1	1	0.000579	0.0464	possibly correct	TRUE	1531: Sum of 2 scans in range 5600 (rt=58.5956, f=2, i=682) to 5603 (rt=58.6269, f=2, i=683) [\\protoshare.igsp.duke.edu\proteomics2\RawData\3783\ID15054_01_UCA168_3783_120414.raw]	GAVPYVQAFDSLLANPVAEYLk	K	M	0.997	97.9	31.9	92.8	2		k22: Label:13C(6)15N(2) (+8.01)	1187.13	2372.25	2373.26	2	0.0007788	0.3282	3516.68	396.669	38	59	TRUE
3783_120514	ID15054 (HEAVY XL4.1)	ID15054 (HEAVY XL4.1)	(F054552)	Phosphoglycerate kinase 1 OS=Mus musculus GN=Pgk1 PE=1 SV=4	PGK1_MOUSE	SwissProt_2013.fasta	44551.1	1	3	3	3	0.00174	0.139	possibly correct	TRUE	1083: Scan 4119 (rt=43.0985, f=2, i=479) [\\protoshare.igsp.duke.edu\proteomics2\RawData\3783\ID15054_01_UCA168_3783_120414.raw]	ALESPErPFLAILGGAk	K	V	0.997	53.4	28.9	43.9	2		r7: Label:13C(8)15N(2) (+10.02), k17: Label:13C(6)15N(2) (+8.01)	596.344	1786.01	1787.03	3	-0.01477	-8.263	2585.91	943.651	200	216	TRUE
3783_120514	ID15054 (HEAVY XL4.1)	ID15054 (HEAVY XL4.1)	(F054552)	Phosphoglycerate kinase 1 OS=Mus musculus GN=Pgk1 PE=1 SV=4	PGK1_MOUSE	SwissProt_2013.fasta	44551.1	1	3	3	3	0.00174	0.139	possibly correct	TRUE	1299: Sum of 2 scans in range 4754 (rt=49.7411, f=3, i=825) to 4757 (rt=49.7724, f=3, i=826) [\\protoshare.igsp.duke.edu\proteomics2\RawData\3783\ID15054_01_UCA168_3783_120414.raw]	DcVGPEVENAcANPAAGTVILLENLr	K	F	0.997	76.2	32.4	71.6	2	c2: Carbamidomethyl (+57.02), c11: Carbamidomethyl (+57.02)	r26: Label:13C(8)15N(2) (+10.02)	931.455	2791.34	2792.37	3	-0.01943	-6.96	2985.4	577.963	98	123	TRUE
3783_120514	ID15054 (HEAVY XL4.1)	ID15054 (HEAVY XL4.1)	(F054552)	Phosphoglycerate kinase 1 OS=Mus musculus GN=Pgk1 PE=1 SV=4	PGK1_MOUSE	SwissProt_2013.fasta	44551.1	1	3	3	3	0.00174	0.139	possibly correct	TRUE	559: Scan 2748 (rt=28.7611, f=2, i=292) [\\protoshare.igsp.duke.edu\proteomics2\RawData\3783\ID15054_01_UCA168_3783_120414.raw]	LGDVYVNDAFGTAHr	K	A	0.997	65.9	30.4	58.6	2		r15: Label:13C(8)15N(2) (+10.02)	548.938	1643.79	1644.81	3	-0.01257	-7.641	1725.67	542.613	157	171	TRUE
3783_120514	ID15054 (HEAVY XL4.1)	ID15054 (HEAVY XL4.1)	(F054552)	Tropomyosin alpha-3 chain OS=Mus musculus GN=Tpm3 PE=1 SV=2	TPM3_MOUSE	SwissProt_2013.fasta	32864.2	0.977	1	1	1	0.000579	0.0458	possibly correct	TRUE	241: Scan 1943 (rt=20.3396, f=2, i=169) [\\protoshare.igsp.duke.edu\proteomics2\RawData\3783\ID15054_01_UCA168_3783_120414.raw]	AADAEAEVASLNr	K	R	0.995	49.6	29.3	42.4	2		r13: Label:13C(8)15N(2) (+10.02)	663.832	1325.65	1326.66	2	-0.008491	-6.4	1220.37	797.487	78	90	TRUE
3783_120514	ID15054 (HEAVY XL4.1)	ID15054 (HEAVY XL4.1)	(F054552)	Cell division control protein 42 homolog OS=Mus musculus GN=Cdc42 PE=1 SV=2	CDC42_MOUSE	SwissProt_2013.fasta	21258.8	0.987	1	1	1	0.000579	0.089	possibly correct	TRUE	1383: Sum of 3 scans in range 5022 (rt=52.5437, f=3, i=899) to 5027 (rt=52.5958, f=3, i=901) [\\protoshare.igsp.duke.edu\proteomics2\RawData\3783\ID15054_01_UCA168_3783_120414.raw]	NVFDEAILAALEPPEPk	K	K	0.997	86.8	31.9	84.3	2		k17: Label:13C(6)15N(2) (+8.01)	930.991	1859.97	1860.98	2	-0.008661	-4.654	3154.18	351.644	167	183	TRUE
3783_120514	ID15054 (HEAVY XL4.1)	ID15054 (HEAVY XL4.1)	(F054552)	40S ribosomal protein S23 OS=Mus musculus GN=Rps23 PE=2 SV=3	RS23_MOUSE	SwissProt_2013.fasta	15807.7	0.997	1	1	1	0.000579	0.0769	possibly correct	TRUE	930: Sum of 2 scans in range 3692 (rt=38.6344, f=3, i=554) to 3694 (rt=38.6552, f=3, i=555) [\\protoshare.igsp.duke.edu\proteomics2\RawData\3783\ID15054_01_UCA168_3783_120414.raw]	VANVSLLALYk	K	G	0.997	65.1	27.4	53.9	2		k11: Label:13C(6)15N(2) (+8.01)	599.864	1197.71	1198.73	2	-0.007881	-6.575	2318.69	690.795	125	135	TRUE
3783_120514	ID15054 (HEAVY XL4.1)	ID15054 (HEAVY XL4.1)	(F054552)	60S ribosomal protein L23a OS=Mus musculus GN=Rpl23a PE=1 SV=1	RL23A_MOUSE	SwissProt_2013.fasta	17696.2	0.692	1	1	1	0.000579	0.0513	possibly correct	TRUE	428: Sum of 3 scans in range 2418 (rt=25.3085, f=4, i=358) to 2420 (rt=25.3293, f=4, i=360) [\\protoshare.igsp.duke.edu\proteomics2\RawData\3783\ID15054_01_UCA168_3783_120414.raw]	LYDIDVAk	K	V	0.912	32.9	28.8	29.4	2		k8: Label:13C(6)15N(2) (+8.01)	472.762	943.509	944.518	2	-0.002201	-2.331	1519.14	601.809	116	123	TRUE
3783_120514	ID15054 (HEAVY XL4.1)	ID15054 (HEAVY XL4.1)	(F054552)	Serine/threonine-protein phosphatase PP1-gamma catalytic subunit OS=Mus musculus GN=Ppp1cc PE=1 SV=1	PP1G_MOUSE	SwissProt_2013.fasta	36985.6	0.987	1	1	1	0.000579	0.0526	possibly correct	TRUE	1501: Sum of 2 scans in range 5478 (rt=57.3166, f=2, i=660) to 5481 (rt=57.3478, f=2, i=661) [\\protoshare.igsp.duke.edu\proteomics2\RawData\3783\ID15054_01_UCA168_3783_120414.raw]	EIFLSQPILLELEAPLk	R	I	0.997	76.3	25.8	67.3	2		k17: Label:13C(6)15N(2) (+8.01)	981.073	1960.13	1961.15	2	-0.005681	-2.897	3439.93	323.072	44	60	TRUE
3783_120514	ID15054 (HEAVY XL4.1)	ID15054 (HEAVY XL4.1)	(F054552)	Farnesyl pyrophosphate synthase OS=Mus musculus GN=Fdps PE=2 SV=1	FPPS_MOUSE	SwissProt_2013.fasta	40583.2	0.763	1	1	1	0.000579	0.0425	possibly correct	TRUE	1409: Sum of 4 scans in range 5114 (rt=53.5065, f=3, i=921) to 5120 (rt=53.5691, f=3, i=924) [\\protoshare.igsp.duke.edu\proteomics2\RawData\3783\ID15054_01_UCA168_3783_120414.raw]	GLTVVQAFQELVEPk	R	K	0.937	37	30.6	32.5	2		k15: Label:13C(6)15N(2) (+8.01)	833.464	1664.91	1665.93	2	-0.0103	-6.183	3212.27	314.307	61	75	TRUE
3783_120514	ID15054 (HEAVY XL4.1)	ID15054 (HEAVY XL4.1)	(F054552)	D-3-phosphoglycerate dehydrogenase OS=Mus musculus GN=Phgdh PE=1 SV=3	SERA_MOUSE	SwissProt_2013.fasta	56585.2	1	3	3	3	0.00174	0.0713	possibly correct	TRUE	386: Scan 2318 (rt=24.2628, f=2, i=228) [\\protoshare.igsp.duke.edu\proteomics2\RawData\3783\ID15054_01_UCA168_3783_120414.raw]	AGTGVDNVDLEAATr	R	K	0.997	88.7	30.1	80	2		r15: Label:13C(8)15N(2) (+10.02)	749.874	1497.73	1498.75	2	-0.01005	-6.706	1455.77	625.58	76	90	TRUE
3783_120514	ID15054 (HEAVY XL4.1)	ID15054 (HEAVY XL4.1)	(F054552)	D-3-phosphoglycerate dehydrogenase OS=Mus musculus GN=Phgdh PE=1 SV=3	SERA_MOUSE	SwissProt_2013.fasta	56585.2	1	3	3	3	0.00174	0.0713	possibly correct	TRUE	580: Sum of 2 scans in range 2794 (rt=29.2425, f=2, i=299) to 2797 (rt=29.2738, f=2, i=300) [\\protoshare.igsp.duke.edu\proteomics2\RawData\3783\ID15054_01_UCA168_3783_120414.raw]	VLISDSLDPccr	K	K	0.997	65.6	27.6	50.8	2	c10: Carbamidomethyl (+57.02), c11: Carbamidomethyl (+57.02)	r12: Label:13C(8)15N(2) (+10.02)	722.844	1443.67	1444.69	2	-0.01212	-8.389	1755.49	601.223	9	20	TRUE
3783_120514	ID15054 (HEAVY XL4.1)	ID15054 (HEAVY XL4.1)	(F054552)	D-3-phosphoglycerate dehydrogenase OS=Mus musculus GN=Phgdh PE=1 SV=3	SERA_MOUSE	SwissProt_2013.fasta	56585.2	1	3	3	3	0.00174	0.0713	possibly correct	TRUE	246: Scan 1960 (rt=20.5191, f=2, i=171) [\\protoshare.igsp.duke.edu\proteomics2\RawData\3783\ID15054_01_UCA168_3783_120414.raw]	VTADVINAAEk	K	L	0.997	78.9	29.4	69.8	2		k11: Label:13C(6)15N(2) (+8.01)	569.812	1137.61	1138.62	2	-0.002601	-2.285	1231.14	398.248	59	69	TRUE
3783_120514	ID15054 (HEAVY XL4.1)	ID15054 (HEAVY XL4.1)	(F054552)	60S ribosomal protein L15 OS=Mus musculus GN=Rpl15 PE=2 SV=4	RL15_MOUSE	SwissProt_2013.fasta	24146.5	0.982	1	1	1	0.000579	0.0686	possibly correct	TRUE	666: Scan 3014 (rt=31.5427, f=3, i=402) [\\protoshare.igsp.duke.edu\proteomics2\RawData\3783\ID15054_01_UCA168_3783_120414.raw]	VLNSYWVGEDSTYk	R	F	0.996	56.9	30	54.1	2		k14: Label:13C(6)15N(2) (+8.01)	834.907	1667.8	1668.8	2	0.007679	4.601	1892.56	334.519	115	128	TRUE
3783_120514	ID15054 (HEAVY XL4.1)	ID15054 (HEAVY XL4.1)	(F054552)	RuvB-like 2 OS=Mus musculus GN=Ruvbl2 PE=2 SV=3	RUVB2_MOUSE	SwissProt_2013.fasta	51114	0.987	1	1	1	0.000579	0.0346	possibly correct	TRUE	1216: Sum of 4 scans in range 4495 (rt=47.0324, f=4, i=1082) to 4499 (rt=47.074, f=4, i=1085) [\\protoshare.igsp.duke.edu\proteomics2\RawData\3783\ID15054_01_UCA168_3783_120414.raw]	TQGFLALFSGDTGEIk	R	S	0.997	65.5	31.6	51.8	2		k16: Label:13C(6)15N(2) (+8.01)	846.44	1690.87	1691.87	2	-0.0007412	-0.4381	2823.19	430.12	254	269	TRUE
3783_120514	ID15054 (HEAVY XL4.1)	ID15054 (HEAVY XL4.1)	(F054552)	Alpha-actinin-1 OS=Mus musculus GN=Actn1 PE=1 SV=1	ACTN1_MOUSE,ACTN4_MOUSE	SwissProt_2013.fasta	103072	1	2	2	2	0.00116	0.0247	possibly correct	TRUE	1219: Sum of 2 scans in range 4508 (rt=47.1677, f=2, i=529) to 4511 (rt=47.1989, f=2, i=530) [\\protoshare.igsp.duke.edu\proteomics2\RawData\3783\ID15054_01_UCA168_3783_120414.raw]	LASDLLEWIr	K	R	0.997	61	29.9	38.7	2		r10: Label:13C(8)15N(2) (+10.02)	613.345	1224.68	1225.69	2	-0.01147	-9.359	2831	387.217	282	291	TRUE
3783_120514	ID15054 (HEAVY XL4.1)	ID15054 (HEAVY XL4.1)	(F054552)	Alpha-actinin-1 OS=Mus musculus GN=Actn1 PE=1 SV=1	ACTN1_MOUSE,ACTN4_MOUSE	SwissProt_2013.fasta	103072	1	2	2	2	0.00116	0.0247	possibly correct	TRUE	1321: Scan 4825 (rt=50.4827, f=2, i=568) [\\protoshare.igsp.duke.edu\proteomics2\RawData\3783\ID15054_01_UCA168_3783_120414.raw]	VGWEQLLTTIAr	R	T	0.997	65.6	30.4	36	2		r12: Label:13C(8)15N(2) (+10.02)	698.894	1395.77	1396.8	2	-0.01355	-9.702	3028.96	382.775	715	726	TRUE
3783_120514	ID15054 (HEAVY XL4.1)	ID15054 (HEAVY XL4.1)	(F054552)	60S ribosomal protein L18a OS=Mus musculus GN=Rpl18a PE=1 SV=1	RL18A_MOUSE	SwissProt_2013.fasta	20732.6	1	2	2	2	0.00116	0.119	possibly correct	TRUE	377: Sum of 3 scans in range 2289 (rt=23.9585, f=4, i=318) to 2292 (rt=23.9897, f=4, i=320) [\\protoshare.igsp.duke.edu\proteomics2\RawData\3783\ID15054_01_UCA168_3783_120414.raw]	DLTTAGAVTQcYr	R	D	0.997	73	28.3	70.8	2	c11: Carbamidomethyl (+57.02)	r13: Label:13C(8)15N(2) (+10.02)	733.353	1464.69	1465.71	2	-0.01103	-7.522	1438.45	1091.08	99	111	TRUE
3783_120514	ID15054 (HEAVY XL4.1)	ID15054 (HEAVY XL4.1)	(F054552)	60S ribosomal protein L18a OS=Mus musculus GN=Rpl18a PE=1 SV=1	RL18A_MOUSE	SwissProt_2013.fasta	20732.6	1	2	2	2	0.00116	0.119	possibly correct	TRUE	69: Scan 1478 (rt=15.4774, f=3, i=48) [\\protoshare.igsp.duke.edu\proteomics2\RawData\3783\ID15054_01_UCA168_3783_120414.raw]	VEEIAAGk	K	C	0.877	32.2	28.5	26.7	2		k8: Label:13C(6)15N(2) (+8.01)	412.731	823.448	824.46	2	-0.005341	-6.478	928.644	357.303	129	136	TRUE
3783_120514	ID15054 (HEAVY XL4.1)	ID15054 (HEAVY XL4.1)	(F054552)	Sideroflexin-1 OS=Mus musculus GN=Sfxn1 PE=1 SV=3	SFXN1_MOUSE	SwissProt_2013.fasta	35649.8	0.774	1	1	1	0.000579	0.106	possibly correct	TRUE	1568: Sum of 3 scans in range 5770 (rt=60.376, f=2, i=716) to 5776 (rt=60.4386, f=2, i=718) [\\protoshare.igsp.duke.edu\proteomics2\RawData\3783\ID15054_01_UCA168_3783_120414.raw]	SGDAPLTVNELGTAYVSATTGAVATALGLNALTk	R	R	0.94	24.7	32.2	24.7	2		k34: Label:13C(6)15N(2) (+8.01)	1085.9	3254.68	3255.72	3	-0.0314	-9.644	3624.44	82.9406	137	170	TRUE
3783_120514	ID15054 (HEAVY XL4.1)	ID15054 (HEAVY XL4.1)	(F054552)	Prostaglandin E synthase 3 OS=Mus musculus GN=Ptges3 PE=1 SV=1	TEBP_MOUSE	SwissProt_2013.fasta	18721.9	1	2	2	2	0.00116	0.156	possibly correct	TRUE	1257: Scan 4632 (rt=48.4662, f=2, i=543) [\\protoshare.igsp.duke.edu\proteomics2\RawData\3783\ID15054_01_UCA168_3783_120414.raw]	LNWLSVDFNNWk	K	D	0.961	46.5	31	40.7	2		k12: Label:13C(6)15N(2) (+8.01)	772.397	1542.78	1543.78	2	0.008939	5.79	2907.97	352.363	96	107	TRUE
3783_120514	ID15054 (HEAVY XL4.1)	ID15054 (HEAVY XL4.1)	(F054552)	Prostaglandin E synthase 3 OS=Mus musculus GN=Ptges3 PE=1 SV=1	TEBP_MOUSE	SwissProt_2013.fasta	18721.9	1	2	2	2	0.00116	0.156	possibly correct	TRUE	715: Scan 3135 (rt=32.8072, f=3, i=425) [\\protoshare.igsp.duke.edu\proteomics2\RawData\3783\ID15054_01_UCA168_3783_120414.raw]	LTFScLGGSDNFk	K	H	0.997	82.3	28.6	82.3	2	c5: Carbamidomethyl (+57.02)	k13: Label:13C(6)15N(2) (+8.01)	727.35	1452.69	1453.69	2	0.005745	3.952	1968.43	473.058	36	48	TRUE
3783_120514	ID15054 (HEAVY XL4.1)	ID15054 (HEAVY XL4.1)	(F054552)	Profilin-1 OS=Mus musculus GN=Pfn1 PE=1 SV=2	PROF1_MOUSE	SwissProt_2013.fasta	14957.3	1	4	4	4	0.00231	0.4	possibly correct	TRUE	1026: Sum of 3 scans in range 3960 (rt=41.4364, f=4, i=891) to 3963 (rt=41.4675, f=4, i=893) [\\protoshare.igsp.duke.edu\proteomics2\RawData\3783\ID15054_01_UCA168_3783_120414.raw]	DSLLQDGEFTMDLr	R	T	0.997	53.2	29.2	48.7	2		r14: Label:13C(8)15N(2) (+10.02)	825.394	1648.77	1649.78	2	-0.003171	-1.922	2487.12	809.817	76	89	TRUE
3783_120514	ID15054 (HEAVY XL4.1)	ID15054 (HEAVY XL4.1)	(F054552)	Profilin-1 OS=Mus musculus GN=Pfn1 PE=1 SV=2	PROF1_MOUSE	SwissProt_2013.fasta	14957.3	1	4	4	4	0.00231	0.4	possibly correct	TRUE	583: Scan 2805 (rt=29.357, f=2, i=301) [\\protoshare.igsp.duke.edu\proteomics2\RawData\3783\ID15054_01_UCA168_3783_120414.raw]	DSPSVWAAVPGk	K	T	0.997	52.9	29.9	51.5	2		k12: Label:13C(6)15N(2) (+8.01)	611.323	1220.63	1221.64	2	0.002339	1.914	1761.42	1371.85	27	38	TRUE
3783_120514	ID15054 (HEAVY XL4.1)	ID15054 (HEAVY XL4.1)	(F054552)	Profilin-1 OS=Mus musculus GN=Pfn1 PE=1 SV=2	PROF1_MOUSE	SwissProt_2013.fasta	14957.3	1	4	4	4	0.00231	0.4	possibly correct	TRUE	929: Scan 3691 (rt=38.624, f=2, i=425) [\\protoshare.igsp.duke.edu\proteomics2\RawData\3783\ID15054_01_UCA168_3783_120414.raw]	SSFFVnGLTLGGQk	R	C	0.997	53.8	30.6	43.9	2		n6: Deamidated (+0.98), k14: Label:13C(6)15N(2) (+8.01)	732.383	1462.75	1463.76	2	-0.002957	-2.02	2317.44	540.841	57	70	TRUE
3783_120514	ID15054 (HEAVY XL4.1)	ID15054 (HEAVY XL4.1)	(F054552)	Profilin-1 OS=Mus musculus GN=Pfn1 PE=1 SV=2	PROF1_MOUSE	SwissProt_2013.fasta	14957.3	1	4	4	4	0.00231	0.4	possibly correct	TRUE	1150: Scan 4310 (rt=45.0967, f=2, i=503) [\\protoshare.igsp.duke.edu\proteomics2\RawData\3783\ID15054_01_UCA168_3783_120414.raw]	TFVSITPAEVGVLVGk	K	D	0.997	69.4	27.8	64.9	2		k16: Label:13C(6)15N(2) (+8.01)	812.972	1623.93	1624.94	2	-0.003161	-1.945	2705.8	793.42	39	54	TRUE
3783_120514	ID15054 (HEAVY XL4.1)	ID15054 (HEAVY XL4.1)	(F054552)	Rab GDP dissociation inhibitor beta OS=Mus musculus GN=Gdi2 PE=1 SV=1	GDIB_MOUSE	SwissProt_2013.fasta	50539.1	1	3	3	3	0.00174	0.11	possibly correct	TRUE	1308: Sum of 2 scans in range 4783 (rt=50.0454, f=3, i=832) to 4785 (rt=50.0663, f=3, i=833) [\\protoshare.igsp.duke.edu\proteomics2\RawData\3783\ID15054_01_UCA168_3783_120414.raw]	FDLGQDVIDFTGHSLALYr	K	T	0.997	46.6	32.6	43.8	2		r19: Label:13C(8)15N(2) (+10.02)	726.369	2176.09	2177.1	3	-0.009977	-4.583	3003.35	446.516	175	193	TRUE
3783_120514	ID15054 (HEAVY XL4.1)	ID15054 (HEAVY XL4.1)	(F054552)	Rab GDP dissociation inhibitor beta OS=Mus musculus GN=Gdi2 PE=1 SV=1	GDIB_MOUSE	SwissProt_2013.fasta	50539.1	1	3	3	3	0.00174	0.11	possibly correct	TRUE	1212: Sum of 2 scans in range 4484 (rt=46.9179, f=3, i=753) to 4486 (rt=46.9387, f=3, i=754) [\\protoshare.igsp.duke.edu\proteomics2\RawData\3783\ID15054_01_UCA168_3783_120414.raw]	FVSISDLFVPk	K	D	0.99	43.4	29.3	34.1	2		k11: Label:13C(6)15N(2) (+8.01)	630.358	1258.7	1259.71	2	-0.004261	-3.383	2815.7	470.811	380	390	TRUE
3783_120514	ID15054 (HEAVY XL4.1)	ID15054 (HEAVY XL4.1)	(F054552)	Rab GDP dissociation inhibitor beta OS=Mus musculus GN=Gdi2 PE=1 SV=1	GDIB_MOUSE	SwissProt_2013.fasta	50539.1	1	3	3	3	0.00174	0.11	possibly correct	TRUE	1545: Sum of 5 scans in range 5658 (rt=59.2032, f=4, i=1516) to 5667 (rt=59.2971, f=4, i=1520) [\\protoshare.igsp.duke.edu\proteomics2\RawData\3783\ID15054_01_UCA168_3783_120414.raw]	VPSTEAEALASSLMGLFEk	K	R	0.997	50.4	32.3	43.1	2		k19: Label:13C(6)15N(2) (+8.01)	663.342	1987	1988.01	3	-0.002837	-1.427	3555.01	119.363	119	137	TRUE
3783_120514	ID15054 (HEAVY XL4.1)	ID15054 (HEAVY XL4.1)	(F054552)	Protein dpy-30 homolog OS=Mus musculus GN=Dpy30 PE=1 SV=1	DPY30_MOUSE	SwissProt_2013.fasta	11212.8	1	2	2	2	0.00116	0.364	possibly correct	TRUE	1689: Sum of 4 scans in range 6471 (rt=67.7184, f=2, i=927) to 6480 (rt=67.8124, f=2, i=930) [\\protoshare.igsp.duke.edu\proteomics2\RawData\3783\ID15054_01_UCA168_3783_120414.raw]	AYLDQTVVPILLQGLAVLAk	R	E	0.997	52.8	25	52.8	2		k20: Label:13C(6)15N(2) (+8.01)	711.763	2132.27	2133.28	3	-0.003707	-1.738	4065.93	112.306	55	74	TRUE
3783_120514	ID15054 (HEAVY XL4.1)	ID15054 (HEAVY XL4.1)	(F054552)	Protein dpy-30 homolog OS=Mus musculus GN=Dpy30 PE=1 SV=1	DPY30_MOUSE	SwissProt_2013.fasta	11212.8	1	2	2	2	0.00116	0.364	possibly correct	TRUE	1602: Sum of 5 scans in range 5931 (rt=62.063, f=2, i=752) to 5935 (rt=62.1046, f=2, i=756) [\\protoshare.igsp.duke.edu\proteomics2\RawData\3783\ID15054_01_UCA168_3783_120414.raw]	ErPPNPIEFLASYLLk	K	N	0.997	33.3	29.2	26.4	2		r2: Label:13C(8)15N(2) (+10.02), k16: Label:13C(6)15N(2) (+8.01)	635.695	1904.06	1905.07	3	-0.0009265	-0.4863	3725.03	185.573	75	90	TRUE
3783_120514	ID15054 (HEAVY XL4.1)	ID15054 (HEAVY XL4.1)	(F054552)	Retinal dehydrogenase 1 OS=Mus musculus GN=Aldh1a1 PE=1 SV=5	AL1A1_MOUSE	SwissProt_2013.fasta	54468.4	0.987	1	1	1	0.000579	0.0299	possibly correct	TRUE	886: Sum of 3 scans in range 3577 (rt=37.4299, f=4, i=757) to 3580 (rt=37.4611, f=4, i=759) [\\protoshare.igsp.duke.edu\proteomics2\RawData\3783\ID15054_01_UCA168_3783_120414.raw]	ANNTTYGLAAGLFTk	R	D	0.997	80.7	31.3	79.1	2		k15: Label:13C(6)15N(2) (+8.01)	775.413	1548.81	1549.81	2	0.008079	5.213	2246.73	703.664	421	435	TRUE
3783_120514	ID15054 (HEAVY XL4.1)	ID15054 (HEAVY XL4.1)	(F054552)	Histone H3.1 OS=Mus musculus GN=Hist1h3a PE=1 SV=2	H31_MOUSE	SwissProt_2013.fasta	15404.7	0.987	1	1	1	0.000579	0.235	possibly correct	TRUE	1589: Sum of 3 scans in range 5867 (rt=61.3932, f=2, i=735) to 5873 (rt=61.4558, f=2, i=737) [\\protoshare.igsp.duke.edu\proteomics2\RawData\3783\ID15054_01_UCA168_3783_120414.raw]	FQSSAVMALQEAcEAYLVGLFEDTNLcAIHAk	R	R	0.997	70.4	32.1	70.4	2	c13: Carbamidomethyl (+57.02), c27: Carbamidomethyl (+57.02)	k32: Label:13C(6)15N(2) (+8.01)	1198.9	3593.69	3594.72	3	-0.0154	-4.285	3685.47	164.398	85	116	TRUE
3783_120514	ID15054 (HEAVY XL4.1)	ID15054 (HEAVY XL4.1)	(F054552)	40S ribosomal protein S19 OS=Mus musculus GN=Rps19 PE=1 SV=3	RS19_MOUSE	SwissProt_2013.fasta	16085.5	1	2	2	2	0.00116	0.152	possibly correct	TRUE	236: Scan 1929 (rt=20.1938, f=3, i=144) [\\protoshare.igsp.duke.edu\proteomics2\RawData\3783\ID15054_01_UCA168_3783_120414.raw]	DVNQQEFVr	K	A	0.87	32.1	28.7	29.9	2		r9: Label:13C(8)15N(2) (+10.02)	572.788	1143.56	1144.57	2	-0.005351	-4.675	1211.63	643.545	8	16	TRUE
3783_120514	ID15054 (HEAVY XL4.1)	ID15054 (HEAVY XL4.1)	(F054552)	40S ribosomal protein S19 OS=Mus musculus GN=Rps19 PE=1 SV=3	RS19_MOUSE	SwissProt_2013.fasta	16085.5	1	2	2	2	0.00116	0.152	possibly correct	TRUE	980: Scan 3825 (rt=40.0236, f=2, i=442) [\\protoshare.igsp.duke.edu\proteomics2\RawData\3783\ID15054_01_UCA168_3783_120414.raw]	ELAPYDENWFYTr	K	A	0.997	67.4	27.2	66.5	2		r13: Label:13C(8)15N(2) (+10.02)	857.395	1712.77	1713.79	2	-0.009011	-5.258	2401.42	663.106	44	56	TRUE
3783_120514	ID15054 (HEAVY XL4.1)	ID15054 (HEAVY XL4.1)	(F054552)	Eukaryotic translation initiation factor 2 subunit 1 OS=Mus musculus GN=Eif2s1 PE=1 SV=3	IF2A_MOUSE	SwissProt_2013.fasta	36108.7	0.987	1	1	1	0.000579	0.0381	possibly correct	TRUE	203: Sum of 3 scans in range 1835 (rt=19.2106, f=4, i=179) to 1837 (rt=19.2314, f=4, i=181) [\\protoshare.igsp.duke.edu\proteomics2\RawData\3783\ID15054_01_UCA168_3783_120414.raw]	VVTDTDETELAr	K	Q	0.997	58.6	29.7	54.3	2		r12: Label:13C(8)15N(2) (+10.02)	679.838	1357.66	1358.68	2	-0.01239	-9.12	1153.26	883.484	277	288	TRUE
3783_120514	ID15054 (HEAVY XL4.1)	ID15054 (HEAVY XL4.1)	(F054552)	Small nuclear ribonucleoprotein Sm D1 OS=Mus musculus GN=Snrpd1 PE=1 SV=1	SMD1_MOUSE	SwissProt_2013.fasta	13281.9	0.987	1	1	1	0.000579	0.168	possibly correct	TRUE	1622: Sum of 2 scans in range 6032 (rt=63.121, f=2, i=777) to 6035 (rt=63.1523, f=2, i=778) [\\protoshare.igsp.duke.edu\proteomics2\RawData\3783\ID15054_01_UCA168_3783_120414.raw]	YFILPDSLPLDTLLVDVEPk	R	V	0.997	96	30.3	92.3	2		k20: Label:13C(6)15N(2) (+8.01)	1148.13	2294.25	2295.26	2	-0.007121	-3.103	3788.2	967.148	67	86	TRUE
3783_120514	ID15054 (HEAVY XL4.1)	ID15054 (HEAVY XL4.1)	(F054552)	60S ribosomal protein L7a OS=Mus musculus GN=Rpl7a PE=2 SV=2	RL7A_MOUSE	SwissProt_2013.fasta	29977.2	1	3	3	3	0.00174	0.124	possibly correct	TRUE	487: Scan 2573 (rt=26.9292, f=2, i=268) [\\protoshare.igsp.duke.edu\proteomics2\RawData\3783\ID15054_01_UCA168_3783_120414.raw]	AGVNTVTTLVENk	R	K	0.997	63.5	30.8	60.3	2		k13: Label:13C(6)15N(2) (+8.01)	677.374	1352.73	1353.75	2	-0.005541	-4.093	1615.75	644.257	138	150	TRUE
3783_120514	ID15054 (HEAVY XL4.1)	ID15054 (HEAVY XL4.1)	(F054552)	60S ribosomal protein L7a OS=Mus musculus GN=Rpl7a PE=2 SV=2	RL7A_MOUSE	SwissProt_2013.fasta	29977.2	1	3	3	3	0.00174	0.124	possibly correct	TRUE	391: Sum of 2 scans in range 2326 (rt=24.346, f=4, i=327) to 2327 (rt=24.3564, f=4, i=328) [\\protoshare.igsp.duke.edu\proteomics2\RawData\3783\ID15054_01_UCA168_3783_120414.raw]	kVVNPLFEk	K	R	0.984	43.6	28.3	33.7	2		k1: Label:13C(6)15N(2) (+8.01), k9: Label:13C(6)15N(2) (+8.01)	545.331	1088.65	1089.66	2	-0.00896	-8.223	1461.07	993.329	26	34	TRUE
3783_120514	ID15054 (HEAVY XL4.1)	ID15054 (HEAVY XL4.1)	(F054552)	60S ribosomal protein L7a OS=Mus musculus GN=Rpl7a PE=2 SV=2	RL7A_MOUSE	SwissProt_2013.fasta	29977.2	1	3	3	3	0.00174	0.124	possibly correct	TRUE	484: Scan 2564 (rt=26.8356, f=2, i=267) [\\protoshare.igsp.duke.edu\proteomics2\RawData\3783\ID15054_01_UCA168_3783_120414.raw]	NFGIGQDIQPk	K	R	0.997	53.7	30	50.9	2		k11: Label:13C(6)15N(2) (+8.01)	612.826	1223.64	1224.65	2	-0.002661	-2.173	1610.13	528.08	38	48	TRUE
3783_120514	ID15054 (HEAVY XL4.1)	ID15054 (HEAVY XL4.1)	(F054552)	Fructose-bisphosphate aldolase A OS=Mus musculus GN=Aldoa PE=1 SV=2	ALDOA_MOUSE	SwissProt_2013.fasta	39356.5	1	5	5	5	0.00289	0.225	possibly correct	TRUE	157: Scan 1719 (rt=17.9982, f=2, i=137) [\\protoshare.igsp.duke.edu\proteomics2\RawData\3783\ID15054_01_UCA168_3783_120414.raw]	ALANSLAcQGk	R	Y	0.997	61.1	29.8	47.7	2	c8: Carbamidomethyl (+57.02)	k11: Label:13C(6)15N(2) (+8.01)	570.799	1139.58	1140.59	2	-0.001015	-0.8899	1079.89	1078.72	332	342	TRUE
3783_120514	ID15054 (HEAVY XL4.1)	ID15054 (HEAVY XL4.1)	(F054552)	Fructose-bisphosphate aldolase A OS=Mus musculus GN=Aldoa PE=1 SV=2	ALDOA_MOUSE	SwissProt_2013.fasta	39356.5	1	5	5	5	0.00289	0.225	possibly correct	TRUE	372: Scan 2281 (rt=23.8753, f=2, i=223) [\\protoshare.igsp.duke.edu\proteomics2\RawData\3783\ID15054_01_UCA168_3783_120414.raw]	GILAADESTGSIAk	K	R	0.997	57.9	30.6	42.4	2		k14: Label:13C(6)15N(2) (+8.01)	670.861	1339.71	1340.71	2	0.0001788	0.1334	1432.52	599.06	29	42	TRUE
3783_120514	ID15054 (HEAVY XL4.1)	ID15054 (HEAVY XL4.1)	(F054552)	Fructose-bisphosphate aldolase A OS=Mus musculus GN=Aldoa PE=1 SV=2	ALDOA_MOUSE	SwissProt_2013.fasta	39356.5	1	5	5	5	0.00289	0.225	possibly correct	TRUE	730: Sum of 3 scans in range 3172 (rt=33.1948, f=4, i=612) to 3175 (rt=33.226, f=4, i=614) [\\protoshare.igsp.duke.edu\proteomics2\RawData\3783\ID15054_01_UCA168_3783_120414.raw]	GVVPLAGTNGETTTQGLDGLSEr	K	C	0.997	102	32.7	95.2	2		r23: Label:13C(8)15N(2) (+10.02)	1141.58	2281.14	2282.16	2	-0.01973	-8.646	1992.62	754.379	112	134	TRUE
3783_120514	ID15054 (HEAVY XL4.1)	ID15054 (HEAVY XL4.1)	(F054552)	Fructose-bisphosphate aldolase A OS=Mus musculus GN=Aldoa PE=1 SV=2	ALDOA_MOUSE	SwissProt_2013.fasta	39356.5	1	5	5	5	0.00289	0.225	possibly correct	TRUE	242: Sum of 2 scans in range 1945 (rt=20.3604, f=4, i=217) to 1947 (rt=20.3813, f=4, i=218) [\\protoshare.igsp.duke.edu\proteomics2\RawData\3783\ID15054_01_UCA168_3783_120414.raw]	VLAAVYk	K	A	0.9	36.3	26.8	12.7	2		k7: Label:13C(6)15N(2) (+8.01)	386.243	770.472	771.485	2	-0.006641	-8.608	1222.25	495.639	209	215	TRUE
3783_120514	ID15054 (HEAVY XL4.1)	ID15054 (HEAVY XL4.1)	(F054552)	Fructose-bisphosphate aldolase A OS=Mus musculus GN=Aldoa PE=1 SV=2	ALDOA_MOUSE	SwissProt_2013.fasta	39356.5	1	5	5	5	0.00289	0.225	possibly correct	TRUE	1082: Sum of 3 scans in range 4114 (rt=43.0465, f=4, i=947) to 4116 (rt=43.0673, f=4, i=949) [\\protoshare.igsp.duke.edu\proteomics2\RawData\3783\ID15054_01_UCA168_3783_120414.raw]	YASIcQQnGIVPIVEPEILPDGDHDLk	R	R	0.997	40.5	33.1	0	2	c5: Carbamidomethyl (+57.02)	n8: Deamidated (+0.98), k27: Label:13C(6)15N(2) (+8.01)	1010.5	3028.49	3029.5	3	-0.003167	-1.045	2583.41	711.445	174	200	TRUE
3783_120514	ID15054 (HEAVY XL4.1)	ID15054 (HEAVY XL4.1)	(F054552)	40S ribosomal protein S28 OS=Mus musculus GN=Rps28 PE=2 SV=1	RS28_MOUSE	SwissProt_2013.fasta	7840.9	0.987	1	1	1	0.000579	0.174	possibly correct	TRUE	976: Scan 3813 (rt=39.8988, f=4, i=839) [\\protoshare.igsp.duke.edu\proteomics2\RawData\3783\ID15054_01_UCA168_3783_120414.raw]	EGDVLTLLESEr	R	E	0.997	67.1	30.7	58.2	2		r12: Label:13C(8)15N(2) (+10.02)	685.856	1369.7	1370.72	2	-0.01213	-8.85	2393.93	674.516	52	63	TRUE
3783_120514	ID15054 (HEAVY XL4.1)	ID15054 (HEAVY XL4.1)	(F054552)	Activator of 90 kDa heat shock protein ATPase homolog 1 OS=Mus musculus GN=Ahsa1 PE=2 SV=2	AHSA1_MOUSE	SwissProt_2013.fasta	38117.3	0.987	1	1	1	0.000579	0.0651	possibly correct	TRUE	1325: Sum of 3 scans in range 4835 (rt=50.5893, f=4, i=1205) to 4838 (rt=50.6205, f=4, i=1207) [\\protoshare.igsp.duke.edu\proteomics2\RawData\3783\ID15054_01_UCA168_3783_120414.raw]	VFTTQELVQAFTHAPAALEADr	R	G	0.997	82.7	33	75.7	2		r22: Label:13C(8)15N(2) (+10.02)	809.085	2424.23	2425.25	3	-0.0116	-4.782	3036.29	874.722	225	246	TRUE
3783_120514	ID15054 (HEAVY XL4.1)	ID15054 (HEAVY XL4.1)	(F054552)	Ras-related protein Rap-1A OS=Mus musculus GN=Rap1a PE=2 SV=1	RAP1A_MOUSE,RAP1B_MOUSE	SwissProt_2013.fasta	20987.3	0.987	1	1	1	0.000579	0.0652	possibly correct	TRUE	1402: Scan 5092 (rt=53.2774, f=2, i=604) [\\protoshare.igsp.duke.edu\proteomics2\RawData\3783\ID15054_01_UCA168_3783_120414.raw]	INVNEIFYDLVr	K	Q	0.997	85.9	31.1	75.7	2		r12: Label:13C(8)15N(2) (+10.02)	752.904	1503.79	1504.82	2	-0.01485	-9.869	3196.64	459.535	152	163	TRUE
3783_120514	ID15054 (HEAVY XL4.1)	ID15054 (HEAVY XL4.1)	(F054552)	Rho GDP-dissociation inhibitor 1 OS=Mus musculus GN=Arhgdia PE=1 SV=3	GDIR1_MOUSE	SwissProt_2013.fasta	23408	0.987	1	1	1	0.000579	0.123	possibly correct	TRUE	1267: Sum of 2 scans in range 4660 (rt=48.7576, f=3, i=802) to 4662 (rt=48.7785, f=3, i=803) [\\protoshare.igsp.duke.edu\proteomics2\RawData\3783\ID15054_01_UCA168_3783_120414.raw]	LTLVcSTAPGPLELDLTGDLESFkk	R	Q	0.997	59.7	32.4	57.7	2	c5: Carbamidomethyl (+57.02)	k24: Label:13C(6)15N(2) (+8.01), k25: Label:13C(6)15N(2) (+8.01)	907.477	2719.41	2720.44	3	-0.02361	-8.679	2926.08	717.063	75	99	TRUE
3783_120514	ID15054 (HEAVY XL4.1)	ID15054 (HEAVY XL4.1)	(F054552)	Heterogeneous nuclear ribonucleoprotein K OS=Mus musculus GN=Hnrnpk PE=1 SV=1	HNRPK_MOUSE	SwissProt_2013.fasta	50978.5	1	7	7	7	0.00405	0.285	possibly correct	TRUE	500: Sum of 2 scans in range 2608 (rt=27.2963, f=3, i=308) to 2610 (rt=27.3172, f=3, i=309) [\\protoshare.igsp.duke.edu\proteomics2\RawData\3783\ID15054_01_UCA168_3783_120414.raw]	DLAGSIIGk	K	G	0.97	37.1	28.5	26.2	2		k9: Label:13C(6)15N(2) (+8.01)	441.261	880.508	881.518	2	-0.003181	-3.609	1638.41	500.806	397	405	TRUE
3783_120514	ID15054 (HEAVY XL4.1)	ID15054 (HEAVY XL4.1)	(F054552)	Heterogeneous nuclear ribonucleoprotein K OS=Mus musculus GN=Hnrnpk PE=1 SV=1	HNRPK_MOUSE	SwissProt_2013.fasta	50978.5	1	7	7	7	0.00405	0.285	possibly correct	TRUE	938: Scan 3715 (rt=38.8737, f=2, i=428) [\\protoshare.igsp.duke.edu\proteomics2\RawData\3783\ID15054_01_UCA168_3783_120414.raw]	GSYGDLGGPIITTQVTIPk	R	D	0.997	57.2	31.3	45.7	2		k19: Label:13C(6)15N(2) (+8.01)	963.024	1924.03	1925.05	2	-0.006561	-3.408	2332.42	542.844	378	396	TRUE
3783_120514	ID15054 (HEAVY XL4.1)	ID15054 (HEAVY XL4.1)	(F054552)	Heterogeneous nuclear ribonucleoprotein K OS=Mus musculus GN=Hnrnpk PE=1 SV=1	HNRPK_MOUSE	SwissProt_2013.fasta	50978.5	1	7	7	7	0.00405	0.285	possibly correct	TRUE	1129: Scan 4249 (rt=44.4592, f=2, i=495) [\\protoshare.igsp.duke.edu\proteomics2\RawData\3783\ID15054_01_UCA168_3783_120414.raw]	IILDLISESPIk	K	G	0.997	76.5	25.6	56.6	2		k12: Label:13C(6)15N(2) (+8.01)	674.913	1347.81	1348.82	2	1.88e-05	0.01394	2667.55	582.362	208	219	TRUE
3783_120514	ID15054 (HEAVY XL4.1)	ID15054 (HEAVY XL4.1)	(F054552)	Heterogeneous nuclear ribonucleoprotein K OS=Mus musculus GN=Hnrnpk PE=1 SV=1	HNRPK_MOUSE	SwissProt_2013.fasta	50978.5	1	7	7	7	0.00405	0.285	possibly correct	TRUE	1270: Sum of 2 scans in range 4668 (rt=48.8409, f=3, i=804) to 4670 (rt=48.8617, f=3, i=805) [\\protoshare.igsp.duke.edu\proteomics2\RawData\3783\ID15054_01_UCA168_3783_120414.raw]	IIPTLEEGLQLPSPTATSQLPLESDAVEcLNYQHYk	K	G	0.997	41.3	32.7	39.8	2	c29: Carbamidomethyl (+57.02)	k36: Label:13C(6)15N(2) (+8.01)	1355.02	4062.02	4063.05	3	-0.01605	-3.951	2931.08	741.181	104	139	TRUE
3783_120514	ID15054 (HEAVY XL4.1)	ID15054 (HEAVY XL4.1)	(F054552)	Heterogeneous nuclear ribonucleoprotein K OS=Mus musculus GN=Hnrnpk PE=1 SV=1	HNRPK_MOUSE	SwissProt_2013.fasta	50978.5	1	7	7	7	0.00405	0.285	possibly correct	TRUE	1106: Scan 4179 (rt=43.7255, f=4, i=971) [\\protoshare.igsp.duke.edu\proteomics2\RawData\3783\ID15054_01_UCA168_3783_120414.raw]	IITITGTQDQIQNAQYLLQNSVk	R	Q	0.997	74.7	31.3	63.1	2		k23: Label:13C(6)15N(2) (+8.01)	866.465	2596.37	2597.4	3	-0.02117	-8.149	2623.53	320.451	434	456	TRUE
3783_120514	ID15054 (HEAVY XL4.1)	ID15054 (HEAVY XL4.1)	(F054552)	Heterogeneous nuclear ribonucleoprotein K OS=Mus musculus GN=Hnrnpk PE=1 SV=1	HNRPK_MOUSE	SwissProt_2013.fasta	50978.5	1	7	7	7	0.00405	0.285	possibly correct	TRUE	1482: Sum of 2 scans in range 5401 (rt=56.512, f=2, i=649) to 5404 (rt=56.5432, f=2, i=650) [\\protoshare.igsp.duke.edu\proteomics2\RawData\3783\ID15054_01_UCA168_3783_120414.raw]	ILSISADIETIGEILk	R	K	0.997	63.5	27.4	63	2		k16: Label:13C(6)15N(2) (+8.01)	862	1721.99	1723	2	-0.005081	-2.949	3391.65	162.88	87	102	TRUE
3783_120514	ID15054 (HEAVY XL4.1)	ID15054 (HEAVY XL4.1)	(F054552)	Heterogeneous nuclear ribonucleoprotein K OS=Mus musculus GN=Hnrnpk PE=1 SV=1	HNRPK_MOUSE	SwissProt_2013.fasta	50978.5	1	7	7	7	0.00405	0.285	possibly correct	TRUE	301: Scan 2109 (rt=22.0777, f=3, i=193) [\\protoshare.igsp.duke.edu\proteomics2\RawData\3783\ID15054_01_UCA168_3783_120414.raw]	TDYNASVSVPDSSGPEr	R	I	0.997	75.9	26.9	75.8	2		r17: Label:13C(8)15N(2) (+10.02)	895.907	1789.8	1790.82	2	-0.01257	-7.02	1324.66	787	70	86	TRUE
3783_120514	ID15054 (HEAVY XL4.1)	ID15054 (HEAVY XL4.1)	(F054552)	Electron transfer flavoprotein subunit alpha, mitochondrial OS=Mus musculus GN=Etfa PE=1 SV=2	ETFA_MOUSE	SwissProt_2013.fasta	35009.8	0.987	1	1	1	0.000579	0.0601	possibly correct	TRUE	1575: Sum of 4 scans in range 5800 (rt=60.6914, f=3, i=1113) to 5808 (rt=60.7751, f=3, i=1116) [\\protoshare.igsp.duke.edu\proteomics2\RawData\3783\ID15054_01_UCA168_3783_120414.raw]	DPEAPIFQVADYGIVADLFk	K	V	0.997	115	32.7	115	2		k20: Label:13C(6)15N(2) (+8.01)	1108.57	2215.12	2216.14	2	-0.01012	-4.567	3643.99	457.646	302	321	TRUE
3783_120514	ID15054 (HEAVY XL4.1)	ID15054 (HEAVY XL4.1)	(F054552)	Elongation factor 1-gamma OS=Mus musculus GN=Eef1g PE=1 SV=3	EF1G_MOUSE	SwissProt_2013.fasta	50061.3	1	5	5	5	0.00289	0.172	possibly correct	TRUE	1095: Scan 4154 (rt=43.4654, f=2, i=483) [\\protoshare.igsp.duke.edu\proteomics2\RawData\3783\ID15054_01_UCA168_3783_120414.raw]	DGWSLWYAEYr	K	F	0.991	41.5	26.3	38.8	2		r11: Label:13C(8)15N(2) (+10.02)	728.336	1454.66	1455.67	2	-0.005011	-3.443	2607.92	204.514	317	327	TRUE
3783_120514	ID15054 (HEAVY XL4.1)	ID15054 (HEAVY XL4.1)	(F054552)	Elongation factor 1-gamma OS=Mus musculus GN=Eef1g PE=1 SV=3	EF1G_MOUSE	SwissProt_2013.fasta	50061.3	1	5	5	5	0.00289	0.172	possibly correct	TRUE	1369: Sum of 4 scans in range 4973 (rt=52.0311, f=4, i=1258) to 4977 (rt=52.0727, f=4, i=1261) [\\protoshare.igsp.duke.edu\proteomics2\RawData\3783\ID15054_01_UCA168_3783_120414.raw]	GQELAFPLSPDWQVDYESYTWr	R	K	0.997	96	30.4	93.8	2		r22: Label:13C(8)15N(2) (+10.02)	1349.13	2696.24	2697.26	2	-0.01403	-5.202	3123.12	807.193	379	400	TRUE
3783_120514	ID15054 (HEAVY XL4.1)	ID15054 (HEAVY XL4.1)	(F054552)	Elongation factor 1-gamma OS=Mus musculus GN=Eef1g PE=1 SV=3	EF1G_MOUSE	SwissProt_2013.fasta	50061.3	1	5	5	5	0.00289	0.172	possibly correct	TRUE	783: Sum of 4 scans in range 3306 (rt=34.597, f=4, i=653) to 3309 (rt=34.6282, f=4, i=656) [\\protoshare.igsp.duke.edu\proteomics2\RawData\3783\ID15054_01_UCA168_3783_120414.raw]	ILGLLDTHLk	R	T	0.992	40.4	25	18.5	2		k10: Label:13C(6)15N(2) (+8.01)	565.853	1129.69	1130.7	2	-0.004421	-3.91	2076.75	446.215	138	147	TRUE
3783_120514	ID15054 (HEAVY XL4.1)	ID15054 (HEAVY XL4.1)	(F054552)	Elongation factor 1-gamma OS=Mus musculus GN=Eef1g PE=1 SV=3	EF1G_MOUSE	SwissProt_2013.fasta	50061.3	1	5	5	5	0.00289	0.172	possibly correct	TRUE	1105: Sum of 3 scans in range 4178 (rt=43.7151, f=3, i=674) to 4181 (rt=43.7463, f=3, i=676) [\\protoshare.igsp.duke.edu\proteomics2\RawData\3783\ID15054_01_UCA168_3783_120414.raw]	WFLTcINQPQFr	R	A	0.997	73.2	30.6	59.9	2	c5: Carbamidomethyl (+57.02)	r12: Label:13C(8)15N(2) (+10.02)	810.406	1618.8	1619.82	2	-0.01127	-6.955	2623.84	1010.67	190	201	TRUE
3783_120514	ID15054 (HEAVY XL4.1)	ID15054 (HEAVY XL4.1)	(F054552)	Elongation factor 1-gamma OS=Mus musculus GN=Eef1g PE=1 SV=3	EF1G_MOUSE	SwissProt_2013.fasta	50061.3	1	5	5	5	0.00289	0.172	possibly correct	TRUE	1365: Sum of 2 scans in range 4964 (rt=51.9375, f=3, i=883) to 4966 (rt=51.9583, f=3, i=884) [\\protoshare.igsp.duke.edu\proteomics2\RawData\3783\ID15054_01_UCA168_3783_120414.raw]	YSNEDTLSVALPYFWEHFDk	K	D	0.997	67.6	31.1	66.6	2		k20: Label:13C(6)15N(2) (+8.01)	823.725	2468.15	2469.15	3	0.01153	4.671	3116.87	498.328	297	316	TRUE
3783_120514	ID15054 (HEAVY XL4.1)	ID15054 (HEAVY XL4.1)	(F054552)	Nucleophosmin OS=Mus musculus GN=Npm1 PE=1 SV=1	NPM_MOUSE	SwissProt_2013.fasta	32560.3	1	6	7	7	0.00405	0.284	possibly correct	TRUE	940: Sum of 3 scans in range 3717 (rt=38.8945, f=4, i=805) to 3720 (rt=38.9257, f=4, i=807) [\\protoshare.igsp.duke.edu\proteomics2\RawData\3783\ID15054_01_UCA168_3783_120414.raw]	DELHIVEAEAMNYEGSPIk	K	V	0.997	67.4	31.9	62.8	2		k19: Label:13C(6)15N(2) (+8.01)	718.351	2152.03	2153.03	3	0.007353	3.415	2334.61	492.11	55	73	TRUE
3783_120514	ID15054 (HEAVY XL4.1)	ID15054 (HEAVY XL4.1)	(F054552)	Nucleophosmin OS=Mus musculus GN=Npm1 PE=1 SV=1	NPM_MOUSE	SwissProt_2013.fasta	32560.3	1	6	7	7	0.00405	0.284	possibly correct	TRUE	110: Scan 1594 (rt=16.6898, f=2, i=119) [\\protoshare.igsp.duke.edu\proteomics2\RawData\3783\ID15054_01_UCA168_3783_120414.raw]	GPSSVEDIk	K	A	0.996	47.5	27.4	37.7	2		k9: Label:13C(6)15N(2) (+8.01)	470.247	938.48	939.487	2	-0.0005412	-0.5761	1001.39	684.509	238	246	TRUE
3783_120514	ID15054 (HEAVY XL4.1)	ID15054 (HEAVY XL4.1)	(F054552)	Nucleophosmin OS=Mus musculus GN=Npm1 PE=1 SV=1	NPM_MOUSE	SwissProt_2013.fasta	32560.3	1	6	7	7	0.00405	0.284	possibly correct	TRUE	1349: Sum of 2 scans in range 4909 (rt=51.3623, f=4, i=1236) to 4911 (rt=51.3831, f=4, i=1237) [\\protoshare.igsp.duke.edu\proteomics2\RawData\3783\ID15054_01_UCA168_3783_120414.raw]	MSVQPTVSLGGFEITPPVVLr	K	L	0.997	117	30.3	117	2		r21: Label:13C(8)15N(2) (+10.02)	1119.11	2236.22	2237.24	2	-0.01433	-6.406	3082.36	1281.42	81	101	TRUE
3783_120514	ID15054 (HEAVY XL4.1)	ID15054 (HEAVY XL4.1)	(F054552)	Nucleophosmin OS=Mus musculus GN=Npm1 PE=1 SV=1	NPM_MOUSE	SwissProt_2013.fasta	32560.3	1	6	7	7	0.00405	0.284	possibly correct	TRUE	1197: Scan 4442 (rt=46.4782, f=2, i=521) [\\protoshare.igsp.duke.edu\proteomics2\RawData\3783\ID15054_01_UCA168_3783_120414.raw]	MTDQEAIQDLWQWr	R	K	0.997	95.4	29.4	85.4	2		r14: Label:13C(8)15N(2) (+10.02)	915.431	1828.85	1829.86	2	-0.008711	-4.761	2788.69	270.552	276	289	TRUE
3783_120514	ID15054 (HEAVY XL4.1)	ID15054 (HEAVY XL4.1)	(F054552)	Nucleophosmin OS=Mus musculus GN=Npm1 PE=1 SV=1	NPM_MOUSE	SwissProt_2013.fasta	32560.3	1	6	7	7	0.00405	0.284	possibly correct	TRUE	172: Scan 1763 (rt=18.4586, f=2, i=143) [\\protoshare.igsp.duke.edu\proteomics2\RawData\3783\ID15054_01_UCA168_3783_120414.raw]	VDNDENEHQLSLr	K	T	0.997	39.3	28	39.3	2		r13: Label:13C(8)15N(2) (+10.02)	526.917	1577.73	1578.75	3	-0.01343	-8.505	1107.52	1836.96	33	45	TRUE
3783_120514	ID15054 (HEAVY XL4.1)	ID15054 (HEAVY XL4.1)	(F054552)	Nucleophosmin OS=Mus musculus GN=Npm1 PE=1 SV=1	NPM_MOUSE	SwissProt_2013.fasta	32560.3	1	6	7	7	0.00405	0.284	possibly correct	TRUE	173: Scan 1764 (rt=18.469, f=3, i=110) [\\protoshare.igsp.duke.edu\proteomics2\RawData\3783\ID15054_01_UCA168_3783_120414.raw]	VDNDENEHQLSLr	K	T	0.997	110	28	107	2		r13: Label:13C(8)15N(2) (+10.02)	789.872	1577.73	1578.75	2	-0.01401	-8.875	1108.14	870.95	33	45	TRUE
3783_120514	ID15054 (HEAVY XL4.1)	ID15054 (HEAVY XL4.1)	(F054552)	Nucleophosmin OS=Mus musculus GN=Npm1 PE=1 SV=1	NPM_MOUSE	SwissProt_2013.fasta	32560.3	1	6	7	7	0.00405	0.284	possibly correct	TRUE	329: Scan 2173 (rt=22.7462, f=2, i=204) [\\protoshare.igsp.duke.edu\proteomics2\RawData\3783\ID15054_01_UCA168_3783_120414.raw]	VTLATLk	K	M	0.9	50.8	25	30.2	2		k7: Label:13C(6)15N(2) (+8.01)	377.251	752.487	753.496	2	-0.001961	-2.603	1364.77	256.102	74	80	TRUE
3783_120514	ID15054 (HEAVY XL4.1)	ID15054 (HEAVY XL4.1)	(F054552)	Clathrin heavy chain 1 OS=Mus musculus GN=Cltc PE=1 SV=3	CLH1_MOUSE	SwissProt_2013.fasta	191561	1	2	2	2	0.00116	0.0245	possibly correct	TRUE	1588: Sum of 5 scans in range 5857 (rt=61.289, f=4, i=1582) to 5864 (rt=61.362, f=4, i=1586) [\\protoshare.igsp.duke.edu\proteomics2\RawData\3783\ID15054_01_UCA168_3783_120414.raw]	FQSVPAQPGQTSPLLQYFGILLDQGQLNk	R	Y	0.997	68.4	31.3	68	2		k29: Label:13C(6)15N(2) (+8.01)	1065.9	3194.67	3195.69	3	-0.013	-4.067	3679.53	312.523	401	429	TRUE
3783_120514	ID15054 (HEAVY XL4.1)	ID15054 (HEAVY XL4.1)	(F054552)	Clathrin heavy chain 1 OS=Mus musculus GN=Cltc PE=1 SV=3	CLH1_MOUSE	SwissProt_2013.fasta	191561	1	2	2	2	0.00116	0.0245	possibly correct	TRUE	1447: Sum of 2 scans in range 5265 (rt=55.0874, f=2, i=628) to 5268 (rt=55.1187, f=2, i=629) [\\protoshare.igsp.duke.edu\proteomics2\RawData\3783\ID15054_01_UCA168_3783_120414.raw]	VGYTPDWIFLLr	K	N	0.995	53.8	30.8	46.6	2		r12: Label:13C(8)15N(2) (+10.02)	745.407	1488.8	1489.82	2	-0.01403	-9.418	3306.18	335.033	508	519	TRUE
3783_120514	ID15054 (HEAVY XL4.1)	ID15054 (HEAVY XL4.1)	(F054552)	Annexin A5 OS=Mus musculus GN=Anxa5 PE=1 SV=1	ANXA5_MOUSE	SwissProt_2013.fasta	35754.2	1	2	2	2	0.00116	0.0972	possibly correct	TRUE	1435: Scan 5215 (rt=54.5636, f=2, i=622) [\\protoshare.igsp.duke.edu\proteomics2\RawData\3783\ID15054_01_UCA168_3783_120414.raw]	ETSGNLEQLLLAVVk	R	S	0.997	71.7	29.4	71.7	2		k15: Label:13C(6)15N(2) (+8.01)	811.466	1620.92	1621.93	2	-0.0004412	-0.272	3273.82	167.51	226	240	TRUE
3783_120514	ID15054 (HEAVY XL4.1)	ID15054 (HEAVY XL4.1)	(F054552)	Annexin A5 OS=Mus musculus GN=Anxa5 PE=1 SV=1	ANXA5_MOUSE	SwissProt_2013.fasta	35754.2	1	2	2	2	0.00116	0.0972	possibly correct	TRUE	1278: Scan 4695 (rt=49.1245, f=2, i=552) [\\protoshare.igsp.duke.edu\proteomics2\RawData\3783\ID15054_01_UCA168_3783_120414.raw]	GLGTDEDSILNLLTSr	K	S	0.997	116	32	114	2		r16: Label:13C(8)15N(2) (+10.02)	857.447	1712.88	1713.9	2	-0.01519	-8.864	2947.47	180.747	28	43	TRUE
3783_120514	ID15054 (HEAVY XL4.1)	ID15054 (HEAVY XL4.1)	(F054552)	60S ribosomal protein L10a OS=Mus musculus GN=Rpl10a PE=1 SV=3	RL10A_MOUSE	SwissProt_2013.fasta	24917.1	1	2	2	2	0.00116	0.0968	possibly correct	TRUE	262: Scan 2007 (rt=21.0108, f=2, i=178) [\\protoshare.igsp.duke.edu\proteomics2\RawData\3783\ID15054_01_UCA168_3783_120414.raw]	ILGPGLNk	R	A	0.99	66.4	25	43.8	2		k8: Label:13C(6)15N(2) (+8.01)	410.262	818.51	819.518	2	-0.001021	-1.246	1260.65	226.064	123	130	TRUE
3783_120514	ID15054 (HEAVY XL4.1)	ID15054 (HEAVY XL4.1)	(F054552)	60S ribosomal protein L10a OS=Mus musculus GN=Rpl10a PE=1 SV=3	RL10A_MOUSE	SwissProt_2013.fasta	24917.1	1	2	2	2	0.00116	0.0968	possibly correct	TRUE	780: Sum of 2 scans in range 3300 (rt=34.5345, f=4, i=651) to 3301 (rt=34.5449, f=4, i=652) [\\protoshare.igsp.duke.edu\proteomics2\RawData\3783\ID15054_01_UCA168_3783_120414.raw]	kYDAFLASESLIk	K	Q	0.995	53.8	30.8	52.9	2		k1: Label:13C(6)15N(2) (+8.01), k13: Label:13C(6)15N(2) (+8.01)	750.911	1499.81	1500.83	2	-0.01264	-8.422	2072.38	668.722	106	118	TRUE
3783_120514	ID15054 (HEAVY XL4.1)	ID15054 (HEAVY XL4.1)	(F054552)	26S protease regulatory subunit 6B OS=Mus musculus GN=Psmc4 PE=1 SV=2	PRS6B_MOUSE	SwissProt_2013.fasta	47409.8	1	2	2	2	0.00116	0.122	possibly correct	TRUE	1551: Sum of 5 scans in range 5685 (rt=59.4847, f=4, i=1524) to 5693 (rt=59.5682, f=4, i=1528) [\\protoshare.igsp.duke.edu\proteomics2\RawData\3783\ID15054_01_UCA168_3783_120414.raw]	ENAPAIIFIDEIDAIATk	K	R	0.969	41.7	32.1	38.3	2		k18: Label:13C(6)15N(2) (+8.01)	976.522	1951.03	1952.05	2	-0.01028	-5.267	3571.59	310.795	256	273	TRUE
3783_120514	ID15054 (HEAVY XL4.1)	ID15054 (HEAVY XL4.1)	(F054552)	26S protease regulatory subunit 6B OS=Mus musculus GN=Psmc4 PE=1 SV=2	PRS6B_MOUSE	SwissProt_2013.fasta	47409.8	1	2	2	2	0.00116	0.122	possibly correct	TRUE	1682: Sum of 5 scans in range 6412 (rt=67.0986, f=3, i=1257) to 6419 (rt=67.1718, f=3, i=1261) [\\protoshare.igsp.duke.edu\proteomics2\RawData\3783\ID15054_01_UCA168_3783_120414.raw]	IQSIPLVIGQFLEAVDQNTAIVGSTTGSNYYVr	R	I	0.997	45.8	31.7	44	2		r33: Label:13C(8)15N(2) (+10.02)	1188.62	3562.85	3563.87	3	-0.01891	-5.305	4028.11	138.88	82	114	TRUE
3783_120514	ID15054 (HEAVY XL4.1)	ID15054 (HEAVY XL4.1)	(F054552)	Elongation factor 1-alpha 1 OS=Mus musculus GN=Eef1a1 PE=1 SV=3	EF1A1_MOUSE	SwissProt_2013.fasta	50114.2	1	6	7	7	0.00405	0.212	possibly correct	TRUE	512: Sum of 2 scans in range 2635 (rt=27.5774, f=3, i=313) to 2637 (rt=27.5982, f=3, i=314) [\\protoshare.igsp.duke.edu\proteomics2\RawData\3783\ID15054_01_UCA168_3783_120414.raw]	LPLqDVYk	R	I	0.883	31.6	28.6	24.9	2		q4: Deamidated (+0.98), k8: Label:13C(6)15N(2) (+8.01)	492.777	983.54	984.549	2	-0.001877	-1.907	1655.27	788.54	248	255	TRUE
3783_120514	ID15054 (HEAVY XL4.1)	ID15054 (HEAVY XL4.1)	(F054552)	Elongation factor 1-alpha 1 OS=Mus musculus GN=Eef1a1 PE=1 SV=3	EF1A1_MOUSE	SwissProt_2013.fasta	50114.2	1	6	7	7	0.00405	0.212	possibly correct	TRUE	1527: Sum of 5 scans in range 5574 (rt=58.322, f=4, i=1488) to 5582 (rt=58.4055, f=4, i=1492) [\\protoshare.igsp.duke.edu\proteomics2\RawData\3783\ID15054_01_UCA168_3783_120414.raw]	NMITGTSQADcAVLIVAAGVGEFEAGISk	K	N	0.997	52.3	33	50.4	2	c11: Carbamidomethyl (+57.02)	k29: Label:13C(6)15N(2) (+8.01)	973.159	2916.45	2917.45	3	0.008329	2.855	3501.82	166.419	101	129	TRUE
3783_120514	ID15054 (HEAVY XL4.1)	ID15054 (HEAVY XL4.1)	(F054552)	Elongation factor 1-alpha 1 OS=Mus musculus GN=Eef1a1 PE=1 SV=3	EF1A1_MOUSE	SwissProt_2013.fasta	50114.2	1	6	7	7	0.00405	0.212	possibly correct	TRUE	139: Scan 1670 (rt=17.4858, f=2, i=130) [\\protoshare.igsp.duke.edu\proteomics2\RawData\3783\ID15054_01_UCA168_3783_120414.raw]	STTTGHLIYk	K	C	0.997	51.7	29.5	48.8	2		k10: Label:13C(6)15N(2) (+8.01)	564.81	1127.61	1128.61	2	-0.0009212	-0.8162	1049.15	2337.58	21	30	TRUE
3783_120514	ID15054 (HEAVY XL4.1)	ID15054 (HEAVY XL4.1)	(F054552)	Elongation factor 1-alpha 1 OS=Mus musculus GN=Eef1a1 PE=1 SV=3	EF1A1_MOUSE	SwissProt_2013.fasta	50114.2	1	6	7	7	0.00405	0.212	possibly correct	TRUE	1726: Sum of 4 scans in range 7536 (rt=78.8568, f=3, i=1304) to 7545 (rt=78.9509, f=3, i=1307) [\\protoshare.igsp.duke.edu\proteomics2\RawData\3783\ID15054_01_UCA168_3783_120414.raw]	THINIVVIGHVDSGk	K	S	0.997	44.4	29.8	44.4	2		k15: Label:13C(6)15N(2) (+8.01)	532.971	1595.89	1596.89	3	0.004823	3.02	4734.23	139.312	6	20	TRUE
3783_120514	ID15054 (HEAVY XL4.1)	ID15054 (HEAVY XL4.1)	(F054552)	Elongation factor 1-alpha 1 OS=Mus musculus GN=Eef1a1 PE=1 SV=3	EF1A1_MOUSE	SwissProt_2013.fasta	50114.2	1	6	7	7	0.00405	0.212	possibly correct	TRUE	1071: Scan 4085 (rt=42.7447, f=2, i=474) [\\protoshare.igsp.duke.edu\proteomics2\RawData\3783\ID15054_01_UCA168_3783_120414.raw]	VETGVLkPGMVVTFAPVNVTTEVk	R	S	0.997	87.5	28.2	83.1	2		k7: Label:13C(6)15N(2) (+8.01), k24: Label:13C(6)15N(2) (+8.01)	844.475	2530.4	2531.41	3	-0.003516	-1.389	2564.68	1977.86	267	290	TRUE
3783_120514	ID15054 (HEAVY XL4.1)	ID15054 (HEAVY XL4.1)	(F054552)	Elongation factor 1-alpha 1 OS=Mus musculus GN=Eef1a1 PE=1 SV=3	EF1A1_MOUSE	SwissProt_2013.fasta	50114.2	1	6	7	7	0.00405	0.212	possibly correct	TRUE	578: Scan 2787 (rt=29.1671, f=3, i=345) [\\protoshare.igsp.duke.edu\proteomics2\RawData\3783\ID15054_01_UCA168_3783_120414.raw]	YYVTIIDAPGHr	K	D	0.997	75.7	30.7	70.4	2		r12: Label:13C(8)15N(2) (+10.02)	707.871	1413.73	1414.75	2	-0.01267	-8.957	1750.03	747.862	85	96	TRUE
3783_120514	ID15054 (HEAVY XL4.1)	ID15054 (HEAVY XL4.1)	(F054552)	Elongation factor 1-alpha 1 OS=Mus musculus GN=Eef1a1 PE=1 SV=3	EF1A1_MOUSE	SwissProt_2013.fasta	50114.2	1	6	7	7	0.00405	0.212	possibly correct	TRUE	568: Scan 2766 (rt=28.9485, f=2, i=295) [\\protoshare.igsp.duke.edu\proteomics2\RawData\3783\ID15054_01_UCA168_3783_120414.raw]	YYVTIIDAPGHr	K	D	0.997	42.2	30.7	25.3	2		r12: Label:13C(8)15N(2) (+10.02)	472.251	1413.73	1414.75	3	-0.01102	-7.787	1736.91	1234.37	85	96	TRUE
3783_120514	ID15054 (HEAVY XL4.1)	ID15054 (HEAVY XL4.1)	(F054552)	Heterogeneous nuclear ribonucleoproteins A2/B1 OS=Mus musculus GN=Hnrnpa2b1 PE=1 SV=2	ROA2_MOUSE	SwissProt_2013.fasta	37403.3	1	4	5	5	0.00289	0.15	possibly correct	TRUE	851: Sum of 3 scans in range 3481 (rt=36.4258, f=4, i=719) to 3483 (rt=36.4466, f=4, i=721) [\\protoshare.igsp.duke.edu\proteomics2\RawData\3783\ID15054_01_UCA168_3783_120414.raw]	GFGFVTFDDHDPVDk	R	I	0.997	64.5	27.7	64.5	2		k15: Label:13C(6)15N(2) (+8.01)	852.395	1702.77	1703.78	2	0.002759	1.619	2186.17	1024.86	154	168	TRUE
3783_120514	ID15054 (HEAVY XL4.1)	ID15054 (HEAVY XL4.1)	(F054552)	Heterogeneous nuclear ribonucleoproteins A2/B1 OS=Mus musculus GN=Hnrnpa2b1 PE=1 SV=2	ROA2_MOUSE	SwissProt_2013.fasta	37403.3	1	4	5	5	0.00289	0.15	possibly correct	TRUE	849: Scan 3479 (rt=36.405, f=2, i=397) [\\protoshare.igsp.duke.edu\proteomics2\RawData\3783\ID15054_01_UCA168_3783_120414.raw]	GFGFVTFDDHDPVDk	R	I	0.997	48.4	27	48.4	2		k15: Label:13C(6)15N(2) (+8.01)	568.596	1702.77	1703.78	3	-0.004767	-2.798	2184.3	723.187	154	168	TRUE
3783_120514	ID15054 (HEAVY XL4.1)	ID15054 (HEAVY XL4.1)	(F054552)	Heterogeneous nuclear ribonucleoproteins A2/B1 OS=Mus musculus GN=Hnrnpa2b1 PE=1 SV=2	ROA2_MOUSE	SwissProt_2013.fasta	37403.3	1	4	5	5	0.00289	0.15	possibly correct	TRUE	336: Sum of 2 scans in range 2189 (rt=22.9128, f=4, i=287) to 2190 (rt=22.9231, f=4, i=288) [\\protoshare.igsp.duke.edu\proteomics2\RawData\3783\ID15054_01_UCA168_3783_120414.raw]	GGGGNFGPGPGSNFr	R	G	0.997	52.2	26.9	52.2	2		r15: Label:13C(8)15N(2) (+10.02)	694.325	1386.64	1387.65	2	-0.008271	-5.961	1375.08	2085.8	214	228	TRUE
3783_120514	ID15054 (HEAVY XL4.1)	ID15054 (HEAVY XL4.1)	(F054552)	Heterogeneous nuclear ribonucleoproteins A2/B1 OS=Mus musculus GN=Hnrnpa2b1 PE=1 SV=2	ROA2_MOUSE	SwissProt_2013.fasta	37403.3	1	4	5	5	0.00289	0.15	possibly correct	TRUE	1166: Sum of 2 scans in range 4353 (rt=45.5469, f=3, i=724) to 4355 (rt=45.5677, f=3, i=725) [\\protoshare.igsp.duke.edu\proteomics2\RawData\3783\ID15054_01_UCA168_3783_120414.raw]	LFIGGLSFETTEESLr	K	N	0.997	82.3	31.9	73	2		r16: Label:13C(8)15N(2) (+10.02)	904.968	1807.92	1808.94	2	-0.01539	-8.508	2733.44	575.017	23	38	TRUE
3783_120514	ID15054 (HEAVY XL4.1)	ID15054 (HEAVY XL4.1)	(F054552)	Heterogeneous nuclear ribonucleoproteins A2/B1 OS=Mus musculus GN=Hnrnpa2b1 PE=1 SV=2	ROA2_MOUSE	SwissProt_2013.fasta	37403.3	1	4	5	5	0.00289	0.15	possibly correct	TRUE	418: Scan 2397 (rt=25.0875, f=2, i=240) [\\protoshare.igsp.duke.edu\proteomics2\RawData\3783\ID15054_01_UCA168_3783_120414.raw]	LFVGGIk	K	E	0.9	44.7	25	0	2		k7: Label:13C(6)15N(2) (+8.01)	371.241	740.468	741.475	2	-0.0002212	-0.2983	1505.25	302.87	114	120	TRUE
3783_120514	ID15054 (HEAVY XL4.1)	ID15054 (HEAVY XL4.1)	(F054552)	Serine/arginine-rich splicing factor 3 OS=Mus musculus GN=Srsf3 PE=1 SV=1	SRSF3_MOUSE,SRSF7_MOUSE	SwissProt_2013.fasta	19330	0.987	1	1	1	0.000579	0.0854	possibly correct	TRUE	1065: Scan 4070 (rt=42.5861, f=2, i=472) [\\protoshare.igsp.duke.edu\proteomics2\RawData\3783\ID15054_01_UCA168_3783_120414.raw]	NPPGFAFVEFEDPr	R	D	0.997	63.9	29.4	63.9	2		r14: Label:13C(8)15N(2) (+10.02)	816.392	1630.77	1631.79	2	-0.008271	-5.069	2555.17	555.818	44	57	TRUE
3783_120514	ID15054 (HEAVY XL4.1)	ID15054 (HEAVY XL4.1)	(F054552)	Tubulin beta-4B chain OS=Mus musculus GN=Tubb4b PE=1 SV=1	TBB4B_MOUSE	SwissProt_2013.fasta	49830.7	0.987	1	1	1	0.000579	0.187	possibly correct	TRUE	841: Sum of 2 scans in range 3458 (rt=36.1864, f=3, i=501) to 3460 (rt=36.2072, f=3, i=502) [\\protoshare.igsp.duke.edu\proteomics2\RawData\3783\ID15054_01_UCA168_3783_120414.raw]	AVLVDLEPGTMDSVr	R	S	0.997	59.8	31.4	42.4	2		r15: Label:13C(8)15N(2) (+10.02)	806.419	1610.82	1611.84	2	-0.01153	-7.154	2171.81	564.982	63	77	TRUE
3783_120514	ID15054 (HEAVY XL4.1)	ID15054 (HEAVY XL4.1)	(F054552)	Tubulin beta-4B chain OS=Mus musculus GN=Tubb4b PE=1 SV=1	TBB4B_MOUSE	SwissProt_2013.fasta	49830.7	0.987	1	1	1	0.000579	0.187	possibly correct	FALSE	548: Scan 2720 (rt=28.4672, f=3, i=329) [\\protoshare.igsp.duke.edu\proteomics2\RawData\3783\ID15054_01_UCA168_3783_120414.raw]	FPGQLNADLr	R	K	0.997	68.8	30.1	45.2	2		r10: Label:13C(8)15N(2) (+10.02)	570.808	1139.6	1140.62	2	-0.008071	-7.076	1708.03	524.138	242	251	FALSE	TBB5_MOUSE
3783_120514	ID15054 (HEAVY XL4.1)	ID15054 (HEAVY XL4.1)	(F054552)	Tubulin beta-4B chain OS=Mus musculus GN=Tubb4b PE=1 SV=1	TBB4B_MOUSE	SwissProt_2013.fasta	49830.7	0.987	1	1	1	0.000579	0.187	possibly correct	FALSE	1189: Scan 4419 (rt=46.2364, f=3, i=738) [\\protoshare.igsp.duke.edu\proteomics2\RawData\3783\ID15054_01_UCA168_3783_120414.raw]	GHYTEGAELVDSVLDVVr	K	K	0.997	119	32.3	112	2		r18: Label:13C(8)15N(2) (+10.02)	984.997	1967.98	1969	2	-0.01619	-8.223	2774.18	587.755	104	121	FALSE	TBB5_MOUSE
3783_120514	ID15054 (HEAVY XL4.1)	ID15054 (HEAVY XL4.1)	(F054552)	Tubulin beta-4B chain OS=Mus musculus GN=Tubb4b PE=1 SV=1	TBB4B_MOUSE	SwissProt_2013.fasta	49830.7	0.987	1	1	1	0.000579	0.187	possibly correct	FALSE	1185: Scan 4410 (rt=46.1427, f=2, i=517) [\\protoshare.igsp.duke.edu\proteomics2\RawData\3783\ID15054_01_UCA168_3783_120414.raw]	GHYTEGAELVDSVLDVVr	K	K	0.997	80.8	32.3	64.2	2		r18: Label:13C(8)15N(2) (+10.02)	657.002	1967.98	1969	3	-0.01069	-5.428	2768.56	745.059	104	121	FALSE	TBB5_MOUSE
3783_120514	ID15054 (HEAVY XL4.1)	ID15054 (HEAVY XL4.1)	(F054552)	Tubulin beta-4B chain OS=Mus musculus GN=Tubb4b PE=1 SV=1	TBB4B_MOUSE	SwissProt_2013.fasta	49830.7	0.987	1	1	1	0.000579	0.187	possibly correct	FALSE	1022: Scan 3952 (rt=41.3531, f=3, i=621) [\\protoshare.igsp.duke.edu\proteomics2\RawData\3783\ID15054_01_UCA168_3783_120414.raw]	NSSYFVEWIPNNVk	K	T	0.997	58.5	31.2	57.6	2		k14: Label:13C(6)15N(2) (+8.01)	852.923	1703.83	1704.85	2	-0.007841	-4.599	2481.19	547.112	337	350	FALSE	TBB5_MOUSE
3783_120514	ID15054 (HEAVY XL4.1)	ID15054 (HEAVY XL4.1)	(F054552)	Tubulin beta-4B chain OS=Mus musculus GN=Tubb4b PE=1 SV=1	TBB4B_MOUSE	SwissProt_2013.fasta	49830.7	0.987	1	1	1	0.000579	0.187	possibly correct	FALSE	1209: Sum of 2 scans in range 4475 (rt=46.8217, f=2, i=525) to 4483 (rt=46.9075, f=2, i=526) [\\protoshare.igsp.duke.edu\proteomics2\RawData\3783\ID15054_01_UCA168_3783_120414.raw]	SGPFGQIFrPDNFVFGQSGAGNNWAk	R	G	0.997	93.1	32.5	85.7	2		r9: Label:13C(8)15N(2) (+10.02), k26: Label:13C(6)15N(2) (+8.01)	939.457	2815.35	2816.38	3	-0.02137	-7.587	2811.87	2702.78	78	103	FALSE	TBB5_MOUSE
3783_120514	ID15054 (HEAVY XL4.1)	ID15054 (HEAVY XL4.1)	(F054552)	Poly(rC)-binding protein 2 OS=Mus musculus GN=Pcbp2 PE=1 SV=1	PCBP2_MOUSE	SwissProt_2013.fasta	38222.5	0.997	1	1	1	0.000579	0.0746	possibly correct	TRUE	1175: Sum of 3 scans in range 4378 (rt=45.8071, f=4, i=1038) to 4382 (rt=45.8488, f=4, i=1040) [\\protoshare.igsp.duke.edu\proteomics2\RawData\3783\ID15054_01_UCA168_3783_120414.raw]	AITIAGIPQSIIEcVk	R	Q	0.997	85	29.7	73.7	2	c14: Carbamidomethyl (+57.02)	k16: Label:13C(6)15N(2) (+8.01)	860.986	1719.96	1720.98	2	-0.01216	-7.063	2749.68	978.929	145	160	TRUE
3783_120514	ID15054 (HEAVY XL4.1)	ID15054 (HEAVY XL4.1)	(F054552)	Poly(rC)-binding protein 2 OS=Mus musculus GN=Pcbp2 PE=1 SV=1	PCBP2_MOUSE	SwissProt_2013.fasta	38222.5	0.997	1	1	1	0.000579	0.0746	possibly correct	FALSE	156: Scan 1713 (rt=17.9358, f=3, i=100) [\\protoshare.igsp.duke.edu\proteomics2\RawData\3783\ID15054_01_UCA168_3783_120414.raw]	INISEGNcPEr	R	I	0.997	54.7	26.6	50.5	2	c8: Carbamidomethyl (+57.02)	r11: Label:13C(8)15N(2) (+10.02)	649.809	1297.6	1298.62	2	-0.004285	-3.3	1076.15	562.853	47	57	FALSE	PCBP1_MOUSE
3783_120514	ID15054 (HEAVY XL4.1)	ID15054 (HEAVY XL4.1)	(F054552)	Obg-like ATPase 1 OS=Mus musculus GN=Ola1 PE=1 SV=1	OLA1_MOUSE	SwissProt_2013.fasta	44731.4	0.987	1	1	1	0.000579	0.0379	possibly correct	TRUE	1490: Sum of 5 scans in range 5428 (rt=56.7933, f=4, i=1434) to 5434 (rt=56.8559, f=4, i=1438) [\\protoshare.igsp.duke.edu\proteomics2\RawData\3783\ID15054_01_UCA168_3783_120414.raw]	IPAFLNVVDIAGLVk	K	G	0.997	75.4	25	75.4	2		k15: Label:13C(6)15N(2) (+8.01)	788.978	1575.94	1576.96	2	-0.005901	-3.742	3409.48	291.561	84	98	TRUE
3783_120514	ID15054 (HEAVY XL4.1)	ID15054 (HEAVY XL4.1)	(F054552)	60S ribosomal protein L3 OS=Mus musculus GN=Rpl3 PE=2 SV=3	RL3_MOUSE	SwissProt_2013.fasta	46110.7	0.939	1	1	1	0.000579	0.0397	possibly correct	TRUE	723: Sum of 3 scans in range 3157 (rt=33.0387, f=3, i=429) to 3160 (rt=33.0699, f=3, i=431) [\\protoshare.igsp.duke.edu\proteomics2\RawData\3783\ID15054_01_UCA168_3783_120414.raw]	DDASkPVHLTAFLGYk	K	A	0.986	28	31.9	24.8	2		k5: Label:13C(6)15N(2) (+8.01), k16: Label:13C(6)15N(2) (+8.01)	593.317	1776.93	1777.95	3	-0.009286	-5.223	1983.26	861.887	35	50	TRUE
3783_120514	ID15054 (HEAVY XL4.1)	ID15054 (HEAVY XL4.1)	(F054552)	Heat shock protein HSP 90-beta OS=Mus musculus GN=Hsp90ab1 PE=1 SV=3	HS90B_MOUSE	SwissProt_2013.fasta	83284.3	1	7	7	7	0.00405	0.236	possibly correct	FALSE	220: Scan 1884 (rt=19.723, f=3, i=133) [\\protoshare.igsp.duke.edu\proteomics2\RawData\3783\ID15054_01_UCA168_3783_120414.raw]	EDQTEYLEEr	K	R	0.997	72.9	25	64.8	2		r10: Label:13C(8)15N(2) (+10.02)	661.294	1320.57	1321.59	2	-0.009451	-7.151	1183.38	2129.69	187	196	FALSE	HS90A_MOUSE
3783_120514	ID15054 (HEAVY XL4.1)	ID15054 (HEAVY XL4.1)	(F054552)	Heat shock protein HSP 90-beta OS=Mus musculus GN=Hsp90ab1 PE=1 SV=3	HS90B_MOUSE	SwissProt_2013.fasta	83284.3	1	7	7	7	0.00405	0.236	possibly correct	FALSE	409: Scan 2376 (rt=24.8689, f=2, i=237) [\\protoshare.igsp.duke.edu\proteomics2\RawData\3783\ID15054_01_UCA168_3783_120414.raw]	EGLELPEDEEEk	K	K	0.955	33	26.3	17.9	2		k12: Label:13C(6)15N(2) (+8.01)	712.831	1423.65	1424.65	2	0.001819	1.277	1492.14	1314.83	539	550	FALSE	HS90A_MOUSE
3783_120514	ID15054 (HEAVY XL4.1)	ID15054 (HEAVY XL4.1)	(F054552)	Heat shock protein HSP 90-beta OS=Mus musculus GN=Hsp90ab1 PE=1 SV=3	HS90B_MOUSE	SwissProt_2013.fasta	83284.3	1	7	7	7	0.00405	0.236	possibly correct	TRUE	382: Scan 2306 (rt=24.1379, f=3, i=241) [\\protoshare.igsp.duke.edu\proteomics2\RawData\3783\ID15054_01_UCA168_3783_120414.raw]	ELISNASDALDk	R	I	0.997	77.8	30.2	63.5	2		k12: Label:13C(6)15N(2) (+8.01)	642.333	1282.65	1283.66	2	0.002139	1.666	1448.28	1236.05	42	53	TRUE
3783_120514	ID15054 (HEAVY XL4.1)	ID15054 (HEAVY XL4.1)	(F054552)	Heat shock protein HSP 90-beta OS=Mus musculus GN=Hsp90ab1 PE=1 SV=3	HS90B_MOUSE	SwissProt_2013.fasta	83284.3	1	7	7	7	0.00405	0.236	possibly correct	FALSE	740: Scan 3200 (rt=33.4887, f=4, i=622) [\\protoshare.igsp.duke.edu\proteomics2\RawData\3783\ID15054_01_UCA168_3783_120414.raw]	GVVDSEDLPLNISr	R	E	0.997	106	31.4	0	2		r14: Label:13C(8)15N(2) (+10.02)	762.402	1522.79	1523.81	2	-0.01031	-6.767	2009.32	1290.85	379	392	FALSE	HS90A_MOUSE
3783_120514	ID15054 (HEAVY XL4.1)	ID15054 (HEAVY XL4.1)	(F054552)	Heat shock protein HSP 90-beta OS=Mus musculus GN=Hsp90ab1 PE=1 SV=3	HS90B_MOUSE	SwissProt_2013.fasta	83284.3	1	7	7	7	0.00405	0.236	possibly correct	TRUE	1118: Sum of 2 scans in range 4216 (rt=44.1132, f=3, i=685) to 4218 (rt=44.134, f=3, i=686) [\\protoshare.igsp.duke.edu\proteomics2\RawData\3783\ID15054_01_UCA168_3783_120414.raw]	HSQFIGYPITLYLEk	K	E	0.997	37.5	32.1	37.5	2		k15: Label:13C(6)15N(2) (+8.01)	606.327	1815.96	1816.97	3	-0.005737	-3.158	2647.42	820.383	205	219	TRUE
3783_120514	ID15054 (HEAVY XL4.1)	ID15054 (HEAVY XL4.1)	(F054552)	Heat shock protein HSP 90-beta OS=Mus musculus GN=Hsp90ab1 PE=1 SV=3	HS90B_MOUSE	SwissProt_2013.fasta	83284.3	1	7	7	7	0.00405	0.236	possibly correct	TRUE	71: Scan 1487 (rt=15.5711, f=3, i=49) [\\protoshare.igsp.duke.edu\proteomics2\RawData\3783\ID15054_01_UCA168_3783_120414.raw]	LGIHEDSTNr	K	R	0.885	33.5	28.2	22.1	2		r10: Label:13C(8)15N(2) (+10.02)	576.289	1150.56	1151.58	2	-0.01083	-9.406	934.265	1099.06	439	448	TRUE
3783_120514	ID15054 (HEAVY XL4.1)	ID15054 (HEAVY XL4.1)	(F054552)	Heat shock protein HSP 90-beta OS=Mus musculus GN=Hsp90ab1 PE=1 SV=3	HS90B_MOUSE	SwissProt_2013.fasta	83284.3	1	7	7	7	0.00405	0.236	possibly correct	TRUE	1068: Scan 4078 (rt=42.6693, f=2, i=473) [\\protoshare.igsp.duke.edu\proteomics2\RawData\3783\ID15054_01_UCA168_3783_120414.raw]	LGLGIDEDEVTAEEPSAAVPDEIPPLEGDEDASr	K	M	0.997	55	30.8	49.9	2		r34: Label:13C(8)15N(2) (+10.02)	1182.55	3544.63	3545.67	3	-0.02411	-6.799	2560.16	748.2	686	719	TRUE
3783_120514	ID15054 (HEAVY XL4.1)	ID15054 (HEAVY XL4.1)	(F054552)	Heat shock protein HSP 90-beta OS=Mus musculus GN=Hsp90ab1 PE=1 SV=3	HS90B_MOUSE	SwissProt_2013.fasta	83284.3	1	7	7	7	0.00405	0.236	possibly correct	TRUE	406: Scan 2368 (rt=24.7857, f=2, i=236) [\\protoshare.igsp.duke.edu\proteomics2\RawData\3783\ID15054_01_UCA168_3783_120414.raw]	SIYYITGESk	K	E	0.947	35.1	29.1	32.3	2		k10: Label:13C(6)15N(2) (+8.01)	584.803	1167.59	1168.6	2	0.001279	1.094	1487.14	715.59	482	491	TRUE
3783_120514	ID15054 (HEAVY XL4.1)	ID15054 (HEAVY XL4.1)	(F054552)	Heat shock protein HSP 90-beta OS=Mus musculus GN=Hsp90ab1 PE=1 SV=3	HS90B_MOUSE	SwissProt_2013.fasta	83284.3	1	7	7	7	0.00405	0.236	possibly correct	TRUE	624: Scan 2908 (rt=30.4344, f=2, i=315) [\\protoshare.igsp.duke.edu\proteomics2\RawData\3783\ID15054_01_UCA168_3783_120414.raw]	SLTNDWEDHLAVk	K	H	0.997	54.8	30.2	51.9	2		k13: Label:13C(6)15N(2) (+8.01)	512.59	1534.75	1535.76	3	-0.002037	-1.327	1826.06	669.753	307	319	TRUE
3783_120514	ID15054 (HEAVY XL4.1)	ID15054 (HEAVY XL4.1)	(F054552)	Heat shock protein HSP 90-beta OS=Mus musculus GN=Hsp90ab1 PE=1 SV=3	HS90B_MOUSE	SwissProt_2013.fasta	83284.3	1	7	7	7	0.00405	0.236	possibly correct	FALSE	744: Scan 3212 (rt=33.6136, f=2, i=361) [\\protoshare.igsp.duke.edu\proteomics2\RawData\3783\ID15054_01_UCA168_3783_120414.raw]	TLTLVDTGIGMTk	R	A	0.981	44.8	30.6	0	2		k13: Label:13C(6)15N(2) (+8.01)	679.372	1356.73	1357.75	2	-0.01208	-8.898	2016.81	460.109	83	95	FALSE	HS90A_MOUSE
3783_120514	ID15054 (HEAVY XL4.1)	ID15054 (HEAVY XL4.1)	(F054552)	Heat shock protein HSP 90-beta OS=Mus musculus GN=Hsp90ab1 PE=1 SV=3	HS90B_MOUSE	SwissProt_2013.fasta	83284.3	1	7	7	7	0.00405	0.236	possibly correct	TRUE	1496: Sum of 3 scans in range 5456 (rt=57.0874, f=3, i=1012) to 5460 (rt=57.129, f=3, i=1014) [\\protoshare.igsp.duke.edu\proteomics2\RawData\3783\ID15054_01_UCA168_3783_120414.raw]	VFIMDScDELIPEYLNFIr	R	G	0.997	102	31.9	96.2	2	c7: Carbamidomethyl (+57.02)	r19: Label:13C(8)15N(2) (+10.02)	1192.58	2383.14	2384.17	2	-0.01779	-7.46	3426.49	797.304	360	378	TRUE
3783_120514	ID15054 (HEAVY XL4.1)	ID15054 (HEAVY XL4.1)	(F054552)	Heat shock protein HSP 90-beta OS=Mus musculus GN=Hsp90ab1 PE=1 SV=3	HS90B_MOUSE	SwissProt_2013.fasta	83284.3	1	7	7	7	0.00405	0.236	possibly correct	FALSE	133: Scan 1658 (rt=17.3609, f=2, i=128) [\\protoshare.igsp.duke.edu\proteomics2\RawData\3783\ID15054_01_UCA168_3783_120414.raw]	YESLTDPSk	R	L	0.997	55	27.2	49.9	2		k9: Label:13C(6)15N(2) (+8.01)	524.258	1046.5	1047.51	2	0.0002188	0.2089	1041.66	1304.64	56	64	FALSE	HS90A_MOUSE
3783_120514	ID15054 (HEAVY XL4.1)	ID15054 (HEAVY XL4.1)	(F054552)	60S ribosomal protein L32 OS=Mus musculus GN=Rpl32 PE=2 SV=2	RL32_MOUSE	SwissProt_2013.fasta	15860.4	0.987	1	1	1	0.000579	0.0963	possibly correct	TRUE	182: Scan 1784 (rt=18.6771, f=3, i=113) [\\protoshare.igsp.duke.edu\proteomics2\RawData\3783\ID15054_01_UCA168_3783_120414.raw]	SYcAEIAHNVSSk	K	N	0.997	58.2	27.8	58.2	2	c3: Carbamidomethyl (+57.02)	k13: Label:13C(6)15N(2) (+8.01)	737.349	1472.68	1473.69	2	0.002345	1.591	1120.63	411.89	94	106	TRUE
3783_120514	ID15054 (HEAVY XL4.1)	ID15054 (HEAVY XL4.1)	(F054552)	40S ribosomal protein S17 OS=Mus musculus GN=Rps17 PE=1 SV=2	RS17_MOUSE	SwissProt_2013.fasta	15524.5	0.987	1	1	1	0.000579	0.0815	possibly correct	TRUE	584: Scan 2806 (rt=29.3675, f=3, i=348) [\\protoshare.igsp.duke.edu\proteomics2\RawData\3783\ID15054_01_UCA168_3783_120414.raw]	VcEEIAIIPSk	R	K	0.997	75.2	30.1	73.5	2	c2: Carbamidomethyl (+57.02)	k11: Label:13C(6)15N(2) (+8.01)	633.847	1265.68	1266.69	2	0.0002849	0.225	1762.05	705.561	34	44	TRUE
3783_120514	ID15054 (HEAVY XL4.1)	ID15054 (HEAVY XL4.1)	(F054552)	14-3-3 protein theta OS=Mus musculus GN=Ywhaq PE=1 SV=1	1433T_MOUSE	SwissProt_2013.fasta	27779.4	1	2	2	2	0.00116	0.159	possibly correct	FALSE	538: Scan 2699 (rt=28.2486, f=2, i=285) [\\protoshare.igsp.duke.edu\proteomics2\RawData\3783\ID15054_01_UCA168_3783_120414.raw]	NLLSVAYk	R	N	0.99	60	27.5	45.1	2		k8: Label:13C(6)15N(2) (+8.01)	458.272	914.53	915.539	2	-0.001981	-2.164	1694.92	615.619	42	49	FALSE	1433B_MOUSE
3783_120514	ID15054 (HEAVY XL4.1)	ID15054 (HEAVY XL4.1)	(F054552)	14-3-3 protein theta OS=Mus musculus GN=Ywhaq PE=1 SV=1	1433T_MOUSE	SwissProt_2013.fasta	27779.4	1	2	2	2	0.00116	0.159	possibly correct	TRUE	1283: Sum of 3 scans in range 4704 (rt=49.2181, f=4, i=1159) to 4707 (rt=49.2494, f=4, i=1161) [\\protoshare.igsp.duke.edu\proteomics2\RawData\3783\ID15054_01_UCA168_3783_120414.raw]	SIcTTVLELLDk	R	Y	0.997	74.7	30.8	68	2	c3: Carbamidomethyl (+57.02)	k12: Label:13C(6)15N(2) (+8.01)	700.383	1398.75	1399.76	2	-0.0007151	-0.5108	2954.02	1406.34	92	103	TRUE
3783_120514	ID15054 (HEAVY XL4.1)	ID15054 (HEAVY XL4.1)	(F054552)	14-3-3 protein theta OS=Mus musculus GN=Ywhaq PE=1 SV=1	1433T_MOUSE	SwissProt_2013.fasta	27779.4	1	2	2	2	0.00116	0.159	possibly correct	TRUE	1227: Sum of 3 scans in range 4528 (rt=47.3759, f=4, i=1095) to 4531 (rt=47.4071, f=4, i=1097) [\\protoshare.igsp.duke.edu\proteomics2\RawData\3783\ID15054_01_UCA168_3783_120414.raw]	TAFDEAIAELDTLNEDSYk	K	D	0.997	89.6	29.7	78.7	2		k19: Label:13C(6)15N(2) (+8.01)	1077	2151.99	2153	2	-0.002521	-1.171	2843.49	1276.78	194	212	TRUE
3783_120514	ID15054 (HEAVY XL4.1)	ID15054 (HEAVY XL4.1)	(F054552)	ADP-ribosylation factor 1 OS=Mus musculus GN=Arf1 PE=1 SV=2	ARF1_MOUSE,ARF3_MOUSE,ARF5_MOUSE	SwissProt_2013.fasta	20697.6	1	2	2	2	0.00116	0.171	possibly correct	TRUE	951: Sum of 3 scans in range 3747 (rt=39.2093, f=3, i=565) to 3751 (rt=39.251, f=3, i=567) [\\protoshare.igsp.duke.edu\proteomics2\RawData\3783\ID15054_01_UCA168_3783_120414.raw]	DAVLLVFANk	R	Q	0.997	55.3	28.7	44.9	2		k10: Label:13C(6)15N(2) (+8.01)	549.324	1096.63	1097.64	2	-0.004581	-4.174	2353.81	458.19	118	127	TRUE
3783_120514	ID15054 (HEAVY XL4.1)	ID15054 (HEAVY XL4.1)	(F054552)	ADP-ribosylation factor 1 OS=Mus musculus GN=Arf1 PE=1 SV=2	ARF1_MOUSE,ARF3_MOUSE,ARF5_MOUSE	SwissProt_2013.fasta	20697.6	1	2	2	2	0.00116	0.171	possibly correct	TRUE	1272: Scan 4675 (rt=48.9137, f=2, i=548) [\\protoshare.igsp.duke.edu\proteomics2\RawData\3783\ID15054_01_UCA168_3783_120414.raw]	LGEIVTTIPTIGFNVETVEYk	K	N	0.978	41.5	31.3	38.8	2		k21: Label:13C(6)15N(2) (+8.01)	1166.13	2330.24	2331.26	2	-0.007521	-3.226	2934.82	520.43	39	59	TRUE
3783_120514	ID15054 (HEAVY XL4.1)	ID15054 (HEAVY XL4.1)	(F054552)	Histone H1.4 OS=Mus musculus GN=Hist1h1e PE=1 SV=2	H14_MOUSE	SwissProt_2013.fasta	21978.9	1	2	2	3	0.00174	0.146	possibly correct	TRUE	252: Scan 1973 (rt=20.6543, f=2, i=173) [\\protoshare.igsp.duke.edu\proteomics2\RawData\3783\ID15054_01_UCA168_3783_120414.raw]	ALAAAGYDVEk	K	N	0.997	60.1	29.6	55.8	2		k11: Label:13C(6)15N(2) (+8.01)	558.296	1114.58	1115.58	2	0.001979	1.774	1239.26	1420.39	65	75	TRUE
3783_120514	ID15054 (HEAVY XL4.1)	ID15054 (HEAVY XL4.1)	(F054552)	Histone H1.4 OS=Mus musculus GN=Hist1h1e PE=1 SV=2	H14_MOUSE	SwissProt_2013.fasta	21978.9	1	2	2	3	0.00174	0.146	possibly correct	FALSE	445: Scan 2467 (rt=25.8211, f=2, i=250) [\\protoshare.igsp.duke.edu\proteomics2\RawData\3783\ID15054_01_UCA168_3783_120414.raw]	SGVSLAALk	R	K	0.997	54.3	28.2	39.6	2		k9: Label:13C(6)15N(2) (+8.01)	427.264	852.514	853.523	2	-0.001861	-2.181	1549.26	888.298	55	63	FALSE	H11_MOUSE
3783_120514	ID15054 (HEAVY XL4.1)	ID15054 (HEAVY XL4.1)	(F054552)	Histone H1.4 OS=Mus musculus GN=Hist1h1e PE=1 SV=2	H14_MOUSE	SwissProt_2013.fasta	21978.9	1	2	2	3	0.00174	0.146	possibly correct	TRUE	518: Scan 2650 (rt=27.736, f=3, i=316) [\\protoshare.igsp.duke.edu\proteomics2\RawData\3783\ID15054_01_UCA168_3783_120414.raw]	TSGPPVSELITk	K	A	0.997	69.3	29.7	56.1	2		k12: Label:13C(6)15N(2) (+8.01)	618.849	1235.68	1236.69	2	-0.001401	-1.133	1664.16	2015.36	35	46	TRUE
3783_120514	ID15054 (HEAVY XL4.1)	ID15054 (HEAVY XL4.1)	(F054552)	Histone H1.4 OS=Mus musculus GN=Hist1h1e PE=1 SV=2	H14_MOUSE	SwissProt_2013.fasta	21978.9	1	2	2	3	0.00174	0.146	possibly correct	TRUE	529: Scan 2678 (rt=28.0276, f=2, i=282) [\\protoshare.igsp.duke.edu\proteomics2\RawData\3783\ID15054_01_UCA168_3783_120414.raw]	TSGPPVSELITk	K	A	0.997	70.8	29.9	62.2	2		k12: Label:13C(6)15N(2) (+8.01)	618.848	1235.68	1236.69	2	-0.003201	-2.589	1681.66	908.592	35	46	TRUE
3783_120514	ID15054 (HEAVY XL4.1)	ID15054 (HEAVY XL4.1)	(F054552)	ATP synthase subunit alpha, mitochondrial OS=Mus musculus GN=Atp5a1 PE=1 SV=1	ATPA_MOUSE	SwissProt_2013.fasta	59754.1	1	5	5	5	0.00289	0.134	possibly correct	TRUE	667: Sum of 3 scans in range 3015 (rt=31.5531, f=4, i=558) to 3017 (rt=31.5739, f=4, i=560) [\\protoshare.igsp.duke.edu\proteomics2\RawData\3783\ID15054_01_UCA168_3783_120414.raw]	EAYPGDVFYLHSr	R	L	0.99	26.9	29.7	26.9	2		r13: Label:13C(8)15N(2) (+10.02)	521.922	1562.75	1563.76	3	-0.006607	-4.225	1893.81	1266.49	335	347	TRUE
3783_120514	ID15054 (HEAVY XL4.1)	ID15054 (HEAVY XL4.1)	(F054552)	ATP synthase subunit alpha, mitochondrial OS=Mus musculus GN=Atp5a1 PE=1 SV=1	ATPA_MOUSE	SwissProt_2013.fasta	59754.1	1	5	5	5	0.00289	0.134	possibly correct	TRUE	1400: Sum of 3 scans in range 5081 (rt=53.1629, f=3, i=912) to 5087 (rt=53.2254, f=3, i=914) [\\protoshare.igsp.duke.edu\proteomics2\RawData\3783\ID15054_01_UCA168_3783_120414.raw]	EVAAFAQFGSDLDAATQQLLSr	R	G	0.997	104	32.7	97	2		r22: Label:13C(8)15N(2) (+10.02)	783.395	2347.16	2348.19	3	-0.01936	-8.244	3191.65	451.354	442	463	TRUE
3783_120514	ID15054 (HEAVY XL4.1)	ID15054 (HEAVY XL4.1)	(F054552)	ATP synthase subunit alpha, mitochondrial OS=Mus musculus GN=Atp5a1 PE=1 SV=1	ATPA_MOUSE	SwissProt_2013.fasta	59754.1	1	5	5	5	0.00289	0.134	possibly correct	TRUE	552: Sum of 3 scans in range 2728 (rt=28.5505, f=4, i=466) to 2731 (rt=28.5817, f=4, i=468) [\\protoshare.igsp.duke.edu\proteomics2\RawData\3783\ID15054_01_UCA168_3783_120414.raw]	ILGADTSVDLEETGr	R	V	0.997	92.2	31	81.3	2		r15: Label:13C(8)15N(2) (+10.02)	793.401	1584.79	1585.81	2	-0.01303	-8.217	1713.97	970.287	59	73	TRUE
3783_120514	ID15054 (HEAVY XL4.1)	ID15054 (HEAVY XL4.1)	(F054552)	ATP synthase subunit alpha, mitochondrial OS=Mus musculus GN=Atp5a1 PE=1 SV=1	ATPA_MOUSE	SwissProt_2013.fasta	59754.1	1	5	5	5	0.00289	0.134	possibly correct	TRUE	726: Scan 3164 (rt=33.1115, f=3, i=432) [\\protoshare.igsp.duke.edu\proteomics2\RawData\3783\ID15054_01_UCA168_3783_120414.raw]	TSIAIDTIINQk	K	R	0.953	36.2	29.6	30.8	2		k12: Label:13C(6)15N(2) (+8.01)	662.88	1323.75	1324.76	2	-0.003961	-2.99	1986.69	581.937	219	230	TRUE
3783_120514	ID15054 (HEAVY XL4.1)	ID15054 (HEAVY XL4.1)	(F054552)	ATP synthase subunit alpha, mitochondrial OS=Mus musculus GN=Atp5a1 PE=1 SV=1	ATPA_MOUSE	SwissProt_2013.fasta	59754.1	1	5	5	5	0.00289	0.134	possibly correct	TRUE	422: Sum of 2 scans in range 2405 (rt=25.1733, f=3, i=264) to 2411 (rt=25.2357, f=3, i=265) [\\protoshare.igsp.duke.edu\proteomics2\RawData\3783\ID15054_01_UCA168_3783_120414.raw]	VVDALGNAIDGk	R	G	0.997	65	29.7	56.2	2		k12: Label:13C(6)15N(2) (+8.01)	590.326	1178.64	1179.65	2	-0.001321	-1.12	1512.27	1956.84	150	161	TRUE
3783_120514	ID15054 (HEAVY XL4.1)	ID15054 (HEAVY XL4.1)	(F054552)	Heterogeneous nuclear ribonucleoprotein U-like protein 2 OS=Mus musculus GN=Hnrnpul2 PE=1 SV=2	HNRL2_MOUSE	SwissProt_2013.fasta	84940.7	0.987	1	1	1	0.000579	0.0295	possibly correct	TRUE	1395: Sum of 2 scans in range 5062 (rt=52.9626, f=3, i=908) to 5064 (rt=52.9834, f=3, i=909) [\\protoshare.igsp.duke.edu\proteomics2\RawData\3783\ID15054_01_UCA168_3783_120414.raw]	EEPFFPPPEEFVFIHAVPVEEr	K	V	0.997	43.4	32.7	41.2	2		r22: Label:13C(8)15N(2) (+10.02)	884.436	2650.29	2651.32	3	-0.02419	-9.123	3178.38	383.469	416	437	TRUE
3783_120514	ID15054 (HEAVY XL4.1)	ID15054 (HEAVY XL4.1)	(F054552)	Lactoylglutathione lyase OS=Mus musculus GN=Glo1 PE=1 SV=3	LGUL_MOUSE	SwissProt_2013.fasta	20810.9	1	2	2	2	0.00116	0.158	possibly correct	TRUE	1451: Sum of 3 scans in range 5278 (rt=55.2228, f=3, i=966) to 5283 (rt=55.2748, f=3, i=968) [\\protoshare.igsp.duke.edu\proteomics2\RawData\3783\ID15054_01_UCA168_3783_120414.raw]	GLAFIQDPDGYWIEILNPNk	K	I	0.997	105	32.7	95.5	2		k20: Label:13C(6)15N(2) (+8.01)	1156.09	2310.17	2311.19	2	-0.01032	-4.466	3314.93	372.374	160	179	TRUE
3783_120514	ID15054 (HEAVY XL4.1)	ID15054 (HEAVY XL4.1)	(F054552)	Lactoylglutathione lyase OS=Mus musculus GN=Glo1 PE=1 SV=3	LGUL_MOUSE	SwissProt_2013.fasta	20810.9	1	2	2	2	0.00116	0.158	possibly correct	TRUE	901: Sum of 4 scans in range 3619 (rt=37.8695, f=4, i=770) to 3623 (rt=37.9112, f=4, i=773) [\\protoshare.igsp.duke.edu\proteomics2\RawData\3783\ID15054_01_UCA168_3783_120414.raw]	VLGLTLLQk	R	L	0.984	36.7	25	27.4	2		k9: Label:13C(6)15N(2) (+8.01)	496.833	991.652	992.66	2	-0.0007612	-0.7668	2273.42	500.533	52	60	TRUE
3783_120514	ID15054 (HEAVY XL4.1)	ID15054 (HEAVY XL4.1)	(F054552)	60S ribosomal protein L9 OS=Mus musculus GN=Rpl9 PE=2 SV=2	RL9_MOUSE	SwissProt_2013.fasta	21881.6	1	3	3	3	0.00174	0.224	possibly correct	TRUE	1034: Sum of 4 scans in range 3981 (rt=41.6549, f=3, i=627) to 3986 (rt=41.7069, f=3, i=630) [\\protoshare.igsp.duke.edu\proteomics2\RawData\3783\ID15054_01_UCA168_3783_120414.raw]	DFNHINVELSLLGk	R	K	0.994	29.8	31.1	25.1	2		k14: Label:13C(6)15N(2) (+8.01)	536.292	1605.85	1606.87	3	-0.006777	-4.218	2500.85	531.91	37	50	TRUE
3783_120514	ID15054 (HEAVY XL4.1)	ID15054 (HEAVY XL4.1)	(F054552)	60S ribosomal protein L9 OS=Mus musculus GN=Rpl9 PE=2 SV=2	RL9_MOUSE	SwissProt_2013.fasta	21881.6	1	3	3	3	0.00174	0.224	possibly correct	TRUE	683: Sum of 3 scans in range 3056 (rt=31.9824, f=4, i=571) to 3058 (rt=32.0032, f=4, i=573) [\\protoshare.igsp.duke.edu\proteomics2\RawData\3783\ID15054_01_UCA168_3783_120414.raw]	FLDGIYVSEk	K	G	0.879	35.5	29.5	32.5	2		k10: Label:13C(6)15N(2) (+8.01)	589.814	1177.61	1178.62	2	0.002919	2.476	1919.57	700.764	175	184	TRUE
3783_120514	ID15054 (HEAVY XL4.1)	ID15054 (HEAVY XL4.1)	(F054552)	60S ribosomal protein L9 OS=Mus musculus GN=Rpl9 PE=2 SV=2	RL9_MOUSE	SwissProt_2013.fasta	21881.6	1	3	3	3	0.00174	0.224	possibly correct	TRUE	1015: Scan 3932 (rt=41.1423, f=2, i=455) [\\protoshare.igsp.duke.edu\proteomics2\RawData\3783\ID15054_01_UCA168_3783_120414.raw]	TILSNQTVDIPENVEITLk	K	G	0.997	78.5	30.8	68.4	2		k19: Label:13C(6)15N(2) (+8.01)	1068.08	2134.15	2135.17	2	-0.007921	-3.71	2468.54	523.749	3	21	TRUE
3783_120514	ID15054 (HEAVY XL4.1)	ID15054 (HEAVY XL4.1)	(F054552)	Calnexin OS=Mus musculus GN=Canx PE=1 SV=1	CALX_MOUSE	SwissProt_2013.fasta	67280.1	0.987	1	1	1	0.000579	0.0271	possibly correct	TRUE	895: Scan 3602 (rt=37.6926, f=4, i=766) [\\protoshare.igsp.duke.edu\proteomics2\RawData\3783\ID15054_01_UCA168_3783_120414.raw]	APVPTGEVYFADSFDr	K	G	0.997	70.1	29.7	70.1	2		r16: Label:13C(8)15N(2) (+10.02)	890.926	1779.84	1780.85	2	-0.01059	-5.947	2261.56	508.447	63	78	TRUE
3783_120514	ID15054 (HEAVY XL4.1)	ID15054 (HEAVY XL4.1)	(F054552)	60S ribosomal protein L7 OS=Mus musculus GN=Rpl7 PE=2 SV=2	RL7_MOUSE	SwissProt_2013.fasta	31421.6	1	3	3	3	0.00174	0.133	possibly correct	TRUE	1537: Sum of 3 scans in range 5627 (rt=58.8774, f=2, i=687) to 5633 (rt=58.94, f=2, i=689) [\\protoshare.igsp.duke.edu\proteomics2\RawData\3783\ID15054_01_UCA168_3783_120414.raw]	FGIIcMEDLIHEIYTVGk	K	R	0.997	65.7	32.7	57.3	2	c5: Carbamidomethyl (+57.02)	k18: Label:13C(6)15N(2) (+8.01)	716.032	2145.07	2146.08	3	8.944e-06	0.004168	3534.52	217.447	204	221	TRUE
3783_120514	ID15054 (HEAVY XL4.1)	ID15054 (HEAVY XL4.1)	(F054552)	60S ribosomal protein L7 OS=Mus musculus GN=Rpl7 PE=2 SV=2	RL7_MOUSE	SwissProt_2013.fasta	31421.6	1	3	3	3	0.00174	0.133	possibly correct	TRUE	223: Sum of 2 scans in range 1890 (rt=19.7854, f=3, i=134) to 1892 (rt=19.8063, f=3, i=135) [\\protoshare.igsp.duke.edu\proteomics2\RawData\3783\ID15054_01_UCA168_3783_120414.raw]	VATVPGTLk	K	K	0.99	44.7	26.6	38.2	2		k9: Label:13C(6)15N(2) (+8.01)	447.277	892.54	893.555	2	-0.007321	-8.193	1187.75	486.458	11	19	TRUE
3783_120514	ID15054 (HEAVY XL4.1)	ID15054 (HEAVY XL4.1)	(F054552)	60S ribosomal protein L7 OS=Mus musculus GN=Rpl7 PE=2 SV=2	RL7_MOUSE	SwissProt_2013.fasta	31421.6	1	3	3	3	0.00174	0.133	possibly correct	TRUE	354: Scan 2237 (rt=23.4148, f=2, i=215) [\\protoshare.igsp.duke.edu\proteomics2\RawData\3783\ID15054_01_UCA168_3783_120414.raw]	VPAVPETLk	K	K	0.997	70.4	27.4	58.7	2		k9: Label:13C(6)15N(2) (+8.01)	481.29	960.565	961.581	2	-0.009021	-9.382	1404.89	290.997	33	41	TRUE
3783_120514	ID15054 (HEAVY XL4.1)	ID15054 (HEAVY XL4.1)	(F054552)	Nucleoside diphosphate kinase B OS=Mus musculus GN=Nme2 PE=1 SV=1	NDKB_MOUSE	SwissProt_2013.fasta	17363.3	1	2	2	2	0.00116	0.191	possibly correct	TRUE	1131: Sum of 3 scans in range 4251 (rt=44.48, f=4, i=993) to 4253 (rt=44.5008, f=4, i=995) [\\protoshare.igsp.duke.edu\proteomics2\RawData\3783\ID15054_01_UCA168_3783_120414.raw]	EIHLWFkPEELIDYk	K	S	0.982	28.2	31.7	28.2	2		k7: Label:13C(6)15N(2) (+8.01), k15: Label:13C(6)15N(2) (+8.01)	659.354	1975.04	1976.05	3	-0.002846	-1.44	2669.42	1067.72	129	143	TRUE
3783_120514	ID15054 (HEAVY XL4.1)	ID15054 (HEAVY XL4.1)	(F054552)	Nucleoside diphosphate kinase B OS=Mus musculus GN=Nme2 PE=1 SV=1	NDKB_MOUSE	SwissProt_2013.fasta	17363.3	1	2	2	2	0.00116	0.191	possibly correct	TRUE	111: Scan 1595 (rt=16.7002, f=3, i=76) [\\protoshare.igsp.duke.edu\proteomics2\RawData\3783\ID15054_01_UCA168_3783_120414.raw]	NIIHGSDSVESAEk	R	E	0.997	89.6	29.8	80.6	2		k14: Label:13C(6)15N(2) (+8.01)	747.369	1492.72	1493.73	2	-0.0009412	-0.6301	1002.01	492.215	115	128	TRUE
3783_120514	ID15054 (HEAVY XL4.1)	ID15054 (HEAVY XL4.1)	(F054552)	Glucose-6-phosphate isomerase OS=Mus musculus GN=Gpi PE=1 SV=4	G6PI_MOUSE	SwissProt_2013.fasta	62768.8	0.844	1	1	1	0.000579	0.0269	possibly correct	TRUE	1512: Sum of 5 scans in range 5514 (rt=57.6942, f=4, i=1464) to 5524 (rt=57.7985, f=4, i=1468) [\\protoshare.igsp.duke.edu\proteomics2\RawData\3783\ID15054_01_UCA168_3783_120414.raw]	ILLANFLAQTEALMk	K	G	0.961	40.1	29.8	37.6	2		k15: Label:13C(6)15N(2) (+8.01)	842.476	1682.94	1683.96	2	-0.01578	-9.372	3464.78	107.853	424	438	TRUE
3783_120514	ID15054 (HEAVY XL4.1)	ID15054 (HEAVY XL4.1)	(F054552)	Serine/threonine-protein phosphatase 2A 55 kDa regulatory subunit B alpha isoform OS=Mus musculus GN=Ppp2r2a PE=1 SV=1	2ABA_MOUSE,2ABB_MOUSE,2ABD_MOUSE	SwissProt_2013.fasta	51693.4	0.983	1	1	1	0.000579	0.0313	possibly correct	TRUE	1529: Sum of 5 scans in range 5587 (rt=58.4601, f=3, i=1049) to 5597 (rt=58.5644, f=3, i=1053) [\\protoshare.igsp.duke.edu\proteomics2\RawData\3783\ID15054_01_UCA168_3783_120414.raw]	SFFSEIISSISDVk	R	F	0.996	52	31.3	51.9	2		k14: Label:13C(6)15N(2) (+8.01)	783.908	1565.8	1566.81	2	-0.005441	-3.473	3510.73	138.791	279	292	TRUE
3783_120514	ID15054 (HEAVY XL4.1)	ID15054 (HEAVY XL4.1)	(F054552)	Ran-specific GTPase-activating protein OS=Mus musculus GN=Ranbp1 PE=1 SV=2	RANG_MOUSE	SwissProt_2013.fasta	23597.1	0.971	1	1	1	0.000579	0.0542	possibly correct	TRUE	720: Sum of 2 scans in range 3148 (rt=32.945, f=3, i=427) to 3151 (rt=32.9762, f=3, i=428) [\\protoshare.igsp.duke.edu\proteomics2\RawData\3783\ID15054_01_UCA168_3783_120414.raw]	TLEEDEEELFk	K	M	0.993	51	28.1	49.8	2		k11: Label:13C(6)15N(2) (+8.01)	695.333	1388.65	1389.65	2	0.006819	4.907	1977.64	599.815	40	50	TRUE
3783_120514	ID15054 (HEAVY XL4.1)	ID15054 (HEAVY XL4.1)	(F054552)	Tubulin alpha-1B chain OS=Mus musculus GN=Tuba1b PE=1 SV=2	TBA1B_MOUSE	SwissProt_2013.fasta	50151.7	1	9	12	13	0.00752	0.297	possibly correct	TRUE	1104: Sum of 3 scans in range 4177 (rt=43.7047, f=2, i=486) to 4188 (rt=43.8217, f=4, i=973) [\\protoshare.igsp.duke.edu\proteomics2\RawData\3783\ID15054_01_UCA168_3783_120414.raw]	AVFVDLEPTVIDEVr	R	T	0.997	85.1	31.5	80.9	2		r15: Label:13C(8)15N(2) (+10.02)	856.461	1710.91	1711.93	2	-0.01213	-7.086	2625.79	5339.82	65	79	TRUE
3783_120514	ID15054 (HEAVY XL4.1)	ID15054 (HEAVY XL4.1)	(F054552)	Tubulin alpha-1B chain OS=Mus musculus GN=Tuba1b PE=1 SV=2	TBA1B_MOUSE	SwissProt_2013.fasta	50151.7	1	9	12	13	0.00752	0.297	possibly correct	TRUE	434: Scan 2439 (rt=25.5271, f=2, i=246) [\\protoshare.igsp.duke.edu\proteomics2\RawData\3783\ID15054_01_UCA168_3783_120414.raw]	DVNAAIATIk	K	T	0.996	52.8	28.7	52.7	2		k10: Label:13C(6)15N(2) (+8.01)	512.296	1022.58	1023.59	2	-0.008241	-8.051	1531.63	617.252	327	336	TRUE
3783_120514	ID15054 (HEAVY XL4.1)	ID15054 (HEAVY XL4.1)	(F054552)	Tubulin alpha-1B chain OS=Mus musculus GN=Tuba1b PE=1 SV=2	TBA1B_MOUSE	SwissProt_2013.fasta	50151.7	1	9	12	13	0.00752	0.297	possibly correct	TRUE	1290: Scan 4730 (rt=49.4914, f=2, i=556) [\\protoshare.igsp.duke.edu\proteomics2\RawData\3783\ID15054_01_UCA168_3783_120414.raw]	FDGALNVDLTEFQTNLVPYPr	R	I	0.997	121	33.1	108	2		r21: Label:13C(8)15N(2) (+10.02)	1210.11	2418.2	2419.23	2	-0.01833	-7.577	2969.48	797.255	244	264	TRUE
3783_120514	ID15054 (HEAVY XL4.1)	ID15054 (HEAVY XL4.1)	(F054552)	Tubulin alpha-1B chain OS=Mus musculus GN=Tuba1b PE=1 SV=2	TBA1B_MOUSE	SwissProt_2013.fasta	50151.7	1	9	12	13	0.00752	0.297	possibly correct	TRUE	1371: Sum of 3 scans in range 4981 (rt=52.1169, f=3, i=887) to 4987 (rt=52.1793, f=3, i=889) [\\protoshare.igsp.duke.edu\proteomics2\RawData\3783\ID15054_01_UCA168_3783_120414.raw]	FDGALNVDLTEFqTNLVPYPr	R	I	0.997	146	32.8	37.8	2		q13: Deamidated (+0.98), r21: Label:13C(8)15N(2) (+10.02)	1210.61	2419.2	2420.21	2	-0.01095	-4.523	3128.89	402.999	244	264	TRUE
3783_120514	ID15054 (HEAVY XL4.1)	ID15054 (HEAVY XL4.1)	(F054552)	Tubulin alpha-1B chain OS=Mus musculus GN=Tuba1b PE=1 SV=2	TBA1B_MOUSE	SwissProt_2013.fasta	50151.7	1	9	12	13	0.00752	0.297	possibly correct	TRUE	1292: Sum of 3 scans in range 4732 (rt=49.5122, f=4, i=1168) to 4735 (rt=49.5434, f=4, i=1170) [\\protoshare.igsp.duke.edu\proteomics2\RawData\3783\ID15054_01_UCA168_3783_120414.raw]	FDGALNVDLTEFQTNLVPYPr	R	I	0.997	82.2	33.1	81.9	2		r21: Label:13C(8)15N(2) (+10.02)	807.078	2418.21	2419.23	3	-0.01102	-4.554	2971.67	535.209	244	264	TRUE
3783_120514	ID15054 (HEAVY XL4.1)	ID15054 (HEAVY XL4.1)	(F054552)	Tubulin alpha-1B chain OS=Mus musculus GN=Tuba1b PE=1 SV=2	TBA1B_MOUSE	SwissProt_2013.fasta	50151.7	1	9	12	13	0.00752	0.297	possibly correct	TRUE	1002: Scan 3890 (rt=40.7053, f=3, i=605) [\\protoshare.igsp.duke.edu\proteomics2\RawData\3783\ID15054_01_UCA168_3783_120414.raw]	IHFPLATYAPVISAEk	R	A	0.997	50.5	30.5	44.8	2		k16: Label:13C(6)15N(2) (+8.01)	588.995	1763.96	1764.98	3	-0.007397	-4.191	2442.32	565.369	265	280	TRUE
3783_120514	ID15054 (HEAVY XL4.1)	ID15054 (HEAVY XL4.1)	(F054552)	Tubulin alpha-1B chain OS=Mus musculus GN=Tuba1b PE=1 SV=2	TBA1B_MOUSE	SwissProt_2013.fasta	50151.7	1	9	12	13	0.00752	0.297	possibly correct	TRUE	1345: Scan 4899 (rt=51.2581, f=3, i=864) [\\protoshare.igsp.duke.edu\proteomics2\RawData\3783\ID15054_01_UCA168_3783_120414.raw]	LISQIVSSITASLr	R	F	0.997	62.8	27	52.5	2		r14: Label:13C(8)15N(2) (+10.02)	749.447	1496.88	1497.9	2	-0.01315	-8.78	3075.49	717.417	230	243	TRUE
3783_120514	ID15054 (HEAVY XL4.1)	ID15054 (HEAVY XL4.1)	(F054552)	Tubulin alpha-1B chain OS=Mus musculus GN=Tuba1b PE=1 SV=2	TBA1B_MOUSE	SwissProt_2013.fasta	50151.7	1	9	12	13	0.00752	0.297	possibly correct	TRUE	1351: Sum of 3 scans in range 4919 (rt=51.4664, f=4, i=1238) to 4922 (rt=51.4976, f=4, i=1240) [\\protoshare.igsp.duke.edu\proteomics2\RawData\3783\ID15054_01_UCA168_3783_120414.raw]	LISQIVSSITASLr	R	F	0.997	65.4	26.9	57.3	2		r14: Label:13C(8)15N(2) (+10.02)	749.448	1496.88	1497.9	2	-0.01135	-7.578	3088.92	1116.73	230	243	TRUE
3783_120514	ID15054 (HEAVY XL4.1)	ID15054 (HEAVY XL4.1)	(F054552)	Tubulin alpha-1B chain OS=Mus musculus GN=Tuba1b PE=1 SV=2	TBA1B_MOUSE	SwissProt_2013.fasta	50151.7	1	9	12	13	0.00752	0.297	possibly correct	TRUE	1348: Sum of 5 scans in range 4908 (rt=51.3518, f=3, i=865) to 4914 (rt=51.4143, f=3, i=869) [\\protoshare.igsp.duke.edu\proteomics2\RawData\3783\ID15054_01_UCA168_3783_120414.raw]	LISQIVSSITASLr	R	F	0.997	57	27.1	43.3	2		r14: Label:13C(8)15N(2) (+10.02)	499.967	1496.88	1497.9	3	-0.0135	-9.011	3082.98	410.244	230	243	TRUE
3783_120514	ID15054 (HEAVY XL4.1)	ID15054 (HEAVY XL4.1)	(F054552)	Tubulin alpha-1B chain OS=Mus musculus GN=Tuba1b PE=1 SV=2	TBA1B_MOUSE	SwissProt_2013.fasta	50151.7	1	9	12	13	0.00752	0.297	possibly correct	TRUE	158: Scan 1720 (rt=18.0086, f=3, i=101) [\\protoshare.igsp.duke.edu\proteomics2\RawData\3783\ID15054_01_UCA168_3783_120414.raw]	LSVDYGk	R	K	0.9	41.5	28.4	29.4	2		k7: Label:13C(6)15N(2) (+8.01)	395.214	788.414	789.423	2	-0.002361	-2.991	1080.52	426.761	157	163	TRUE
3783_120514	ID15054 (HEAVY XL4.1)	ID15054 (HEAVY XL4.1)	(F054552)	Tubulin alpha-1B chain OS=Mus musculus GN=Tuba1b PE=1 SV=2	TBA1B_MOUSE	SwissProt_2013.fasta	50151.7	1	9	12	13	0.00752	0.297	possibly correct	TRUE	1073: Sum of 5 scans in range 4092 (rt=42.8175, f=2, i=475) to 4109 (rt=42.9944, f=3, i=657) [\\protoshare.igsp.duke.edu\proteomics2\RawData\3783\ID15054_01_UCA168_3783_120414.raw]	SIQFVDWcPTGFk	R	V	0.985	41.7	29.7	41.4	2	c8: Carbamidomethyl (+57.02)	k13: Label:13C(6)15N(2) (+8.01)	796.887	1591.76	1592.77	2	0.0004049	0.2542	2574.36	3072.96	340	352	TRUE
3783_120514	ID15054 (HEAVY XL4.1)	ID15054 (HEAVY XL4.1)	(F054552)	Tubulin alpha-1B chain OS=Mus musculus GN=Tuba1b PE=1 SV=2	TBA1B_MOUSE	SwissProt_2013.fasta	50151.7	1	9	12	13	0.00752	0.297	possibly correct	TRUE	920: Scan 3671 (rt=38.4133, f=2, i=422) [\\protoshare.igsp.duke.edu\proteomics2\RawData\3783\ID15054_01_UCA168_3783_120414.raw]	TIGGGDDSFNTFFSETGAGk	K	H	0.997	136	27.3	136	2		k20: Label:13C(6)15N(2) (+8.01)	1008.46	2014.9	2015.91	2	0.0001788	0.0887	2304.8	1223.94	41	60	TRUE
3783_120514	ID15054 (HEAVY XL4.1)	ID15054 (HEAVY XL4.1)	(F054552)	Tubulin alpha-1B chain OS=Mus musculus GN=Tuba1b PE=1 SV=2	TBA1B_MOUSE	SwissProt_2013.fasta	50151.7	1	9	12	13	0.00752	0.297	possibly correct	TRUE	773: Sum of 3 scans in range 3285 (rt=34.3784, f=2, i=371) to 3295 (rt=34.4825, f=4, i=650) [\\protoshare.igsp.duke.edu\proteomics2\RawData\3783\ID15054_01_UCA168_3783_120414.raw]	VGINYQPPTVVPGGDLAk	K	V	0.997	62.2	31.2	38.4	2		k18: Label:13C(6)15N(2) (+8.01)	917.002	1831.99	1833	2	-0.002481	-1.354	2065.83	3762.45	353	370	TRUE
3783_120514	ID15054 (HEAVY XL4.1)	ID15054 (HEAVY XL4.1)	(F054552)	40S ribosomal protein S7 OS=Mus musculus GN=Rps7 PE=2 SV=1	RS7_MOUSE	SwissProt_2013.fasta	22127.5	1	2	2	2	0.00116	0.175	possibly correct	TRUE	1347: Scan 4907 (rt=51.3414, f=2, i=577) [\\protoshare.igsp.duke.edu\proteomics2\RawData\3783\ID15054_01_UCA168_3783_120414.raw]	AIIIFVPVPQLk	K	S	0.997	56	25	53.6	2		k12: Label:13C(6)15N(2) (+8.01)	673.44	1344.87	1345.87	2	0.002379	1.767	3080.48	272.754	59	70	TRUE
3783_120514	ID15054 (HEAVY XL4.1)	ID15054 (HEAVY XL4.1)	(F054552)	40S ribosomal protein S7 OS=Mus musculus GN=Rps7 PE=2 SV=1	RS7_MOUSE	SwissProt_2013.fasta	22127.5	1	2	2	2	0.00116	0.175	possibly correct	TRUE	1368: Sum of 2 scans in range 4972 (rt=52.0207, f=3, i=885) to 4974 (rt=52.0415, f=3, i=886) [\\protoshare.igsp.duke.edu\proteomics2\RawData\3783\ID15054_01_UCA168_3783_120414.raw]	TLTAVHDAILEDLVFPSEIVGk	R	R	0.997	55	30.8	45.5	2		k22: Label:13C(6)15N(2) (+8.01)	792.433	2374.28	2375.3	3	-0.01025	-4.314	3121.87	735.967	121	142	TRUE
3783_120514	ID15054 (HEAVY XL4.1)	ID15054 (HEAVY XL4.1)	(F054552)	Nascent polypeptide-associated complex subunit alpha, muscle-specific form OS=Mus musculus GN=Naca PE=1 SV=2	NACAM_MOUSE,NACA_MOUSE	SwissProt_2013.fasta	220498	1	2	2	2	0.00116	0.0123	possibly correct	TRUE	964: Sum of 2 scans in range 3782 (rt=39.5736, f=4, i=832) to 3784 (rt=39.5945, f=4, i=833) [\\protoshare.igsp.duke.edu\proteomics2\RawData\3783\ID15054_01_UCA168_3783_120414.raw]	NILFVITkPDVYk	K	S	0.997	43.8	26.7	33.2	2		k8: Label:13C(6)15N(2) (+8.01), k13: Label:13C(6)15N(2) (+8.01)	522.646	1564.92	1565.93	3	-0.003096	-1.977	2375.04	427.473	2073	2085	TRUE
3783_120514	ID15054 (HEAVY XL4.1)	ID15054 (HEAVY XL4.1)	(F054552)	Nascent polypeptide-associated complex subunit alpha, muscle-specific form OS=Mus musculus GN=Naca PE=1 SV=2	NACAM_MOUSE,NACA_MOUSE	SwissProt_2013.fasta	220498	1	2	2	2	0.00116	0.0123	possibly correct	TRUE	686: Sum of 2 scans in range 3063 (rt=32.0552, f=4, i=574) to 3064 (rt=32.0656, f=4, i=575) [\\protoshare.igsp.duke.edu\proteomics2\RawData\3783\ID15054_01_UCA168_3783_120414.raw]	SPASDTYIVFGEAk	K	I	0.997	99	30.3	95.3	2		k14: Label:13C(6)15N(2) (+8.01)	746.873	1491.73	1492.74	2	-0.002161	-1.448	1923.62	871.792	2086	2099	TRUE
3783_120514	ID15054 (HEAVY XL4.1)	ID15054 (HEAVY XL4.1)	(F054552)	Pyruvate kinase isozymes M1/M2 OS=Mus musculus GN=Pkm PE=1 SV=4	KPYM_MOUSE	SwissProt_2013.fasta	57845.6	1	3	3	3	0.00174	0.0979	possibly correct	TRUE	829: Sum of 2 scans in range 3429 (rt=35.8821, f=3, i=496) to 3431 (rt=35.903, f=3, i=497) [\\protoshare.igsp.duke.edu\proteomics2\RawData\3783\ID15054_01_UCA168_3783_120414.raw]	GVNLPGAAVDLPAVSEk	K	D	0.997	67.4	31.1	57.8	2		k17: Label:13C(6)15N(2) (+8.01)	822.955	1643.9	1644.9	2	-0.002081	-1.265	2153.55	872.32	208	224	TRUE
3783_120514	ID15054 (HEAVY XL4.1)	ID15054 (HEAVY XL4.1)	(F054552)	Pyruvate kinase isozymes M1/M2 OS=Mus musculus GN=Pkm PE=1 SV=4	KPYM_MOUSE	SwissProt_2013.fasta	57845.6	1	3	3	3	0.00174	0.0979	possibly correct	TRUE	985: Sum of 3 scans in range 3838 (rt=40.1615, f=4, i=848) to 3841 (rt=40.1927, f=4, i=850) [\\protoshare.igsp.duke.edu\proteomics2\RawData\3783\ID15054_01_UCA168_3783_120414.raw]	IYVDDGLISLQVk	K	E	0.997	87.3	30.6	85.3	2		k13: Label:13C(6)15N(2) (+8.01)	735.913	1469.81	1470.83	2	-0.01172	-7.969	2410.63	1099.16	174	186	TRUE
3783_120514	ID15054 (HEAVY XL4.1)	ID15054 (HEAVY XL4.1)	(F054552)	Pyruvate kinase isozymes M1/M2 OS=Mus musculus GN=Pkm PE=1 SV=4	KPYM_MOUSE	SwissProt_2013.fasta	57845.6	1	3	3	3	0.00174	0.0979	possibly correct	TRUE	1063: Sum of 2 scans in range 4062 (rt=42.5028, f=3, i=647) to 4064 (rt=42.5236, f=3, i=648) [\\protoshare.igsp.duke.edu\proteomics2\RawData\3783\ID15054_01_UCA168_3783_120414.raw]	LAPITSDPTEAAAVGAVEASFk	R	C	0.997	141	32.4	135	2		k22: Label:13C(6)15N(2) (+8.01)	1077.06	2152.11	2153.12	2	-0.0006212	-0.2885	2550.79	1271.14	401	422	TRUE
3783_120514	ID15054 (HEAVY XL4.1)	ID15054 (HEAVY XL4.1)	(F054552)	Proteasome subunit alpha type-6 OS=Mus musculus GN=Psma6 PE=1 SV=1	PSA6_MOUSE	SwissProt_2013.fasta	27372.5	0.987	1	1	1	0.000579	0.0488	possibly correct	TRUE	771: Sum of 4 scans in range 3278 (rt=34.303, f=3, i=461) to 3282 (rt=34.3446, f=3, i=464) [\\protoshare.igsp.duke.edu\proteomics2\RawData\3783\ID15054_01_UCA168_3783_120414.raw]	LLDSSTVTHLFk	K	I	0.997	52.6	30.2	37.9	2		k12: Label:13C(6)15N(2) (+8.01)	456.924	1367.75	1368.76	3	-0.004837	-3.534	2059.43	484.117	60	71	TRUE
3783_120514	ID15054 (HEAVY XL4.1)	ID15054 (HEAVY XL4.1)	(F054552)	Ubiquitin-60S ribosomal protein L40 OS=Mus musculus GN=Uba52 PE=1 SV=2	RL40_MOUSE,RS27A_MOUSE,UBB_MOUSE,UBC_MOUSE	SwissProt_2013.fasta	14728.9	1	2	2	2	0.00116	0.195	possibly correct	TRUE	735: Sum of 2 scans in range 3185 (rt=33.3301, f=3, i=436) to 3192 (rt=33.4054, f=3, i=437) [\\protoshare.igsp.duke.edu\proteomics2\RawData\3783\ID15054_01_UCA168_3783_120414.raw]	TITLEVEPSDTIENVk	K	A	0.997	72.1	32.2	52.4	2		k16: Label:13C(6)15N(2) (+8.01)	898.475	1794.94	1795.94	2	0.001319	0.7343	2002.07	2795.09	12	27	TRUE
3783_120514	ID15054 (HEAVY XL4.1)	ID15054 (HEAVY XL4.1)	(F054552)	Ubiquitin-60S ribosomal protein L40 OS=Mus musculus GN=Uba52 PE=1 SV=2	RL40_MOUSE,RS27A_MOUSE,UBB_MOUSE,UBC_MOUSE	SwissProt_2013.fasta	14728.9	1	2	2	2	0.00116	0.195	possibly correct	TRUE	261: Sum of 2 scans in range 1998 (rt=20.9146, f=4, i=234) to 2000 (rt=20.9354, f=4, i=235) [\\protoshare.igsp.duke.edu\proteomics2\RawData\3783\ID15054_01_UCA168_3783_120414.raw]	TLSDYNIqk	R	E	0.996	48.9	28.9	27.6	2		q8: Deamidated (+0.98), k9: Label:13C(6)15N(2) (+8.01)	545.78	1089.55	1090.55	2	0.001863	1.708	1255.5	477.201	55	63	TRUE
3783_120514	ID15054 (HEAVY XL4.1)	ID15054 (HEAVY XL4.1)	(F054552)	Fatty acid synthase OS=Mus musculus GN=Fasn PE=1 SV=2	FAS_MOUSE	SwissProt_2013.fasta	272429	0.999	1	1	1	0.000579	0.00919	possibly correct	TRUE	1599: Sum of 4 scans in range 5910 (rt=61.8441, f=3, i=1143) to 5918 (rt=61.9276, f=3, i=1146) [\\protoshare.igsp.duke.edu\proteomics2\RawData\3783\ID15054_01_UCA168_3783_120414.raw]	TLLEGSGLESIINIIHSSLAEPr	R	V	0.997	92.8	30.7	87.1	2		r23: Label:13C(8)15N(2) (+10.02)	820.449	2458.32	2459.35	3	-0.01922	-7.814	3713.15	425.801	2476	2498	TRUE
3783_120514	ID15054 (HEAVY XL4.1)	ID15054 (HEAVY XL4.1)	(F054552)	Probable ATP-dependent RNA helicase DDX5 OS=Mus musculus GN=Ddx5 PE=1 SV=2	DDX5_MOUSE	SwissProt_2013.fasta	69291.9	0.998	1	1	1	0.000579	0.0147	possibly correct	TRUE	810: Sum of 3 scans in range 3378 (rt=35.3489, f=4, i=679) to 3381 (rt=35.3801, f=4, i=681) [\\protoshare.igsp.duke.edu\proteomics2\RawData\3783\ID15054_01_UCA168_3783_120414.raw]	LIDFLEcGk	R	T	0.994	53.9	29.9	40.8	2	c7: Carbamidomethyl (+57.02)	k9: Label:13C(6)15N(2) (+8.01)	551.791	1101.57	1102.57	2	0.005605	5.084	2121.87	444.632	228	236	TRUE
3783_120514	ID15054 (HEAVY XL4.1)	ID15054 (HEAVY XL4.1)	(F054552)	Talin-1 OS=Mus musculus GN=Tln1 PE=1 SV=2	TLN1_MOUSE	SwissProt_2013.fasta	269819	1	4	5	5	0.00289	0.0397	possibly correct	TRUE	1564: Sum of 4 scans in range 5748 (rt=60.1467, f=3, i=1096) to 5756 (rt=60.2302, f=3, i=1099) [\\protoshare.igsp.duke.edu\proteomics2\RawData\3783\ID15054_01_UCA168_3783_120414.raw]	EcANGYLELLDHVLLTLQkPNPDLk	R	Q	0.997	36.5	32	36.3	2	c2: Carbamidomethyl (+57.02)	k19: Label:13C(6)15N(2) (+8.01), k25: Label:13C(6)15N(2) (+8.01)	970.514	2908.52	2909.54	3	-0.01521	-5.228	3611.31	130.768	2242	2266	TRUE
3783_120514	ID15054 (HEAVY XL4.1)	ID15054 (HEAVY XL4.1)	(F054552)	Talin-1 OS=Mus musculus GN=Tln1 PE=1 SV=2	TLN1_MOUSE	SwissProt_2013.fasta	269819	1	4	5	5	0.00289	0.0397	possibly correct	TRUE	1610: Sum of 3 scans in range 5968 (rt=62.4512, f=3, i=1155) to 5972 (rt=62.4929, f=3, i=1157) [\\protoshare.igsp.duke.edu\proteomics2\RawData\3783\ID15054_01_UCA168_3783_120414.raw]	GTEWVDPEDPTVIAENELLGAAAAIEAAAk	K	K	0.997	106	33.1	105	2		k30: Label:13C(6)15N(2) (+8.01)	1020.51	3058.52	3059.53	3	-0.006697	-2.189	3748.32	421.882	2292	2321	TRUE
3783_120514	ID15054 (HEAVY XL4.1)	ID15054 (HEAVY XL4.1)	(F054552)	Talin-1 OS=Mus musculus GN=Tln1 PE=1 SV=2	TLN1_MOUSE	SwissProt_2013.fasta	269819	1	4	5	5	0.00289	0.0397	possibly correct	TRUE	1422: Sum of 5 scans in range 5159 (rt=53.9779, f=4, i=1328) to 5166 (rt=54.0508, f=4, i=1332) [\\protoshare.igsp.duke.edu\proteomics2\RawData\3783\ID15054_01_UCA168_3783_120414.raw]	GVAALTSDPAVQAIVLDTASDVLDk	R	A	0.997	123	32	114	2		k25: Label:13C(6)15N(2) (+8.01)	1239.16	2476.3	2477.32	2	-0.01092	-4.408	3240.86	195.878	1137	1161	TRUE
3783_120514	ID15054 (HEAVY XL4.1)	ID15054 (HEAVY XL4.1)	(F054552)	Talin-1 OS=Mus musculus GN=Tln1 PE=1 SV=2	TLN1_MOUSE	SwissProt_2013.fasta	269819	1	4	5	5	0.00289	0.0397	possibly correct	TRUE	1582: Sum of 5 scans in range 5830 (rt=61.0049, f=4, i=1572) to 5838 (rt=61.0884, f=4, i=1576) [\\protoshare.igsp.duke.edu\proteomics2\RawData\3783\ID15054_01_UCA168_3783_120414.raw]	GVGAAATAVTQALNELLQHVk	R	A	0.957	40.1	30.4	33.3	2		k21: Label:13C(6)15N(2) (+8.01)	1050.08	2098.14	2099.17	2	-0.01872	-8.918	3662.8	142.858	766	786	TRUE
3783_120514	ID15054 (HEAVY XL4.1)	ID15054 (HEAVY XL4.1)	(F054552)	Talin-1 OS=Mus musculus GN=Tln1 PE=1 SV=2	TLN1_MOUSE	SwissProt_2013.fasta	269819	1	4	5	5	0.00289	0.0397	possibly correct	TRUE	1580: Sum of 2 scans in range 5828 (rt=60.9839, f=2, i=729) to 5831 (rt=61.0153, f=2, i=730) [\\protoshare.igsp.duke.edu\proteomics2\RawData\3783\ID15054_01_UCA168_3783_120414.raw]	GVGAAATAVTQALNELLQHVk	R	A	0.997	111	29.7	105	2		k21: Label:13C(6)15N(2) (+8.01)	700.392	2098.15	2099.17	3	-0.008057	-3.838	3659.98	388.495	766	786	TRUE
3783_120514	ID15054 (HEAVY XL4.1)	ID15054 (HEAVY XL4.1)	(F054552)	Sodium/potassium-transporting ATPase subunit alpha-1 OS=Mus musculus GN=Atp1a1 PE=1 SV=1	AT1A1_MOUSE	SwissProt_2013.fasta	112985	0.759	1	1	1	0.000579	0.0244	possibly correct	TRUE	1444: Sum of 2 scans in range 5252 (rt=54.9519, f=2, i=626) to 5255 (rt=54.9831, f=2, i=627) [\\protoshare.igsp.duke.edu\proteomics2\RawData\3783\ID15054_01_UCA168_3783_120414.raw]	EQPLDEELkDAFQNAYLELGGLGEr	K	V	0.936	25.4	33.1	20.9	2		k9: Label:13C(6)15N(2) (+8.01), r25: Label:13C(8)15N(2) (+10.02)	951.473	2851.4	2852.42	3	-0.01658	-5.811	3298.05	78.1189	527	551	TRUE
3783_120514	ID15054 (HEAVY XL4.1)	ID15054 (HEAVY XL4.1)	(F054552)	High mobility group protein B1 OS=Mus musculus GN=Hmgb1 PE=1 SV=2	HMGB1_MOUSE	SwissProt_2013.fasta	24894.7	1	2	2	2	0.00116	0.135	possibly correct	TRUE	311: Scan 2134 (rt=22.3379, f=2, i=198) [\\protoshare.igsp.duke.edu\proteomics2\RawData\3783\ID15054_01_UCA168_3783_120414.raw]	IkGEHPGLSIGDVAk	K	K	0.997	42.1	29.5	35.5	2		k2: Label:13C(6)15N(2) (+8.01), k15: Label:13C(6)15N(2) (+8.01)	512.961	1535.86	1536.87	3	-0.004356	-2.835	1340.27	1099.99	113	127	TRUE
3783_120514	ID15054 (HEAVY XL4.1)	ID15054 (HEAVY XL4.1)	(F054552)	High mobility group protein B1 OS=Mus musculus GN=Hmgb1 PE=1 SV=2	HMGB1_MOUSE	SwissProt_2013.fasta	24894.7	1	2	2	2	0.00116	0.135	possibly correct	TRUE	373: Scan 2282 (rt=23.8857, f=3, i=233) [\\protoshare.igsp.duke.edu\proteomics2\RawData\3783\ID15054_01_UCA168_3783_120414.raw]	kHPDASVNFSEFSk	K	K	0.994	48.2	31	29	2		k1: Label:13C(6)15N(2) (+8.01), k14: Label:13C(6)15N(2) (+8.01)	804.905	1607.8	1608.8	2	0.00366	2.275	1433.14	543.915	30	43	TRUE
3783_120514	ID15054 (HEAVY XL4.1)	ID15054 (HEAVY XL4.1)	(F054552)	Ubiquitin-conjugating enzyme E2 D2 OS=Mus musculus GN=Ube2d2 PE=1 SV=1	UB2D2_MOUSE,UB2D3_MOUSE	SwissProt_2013.fasta	16736.1	0.987	1	1	1	0.000579	0.163	possibly correct	TRUE	1464: Sum of 2 scans in range 5327 (rt=55.7356, f=2, i=638) to 5330 (rt=55.7668, f=2, i=639) [\\protoshare.igsp.duke.edu\proteomics2\RawData\3783\ID15054_01_UCA168_3783_120414.raw]	VLLSIcSLLcDPNPDDPLVPEIAr	K	I	0.997	40.7	32.9	40.7	2	c6: Carbamidomethyl (+57.02), c10: Carbamidomethyl (+57.02)	r24: Label:13C(8)15N(2) (+10.02)	906.131	2715.37	2716.41	3	-0.02569	-9.459	3345.07	261.026	102	125	TRUE
3783_120514	ID15054 (HEAVY XL4.1)	ID15054 (HEAVY XL4.1)	(F054552)	ATP-dependent RNA helicase DDX3X OS=Mus musculus GN=Ddx3x PE=1 SV=3	DDX3X_MOUSE	SwissProt_2013.fasta	73103.7	0.987	1	1	1	0.000579	0.0332	possibly correct	TRUE	1607: Sum of 4 scans in range 5953 (rt=62.2923, f=3, i=1151) to 5961 (rt=62.3758, f=3, i=1154) [\\protoshare.igsp.duke.edu\proteomics2\RawData\3783\ID15054_01_UCA168_3783_120414.raw]	TAAFLLPILSQIYADGPGEALr	K	A	0.997	63.3	30.5	35.9	2		r22: Label:13C(8)15N(2) (+10.02)	776.093	2325.26	2326.28	3	-0.0155	-6.662	3740.04	171.739	231	252	TRUE
3783_120514	ID15054 (HEAVY XL4.1)	ID15054 (HEAVY XL4.1)	(F054552)	Cytochrome c oxidase subunit 5A, mitochondrial OS=Mus musculus GN=Cox5a PE=1 SV=2	COX5A_MOUSE	SwissProt_2013.fasta	16101.9	0.927	1	1	1	0.000579	0.0616	possibly correct	TRUE	345: Scan 2215 (rt=23.1858, f=2, i=212) [\\protoshare.igsp.duke.edu\proteomics2\RawData\3783\ID15054_01_UCA168_3783_120414.raw]	LNDFASAVr	R	I	0.983	39.9	28.5	33.8	2		r9: Label:13C(8)15N(2) (+10.02)	501.771	1001.53	1002.54	2	-0.002911	-2.904	1391.15	364.404	95	103	TRUE
3783_120514	ID15054 (HEAVY XL4.1)	ID15054 (HEAVY XL4.1)	(F054552)	Heterogeneous nuclear ribonucleoprotein A/B OS=Mus musculus GN=Hnrnpab PE=1 SV=1	ROAA_MOUSE	SwissProt_2013.fasta	30831.6	1	2	2	2	0.00116	0.116	possibly correct	TRUE	1324: Sum of 2 scans in range 4834 (rt=50.5789, f=3, i=847) to 4836 (rt=50.5997, f=3, i=848) [\\protoshare.igsp.duke.edu\proteomics2\RawData\3783\ID15054_01_UCA168_3783_120414.raw]	EYFGQFGEIEAIELPIDPk	R	L	0.997	110	32.5	110	2		k19: Label:13C(6)15N(2) (+8.01)	1102.05	2202.09	2203.11	2	-0.007321	-3.323	3035.36	577.458	177	195	TRUE
3783_120514	ID15054 (HEAVY XL4.1)	ID15054 (HEAVY XL4.1)	(F054552)	Heterogeneous nuclear ribonucleoprotein A/B OS=Mus musculus GN=Hnrnpab PE=1 SV=1	ROAA_MOUSE	SwissProt_2013.fasta	30831.6	1	2	2	2	0.00116	0.116	possibly correct	TRUE	613: Scan 2878 (rt=30.1194, f=3, i=365) [\\protoshare.igsp.duke.edu\proteomics2\RawData\3783\ID15054_01_UCA168_3783_120414.raw]	IFVGGLNPEATEEk	K	I	0.997	101	31.3	91.8	2		k14: Label:13C(6)15N(2) (+8.01)	756.396	1510.78	1511.78	2	0.001759	1.163	1807.17	698.528	161	174	TRUE
3783_120514	ID15054 (HEAVY XL4.1)	ID15054 (HEAVY XL4.1)	(F054552)	60S ribosomal protein L26 OS=Mus musculus GN=Rpl26 PE=2 SV=1	RL26_MOUSE	SwissProt_2013.fasta	17258.4	0.891	1	1	1	0.000579	0.0621	possibly correct	TRUE	570: Sum of 2 scans in range 2768 (rt=28.9693, f=4, i=478) to 2769 (rt=28.9798, f=4, i=479) [\\protoshare.igsp.duke.edu\proteomics2\RawData\3783\ID15054_01_UCA168_3783_120414.raw]	FNPFVTSDr	K	S	0.974	38.9	28.4	28.2	2		r9: Label:13C(8)15N(2) (+10.02)	546.774	1091.53	1092.55	2	-0.006251	-5.722	1738.47	1005.63	3	11	TRUE
3783_120514	ID15054 (HEAVY XL4.1)	ID15054 (HEAVY XL4.1)	(F054552)	Triosephosphate isomerase OS=Mus musculus GN=Tpi1 PE=1 SV=4	TPIS_MOUSE	SwissProt_2013.fasta	32191.3	1	2	2	2	0.00116	0.0736	possibly correct	TRUE	147: Scan 1693 (rt=17.7252, f=2, i=133) [\\protoshare.igsp.duke.edu\proteomics2\RawData\3783\ID15054_01_UCA168_3783_120414.raw]	IAVAAQNcYk	K	V	0.917	37.5	29.8	26.2	2	c8: Carbamidomethyl (+57.02)	k10: Label:13C(6)15N(2) (+8.01)	573.299	1144.58	1145.59	2	0.003945	3.444	1063.51	497.132	110	119	TRUE
3783_120514	ID15054 (HEAVY XL4.1)	ID15054 (HEAVY XL4.1)	(F054552)	Triosephosphate isomerase OS=Mus musculus GN=Tpi1 PE=1 SV=4	TPIS_MOUSE	SwissProt_2013.fasta	32191.3	1	2	2	2	0.00116	0.0736	possibly correct	TRUE	53: Sum of 3 scans in range 1430 (rt=14.9753, f=4, i=40) to 1432 (rt=14.9961, f=4, i=42) [\\protoshare.igsp.duke.edu\proteomics2\RawData\3783\ID15054_01_UCA168_3783_120414.raw]	SNVNDGVAQSTr	K	I	0.977	39.2	28.1	37.9	2		r12: Label:13C(8)15N(2) (+10.02)	629.309	1256.6	1257.62	2	-0.008591	-6.831	899.145	628.688	245	256	TRUE
3783_120514	ID15054 (HEAVY XL4.1)	ID15054 (HEAVY XL4.1)	(F054552)	Eukaryotic translation initiation factor 3 subunit F OS=Mus musculus GN=Eif3f PE=1 SV=2	EIF3F_MOUSE	SwissProt_2013.fasta	37983.8	0.987	1	1	1	0.000579	0.0526	possibly correct	TRUE	1690: Sum of 4 scans in range 6472 (rt=67.7289, f=3, i=1266) to 6481 (rt=67.8229, f=3, i=1269) [\\protoshare.igsp.duke.edu\proteomics2\RawData\3783\ID15054_01_UCA168_3783_120414.raw]	IQDALSTVLQYAEDVLSGk	R	V	0.997	59.8	32.2	56.4	2		k19: Label:13C(6)15N(2) (+8.01)	1029.54	2057.07	2058.08	2	-0.01202	-5.841	4066.55	158.414	283	301	TRUE
3783_120514	ID15054 (HEAVY XL4.1)	ID15054 (HEAVY XL4.1)	(F054552)	T-complex protein 1 subunit beta OS=Mus musculus GN=Cct2 PE=1 SV=4	TCPB_MOUSE	SwissProt_2013.fasta	57478.8	1	2	2	2	0.00116	0.0785	possibly correct	TRUE	1025: Sum of 2 scans in range 3959 (rt=41.4259, f=3, i=622) to 3961 (rt=41.4467, f=3, i=623) [\\protoshare.igsp.duke.edu\proteomics2\RawData\3783\ID15054_01_UCA168_3783_120414.raw]	LALVTGGEIASTFDHPELVk	R	L	0.997	54	31.9	43.4	2		k20: Label:13C(6)15N(2) (+8.01)	702.379	2104.12	2105.14	3	-0.01407	-6.682	2486.18	576.11	323	342	TRUE
3783_120514	ID15054 (HEAVY XL4.1)	ID15054 (HEAVY XL4.1)	(F054552)	T-complex protein 1 subunit beta OS=Mus musculus GN=Cct2 PE=1 SV=4	TCPB_MOUSE	SwissProt_2013.fasta	57478.8	1	2	2	2	0.00116	0.0785	possibly correct	TRUE	1336: Sum of 4 scans in range 4872 (rt=50.9745, f=3, i=857) to 4877 (rt=51.0266, f=3, i=860) [\\protoshare.igsp.duke.edu\proteomics2\RawData\3783\ID15054_01_UCA168_3783_120414.raw]	VQDDEVGDGTTSVTVLAAELLr	R	E	0.997	150	32.8	147	2		r22: Label:13C(8)15N(2) (+10.02)	1149.59	2297.16	2298.18	2	-0.01893	-8.238	3060.03	522.316	90	111	TRUE
3783_120514	ID15054 (HEAVY XL4.1)	ID15054 (HEAVY XL4.1)	(F054552)	60S acidic ribosomal protein P0 OS=Mus musculus GN=Rplp0 PE=1 SV=3	RLA0_MOUSE	SwissProt_2013.fasta	34217.5	1	3	4	4	0.00231	0.167	possibly correct	TRUE	1004: Sum of 3 scans in range 3897 (rt=40.7781, f=4, i=869) to 3899 (rt=40.799, f=4, i=871) [\\protoshare.igsp.duke.edu\proteomics2\RawData\3783\ID15054_01_UCA168_3783_120414.raw]	AFLADPSAFAAAAPAAAATTAAPAAAAAPAk	K	A	0.997	126	32.2	125	2		k31: Label:13C(6)15N(2) (+8.01)	1352.71	2703.41	2704.42	2	-0.004521	-1.672	2447.31	1216.74	267	297	TRUE
3783_120514	ID15054 (HEAVY XL4.1)	ID15054 (HEAVY XL4.1)	(F054552)	60S acidic ribosomal protein P0 OS=Mus musculus GN=Rplp0 PE=1 SV=3	RLA0_MOUSE	SwissProt_2013.fasta	34217.5	1	3	4	4	0.00231	0.167	possibly correct	TRUE	1001: Sum of 2 scans in range 3889 (rt=40.6949, f=2, i=449) to 3896 (rt=40.7677, f=3, i=606) [\\protoshare.igsp.duke.edu\proteomics2\RawData\3783\ID15054_01_UCA168_3783_120414.raw]	AFLADPSAFAAAAPAAAATTAAPAAAAAPAk	K	A	0.997	71.3	32.4	71.3	2		k31: Label:13C(6)15N(2) (+8.01)	902.14	2703.4	2704.42	3	-0.01168	-4.318	2443.88	1492.74	267	297	TRUE
3783_120514	ID15054 (HEAVY XL4.1)	ID15054 (HEAVY XL4.1)	(F054552)	60S acidic ribosomal protein P0 OS=Mus musculus GN=Rplp0 PE=1 SV=3	RLA0_MOUSE	SwissProt_2013.fasta	34217.5	1	3	4	4	0.00231	0.167	possibly correct	TRUE	821: Sum of 2 scans in range 3406 (rt=35.6428, f=3, i=491) to 3408 (rt=35.6636, f=3, i=492) [\\protoshare.igsp.duke.edu\proteomics2\RawData\3783\ID15054_01_UCA168_3783_120414.raw]	IIQLLDDYPk	K	C	0.997	59	29.7	35.8	2		k10: Label:13C(6)15N(2) (+8.01)	613.348	1224.68	1225.69	2	-0.003501	-2.857	2139.19	885.805	17	26	TRUE
3783_120514	ID15054 (HEAVY XL4.1)	ID15054 (HEAVY XL4.1)	(F054552)	60S acidic ribosomal protein P0 OS=Mus musculus GN=Rplp0 PE=1 SV=3	RLA0_MOUSE	SwissProt_2013.fasta	34217.5	1	3	4	4	0.00231	0.167	possibly correct	TRUE	1089: Scan 4137 (rt=43.2884, f=2, i=481) [\\protoshare.igsp.duke.edu\proteomics2\RawData\3783\ID15054_01_UCA168_3783_120414.raw]	TSFFQALGITTk	K	I	0.997	73.2	30.3	64.1	2		k12: Label:13C(6)15N(2) (+8.01)	661.367	1320.72	1321.72	2	0.001979	1.497	2597.31	255.562	135	146	TRUE
3783_120514	ID15054 (HEAVY XL4.1)	ID15054 (HEAVY XL4.1)	(F054552)	Acidic leucine-rich nuclear phosphoprotein 32 family member B OS=Mus musculus GN=Anp32b PE=1 SV=1	AN32B_MOUSE	SwissProt_2013.fasta	31079.2	1	2	2	2	0.00116	0.114	possibly correct	TRUE	924: Scan 3679 (rt=38.4966, f=3, i=552) [\\protoshare.igsp.duke.edu\proteomics2\RawData\3783\ID15054_01_UCA168_3783_120414.raw]	LAEELPSLTHLNLSGNNLk	R	D	0.997	75.8	31.1	63.6	2		k19: Label:13C(6)15N(2) (+8.01)	691.045	2070.11	2071.13	3	-0.008207	-3.963	2309.79	640.127	83	101	TRUE
3783_120514	ID15054 (HEAVY XL4.1)	ID15054 (HEAVY XL4.1)	(F054552)	Acidic leucine-rich nuclear phosphoprotein 32 family member B OS=Mus musculus GN=Anp32b PE=1 SV=1	AN32B_MOUSE	SwissProt_2013.fasta	31079.2	1	2	2	2	0.00116	0.114	possibly correct	TRUE	805: Scan 3369 (rt=35.2553, f=2, i=382) [\\protoshare.igsp.duke.edu\proteomics2\RawData\3783\ID15054_01_UCA168_3783_120414.raw]	SLDLFGcEVTNr	K	S	0.997	85.3	28.7	78.1	2	c7: Carbamidomethyl (+57.02)	r12: Label:13C(8)15N(2) (+10.02)	710.842	1419.67	1420.69	2	-0.01235	-8.69	2115.32	503.712	117	128	TRUE
3783_120514	ID15054 (HEAVY XL4.1)	ID15054 (HEAVY XL4.1)	(F054552)	40S ribosomal protein S3a OS=Mus musculus GN=Rps3a PE=1 SV=3	RS3A_MOUSE	SwissProt_2013.fasta	29885.3	1	3	3	3	0.00174	0.148	possibly correct	TRUE	817: Scan 3398 (rt=35.5595, f=2, i=386) [\\protoshare.igsp.duke.edu\proteomics2\RawData\3783\ID15054_01_UCA168_3783_120414.raw]	AcQSIYPLHDVFVr	K	K	0.997	39.1	31.5	39.1	2	c2: Carbamidomethyl (+57.02)	r14: Label:13C(8)15N(2) (+10.02)	572.292	1713.85	1714.87	3	-0.01156	-6.742	2133.57	1448.96	200	213	TRUE
3783_120514	ID15054 (HEAVY XL4.1)	ID15054 (HEAVY XL4.1)	(F054552)	40S ribosomal protein S3a OS=Mus musculus GN=Rps3a PE=1 SV=3	RS3A_MOUSE	SwissProt_2013.fasta	29885.3	1	3	3	3	0.00174	0.148	possibly correct	TRUE	684: Scan 3061 (rt=32.0344, f=2, i=339) [\\protoshare.igsp.duke.edu\proteomics2\RawData\3783\ID15054_01_UCA168_3783_120414.raw]	LFcVGFTk	R	K	0.98	38.6	28.3	25.8	2	c3: Carbamidomethyl (+57.02)	k8: Label:13C(6)15N(2) (+8.01)	490.263	978.511	979.516	2	0.001865	1.904	1922.06	279.292	137	144	TRUE
3783_120514	ID15054 (HEAVY XL4.1)	ID15054 (HEAVY XL4.1)	(F054552)	40S ribosomal protein S3a OS=Mus musculus GN=Rps3a PE=1 SV=3	RS3A_MOUSE	SwissProt_2013.fasta	29885.3	1	3	3	3	0.00174	0.148	possibly correct	TRUE	1177: Sum of 2 scans in range 4387 (rt=45.9034, f=3, i=731) to 4390 (rt=45.9346, f=3, i=732) [\\protoshare.igsp.duke.edu\proteomics2\RawData\3783\ID15054_01_UCA168_3783_120414.raw]	VFEVSLADLQNDEVAFr	R	K	0.997	87.4	32.2	87.2	2		r17: Label:13C(8)15N(2) (+10.02)	981.494	1960.97	1962	2	-0.01699	-8.66	2755.14	332.343	66	82	TRUE
3783_120514	ID15054 (HEAVY XL4.1)	ID15054 (HEAVY XL4.1)	(F054552)	10 kDa heat shock protein, mitochondrial OS=Mus musculus GN=Hspe1 PE=1 SV=2	CH10_MOUSE	SwissProt_2013.fasta	10962.8	0.987	1	1	1	0.000579	0.098	possibly correct	TRUE	471: Scan 2530 (rt=26.4792, f=3, i=292) [\\protoshare.igsp.duke.edu\proteomics2\RawData\3783\ID15054_01_UCA168_3783_120414.raw]	VLLPEYGGTk	K	V	0.997	54.6	29.3	29	2		k10: Label:13C(6)15N(2) (+8.01)	542.809	1083.6	1084.61	2	-0.001521	-1.403	1588.75	663.013	71	80	TRUE
3783_120514	ID15054 (HEAVY XL4.1)	ID15054 (HEAVY XL4.1)	(F054552)	Transketolase OS=Mus musculus GN=Tkt PE=1 SV=1	TKT_MOUSE	SwissProt_2013.fasta	67631.9	1	1	1	1	0.000579	0.0305	possibly correct	TRUE	814: Scan 3391 (rt=35.4867, f=2, i=385) [\\protoshare.igsp.duke.edu\proteomics2\RawData\3783\ID15054_01_UCA168_3783_120414.raw]	ILATPPQEDAPSVDIANIr	K	M	0.997	96.2	32.2	83.6	2		r19: Label:13C(8)15N(2) (+10.02)	1015.54	2029.07	2030.09	2	-0.01983	-9.769	2129.2	1123.57	284	302	TRUE
3783_120514	ID15054 (HEAVY XL4.1)	ID15054 (HEAVY XL4.1)	(F054552)	Bifunctional purine biosynthesis protein PURH OS=Mus musculus GN=Atic PE=1 SV=2	PUR9_MOUSE	SwissProt_2013.fasta	64217.6	0.997	1	1	1	0.000579	0.0287	possibly correct	TRUE	1461: Sum of 2 scans in range 5315 (rt=55.6106, f=2, i=636) to 5318 (rt=55.6418, f=2, i=637) [\\protoshare.igsp.duke.edu\proteomics2\RawData\3783\ID15054_01_UCA168_3783_120414.raw]	WEALFEEVPELLTEAEk	K	K	0.997	65.9	32.1	58.9	2		k17: Label:13C(6)15N(2) (+8.01)	1021.01	2040.02	2041.03	2	-0.003221	-1.578	3337.57	292.552	508	524	TRUE
3783_120514	ID15054 (HEAVY XL4.1)	ID15054 (HEAVY XL4.1)	(F054552)	40S ribosomal protein S13 OS=Mus musculus GN=Rps13 PE=1 SV=2	RS13_MOUSE	SwissProt_2013.fasta	17223.3	0.987	1	1	1	0.000579	0.0993	possibly correct	TRUE	1208: Sum of 3 scans in range 4470 (rt=46.7697, f=4, i=1071) to 4472 (rt=46.7905, f=4, i=1073) [\\protoshare.igsp.duke.edu\proteomics2\RawData\3783\ID15054_01_UCA168_3783_120414.raw]	GLAPDLPEDLYHLIk	K	K	0.997	57.5	30.9	55.3	2		k15: Label:13C(6)15N(2) (+8.01)	567.98	1700.92	1701.93	3	-0.004407	-2.59	2806.8	1224.38	79	93	TRUE
3783_120514	ID15054 (HEAVY XL4.1)	ID15054 (HEAVY XL4.1)	(F054552)	Glyceraldehyde-3-phosphate dehydrogenase OS=Mus musculus GN=Gapdh PE=1 SV=2	G3P_MOUSE	SwissProt_2013.fasta	35810.1	1	6	6	6	0.00347	0.276	possibly correct	TRUE	286: Scan 2074 (rt=21.711, f=3, i=183) [\\protoshare.igsp.duke.edu\proteomics2\RawData\3783\ID15054_01_UCA168_3783_120414.raw]	GAAQNIIPASTGAAk	R	A	0.986	42.9	30.5	35.9	2		k15: Label:13C(6)15N(2) (+8.01)	689.381	1376.75	1377.76	2	-0.002801	-2.033	1302.66	1116.19	199	213	TRUE
3783_120514	ID15054 (HEAVY XL4.1)	ID15054 (HEAVY XL4.1)	(F054552)	Glyceraldehyde-3-phosphate dehydrogenase OS=Mus musculus GN=Gapdh PE=1 SV=2	G3P_MOUSE	SwissProt_2013.fasta	35810.1	1	6	6	6	0.00347	0.276	possibly correct	TRUE	466: Sum of 2 scans in range 2519 (rt=26.3648, f=4, i=388) to 2520 (rt=26.3752, f=4, i=389) [\\protoshare.igsp.duke.edu\proteomics2\RawData\3783\ID15054_01_UCA168_3783_120414.raw]	IVSNAScTTNcLAPLAk	K	V	0.997	121	32	113	2	c7: Carbamidomethyl (+57.02), c11: Carbamidomethyl (+57.02)	k17: Label:13C(6)15N(2) (+8.01)	914.462	1826.91	1827.92	2	-0.001229	-0.6723	1582.2	2003.95	144	160	TRUE
3783_120514	ID15054 (HEAVY XL4.1)	ID15054 (HEAVY XL4.1)	(F054552)	Glyceraldehyde-3-phosphate dehydrogenase OS=Mus musculus GN=Gapdh PE=1 SV=2	G3P_MOUSE	SwissProt_2013.fasta	35810.1	1	6	6	6	0.00347	0.276	possibly correct	TRUE	778: Scan 3298 (rt=34.5137, f=2, i=373) [\\protoshare.igsp.duke.edu\proteomics2\RawData\3783\ID15054_01_UCA168_3783_120414.raw]	LISWYDNEYGYSNr	K	V	0.997	91.6	26.7	91.6	2		r14: Label:13C(8)15N(2) (+10.02)	895.408	1788.8	1789.82	2	-0.008911	-4.979	2070.82	1281.5	308	321	TRUE
3783_120514	ID15054 (HEAVY XL4.1)	ID15054 (HEAVY XL4.1)	(F054552)	Glyceraldehyde-3-phosphate dehydrogenase OS=Mus musculus GN=Gapdh PE=1 SV=2	G3P_MOUSE	SwissProt_2013.fasta	35810.1	1	6	6	6	0.00347	0.276	possibly correct	TRUE	280: Sum of 2 scans in range 2054 (rt=21.5026, f=3, i=180) to 2057 (rt=21.5339, f=3, i=181) [\\protoshare.igsp.duke.edu\proteomics2\RawData\3783\ID15054_01_UCA168_3783_120414.raw]	VGVnGFGr	K	I	0.985	43.9	28.4	29.4	2		n4: Deamidated (+0.98), r8: Label:13C(8)15N(2) (+10.02)	408.718	815.421	816.436	2	-0.007887	-9.661	1291.1	411.835	4	11	TRUE
3783_120514	ID15054 (HEAVY XL4.1)	ID15054 (HEAVY XL4.1)	(F054552)	Glyceraldehyde-3-phosphate dehydrogenase OS=Mus musculus GN=Gapdh PE=1 SV=2	G3P_MOUSE	SwissProt_2013.fasta	35810.1	1	6	6	6	0.00347	0.276	possibly correct	TRUE	1412: Sum of 2 scans in range 5126 (rt=53.6316, f=3, i=925) to 5129 (rt=53.6628, f=3, i=926) [\\protoshare.igsp.duke.edu\proteomics2\RawData\3783\ID15054_01_UCA168_3783_120414.raw]	VIHDNFGIVEGLMTTVHAITATQk	K	T	0.997	134	32.3	127	2		k24: Label:13C(6)15N(2) (+8.01)	868.459	2602.36	2603.37	3	-0.01182	-4.539	3218.83	420.121	161	184	TRUE
3783_120514	ID15054 (HEAVY XL4.1)	ID15054 (HEAVY XL4.1)	(F054552)	Glyceraldehyde-3-phosphate dehydrogenase OS=Mus musculus GN=Gapdh PE=1 SV=2	G3P_MOUSE	SwissProt_2013.fasta	35810.1	1	6	6	6	0.00347	0.276	possibly correct	TRUE	731: Sum of 3 scans in range 3178 (rt=33.2572, f=2, i=356) to 3187 (rt=33.3509, f=4, i=618) [\\protoshare.igsp.duke.edu\proteomics2\RawData\3783\ID15054_01_UCA168_3783_120414.raw]	VPTPNVSVVDLTcr	R	L	0.997	68.8	31.2	68.8	2	c13: Carbamidomethyl (+57.02)	r14: Label:13C(8)15N(2) (+10.02)	783.913	1565.81	1566.83	2	-0.01147	-7.317	1998.24	3762.22	233	246	TRUE
3783_120514	ID15054 (HEAVY XL4.1)	ID15054 (HEAVY XL4.1)	(F054552)	Nucleolin OS=Mus musculus GN=Ncl PE=1 SV=2	NUCL_MOUSE	SwissProt_2013.fasta	76724.4	1	7	7	7	0.00405	0.127	possibly correct	TRUE	650: Scan 2973 (rt=31.1134, f=2, i=324) [\\protoshare.igsp.duke.edu\proteomics2\RawData\3783\ID15054_01_UCA168_3783_120414.raw]	ETLEEVFEk	K	A	0.994	46.9	29.3	45	2		k9: Label:13C(6)15N(2) (+8.01)	566.288	1130.56	1131.57	2	0.002659	2.35	1866.8	494.842	501	509	TRUE
3783_120514	ID15054 (HEAVY XL4.1)	ID15054 (HEAVY XL4.1)	(F054552)	Nucleolin OS=Mus musculus GN=Ncl PE=1 SV=2	NUCL_MOUSE	SwissProt_2013.fasta	76724.4	1	7	7	7	0.00405	0.127	possibly correct	TRUE	1080: Scan 4112 (rt=43.0257, f=2, i=478) [\\protoshare.igsp.duke.edu\proteomics2\RawData\3783\ID15054_01_UCA168_3783_120414.raw]	FAISELFAk	K	N	0.997	55.1	28.8	44.6	2		k9: Label:13C(6)15N(2) (+8.01)	517.294	1032.57	1033.58	2	0.0003588	0.3471	2581.54	434.425	327	335	TRUE
3783_120514	ID15054 (HEAVY XL4.1)	ID15054 (HEAVY XL4.1)	(F054552)	Nucleolin OS=Mus musculus GN=Ncl PE=1 SV=2	NUCL_MOUSE	SwissProt_2013.fasta	76724.4	1	7	7	7	0.00405	0.127	possibly correct	TRUE	882: Sum of 2 scans in range 3567 (rt=37.3258, f=3, i=523) to 3569 (rt=37.3466, f=3, i=524) [\\protoshare.igsp.duke.edu\proteomics2\RawData\3783\ID15054_01_UCA168_3783_120414.raw]	FGYVDFESAEDLEk	K	A	0.997	98.9	27.5	88.4	2		k14: Label:13C(6)15N(2) (+8.01)	828.883	1655.75	1656.75	2	0.005679	3.428	2240.17	830.452	351	364	TRUE
3783_120514	ID15054 (HEAVY XL4.1)	ID15054 (HEAVY XL4.1)	(F054552)	Nucleolin OS=Mus musculus GN=Ncl PE=1 SV=2	NUCL_MOUSE	SwissProt_2013.fasta	76724.4	1	7	7	7	0.00405	0.127	possibly correct	TRUE	215: Scan 1871 (rt=19.5877, f=3, i=131) [\\protoshare.igsp.duke.edu\proteomics2\RawData\3783\ID15054_01_UCA168_3783_120414.raw]	GLSEDTTEETLk	K	E	0.997	52.4	28.9	45.9	2		k12: Label:13C(6)15N(2) (+8.01)	665.827	1329.64	1330.65	2	0.0001788	0.1344	1175.26	670.753	575	586	TRUE
3783_120514	ID15054 (HEAVY XL4.1)	ID15054 (HEAVY XL4.1)	(F054552)	Nucleolin OS=Mus musculus GN=Ncl PE=1 SV=2	NUCL_MOUSE	SwissProt_2013.fasta	76724.4	1	7	7	7	0.00405	0.127	possibly correct	TRUE	826: Scan 3422 (rt=35.8093, f=3, i=495) [\\protoshare.igsp.duke.edu\proteomics2\RawData\3783\ID15054_01_UCA168_3783_120414.raw]	NLSFNITEDELk	K	E	0.997	70	30.5	58.3	2		k12: Label:13C(6)15N(2) (+8.01)	715.865	1429.72	1430.73	2	-0.003021	-2.112	2148.56	650.255	401	412	TRUE
3783_120514	ID15054 (HEAVY XL4.1)	ID15054 (HEAVY XL4.1)	(F054552)	Nucleolin OS=Mus musculus GN=Ncl PE=1 SV=2	NUCL_MOUSE	SwissProt_2013.fasta	76724.4	1	7	7	7	0.00405	0.127	possibly correct	TRUE	685: Scan 3062 (rt=32.0448, f=3, i=409) [\\protoshare.igsp.duke.edu\proteomics2\RawData\3783\ID15054_01_UCA168_3783_120414.raw]	TLVLSNLSYSATk	K	E	0.997	59.3	30.4	43.9	2		k13: Label:13C(6)15N(2) (+8.01)	702.889	1403.76	1404.78	2	-0.01216	-8.657	1922.69	376.889	488	500	TRUE
3783_120514	ID15054 (HEAVY XL4.1)	ID15054 (HEAVY XL4.1)	(F054552)	Nucleolin OS=Mus musculus GN=Ncl PE=1 SV=2	NUCL_MOUSE	SwissProt_2013.fasta	76724.4	1	7	7	7	0.00405	0.127	possibly correct	TRUE	1296: Sum of 2 scans in range 4746 (rt=49.6578, f=3, i=823) to 4748 (rt=49.6787, f=3, i=824) [\\protoshare.igsp.duke.edu\proteomics2\RawData\3783\ID15054_01_UCA168_3783_120414.raw]	VEGSEPTTPFNLFIGNLNPNk	K	S	0.997	97.3	32.7	94.5	2		k21: Label:13C(6)15N(2) (+8.01)	1148.59	2295.16	2296.17	2	-0.002221	-0.9674	2980.1	1193.13	300	320	TRUE
3783_120514	ID15054 (HEAVY XL4.1)	ID15054 (HEAVY XL4.1)	(F054552)	Protein RCC2 OS=Mus musculus GN=Rcc2 PE=2 SV=1	RCC2_MOUSE	SwissProt_2013.fasta	55983.8	0.987	1	1	1	0.000579	0.0192	possibly correct	TRUE	533: Scan 2686 (rt=28.1108, f=3, i=324) [\\protoshare.igsp.duke.edu\proteomics2\RawData\3783\ID15054_01_UCA168_3783_120414.raw]	IEYDcELVPr	R	R	0.997	55.6	28.8	48.3	2	c5: Carbamidomethyl (+57.02)	r10: Label:13C(8)15N(2) (+10.02)	652.319	1302.62	1303.64	2	-0.003805	-2.919	1686.65	430.251	299	308	TRUE
3783_120514	ID15054 (HEAVY XL4.1)	ID15054 (HEAVY XL4.1)	(F054552)	Heterogeneous nuclear ribonucleoprotein U OS=Mus musculus GN=Hnrnpu PE=1 SV=1	HNRPU_MOUSE	SwissProt_2013.fasta	87918.5	1	3	3	3	0.00174	0.0688	possibly correct	TRUE	1098: Scan 4162 (rt=43.5486, f=2, i=484) [\\protoshare.igsp.duke.edu\proteomics2\RawData\3783\ID15054_01_UCA168_3783_120414.raw]	EkPYFPIPEDcTFIqNVPLEDr	K	V	0.919	26.5	32.7	7.38	2	c11: Carbamidomethyl (+57.02)	k2: Label:13C(6)15N(2) (+8.01), q15: Deamidated (+0.98), r22: Label:13C(8)15N(2) (+10.02)	909.447	2725.32	2726.33	3	0.0007436	0.2728	2612.92	488.321	439	460	TRUE
3783_120514	ID15054 (HEAVY XL4.1)	ID15054 (HEAVY XL4.1)	(F054552)	Heterogeneous nuclear ribonucleoprotein U OS=Mus musculus GN=Hnrnpu PE=1 SV=1	HNRPU_MOUSE	SwissProt_2013.fasta	87918.5	1	3	3	3	0.00174	0.0688	possibly correct	TRUE	638: Sum of 2 scans in range 2939 (rt=30.757, f=4, i=533) to 2941 (rt=30.7779, f=4, i=534) [\\protoshare.igsp.duke.edu\proteomics2\RawData\3783\ID15054_01_UCA168_3783_120414.raw]	NFILDQTNVSAAAQr	R	R	0.997	99	31.7	93.3	2		r15: Label:13C(8)15N(2) (+10.02)	829.429	1656.84	1657.87	2	-0.01505	-9.079	1846.05	580.992	552	566	TRUE
3783_120514	ID15054 (HEAVY XL4.1)	ID15054 (HEAVY XL4.1)	(F054552)	Heterogeneous nuclear ribonucleoprotein U OS=Mus musculus GN=Hnrnpu PE=1 SV=1	HNRPU_MOUSE	SwissProt_2013.fasta	87918.5	1	3	3	3	0.00174	0.0688	possibly correct	TRUE	950: Scan 3746 (rt=39.1988, f=2, i=432) [\\protoshare.igsp.duke.edu\proteomics2\RawData\3783\ID15054_01_UCA168_3783_120414.raw]	SSGPTSLFAVTVAPPGAr	K	Q	0.997	68.7	31.8	68.7	2		r18: Label:13C(8)15N(2) (+10.02)	862.962	1723.91	1724.93	2	-0.01691	-9.804	2351.93	871.606	182	199	TRUE
3783_120514	ID15054 (HEAVY XL4.1)	ID15054 (HEAVY XL4.1)	(F054552)	Serine/arginine-rich splicing factor 1 OS=Mus musculus GN=Srsf1 PE=1 SV=3	SRSF1_MOUSE	SwissProt_2013.fasta	27745.1	0.987	1	1	1	0.000579	0.0484	possibly correct	TRUE	395: Scan 2337 (rt=24.4605, f=2, i=231) [\\protoshare.igsp.duke.edu\proteomics2\RawData\3783\ID15054_01_UCA168_3783_120414.raw]	EAGDVcYADVYr	R	D	0.997	54.8	25	54.8	2	c6: Carbamidomethyl (+57.02)	r12: Label:13C(8)15N(2) (+10.02)	714.314	1426.61	1427.63	2	-0.006165	-4.318	1467.63	437.761	143	154	TRUE
3783_120514	ID15054 (HEAVY XL4.1)	ID15054 (HEAVY XL4.1)	(F054552)	40S ribosomal protein S24 OS=Mus musculus GN=Rps24 PE=1 SV=1	RS24_MOUSE	SwissProt_2013.fasta	15423.8	0.895	1	1	1	0.000579	0.0902	possibly correct	TRUE	1350: Sum of 3 scans in range 4917 (rt=51.4456, f=2, i=578) to 4920 (rt=51.4768, f=3, i=871) [\\protoshare.igsp.duke.edu\proteomics2\RawData\3783\ID15054_01_UCA168_3783_120414.raw]	TTPDVIFVFGFr	K	T	0.975	41	30.3	30	2		r12: Label:13C(8)15N(2) (+10.02)	704.88	1407.75	1408.76	2	-0.009971	-7.078	3087.67	1059.83	50	61	TRUE
3783_120514	ID15054 (HEAVY XL4.1)	ID15054 (HEAVY XL4.1)	(F054552)	60S ribosomal protein L24 OS=Mus musculus GN=Rpl24 PE=2 SV=2	RL24_MOUSE	SwissProt_2013.fasta	17779.5	0.891	1	1	1	0.000579	0.051	possibly correct	TRUE	707: Sum of 3 scans in range 3115 (rt=32.599, f=4, i=593) to 3117 (rt=32.6199, f=4, i=595) [\\protoshare.igsp.duke.edu\proteomics2\RawData\3783\ID15054_01_UCA168_3783_120414.raw]	VFQFLNAk	K	C	0.974	37.7	28.6	30.4	2		k8: Label:13C(6)15N(2) (+8.01)	487.781	973.547	974.555	2	-0.0002612	-0.268	1956.57	652.488	28	35	TRUE
3783_120514	ID15054 (HEAVY XL4.1)	ID15054 (HEAVY XL4.1)	(F054552)	T-complex protein 1 subunit delta OS=Mus musculus GN=Cct4 PE=1 SV=3	TCPD_MOUSE	SwissProt_2013.fasta	58067.8	1	2	3	3	0.00174	0.0779	possibly correct	TRUE	1449: Sum of 5 scans in range 5267 (rt=55.1082, f=4, i=1371) to 5274 (rt=55.1811, f=4, i=1375) [\\protoshare.igsp.duke.edu\proteomics2\RawData\3783\ID15054_01_UCA168_3783_120414.raw]	AFADAMEVIPSTLAEnAGLNPISTVTELr	R	N	0.95	26.7	33	16.4	2		n16: Deamidated (+0.98), r29: Label:13C(8)15N(2) (+10.02)	1014.52	3040.54	3041.55	3	-0.003123	-1.027	3308.68	377.847	453	481	TRUE
3783_120514	ID15054 (HEAVY XL4.1)	ID15054 (HEAVY XL4.1)	(F054552)	T-complex protein 1 subunit delta OS=Mus musculus GN=Cct4 PE=1 SV=3	TCPD_MOUSE	SwissProt_2013.fasta	58067.8	1	2	3	3	0.00174	0.0779	possibly correct	TRUE	1266: Scan 4659 (rt=48.7472, f=2, i=546) [\\protoshare.igsp.duke.edu\proteomics2\RawData\3783\ID15054_01_UCA168_3783_120414.raw]	DALSDLALHFLNk	R	M	0.997	42.9	30.7	29.9	2		k13: Label:13C(6)15N(2) (+8.01)	488.935	1463.78	1464.79	3	-0.004807	-3.282	2924.83	208.585	307	319	TRUE
3783_120514	ID15054 (HEAVY XL4.1)	ID15054 (HEAVY XL4.1)	(F054552)	T-complex protein 1 subunit delta OS=Mus musculus GN=Cct4 PE=1 SV=3	TCPD_MOUSE	SwissProt_2013.fasta	58067.8	1	2	3	3	0.00174	0.0779	possibly correct	TRUE	1268: Sum of 3 scans in range 4661 (rt=48.7681, f=4, i=1143) to 4664 (rt=48.7993, f=4, i=1145) [\\protoshare.igsp.duke.edu\proteomics2\RawData\3783\ID15054_01_UCA168_3783_120414.raw]	DALSDLALHFLNk	R	M	0.997	95.6	31.1	79.2	2		k13: Label:13C(6)15N(2) (+8.01)	732.894	1463.77	1464.79	2	-0.0127	-8.671	2927.02	414.197	307	319	TRUE
3783_120514	ID15054 (HEAVY XL4.1)	ID15054 (HEAVY XL4.1)	(F054552)	60S ribosomal protein L13a OS=Mus musculus GN=Rpl13a PE=1 SV=4	RL13A_MOUSE	SwissProt_2013.fasta	23464.9	0.714	1	1	1	0.000579	0.0394	possibly correct	TRUE	162: Sum of 3 scans in range 1733 (rt=18.1439, f=4, i=139) to 1736 (rt=18.1751, f=4, i=141) [\\protoshare.igsp.duke.edu\proteomics2\RawData\3783\ID15054_01_UCA168_3783_120414.raw]	LAHEVGWk	R	Y	0.92	33.3	28.8	23.8	2		k8: Label:13C(6)15N(2) (+8.01)	474.261	946.508	947.519	2	-0.003801	-4.012	1089.57	1084.53	141	148	TRUE
3783_120514	ID15054 (HEAVY XL4.1)	ID15054 (HEAVY XL4.1)	(F054552)	DNA topoisomerase 2-alpha OS=Mus musculus GN=Top2a PE=1 SV=2	TOP2A_MOUSE	SwissProt_2013.fasta	172796	1	2	2	2	0.00116	0.0255	possibly correct	TRUE	1584: Sum of 4 scans in range 5842 (rt=61.13, f=3, i=1125) to 5849 (rt=61.2032, f=3, i=1128) [\\protoshare.igsp.duke.edu\proteomics2\RawData\3783\ID15054_01_UCA168_3783_120414.raw]	AAIGcGIVESILNWVk	K	F	0.997	70.7	31.5	69.8	2	c5: Carbamidomethyl (+57.02)	k16: Label:13C(6)15N(2) (+8.01)	869.469	1736.92	1737.94	2	-0.0144	-8.283	3670	221.712	400	415	TRUE
3783_120514	ID15054 (HEAVY XL4.1)	ID15054 (HEAVY XL4.1)	(F054552)	DNA topoisomerase 2-alpha OS=Mus musculus GN=Top2a PE=1 SV=2	TOP2A_MOUSE	SwissProt_2013.fasta	172796	1	2	2	2	0.00116	0.0255	possibly correct	TRUE	1483: Sum of 4 scans in range 5402 (rt=56.5224, f=3, i=998) to 5409 (rt=56.5954, f=3, i=1001) [\\protoshare.igsp.duke.edu\proteomics2\RawData\3783\ID15054_01_UCA168_3783_120414.raw]	IYVPALIFGQLLTSSNYDDDEkk	K	V	0.994	31.6	32.8	23.8	2		k22: Label:13C(6)15N(2) (+8.01), k23: Label:13C(6)15N(2) (+8.01)	882.456	2644.35	2645.37	3	-0.01463	-5.529	3393.53	211.28	134	156	TRUE
3783_120514	ID15054 (HEAVY XL4.1)	ID15054 (HEAVY XL4.1)	(F054552)	40S ribosomal protein S3 OS=Mus musculus GN=Rps3 PE=1 SV=1	RS3_MOUSE	SwissProt_2013.fasta	26674.5	1	6	6	6	0.00347	0.272	possibly correct	TRUE	621: Scan 2900 (rt=30.3512, f=2, i=314) [\\protoshare.igsp.duke.edu\proteomics2\RawData\3783\ID15054_01_UCA168_3783_120414.raw]	AELNEFLTr	K	E	0.997	63.2	30.1	35.9	2		r9: Label:13C(8)15N(2) (+10.02)	551.794	1101.57	1102.59	2	-0.009611	-8.717	1821.07	608.591	19	27	TRUE
3783_120514	ID15054 (HEAVY XL4.1)	ID15054 (HEAVY XL4.1)	(F054552)	40S ribosomal protein S3 OS=Mus musculus GN=Rps3 PE=1 SV=1	RS3_MOUSE	SwissProt_2013.fasta	26674.5	1	6	6	6	0.00347	0.272	possibly correct	TRUE	553: Scan 2734 (rt=28.6129, f=2, i=290) [\\protoshare.igsp.duke.edu\proteomics2\RawData\3783\ID15054_01_UCA168_3783_120414.raw]	DEILPTTPISEQk	K	G	0.941	36.8	31.2	26.1	2		k13: Label:13C(6)15N(2) (+8.01)	739.896	1477.78	1478.78	2	0.002519	1.703	1716.78	840.071	215	227	TRUE
3783_120514	ID15054 (HEAVY XL4.1)	ID15054 (HEAVY XL4.1)	(F054552)	40S ribosomal protein S3 OS=Mus musculus GN=Rps3 PE=1 SV=1	RS3_MOUSE	SwissProt_2013.fasta	26674.5	1	6	6	6	0.00347	0.272	possibly correct	TRUE	908: Scan 3642 (rt=38.1114, f=2, i=418) [\\protoshare.igsp.duke.edu\proteomics2\RawData\3783\ID15054_01_UCA168_3783_120414.raw]	FGFPEGSVELYAEk	R	V	0.98	57.8	30.8	50.9	2		k14: Label:13C(6)15N(2) (+8.01)	790.897	1579.78	1580.77	2	0.01456	9.21	2286.69	680.141	77	90	TRUE
3783_120514	ID15054 (HEAVY XL4.1)	ID15054 (HEAVY XL4.1)	(F054552)	40S ribosomal protein S3 OS=Mus musculus GN=Rps3 PE=1 SV=1	RS3_MOUSE	SwissProt_2013.fasta	26674.5	1	6	6	6	0.00347	0.272	possibly correct	TRUE	661: Sum of 4 scans in range 2998 (rt=31.3761, f=4, i=551) to 3002 (rt=31.4178, f=4, i=554) [\\protoshare.igsp.duke.edu\proteomics2\RawData\3783\ID15054_01_UCA168_3783_120414.raw]	FVADGIFk	K	A	0.865	30	27.7	22.9	2		k8: Label:13C(6)15N(2) (+8.01)	452.755	903.495	904.502	2	0.0001788	0.1977	1883.82	591.328	11	18	TRUE
3783_120514	ID15054 (HEAVY XL4.1)	ID15054 (HEAVY XL4.1)	(F054552)	40S ribosomal protein S3 OS=Mus musculus GN=Rps3 PE=1 SV=1	RS3_MOUSE	SwissProt_2013.fasta	26674.5	1	6	6	6	0.00347	0.272	possibly correct	TRUE	83: Scan 1520 (rt=15.917, f=3, i=54) [\\protoshare.igsp.duke.edu\proteomics2\RawData\3783\ID15054_01_UCA168_3783_120414.raw]	GcEVVVSGk	K	L	0.989	48	28.6	39.2	2	c2: Carbamidomethyl (+57.02)	k9: Label:13C(6)15N(2) (+8.01)	471.745	941.476	942.48	2	0.002665	2.828	955.02	320.022	133	141	TRUE
3783_120514	ID15054 (HEAVY XL4.1)	ID15054 (HEAVY XL4.1)	(F054552)	40S ribosomal protein S3 OS=Mus musculus GN=Rps3 PE=1 SV=1	RS3_MOUSE	SwissProt_2013.fasta	26674.5	1	6	6	6	0.00347	0.272	possibly correct	TRUE	325: Sum of 2 scans in range 2162 (rt=22.6318, f=4, i=282) to 2163 (rt=22.6422, f=4, i=283) [\\protoshare.igsp.duke.edu\proteomics2\RawData\3783\ID15054_01_UCA168_3783_120414.raw]	kPLPDHVSIVEPk	K	D	0.997	38.1	28.4	38.1	2		k1: Label:13C(6)15N(2) (+8.01), k13: Label:13C(6)15N(2) (+8.01)	492.29	1473.85	1474.86	3	-0.004936	-3.347	1358.22	1164.64	202	214	TRUE
3783_120514	ID15054 (HEAVY XL4.1)	ID15054 (HEAVY XL4.1)	(F054552)	Actin-related protein 2/3 complex subunit 2 OS=Mus musculus GN=Arpc2 PE=1 SV=3	ARPC2_MOUSE	SwissProt_2013.fasta	34357.8	0.987	1	1	1	0.000579	0.0933	possibly correct	TRUE	1472: Sum of 5 scans in range 5352 (rt=55.9986, f=4, i=1404) to 5359 (rt=56.0715, f=4, i=1408) [\\protoshare.igsp.duke.edu\proteomics2\RawData\3783\ID15054_01_UCA168_3783_120414.raw]	VYGSFLVNPEPGYNVSLLYDLENLPASk	R	D	0.997	68.9	33.1	64.6	2		k28: Label:13C(6)15N(2) (+8.01)	1036.19	3105.56	3106.59	3	-0.0193	-6.212	3362.1	429.761	79	106	TRUE
3783_120514	ID15054 (HEAVY XL4.1)	ID15054 (HEAVY XL4.1)	(F054552)	Cofilin-1 OS=Mus musculus GN=Cfl1 PE=1 SV=3	COF1_MOUSE	SwissProt_2013.fasta	18560.2	1	5	6	6	0.00347	0.404	possibly correct	TRUE	557: Scan 2742 (rt=28.6962, f=3, i=335) [\\protoshare.igsp.duke.edu\proteomics2\RawData\3783\ID15054_01_UCA168_3783_120414.raw]	AVLFcLSEDkk	K	N	0.943	36.9	31.1	32.8	2	c5: Carbamidomethyl (+57.02)	k10: Label:13C(6)15N(2) (+8.01), k11: Label:13C(6)15N(2) (+8.01)	663.357	1324.7	1325.71	2	-0.003514	-2.651	1721.77	481.482	35	45	TRUE
3783_120514	ID15054 (HEAVY XL4.1)	ID15054 (HEAVY XL4.1)	(F054552)	Cofilin-1 OS=Mus musculus GN=Cfl1 PE=1 SV=3	COF1_MOUSE	SwissProt_2013.fasta	18560.2	1	5	6	6	0.00347	0.404	possibly correct	TRUE	556: Scan 2741 (rt=28.6858, f=2, i=291) [\\protoshare.igsp.duke.edu\proteomics2\RawData\3783\ID15054_01_UCA168_3783_120414.raw]	AVLFcLSEDkk	K	N	0.98	27.2	30.9	23.1	2	c5: Carbamidomethyl (+57.02)	k10: Label:13C(6)15N(2) (+8.01), k11: Label:13C(6)15N(2) (+8.01)	442.574	1324.7	1325.71	3	-0.00318	-2.399	1721.15	439.267	35	45	TRUE
3783_120514	ID15054 (HEAVY XL4.1)	ID15054 (HEAVY XL4.1)	(F054552)	Cofilin-1 OS=Mus musculus GN=Cfl1 PE=1 SV=3	COF1_MOUSE	SwissProt_2013.fasta	18560.2	1	5	6	6	0.00347	0.404	possibly correct	TRUE	1027: Scan 3966 (rt=41.4988, f=2, i=459) [\\protoshare.igsp.duke.edu\proteomics2\RawData\3783\ID15054_01_UCA168_3783_120414.raw]	EILVGDVGQTVDDPYTTFVk	K	M	0.997	104	32.4	100	2		k20: Label:13C(6)15N(2) (+8.01)	1102.56	2203.11	2204.12	2	-0.006321	-2.868	2489.93	1061.85	54	73	TRUE
3783_120514	ID15054 (HEAVY XL4.1)	ID15054 (HEAVY XL4.1)	(F054552)	Cofilin-1 OS=Mus musculus GN=Cfl1 PE=1 SV=3	COF1_MOUSE	SwissProt_2013.fasta	18560.2	1	5	6	6	0.00347	0.404	possibly correct	TRUE	1342: Scan 4892 (rt=51.1853, f=3, i=863) [\\protoshare.igsp.duke.edu\proteomics2\RawData\3783\ID15054_01_UCA168_3783_120414.raw]	kEDLVFIFWAPENAPLk	K	S	0.997	48.1	30.8	42.9	2		k1: Label:13C(6)15N(2) (+8.01), k17: Label:13C(6)15N(2) (+8.01)	678.374	2032.1	2033.11	3	-0.001426	-0.7016	3071.12	600.45	96	112	TRUE
3783_120514	ID15054 (HEAVY XL4.1)	ID15054 (HEAVY XL4.1)	(F054552)	Cofilin-1 OS=Mus musculus GN=Cfl1 PE=1 SV=3	COF1_MOUSE	SwissProt_2013.fasta	18560.2	1	5	6	6	0.00347	0.404	possibly correct	TRUE	1210: Scan 4476 (rt=46.8321, f=3, i=752) [\\protoshare.igsp.duke.edu\proteomics2\RawData\3783\ID15054_01_UCA168_3783_120414.raw]	NIILEEGkEILVGDVGQTVDDPYTTFVk	K	M	0.997	98.1	32.3	97.4	2		k8: Label:13C(6)15N(2) (+8.01), k28: Label:13C(6)15N(2) (+8.01)	1036.88	3107.61	3108.63	3	-0.0178	-5.725	2809.93	423.152	46	73	TRUE
3783_120514	ID15054 (HEAVY XL4.1)	ID15054 (HEAVY XL4.1)	(F054552)	Cofilin-1 OS=Mus musculus GN=Cfl1 PE=1 SV=3	COF1_MOUSE	SwissProt_2013.fasta	18560.2	1	5	6	6	0.00347	0.404	possibly correct	TRUE	460: Sum of 2 scans in range 2507 (rt=26.2399, f=4, i=384) to 2508 (rt=26.2503, f=4, i=385) [\\protoshare.igsp.duke.edu\proteomics2\RawData\3783\ID15054_01_UCA168_3783_120414.raw]	YALYDATYETk	R	E	0.997	51	28	41.9	2		k11: Label:13C(6)15N(2) (+8.01)	673.324	1344.63	1345.64	2	0.0006588	0.4896	1574.71	1270.94	82	92	TRUE
3783_120514	ID15054 (HEAVY XL4.1)	ID15054 (HEAVY XL4.1)	(F054552)	Medium-chain specific acyl-CoA dehydrogenase, mitochondrial OS=Mus musculus GN=Acadm PE=1 SV=1	ACADM_MOUSE	SwissProt_2013.fasta	46482.4	0.822	1	1	1	0.000579	0.0736	possibly correct	TRUE	1590: Sum of 4 scans in range 5868 (rt=61.4036, f=3, i=1132) to 5876 (rt=61.4872, f=3, i=1135) [\\protoshare.igsp.duke.edu\proteomics2\RawData\3783\ID15054_01_UCA168_3783_120414.raw]	AFAGDIANQLATDAVQIFGGYGFNTEYPVEk	K	L	0.955	25.9	32.7	23.4	2		k31: Label:13C(6)15N(2) (+8.01)	1105.53	3313.58	3314.61	3	-0.0209	-6.305	3686.72	108.264	359	389	TRUE
3783_120514	ID15054 (HEAVY XL4.1)	ID15054 (HEAVY XL4.1)	(F054552)	Non-POU domain-containing octamer-binding protein OS=Mus musculus GN=Nono PE=1 SV=3	NONO_MOUSE	SwissProt_2013.fasta	54540.9	0.987	1	1	1	0.000579	0.0486	possibly correct	TRUE	1656: Sum of 5 scans in range 6216 (rt=65.0464, f=4, i=1667) to 6225 (rt=65.1403, f=4, i=1671) [\\protoshare.igsp.duke.edu\proteomics2\RawData\3783\ID15054_01_UCA168_3783_120414.raw]	NLPQYVSNELLEEAFSVFGQVEr	R	A	0.997	67.4	32.9	59.4	2		r23: Label:13C(8)15N(2) (+10.02)	893.45	2677.33	2678.35	3	-0.01006	-3.755	3905.6	276.52	156	178	TRUE
3783_120514	ID15054 (HEAVY XL4.1)	ID15054 (HEAVY XL4.1)	(F054552)	Proteasome subunit alpha type-2 OS=Mus musculus GN=Psma2 PE=1 SV=3	PSA2_MOUSE	SwissProt_2013.fasta	25926.9	0.987	1	1	1	0.000579	0.0812	possibly correct	TRUE	1405: Sum of 2 scans in range 5102 (rt=53.3816, f=2, i=605) to 5105 (rt=53.4128, f=2, i=606) [\\protoshare.igsp.duke.edu\proteomics2\RawData\3783\ID15054_01_UCA168_3783_120414.raw]	YNEDLELEDAIHTAILTLk	R	E	0.997	85.6	32.6	83.4	2		k19: Label:13C(6)15N(2) (+8.01)	737.053	2208.14	2209.15	3	-0.004207	-1.904	3203.83	287.879	178	196	TRUE
3783_120514	ID15054 (HEAVY XL4.1)	ID15054 (HEAVY XL4.1)	(F054552)	Heat shock cognate 71 kDa protein OS=Mus musculus GN=Hspa8 PE=1 SV=1	HSP7C_MOUSE	SwissProt_2013.fasta	70872.8	1	17	24	24	0.0139	0.333	possibly correct	TRUE	1045: Sum of 2 scans in range 4015 (rt=42.0112, f=3, i=637) to 4017 (rt=42.032, f=3, i=638) [\\protoshare.igsp.duke.edu\proteomics2\RawData\3783\ID15054_01_UCA168_3783_120414.raw]	cnEIISWLDk	K	N	0.982	39.4	28.6	37.4	2	c1: Carbamidomethyl (+57.02)	n2: Deamidated (+0.98), k10: Label:13C(6)15N(2) (+8.01)	643.814	1285.61	1286.62	2	0.002909	2.261	2521.3	835.379	574	583	TRUE
3783_120514	ID15054 (HEAVY XL4.1)	ID15054 (HEAVY XL4.1)	(F054552)	Heat shock cognate 71 kDa protein OS=Mus musculus GN=Hspa8 PE=1 SV=1	HSP7C_MOUSE	SwissProt_2013.fasta	70872.8	1	17	24	24	0.0139	0.333	possibly correct	TRUE	973: Sum of 3 scans in range 3806 (rt=39.826, f=4, i=836) to 3808 (rt=39.8468, f=4, i=838) [\\protoshare.igsp.duke.edu\proteomics2\RawData\3783\ID15054_01_UCA168_3783_120414.raw]	cNEIISWLDk	K	N	0.995	55.3	29.6	55.3	2	c1: Carbamidomethyl (+57.02)	k10: Label:13C(6)15N(2) (+8.01)	643.323	1284.63	1285.63	2	0.005425	4.22	2390.18	417.121	574	583	TRUE
3783_120514	ID15054 (HEAVY XL4.1)	ID15054 (HEAVY XL4.1)	(F054552)	Heat shock cognate 71 kDa protein OS=Mus musculus GN=Hspa8 PE=1 SV=1	HSP7C_MOUSE	SwissProt_2013.fasta	70872.8	1	17	24	24	0.0139	0.333	possibly correct	TRUE	878: Scan 3558 (rt=37.2321, f=2, i=408) [\\protoshare.igsp.duke.edu\proteomics2\RawData\3783\ID15054_01_UCA168_3783_120414.raw]	FEELNADLFr	R	G	0.997	77.6	29.3	64	2		r10: Label:13C(8)15N(2) (+10.02)	632.32	1262.63	1263.64	2	-0.004411	-3.491	2233.93	647.392	302	311	TRUE
3783_120514	ID15054 (HEAVY XL4.1)	ID15054 (HEAVY XL4.1)	(F054552)	Heat shock cognate 71 kDa protein OS=Mus musculus GN=Hspa8 PE=1 SV=1	HSP7C_MOUSE	SwissProt_2013.fasta	70872.8	1	17	24	24	0.0139	0.333	correct	TRUE	893: Scan 3600 (rt=37.6717, f=2, i=413) [\\protoshare.igsp.duke.edu\proteomics2\RawData\3783\ID15054_01_UCA168_3783_120414.raw]	GPAVGIDLGTTYScVGVFQHGk	K	V	0.997	75.2	32.6	75.2	2	c14: Carbamidomethyl (+57.02)	k22: Label:13C(6)15N(2) (+8.01)	757.715	2270.12	2271.13	3	-0.003061	-1.348	2260.3	440.203	4	25	TRUE
3783_120514	ID15054 (HEAVY XL4.1)	ID15054 (HEAVY XL4.1)	(F054552)	Heat shock cognate 71 kDa protein OS=Mus musculus GN=Hspa8 PE=1 SV=1	HSP7C_MOUSE	SwissProt_2013.fasta	70872.8	1	17	24	24	0.0139	0.333	possibly correct	TRUE	135: Sum of 2 scans in range 1660 (rt=17.3818, f=4, i=111) to 1661 (rt=17.3922, f=4, i=112) [\\protoshare.igsp.duke.edu\proteomics2\RawData\3783\ID15054_01_UCA168_3783_120414.raw]	GTLDPVEk	R	A	0.959	35.2	28	24	2		k8: Label:13C(6)15N(2) (+8.01)	433.739	865.463	866.471	2	-0.0009612	-1.109	1043.22	940.337	312	319	TRUE
3783_120514	ID15054 (HEAVY XL4.1)	ID15054 (HEAVY XL4.1)	(F054552)	Heat shock cognate 71 kDa protein OS=Mus musculus GN=Hspa8 PE=1 SV=1	HSP7C_MOUSE	SwissProt_2013.fasta	70872.8	1	17	24	24	0.0139	0.333	possibly correct	TRUE	850: Scan 3480 (rt=36.4154, f=3, i=505) [\\protoshare.igsp.duke.edu\proteomics2\RawData\3783\ID15054_01_UCA168_3783_120414.raw]	IINEPTAAAIAYGLDk	R	K	0.997	88.9	30.9	72.2	2		k16: Label:13C(6)15N(2) (+8.01)	834.457	1666.9	1667.91	2	-0.003701	-2.219	2184.92	1697.51	172	187	TRUE
3783_120514	ID15054 (HEAVY XL4.1)	ID15054 (HEAVY XL4.1)	(F054552)	Heat shock cognate 71 kDa protein OS=Mus musculus GN=Hspa8 PE=1 SV=1	HSP7C_MOUSE	SwissProt_2013.fasta	70872.8	1	17	24	24	0.0139	0.333	possibly correct	TRUE	738: Scan 3198 (rt=33.4679, f=2, i=359) [\\protoshare.igsp.duke.edu\proteomics2\RawData\3783\ID15054_01_UCA168_3783_120414.raw]	IINEPTAAAIAYGLDkk	R	V	0.997	79.9	29.8	69.5	2		k16: Label:13C(6)15N(2) (+8.01), k17: Label:13C(6)15N(2) (+8.01)	602.009	1803	1804.02	3	-0.006666	-3.695	2008.07	525.787	172	188	TRUE
3783_120514	ID15054 (HEAVY XL4.1)	ID15054 (HEAVY XL4.1)	(F054552)	Heat shock cognate 71 kDa protein OS=Mus musculus GN=Hspa8 PE=1 SV=1	HSP7C_MOUSE	SwissProt_2013.fasta	70872.8	1	17	24	24	0.0139	0.333	possibly correct	TRUE	87: Scan 1532 (rt=16.0419, f=2, i=110) [\\protoshare.igsp.duke.edu\proteomics2\RawData\3783\ID15054_01_UCA168_3783_120414.raw]	ITITNDk	K	G	0.886	32.8	29.7	18.2	2		k7: Label:13C(6)15N(2) (+8.01)	406.733	811.451	812.461	2	-0.002281	-2.808	962.512	595.552	501	507	TRUE
3783_120514	ID15054 (HEAVY XL4.1)	ID15054 (HEAVY XL4.1)	(F054552)	Heat shock cognate 71 kDa protein OS=Mus musculus GN=Hspa8 PE=1 SV=1	HSP7C_MOUSE	SwissProt_2013.fasta	70872.8	1	17	24	24	0.0139	0.333	possibly correct	TRUE	789: Sum of 3 scans in range 3323 (rt=34.7739, f=4, i=661) to 3325 (rt=34.7947, f=4, i=663) [\\protoshare.igsp.duke.edu\proteomics2\RawData\3783\ID15054_01_UCA168_3783_120414.raw]	LLQDFFNGk	K	E	0.997	55	29.6	42.9	2		k9: Label:13C(6)15N(2) (+8.01)	545.295	1088.58	1089.58	2	0.001219	1.119	2087.06	1404.5	349	357	TRUE
3783_120514	ID15054 (HEAVY XL4.1)	ID15054 (HEAVY XL4.1)	(F054552)	Heat shock cognate 71 kDa protein OS=Mus musculus GN=Hspa8 PE=1 SV=1	HSP7C_MOUSE	SwissProt_2013.fasta	70872.8	1	17	24	24	0.0139	0.333	possibly correct	TRUE	44: Sum of 3 scans in range 1411 (rt=14.7776, f=4, i=33) to 1413 (rt=14.7984, f=4, i=35) [\\protoshare.igsp.duke.edu\proteomics2\RawData\3783\ID15054_01_UCA168_3783_120414.raw]	NQTAEkEEFEHQQk	K	E	0.997	51	30	50.4	2		k6: Label:13C(6)15N(2) (+8.01), k14: Label:13C(6)15N(2) (+8.01)	881.423	1760.83	1761.84	2	0.00194	1.101	887.281	576.318	584	597	TRUE
3783_120514	ID15054 (HEAVY XL4.1)	ID15054 (HEAVY XL4.1)	(F054552)	Heat shock cognate 71 kDa protein OS=Mus musculus GN=Hspa8 PE=1 SV=1	HSP7C_MOUSE	SwissProt_2013.fasta	70872.8	1	17	24	24	0.0139	0.333	possibly correct	TRUE	42: Scan 1409 (rt=14.7568, f=2, i=92) [\\protoshare.igsp.duke.edu\proteomics2\RawData\3783\ID15054_01_UCA168_3783_120414.raw]	NQTAEkEEFEHQQk	K	E	0.997	46.5	29.8	42.5	2		k6: Label:13C(6)15N(2) (+8.01), k14: Label:13C(6)15N(2) (+8.01)	587.951	1760.83	1761.84	3	0.0002235	0.1269	885.409	1100.86	584	597	TRUE
3783_120514	ID15054 (HEAVY XL4.1)	ID15054 (HEAVY XL4.1)	(F054552)	Heat shock cognate 71 kDa protein OS=Mus musculus GN=Hspa8 PE=1 SV=1	HSP7C_MOUSE	SwissProt_2013.fasta	70872.8	1	17	24	24	0.0139	0.333	possibly correct	TRUE	540: Sum of 3 scans in range 2701 (rt=28.2694, f=4, i=455) to 2703 (rt=28.2903, f=4, i=457) [\\protoshare.igsp.duke.edu\proteomics2\RawData\3783\ID15054_01_UCA168_3783_120414.raw]	NQVAMNPTNTVFDAk	K	R	0.997	81.1	30.5	73.4	2		k15: Label:13C(6)15N(2) (+8.01)	829.408	1656.8	1657.81	2	-0.0005812	-0.3506	1696.79	1081.01	57	71	TRUE
3783_120514	ID15054 (HEAVY XL4.1)	ID15054 (HEAVY XL4.1)	(F054552)	Heat shock cognate 71 kDa protein OS=Mus musculus GN=Hspa8 PE=1 SV=1	HSP7C_MOUSE	SwissProt_2013.fasta	70872.8	1	17	24	24	0.0139	0.333	possibly correct	TRUE	1387: Sum of 4 scans in range 5036 (rt=52.692, f=4, i=1280) to 5040 (rt=52.7336, f=4, i=1283) [\\protoshare.igsp.duke.edu\proteomics2\RawData\3783\ID15054_01_UCA168_3783_120414.raw]	SINPDEAVAYGAAVqAAILSGDk	K	S	0.997	125	32.8	114	2		q15: Deamidated (+0.98), k23: Label:13C(6)15N(2) (+8.01)	1135.07	2268.13	2269.14	2	-0.004437	-1.955	3162.77	912.918	362	384	TRUE
3783_120514	ID15054 (HEAVY XL4.1)	ID15054 (HEAVY XL4.1)	(F054552)	Heat shock cognate 71 kDa protein OS=Mus musculus GN=Hspa8 PE=1 SV=1	HSP7C_MOUSE	SwissProt_2013.fasta	70872.8	1	17	24	24	0.0139	0.333	possibly correct	TRUE	1248: Scan 4603 (rt=48.1618, f=2, i=540) [\\protoshare.igsp.duke.edu\proteomics2\RawData\3783\ID15054_01_UCA168_3783_120414.raw]	SINPDEAVAYGAAVQAAILSGDk	K	S	0.997	126	32.8	120	2		k23: Label:13C(6)15N(2) (+8.01)	1134.58	2267.15	2268.16	2	-0.002221	-0.9793	2889.71	1127.74	362	384	TRUE
3783_120514	ID15054 (HEAVY XL4.1)	ID15054 (HEAVY XL4.1)	(F054552)	Heat shock cognate 71 kDa protein OS=Mus musculus GN=Hspa8 PE=1 SV=1	HSP7C_MOUSE	SwissProt_2013.fasta	70872.8	1	17	24	24	0.0139	0.333	possibly correct	TRUE	1249: Scan 4604 (rt=48.1722, f=3, i=787) [\\protoshare.igsp.duke.edu\proteomics2\RawData\3783\ID15054_01_UCA168_3783_120414.raw]	SINPDEAVAYGAAVQAAILSGDk	K	S	0.997	115	32.8	100	2		k23: Label:13C(6)15N(2) (+8.01)	756.724	2267.15	2268.16	3	-0.001687	-0.7439	2890.33	730.505	362	384	TRUE
3783_120514	ID15054 (HEAVY XL4.1)	ID15054 (HEAVY XL4.1)	(F054552)	Heat shock cognate 71 kDa protein OS=Mus musculus GN=Hspa8 PE=1 SV=1	HSP7C_MOUSE	SwissProt_2013.fasta	70872.8	1	17	24	24	0.0139	0.333	possibly correct	TRUE	476: Scan 2543 (rt=26.6145, f=2, i=264) [\\protoshare.igsp.duke.edu\proteomics2\RawData\3783\ID15054_01_UCA168_3783_120414.raw]	SQIHDIVLVGGSTr	K	I	0.959	24.3	30.9	23.1	2		r14: Label:13C(8)15N(2) (+10.02)	497.943	1490.81	1491.83	3	-0.01458	-9.771	1596.87	1148.23	329	342	TRUE
3783_120514	ID15054 (HEAVY XL4.1)	ID15054 (HEAVY XL4.1)	(F054552)	Heat shock cognate 71 kDa protein OS=Mus musculus GN=Hspa8 PE=1 SV=1	HSP7C_MOUSE	SwissProt_2013.fasta	70872.8	1	17	24	24	0.0139	0.333	possibly correct	TRUE	474: Scan 2537 (rt=26.5521, f=3, i=293) [\\protoshare.igsp.duke.edu\proteomics2\RawData\3783\ID15054_01_UCA168_3783_120414.raw]	SQIHDIVLVGGSTr	K	I	0.997	71.6	30.8	65.2	2		r14: Label:13C(8)15N(2) (+10.02)	746.411	1490.81	1491.83	2	-0.01425	-9.553	1593.12	769.152	329	342	TRUE
3783_120514	ID15054 (HEAVY XL4.1)	ID15054 (HEAVY XL4.1)	(F054552)	Heat shock cognate 71 kDa protein OS=Mus musculus GN=Hspa8 PE=1 SV=1	HSP7C_MOUSE	SwissProt_2013.fasta	70872.8	1	17	24	24	0.0139	0.333	possibly correct	TRUE	189: Sum of 2 scans in range 1801 (rt=18.8568, f=4, i=166) to 1802 (rt=18.8672, f=4, i=167) [\\protoshare.igsp.duke.edu\proteomics2\RawData\3783\ID15054_01_UCA168_3783_120414.raw]	STAGDTHLGGEDFDNr	K	M	0.997	96.4	25	89.2	2		r16: Label:13C(8)15N(2) (+10.02)	851.372	1700.73	1701.75	2	-0.01037	-6.095	1131.72	1882.41	221	236	TRUE
3783_120514	ID15054 (HEAVY XL4.1)	ID15054 (HEAVY XL4.1)	(F054552)	Heat shock cognate 71 kDa protein OS=Mus musculus GN=Hspa8 PE=1 SV=1	HSP7C_MOUSE	SwissProt_2013.fasta	70872.8	1	17	24	24	0.0139	0.333	possibly correct	TRUE	187: Scan 1799 (rt=18.836, f=2, i=148) [\\protoshare.igsp.duke.edu\proteomics2\RawData\3783\ID15054_01_UCA168_3783_120414.raw]	STAGDTHLGGEDFDNr	K	M	0.997	56	25	55	2		r16: Label:13C(8)15N(2) (+10.02)	567.917	1700.73	1701.75	3	-0.01031	-6.057	1130.16	1518.2	221	236	TRUE
3783_120514	ID15054 (HEAVY XL4.1)	ID15054 (HEAVY XL4.1)	(F054552)	Heat shock cognate 71 kDa protein OS=Mus musculus GN=Hspa8 PE=1 SV=1	HSP7C_MOUSE	SwissProt_2013.fasta	70872.8	1	17	24	24	0.0139	0.333	possibly correct	TRUE	515: Scan 2643 (rt=27.6607, f=3, i=315) [\\protoshare.igsp.duke.edu\proteomics2\RawData\3783\ID15054_01_UCA168_3783_120414.raw]	TTPSYVAFTDTEr	R	L	0.997	55.7	28.3	41.3	2		r13: Label:13C(8)15N(2) (+10.02)	749.358	1496.7	1497.72	2	-0.01255	-8.38	1659.64	1838.12	37	49	TRUE
3783_120514	ID15054 (HEAVY XL4.1)	ID15054 (HEAVY XL4.1)	(F054552)	Heat shock cognate 71 kDa protein OS=Mus musculus GN=Hspa8 PE=1 SV=1	HSP7C_MOUSE	SwissProt_2013.fasta	70872.8	1	17	24	24	0.0139	0.333	possibly correct	TRUE	809: Sum of 2 scans in range 3377 (rt=35.3385, f=3, i=486) to 3379 (rt=35.3593, f=3, i=487) [\\protoshare.igsp.duke.edu\proteomics2\RawData\3783\ID15054_01_UCA168_3783_120414.raw]	TVTNAVVTVPAYFNDSQr	K	Q	0.997	34	32.1	29	2		r18: Label:13C(8)15N(2) (+10.02)	664.673	1991	1992.02	3	-0.01562	-7.84	2120.93	545.382	138	155	TRUE
3783_120514	ID15054 (HEAVY XL4.1)	ID15054 (HEAVY XL4.1)	(F054552)	Heat shock cognate 71 kDa protein OS=Mus musculus GN=Hspa8 PE=1 SV=1	HSP7C_MOUSE	SwissProt_2013.fasta	70872.8	1	17	24	24	0.0139	0.333	possibly correct	TRUE	806: Scan 3370 (rt=35.2657, f=3, i=485) [\\protoshare.igsp.duke.edu\proteomics2\RawData\3783\ID15054_01_UCA168_3783_120414.raw]	TVTNAVVTVPAYFNDSQr	K	Q	0.997	63.6	32.1	60	2		r18: Label:13C(8)15N(2) (+10.02)	996.505	1991	1992.02	2	-0.01581	-7.937	2115.94	878.827	138	155	TRUE
3783_120514	ID15054 (HEAVY XL4.1)	ID15054 (HEAVY XL4.1)	(F054552)	Heat shock cognate 71 kDa protein OS=Mus musculus GN=Hspa8 PE=1 SV=1	HSP7C_MOUSE	SwissProt_2013.fasta	70872.8	1	17	24	24	0.0139	0.333	possibly correct	TRUE	232: Scan 1916 (rt=20.0586, f=4, i=206) [\\protoshare.igsp.duke.edu\proteomics2\RawData\3783\ID15054_01_UCA168_3783_120414.raw]	VcNPIITk	K	L	0.959	36.5	29.4	32.8	2	c2: Carbamidomethyl (+57.02)	k8: Label:13C(6)15N(2) (+8.01)	476.772	951.53	952.538	2	-0.0007751	-0.8137	1203.51	563.556	602	609	TRUE
3783_120514	ID15054 (HEAVY XL4.1)	ID15054 (HEAVY XL4.1)	(F054552)	Heat shock cognate 71 kDa protein OS=Mus musculus GN=Hspa8 PE=1 SV=1	HSP7C_MOUSE	SwissProt_2013.fasta	70872.8	1	17	24	24	0.0139	0.333	possibly correct	TRUE	181: Scan 1783 (rt=18.6667, f=2, i=146) [\\protoshare.igsp.duke.edu\proteomics2\RawData\3783\ID15054_01_UCA168_3783_120414.raw]	VEIIANDQGNr	K	T	0.997	62.2	29.8	59.7	2		r11: Label:13C(8)15N(2) (+10.02)	619.822	1237.63	1238.65	2	-0.01211	-9.778	1120	1136.44	26	36	TRUE
3783_120514	ID15054 (HEAVY XL4.1)	ID15054 (HEAVY XL4.1)	(F054552)	T-complex protein 1 subunit eta OS=Mus musculus GN=Cct7 PE=1 SV=1	TCPH_MOUSE	SwissProt_2013.fasta	59653.2	0.987	1	1	1	0.000579	0.0404	possibly correct	TRUE	1574: Sum of 3 scans in range 5799 (rt=60.681, f=2, i=722) to 5805 (rt=60.7436, f=2, i=724) [\\protoshare.igsp.duke.edu\proteomics2\RawData\3783\ID15054_01_UCA168_3783_120414.raw]	INALTAASEAAcLIVSVDETIk	R	N	0.997	55.1	32.2	50.3	2	c12: Carbamidomethyl (+57.02)	k22: Label:13C(6)15N(2) (+8.01)	766.407	2296.2	2297.21	3	-0.009931	-4.323	3642.74	244.771	500	521	TRUE
3783_120514	ID15054 (HEAVY XL4.1)	ID15054 (HEAVY XL4.1)	(F054552)	Myosin-9 OS=Mus musculus GN=Myh9 PE=1 SV=4	MYH9_MOUSE	SwissProt_2013.fasta	226378	1	7	7	7	0.00405	0.0607	possibly correct	TRUE	847: Scan 3474 (rt=36.353, f=3, i=504) [\\protoshare.igsp.duke.edu\proteomics2\RawData\3783\ID15054_01_UCA168_3783_120414.raw]	ANLQIDQINTDLNLEr	K	S	0.997	84.2	32	77.5	2		r16: Label:13C(8)15N(2) (+10.02)	940.489	1878.96	1879.99	2	-0.01723	-9.166	2181.18	801.186	1755	1770	TRUE
3783_120514	ID15054 (HEAVY XL4.1)	ID15054 (HEAVY XL4.1)	(F054552)	Myosin-9 OS=Mus musculus GN=Myh9 PE=1 SV=4	MYH9_MOUSE	SwissProt_2013.fasta	226378	1	7	7	7	0.00405	0.0607	possibly correct	TRUE	1593: Sum of 3 scans in range 5882 (rt=61.5497, f=3, i=1136) to 5888 (rt=61.6123, f=3, i=1138) [\\protoshare.igsp.duke.edu\proteomics2\RawData\3783\ID15054_01_UCA168_3783_120414.raw]	DLGEELEALkTELEDTLDSTAAQQELr	R	S	0.997	123	33	121	2		k10: Label:13C(6)15N(2) (+8.01), r27: Label:13C(8)15N(2) (+10.02)	1012.5	3034.48	3035.52	3	-0.02841	-9.358	3694.86	492.053	1136	1162	TRUE
3783_120514	ID15054 (HEAVY XL4.1)	ID15054 (HEAVY XL4.1)	(F054552)	Myosin-9 OS=Mus musculus GN=Myh9 PE=1 SV=4	MYH9_MOUSE	SwissProt_2013.fasta	226378	1	7	7	7	0.00405	0.0607	possibly correct	TRUE	254: Scan 1975 (rt=20.6752, f=4, i=226) [\\protoshare.igsp.duke.edu\proteomics2\RawData\3783\ID15054_01_UCA168_3783_120414.raw]	EDQSILcTGESGAGk	R	T	0.959	38.2	27	37.9	2	c7: Carbamidomethyl (+57.02)	k15: Label:13C(6)15N(2) (+8.01)	780.362	1558.71	1559.71	2	0.005945	3.812	1240.51	615.527	166	180	TRUE
3783_120514	ID15054 (HEAVY XL4.1)	ID15054 (HEAVY XL4.1)	(F054552)	Myosin-9 OS=Mus musculus GN=Myh9 PE=1 SV=4	MYH9_MOUSE	SwissProt_2013.fasta	226378	1	7	7	7	0.00405	0.0607	possibly correct	TRUE	986: Scan 3844 (rt=40.224, f=2, i=444) [\\protoshare.igsp.duke.edu\proteomics2\RawData\3783\ID15054_01_UCA168_3783_120414.raw]	ELETQISELQEDLESEr	R	A	0.997	88.1	30.3	80.6	2		r17: Label:13C(8)15N(2) (+10.02)	1029.49	2056.96	2057.99	2	-0.01803	-8.762	2413.44	255.895	1108	1124	TRUE
3783_120514	ID15054 (HEAVY XL4.1)	ID15054 (HEAVY XL4.1)	(F054552)	Myosin-9 OS=Mus musculus GN=Myh9 PE=1 SV=4	MYH9_MOUSE	SwissProt_2013.fasta	226378	1	7	7	7	0.00405	0.0607	possibly correct	TRUE	1115: Sum of 2 scans in range 4207 (rt=44.0195, f=3, i=683) to 4209 (rt=44.0403, f=3, i=684) [\\protoshare.igsp.duke.edu\proteomics2\RawData\3783\ID15054_01_UCA168_3783_120414.raw]	LQQELDDLLVDLDHQr	R	Q	0.997	105	32.3	79.1	2		r16: Label:13C(8)15N(2) (+10.02)	654.004	1958.99	1960.01	3	-0.01526	-7.784	2641.79	715.062	1418	1433	TRUE
3783_120514	ID15054 (HEAVY XL4.1)	ID15054 (HEAVY XL4.1)	(F054552)	Myosin-9 OS=Mus musculus GN=Myh9 PE=1 SV=4	MYH9_MOUSE	SwissProt_2013.fasta	226378	1	7	7	7	0.00405	0.0607	possibly correct	TRUE	1153: Scan 4318 (rt=45.1801, f=2, i=504) [\\protoshare.igsp.duke.edu\proteomics2\RawData\3783\ID15054_01_UCA168_3783_120414.raw]	VISGVLQLGNIAFk	R	K	0.997	62.2	25.5	53.6	2		k14: Label:13C(6)15N(2) (+8.01)	733.943	1465.87	1466.88	2	-0.003501	-2.387	2710.81	239.021	342	355	TRUE
3783_120514	ID15054 (HEAVY XL4.1)	ID15054 (HEAVY XL4.1)	(F054552)	Myosin-9 OS=Mus musculus GN=Myh9 PE=1 SV=4	MYH9_MOUSE	SwissProt_2013.fasta	226378	1	7	7	7	0.00405	0.0607	possibly correct	TRUE	899: Scan 3617 (rt=37.8487, f=2, i=415) [\\protoshare.igsp.duke.edu\proteomics2\RawData\3783\ID15054_01_UCA168_3783_120414.raw]	VSHLLGINVTDFTr	K	G	0.997	59.5	31	55.7	2		r14: Label:13C(8)15N(2) (+10.02)	527.96	1580.86	1581.88	3	-0.01084	-6.851	2270.92	348.23	374	387	TRUE
3783_120514	ID15054 (HEAVY XL4.1)	ID15054 (HEAVY XL4.1)	(F054552)	Eukaryotic translation initiation factor 5A-1 OS=Mus musculus GN=Eif5a PE=1 SV=2	IF5A1_MOUSE	SwissProt_2013.fasta	16832.7	1	3	5	5	0.00289	0.279	possibly correct	TRUE	137: Scan 1665 (rt=17.4338, f=3, i=93) [\\protoshare.igsp.duke.edu\proteomics2\RawData\3783\ID15054_01_UCA168_3783_120414.raw]	LPEGDLGk	R	E	0.99	63.2	27.5	47.1	2		k8: Label:13C(6)15N(2) (+8.01)	418.733	835.452	836.461	2	-0.001741	-2.082	1046.03	481.655	114	121	TRUE
3783_120514	ID15054 (HEAVY XL4.1)	ID15054 (HEAVY XL4.1)	(F054552)	Eukaryotic translation initiation factor 5A-1 OS=Mus musculus GN=Eif5a PE=1 SV=2	IF5A1_MOUSE	SwissProt_2013.fasta	16832.7	1	3	5	5	0.00289	0.279	possibly correct	TRUE	1399: Sum of 3 scans in range 5080 (rt=53.1525, f=2, i=601) to 5086 (rt=53.2149, f=2, i=603) [\\protoshare.igsp.duke.edu\proteomics2\RawData\3783\ID15054_01_UCA168_3783_120414.raw]	NDFQLIGIQDGYLSLLQDSGEVr	R	E	0.997	148	32.9	144	2		r23: Label:13C(8)15N(2) (+10.02)	1295.65	2589.29	2590.32	2	-0.01923	-7.424	3191.02	713.576	87	109	TRUE
3783_120514	ID15054 (HEAVY XL4.1)	ID15054 (HEAVY XL4.1)	(F054552)	Eukaryotic translation initiation factor 5A-1 OS=Mus musculus GN=Eif5a PE=1 SV=2	IF5A1_MOUSE	SwissProt_2013.fasta	16832.7	1	3	5	5	0.00289	0.279	possibly correct	TRUE	1397: Sum of 2 scans in range 5070 (rt=53.0458, f=3, i=910) to 5072 (rt=53.0667, f=3, i=911) [\\protoshare.igsp.duke.edu\proteomics2\RawData\3783\ID15054_01_UCA168_3783_120414.raw]	NDFQLIGIQDGYLSLLQDSGEVr	R	E	0.997	103	32.8	99.8	2		r23: Label:13C(8)15N(2) (+10.02)	864.107	2589.3	2590.32	3	-0.007557	-2.918	3183.38	482.737	87	109	TRUE
3783_120514	ID15054 (HEAVY XL4.1)	ID15054 (HEAVY XL4.1)	(F054552)	Eukaryotic translation initiation factor 5A-1 OS=Mus musculus GN=Eif5a PE=1 SV=2	IF5A1_MOUSE	SwissProt_2013.fasta	16832.7	1	3	5	5	0.00289	0.279	possibly correct	TRUE	962: Scan 3780 (rt=39.5528, f=2, i=436) [\\protoshare.igsp.duke.edu\proteomics2\RawData\3783\ID15054_01_UCA168_3783_120414.raw]	VHLVGIDIFTGk	K	K	0.997	52.1	28.6	38.9	2		k12: Label:13C(6)15N(2) (+8.01)	653.882	1305.75	1306.76	2	-0.004921	-3.766	2373.17	538.569	56	67	TRUE
3783_120514	ID15054 (HEAVY XL4.1)	ID15054 (HEAVY XL4.1)	(F054552)	Eukaryotic translation initiation factor 5A-1 OS=Mus musculus GN=Eif5a PE=1 SV=2	IF5A1_MOUSE	SwissProt_2013.fasta	16832.7	1	3	5	5	0.00289	0.279	possibly correct	TRUE	963: Sum of 4 scans in range 3781 (rt=39.5632, f=3, i=573) to 3786 (rt=39.6153, f=3, i=576) [\\protoshare.igsp.duke.edu\proteomics2\RawData\3783\ID15054_01_UCA168_3783_120414.raw]	VHLVGIDIFTGk	K	K	0.997	69.1	28.6	60.1	2		k12: Label:13C(6)15N(2) (+8.01)	436.256	1305.75	1306.76	3	-0.007367	-5.638	2375.35	1033.3	56	67	TRUE
3783_120514	ID15054 (HEAVY XL4.1)	ID15054 (HEAVY XL4.1)	(F054552)	Protein SET OS=Mus musculus GN=Set PE=1 SV=1	SET_MOUSE	SwissProt_2013.fasta	33378.4	0.987	1	1	1	0.000579	0.0484	possibly correct	TRUE	1077: Sum of 3 scans in range 4100 (rt=42.9008, f=4, i=943) to 4102 (rt=42.9216, f=4, i=945) [\\protoshare.igsp.duke.edu\proteomics2\RawData\3783\ID15054_01_UCA168_3783_120414.raw]	IDFYFDENPYFENk	R	V	0.997	81.2	25.8	75.7	2		k14: Label:13C(6)15N(2) (+8.01)	924.914	1847.81	1848.82	2	0.0005388	0.2914	2574.67	1601.07	136	149	TRUE
3783_120514	ID15054 (HEAVY XL4.1)	ID15054 (HEAVY XL4.1)	(F054552)	Protein disulfide-isomerase A3 OS=Mus musculus GN=Pdia3 PE=1 SV=2	PDIA3_MOUSE	SwissProt_2013.fasta	56680.4	1	5	5	5	0.00289	0.147	possibly correct	TRUE	1335: Scan 4871 (rt=50.9641, f=2, i=573) [\\protoshare.igsp.duke.edu\proteomics2\RawData\3783\ID15054_01_UCA168_3783_120414.raw]	ALEQFLQEYFDGNLk	K	R	0.997	65.2	31.5	55.9	2		k15: Label:13C(6)15N(2) (+8.01)	911.959	1821.9	1822.91	2	1.88e-05	0.01031	3057.85	169.929	348	362	TRUE
3783_120514	ID15054 (HEAVY XL4.1)	ID15054 (HEAVY XL4.1)	(F054552)	Protein disulfide-isomerase A3 OS=Mus musculus GN=Pdia3 PE=1 SV=2	PDIA3_MOUSE	SwissProt_2013.fasta	56680.4	1	5	5	5	0.00289	0.147	possibly correct	TRUE	934: Sum of 3 scans in range 3701 (rt=38.728, f=4, i=799) to 3704 (rt=38.7592, f=4, i=801) [\\protoshare.igsp.duke.edu\proteomics2\RawData\3783\ID15054_01_UCA168_3783_120414.raw]	DLLTAYYDVDYEk	K	N	0.994	59.7	29.4	59.7	2		k13: Label:13C(6)15N(2) (+8.01)	808.389	1614.76	1615.76	2	0.009439	5.842	2324.62	730.108	259	271	TRUE
3783_120514	ID15054 (HEAVY XL4.1)	ID15054 (HEAVY XL4.1)	(F054552)	Protein disulfide-isomerase A3 OS=Mus musculus GN=Pdia3 PE=1 SV=2	PDIA3_MOUSE	SwissProt_2013.fasta	56680.4	1	5	5	5	0.00289	0.147	possibly correct	TRUE	1031: Sum of 2 scans in range 3973 (rt=41.5716, f=3, i=625) to 3975 (rt=41.5924, f=3, i=626) [\\protoshare.igsp.duke.edu\proteomics2\RawData\3783\ID15054_01_UCA168_3783_120414.raw]	ELNDFISYLQr	R	E	0.994	52.5	30.6	47.6	2		r11: Label:13C(8)15N(2) (+10.02)	704.36	1406.71	1407.73	2	-0.01365	-9.697	2494.92	641.381	472	482	TRUE
3783_120514	ID15054 (HEAVY XL4.1)	ID15054 (HEAVY XL4.1)	(F054552)	Protein disulfide-isomerase A3 OS=Mus musculus GN=Pdia3 PE=1 SV=2	PDIA3_MOUSE	SwissProt_2013.fasta	56680.4	1	5	5	5	0.00289	0.147	possibly correct	TRUE	211: Scan 1863 (rt=19.5044, f=2, i=158) [\\protoshare.igsp.duke.edu\proteomics2\RawData\3783\ID15054_01_UCA168_3783_120414.raw]	LAPEYEAAATr	R	L	0.987	42.5	30	30.2	2		r11: Label:13C(8)15N(2) (+10.02)	601.314	1200.61	1201.62	2	-0.0005513	-0.4588	1170.27	644.577	63	73	TRUE
3783_120514	ID15054 (HEAVY XL4.1)	ID15054 (HEAVY XL4.1)	(F054552)	Protein disulfide-isomerase A3 OS=Mus musculus GN=Pdia3 PE=1 SV=2	PDIA3_MOUSE	SwissProt_2013.fasta	56680.4	1	5	5	5	0.00289	0.147	possibly correct	TRUE	1087: Sum of 2 scans in range 4129 (rt=43.2026, f=3, i=663) to 4131 (rt=43.2234, f=3, i=664) [\\protoshare.igsp.duke.edu\proteomics2\RawData\3783\ID15054_01_UCA168_3783_120414.raw]	TFSHELSDFGLESTTGEVPVVAIr	K	T	0.997	92.9	32.8	91.9	2		r24: Label:13C(8)15N(2) (+10.02)	867.772	2600.29	2601.32	3	-0.0197	-7.572	2592.78	559.739	306	329	TRUE
3783_120514	ID15054 (HEAVY XL4.1)	ID15054 (HEAVY XL4.1)	(F054552)	Heterogeneous nuclear ribonucleoprotein A3 OS=Mus musculus GN=Hnrnpa3 PE=1 SV=1	ROA3_MOUSE	SwissProt_2013.fasta	39652.2	1	2	2	2	0.00116	0.119	possibly correct	FALSE	418: Scan 2397 (rt=25.0875, f=2, i=240) [\\protoshare.igsp.duke.edu\proteomics2\RawData\3783\ID15054_01_UCA168_3783_120414.raw]	IFVGGIk	K	E	0.9	44.7	25	0	2		k7: Label:13C(6)15N(2) (+8.01)	371.241	740.468	741.475	2	-0.0002212	-0.2983	1505.25	302.87	128	134	FALSE	ROA2_MOUSE
3783_120514	ID15054 (HEAVY XL4.1)	ID15054 (HEAVY XL4.1)	(F054552)	Heterogeneous nuclear ribonucleoprotein A3 OS=Mus musculus GN=Hnrnpa3 PE=1 SV=1	ROA3_MOUSE	SwissProt_2013.fasta	39652.2	1	2	2	2	0.00116	0.119	possibly correct	TRUE	1151: Sum of 2 scans in range 4311 (rt=45.1071, f=3, i=712) to 4313 (rt=45.1281, f=3, i=713) [\\protoshare.igsp.duke.edu\proteomics2\RawData\3783\ID15054_01_UCA168_3783_120414.raw]	LFIGGLSFETTDDSLr	K	E	0.997	110	31.8	104	2		r16: Label:13C(8)15N(2) (+10.02)	890.953	1779.89	1780.91	2	-0.01325	-7.441	2707.06	953.875	37	52	TRUE
3783_120514	ID15054 (HEAVY XL4.1)	ID15054 (HEAVY XL4.1)	(F054552)	Heterogeneous nuclear ribonucleoprotein A3 OS=Mus musculus GN=Hnrnpa3 PE=1 SV=1	ROA3_MOUSE	SwissProt_2013.fasta	39652.2	1	2	2	2	0.00116	0.119	possibly correct	TRUE	171: Sum of 4 scans in range 1756 (rt=18.3858, f=4, i=148) to 1760 (rt=18.4274, f=4, i=151) [\\protoshare.igsp.duke.edu\proteomics2\RawData\3783\ID15054_01_UCA168_3783_120414.raw]	SSGSPYGGGYGSGGGSGGYGSr	R	R	0.997	108	25	108	2		r22: Label:13C(8)15N(2) (+10.02)	960.905	1919.79	1920.81	2	-0.009211	-4.796	1104.39	832.905	356	377	TRUE
3783_120514	ID15054 (HEAVY XL4.1)	ID15054 (HEAVY XL4.1)	(F054552)	F-actin-capping protein subunit beta OS=Mus musculus GN=Capzb PE=1 SV=3	CAPZB_MOUSE	SwissProt_2013.fasta	31346.5	0.987	1	2	2	0.00116	0.0903	possibly correct	TRUE	1663: Sum of 4 scans in range 6262 (rt=65.5286, f=2, i=851) to 6271 (rt=65.6225, f=2, i=854) [\\protoshare.igsp.duke.edu\proteomics2\RawData\3783\ID15054_01_UCA168_3783_120414.raw]	NLSDLIDLVPSLcEDLLSSVDQPLk	K	I	0.994	50.6	32.7	43.8	2	c13: Carbamidomethyl (+57.02)	k25: Label:13C(6)15N(2) (+8.01)	1396.23	2790.44	2791.45	2	-0.004275	-1.531	3934.53	463.081	24	48	TRUE
3783_120514	ID15054 (HEAVY XL4.1)	ID15054 (HEAVY XL4.1)	(F054552)	F-actin-capping protein subunit beta OS=Mus musculus GN=Capzb PE=1 SV=3	CAPZB_MOUSE	SwissProt_2013.fasta	31346.5	0.987	1	2	2	0.00116	0.0903	possibly correct	TRUE	1662: Sum of 5 scans in range 6252 (rt=65.4242, f=3, i=1228) to 6259 (rt=65.4973, f=3, i=1232) [\\protoshare.igsp.duke.edu\proteomics2\RawData\3783\ID15054_01_UCA168_3783_120414.raw]	NLSDLIDLVPSLcEDLLSSVDQPLk	K	I	0.997	85.1	32.7	81.5	2	c13: Carbamidomethyl (+57.02)	k25: Label:13C(6)15N(2) (+8.01)	931.155	2790.44	2791.45	3	-0.003961	-1.419	3927.65	394.721	24	48	TRUE
3783_120514	ID15054 (HEAVY XL4.1)	ID15054 (HEAVY XL4.1)	(F054552)	60S acidic ribosomal protein P2 OS=Mus musculus GN=Rplp2 PE=1 SV=3	RLA2_MOUSE	SwissProt_2013.fasta	11651.3	1	2	3	3	0.00174	0.452	possibly correct	TRUE	544: Scan 2713 (rt=28.3944, f=2, i=287) [\\protoshare.igsp.duke.edu\proteomics2\RawData\3783\ID15054_01_UCA168_3783_120414.raw]	LASVPAGGAVAVSAAPGSAAPAAGSAPAAAEEk	K	K	0.997	42.4	32.6	35.8	2		k33: Label:13C(6)15N(2) (+8.01)	928.152	2781.43	2782.45	3	-0.005567	-2.001	1703.66	1482.35	62	94	TRUE
3783_120514	ID15054 (HEAVY XL4.1)	ID15054 (HEAVY XL4.1)	(F054552)	60S acidic ribosomal protein P2 OS=Mus musculus GN=Rplp2 PE=1 SV=3	RLA2_MOUSE	SwissProt_2013.fasta	11651.3	1	2	3	3	0.00174	0.452	possibly correct	TRUE	1124: Sum of 2 scans in range 4234 (rt=44.303, f=3, i=691) to 4236 (rt=44.3238, f=3, i=692) [\\protoshare.igsp.duke.edu\proteomics2\RawData\3783\ID15054_01_UCA168_3783_120414.raw]	YVASYLLAALGGNSSPSAk	R	D	0.997	110	31.9	98.9	2		k19: Label:13C(6)15N(2) (+8.01)	938.995	1875.98	1876.99	2	-0.006961	-3.709	2658.81	968.766	3	21	TRUE
3783_120514	ID15054 (HEAVY XL4.1)	ID15054 (HEAVY XL4.1)	(F054552)	60S acidic ribosomal protein P2 OS=Mus musculus GN=Rplp2 PE=1 SV=3	RLA2_MOUSE	SwissProt_2013.fasta	11651.3	1	2	3	3	0.00174	0.452	possibly correct	TRUE	1126: Scan 4241 (rt=44.3759, f=2, i=494) [\\protoshare.igsp.duke.edu\proteomics2\RawData\3783\ID15054_01_UCA168_3783_120414.raw]	YVASYLLAALGGNSSPSAk	R	D	0.997	60	31.9	53.5	2		k19: Label:13C(6)15N(2) (+8.01)	626.334	1875.98	1876.99	3	-0.003317	-1.767	2662.55	199.809	3	21	TRUE
3783_120514	ID15054 (HEAVY XL4.1)	ID15054 (HEAVY XL4.1)	(F054552)	Keratin, type II cytoskeletal 5 OS=Mus musculus GN=Krt5 PE=1 SV=1	K2C5_MOUSE,K2C6A_MOUSE,K2C6B_MOUSE,K2C75_MOUSE	SwissProt_2013.fasta	61768	0.987	1	1	1	0.000579	0.0207	possibly correct	TRUE	1163: Sum of 4 scans in range 4344 (rt=45.4532, f=3, i=720) to 4349 (rt=45.5052, f=3, i=723) [\\protoshare.igsp.duke.edu\proteomics2\RawData\3783\ID15054_01_UCA168_3783_120414.raw]	SLDLDSIIAEVK	R	A	0.997	69.8	30.3	49.4	2			651.859	1301.7	1302.72	2	-0.004122	-3.164	2728.75	730.721	326	337	TRUE
3783_120514	ID15054 (HEAVY XL4.1)	ID15054 (HEAVY XL4.1)	(F054552)	Vimentin OS=Mus musculus GN=Vim PE=1 SV=3	VIME_MOUSE	SwissProt_2013.fasta	53688.8	1	3	3	3	0.00174	0.0751	possibly correct	TRUE	368: Sum of 2 scans in range 2271 (rt=23.7712, f=4, i=312) to 2272 (rt=23.7816, f=4, i=313) [\\protoshare.igsp.duke.edu\proteomics2\RawData\3783\ID15054_01_UCA168_3783_120414.raw]	EEAESTLQSFr	R	Q	0.987	41.8	27.6	40.4	2		r11: Label:13C(8)15N(2) (+10.02)	653.813	1305.61	1306.63	2	-0.008011	-6.131	1426.58	986.452	197	207	TRUE
3783_120514	ID15054 (HEAVY XL4.1)	ID15054 (HEAVY XL4.1)	(F054552)	Vimentin OS=Mus musculus GN=Vim PE=1 SV=3	VIME_MOUSE	SwissProt_2013.fasta	53688.8	1	3	3	3	0.00174	0.0751	possibly correct	TRUE	617: Sum of 2 scans in range 2885 (rt=30.1924, f=4, i=518) to 2887 (rt=30.2132, f=4, i=519) [\\protoshare.igsp.duke.edu\proteomics2\RawData\3783\ID15054_01_UCA168_3783_120414.raw]	ETNLESLPLVDTHSk	R	R	0.973	42	31.6	40.5	2		k15: Label:13C(6)15N(2) (+8.01)	845.937	1689.86	1690.87	2	-0.007461	-4.413	1812.17	566.114	425	439	TRUE
3783_120514	ID15054 (HEAVY XL4.1)	ID15054 (HEAVY XL4.1)	(F054552)	Vimentin OS=Mus musculus GN=Vim PE=1 SV=3	VIME_MOUSE	SwissProt_2013.fasta	53688.8	1	3	3	3	0.00174	0.0751	possibly correct	TRUE	545: Scan 2714 (rt=28.4048, f=3, i=328) [\\protoshare.igsp.duke.edu\proteomics2\RawData\3783\ID15054_01_UCA168_3783_120414.raw]	EYQDLLNVk	R	M	0.988	42.9	30.1	42.9	2		k9: Label:13C(6)15N(2) (+8.01)	565.304	1128.59	1129.6	2	0.001939	1.716	1704.29	360.055	382	390	TRUE
3783_120514	ID15054 (HEAVY XL4.1)	ID15054 (HEAVY XL4.1)	(F054552)	60S ribosomal protein L14 OS=Mus musculus GN=Rpl14 PE=2 SV=3	RL14_MOUSE	SwissProt_2013.fasta	23564.9	0.987	1	1	1	0.000579	0.0415	possibly correct	TRUE	152: Sum of 2 scans in range 1702 (rt=17.8214, f=4, i=128) to 1703 (rt=17.8318, f=4, i=129) [\\protoshare.igsp.duke.edu\proteomics2\RawData\3783\ID15054_01_UCA168_3783_120414.raw]	ALVDGPcTr	R	V	0.997	58.3	27.6	50.1	2	c7: Carbamidomethyl (+57.02)	r9: Label:13C(8)15N(2) (+10.02)	499.755	997.495	998.509	2	-0.006845	-6.855	1069.59	1107.54	36	44	TRUE
3783_120514	ID15054 (HEAVY XL4.1)	ID15054 (HEAVY XL4.1)	(F054552)	RuvB-like 1 OS=Mus musculus GN=Ruvbl1 PE=1 SV=1	RUVB1_MOUSE	SwissProt_2013.fasta	50215.3	0.987	1	1	1	0.000579	0.0482	possibly correct	TRUE	907: Sum of 3 scans in range 3636 (rt=38.049, f=4, i=777) to 3639 (rt=38.0802, f=4, i=779) [\\protoshare.igsp.duke.edu\proteomics2\RawData\3783\ID15054_01_UCA168_3783_120414.raw]	AqTEGINISEEALNHLGEIGTk	R	T	0.997	50.6	32.8	22	2		q2: Deamidated (+0.98), k22: Label:13C(6)15N(2) (+8.01)	778.397	2332.17	2333.17	3	0.006047	2.592	2283.88	448.432	379	400	TRUE
3783_120514	ID15054 (HEAVY XL4.1)	ID15054 (HEAVY XL4.1)	(F054552)	Heterogeneous nuclear ribonucleoprotein F OS=Mus musculus GN=Hnrnpf PE=1 SV=3	HNRPF_MOUSE	SwissProt_2013.fasta	45730	1	2	2	2	0.00116	0.104	possibly correct	TRUE	1255: Sum of 3 scans in range 4622 (rt=48.3596, f=3, i=790) to 4626 (rt=48.4012, f=3, i=792) [\\protoshare.igsp.duke.edu\proteomics2\RawData\3783\ID15054_01_UCA168_3783_120414.raw]	ATENDIYNFFSPLNPVr	K	V	0.997	71.9	31.6	69	2		r17: Label:13C(8)15N(2) (+10.02)	669.667	2005.98	2007	3	-0.01138	-5.669	2902.82	365.112	300	316	TRUE
3783_120514	ID15054 (HEAVY XL4.1)	ID15054 (HEAVY XL4.1)	(F054552)	Heterogeneous nuclear ribonucleoprotein F OS=Mus musculus GN=Hnrnpf PE=1 SV=3	HNRPF_MOUSE	SwissProt_2013.fasta	45730	1	2	2	2	0.00116	0.104	possibly correct	TRUE	1526: Sum of 4 scans in range 5573 (rt=58.3115, f=3, i=1045) to 5580 (rt=58.3846, f=3, i=1048) [\\protoshare.igsp.duke.edu\proteomics2\RawData\3783\ID15054_01_UCA168_3783_120414.raw]	EEIVQFFSGLEIVPNGITLPVDPEGk	K	I	0.948	24.8	32.2	16.5	2		k26: Label:13C(6)15N(2) (+8.01)	945.831	2834.47	2835.49	3	-0.01227	-4.326	3500.88	93.8417	125	150	TRUE
3783_120514	ID15054 (HEAVY XL4.1)	ID15054 (HEAVY XL4.1)	(F054552)	Serine/arginine-rich splicing factor 10 OS=Mus musculus GN=Srsf10 PE=1 SV=2	SRS10_MOUSE	SwissProt_2013.fasta	31301.7	0.987	1	1	1	0.000579	0.0611	possibly correct	TRUE	1360: Sum of 4 scans in range 4947 (rt=51.7604, f=4, i=1249) to 4951 (rt=51.802, f=4, i=1252) [\\protoshare.igsp.duke.edu\proteomics2\RawData\3783\ID15054_01_UCA168_3783_120414.raw]	YGPIVDVYVPLDFYTr	R	R	0.997	62.2	32.2	40.8	2		r16: Label:13C(8)15N(2) (+10.02)	963.998	1925.98	1927	2	-0.01177	-6.109	3106.87	416.008	33	48	TRUE
3783_120514	ID15054 (HEAVY XL4.1)	ID15054 (HEAVY XL4.1)	(F054552)	26S proteasome non-ATPase regulatory subunit 2 OS=Mus musculus GN=Psmd2 PE=1 SV=1	PSMD2_MOUSE	SwissProt_2013.fasta	100205	0.987	1	2	2	0.00116	0.0242	possibly correct	TRUE	1670: Sum of 5 scans in range 6307 (rt=66.0002, f=3, i=1242) to 6314 (rt=66.0732, f=3, i=1246) [\\protoshare.igsp.duke.edu\proteomics2\RawData\3783\ID15054_01_UCA168_3783_120414.raw]	AELATEEFLPVTPILEGFVILr	R	K	0.951	36	28.6	32.4	2		r22: Label:13C(8)15N(2) (+10.02)	1234.19	2466.36	2467.39	2	-0.01443	-5.849	3962.2	396.618	880	901	TRUE
3783_120514	ID15054 (HEAVY XL4.1)	ID15054 (HEAVY XL4.1)	(F054552)	26S proteasome non-ATPase regulatory subunit 2 OS=Mus musculus GN=Psmd2 PE=1 SV=1	PSMD2_MOUSE	SwissProt_2013.fasta	100205	0.987	1	2	2	0.00116	0.0242	possibly correct	TRUE	1669: Sum of 4 scans in range 6306 (rt=65.9898, f=2, i=864) to 6312 (rt=66.0524, f=2, i=867) [\\protoshare.igsp.duke.edu\proteomics2\RawData\3783\ID15054_01_UCA168_3783_120414.raw]	AELATEEFLPVTPILEGFVILr	R	K	0.997	34.3	29.2	33.8	2		r22: Label:13C(8)15N(2) (+10.02)	823.126	2466.36	2467.39	3	-0.02222	-9.004	3961.26	93.2234	880	901	TRUE
3783_120514	ID15054 (HEAVY XL4.1)	ID15054 (HEAVY XL4.1)	(F054552)	Cellular nucleic acid-binding protein OS=Mus musculus GN=Cnbp PE=2 SV=2	CNBP_MOUSE	SwissProt_2013.fasta	19591.2	0.987	1	1	1	0.000579	0.0843	possibly correct	TRUE	1046: Sum of 3 scans in range 4016 (rt=42.0216, f=4, i=910) to 4019 (rt=42.0528, f=4, i=912) [\\protoshare.igsp.duke.edu\proteomics2\RawData\3783\ID15054_01_UCA168_3783_120414.raw]	GFQFVSSSLPDIcYr	R	C	0.997	88.2	30.1	73	2	c13: Carbamidomethyl (+57.02)	r15: Label:13C(8)15N(2) (+10.02)	893.43	1784.85	1785.86	2	-0.01057	-5.916	2522.23	582.955	42	56	TRUE
3783_120514	ID15054 (HEAVY XL4.1)	ID15054 (HEAVY XL4.1)	(F054552)	Ras suppressor protein 1 OS=Mus musculus GN=Rsu1 PE=2 SV=3	RSU1_MOUSE	SwissProt_2013.fasta	31552	1	2	2	2	0.00116	0.181	possibly correct	TRUE	1525: Sum of 2 scans in range 5572 (rt=58.3011, f=2, i=676) to 5575 (rt=58.3324, f=2, i=677) [\\protoshare.igsp.duke.edu\proteomics2\RawData\3783\ID15054_01_UCA168_3783_120414.raw]	AENNPWVTPIADQFQLGVSHVFEYIr	K	S	0.996	33.3	33	31.8	2		r26: Label:13C(8)15N(2) (+10.02)	1014.17	3039.5	3040.53	3	-0.02231	-7.337	3499.01	224.554	213	238	TRUE
3783_120514	ID15054 (HEAVY XL4.1)	ID15054 (HEAVY XL4.1)	(F054552)	Ras suppressor protein 1 OS=Mus musculus GN=Rsu1 PE=2 SV=3	RSU1_MOUSE	SwissProt_2013.fasta	31552	1	2	2	2	0.00116	0.181	possibly correct	TRUE	1471: Sum of 3 scans in range 5351 (rt=55.9882, f=3, i=984) to 5356 (rt=56.0403, f=3, i=986) [\\protoshare.igsp.duke.edu\proteomics2\RawData\3783\ID15054_01_UCA168_3783_120414.raw]	NLEVLNFFNNQIEELPTQISSLQk	K	L	0.997	40.8	32.7	40.8	2		k24: Label:13C(6)15N(2) (+8.01)	942.822	2825.44	2826.48	3	-0.02513	-8.89	3360.85	233.557	64	87	TRUE
3783_120514	ID15054 (HEAVY XL4.1)	ID15054 (HEAVY XL4.1)	(F054552)	Extended synaptotagmin-1 OS=Mus musculus GN=Esyt1 PE=2 SV=2	ESYT1_MOUSE	SwissProt_2013.fasta	121556	1	5	5	5	0.00289	0.0623	possibly correct	TRUE	1120: Scan 4223 (rt=44.1861, f=2, i=492) [\\protoshare.igsp.duke.edu\proteomics2\RawData\3783\ID15054_01_UCA168_3783_120414.raw]	ELPAWVSFPDVEk	R	A	0.928	36.1	31.3	34.4	2		k13: Label:13C(6)15N(2) (+8.01)	762.896	1523.78	1524.78	2	0.002959	1.94	2651.16	142.19	116	128	TRUE
3783_120514	ID15054 (HEAVY XL4.1)	ID15054 (HEAVY XL4.1)	(F054552)	Extended synaptotagmin-1 OS=Mus musculus GN=Esyt1 PE=2 SV=2	ESYT1_MOUSE	SwissProt_2013.fasta	121556	1	5	5	5	0.00289	0.0623	possibly correct	TRUE	1224: Sum of 3 scans in range 4520 (rt=47.2926, f=4, i=1092) to 4523 (rt=47.3238, f=4, i=1094) [\\protoshare.igsp.duke.edu\proteomics2\RawData\3783\ID15054_01_UCA168_3783_120414.raw]	FEWDLPLDGTLr	R	R	0.988	43.9	30.8	40.3	2		r12: Label:13C(8)15N(2) (+10.02)	736.38	1470.74	1471.76	2	-0.006331	-4.302	2838.49	584.755	1029	1040	TRUE
3783_120514	ID15054 (HEAVY XL4.1)	ID15054 (HEAVY XL4.1)	(F054552)	Extended synaptotagmin-1 OS=Mus musculus GN=Esyt1 PE=2 SV=2	ESYT1_MOUSE	SwissProt_2013.fasta	121556	1	5	5	5	0.00289	0.0623	possibly correct	TRUE	1258: Sum of 3 scans in range 4633 (rt=48.4766, f=3, i=793) to 4637 (rt=48.5182, f=3, i=795) [\\protoshare.igsp.duke.edu\proteomics2\RawData\3783\ID15054_01_UCA168_3783_120414.raw]	LEWLSLLPDAEk	R	L	0.997	62.6	30.6	44.8	2		k12: Label:13C(6)15N(2) (+8.01)	711.39	1420.77	1421.78	2	-0.003401	-2.392	2909.84	364.065	436	447	TRUE
3783_120514	ID15054 (HEAVY XL4.1)	ID15054 (HEAVY XL4.1)	(F054552)	Extended synaptotagmin-1 OS=Mus musculus GN=Esyt1 PE=2 SV=2	ESYT1_MOUSE	SwissProt_2013.fasta	121556	1	5	5	5	0.00289	0.0623	possibly correct	TRUE	1414: Sum of 2 scans in range 5135 (rt=53.7278, f=2, i=610) to 5138 (rt=53.7591, f=2, i=611) [\\protoshare.igsp.duke.edu\proteomics2\RawData\3783\ID15054_01_UCA168_3783_120414.raw]	LLVPLVPDLQDVAQLr	R	S	0.997	55.7	25.3	44.4	2		r16: Label:13C(8)15N(2) (+10.02)	900.034	1798.05	1799.08	2	-0.01787	-9.934	3224.61	276.962	298	313	TRUE
3783_120514	ID15054 (HEAVY XL4.1)	ID15054 (HEAVY XL4.1)	(F054552)	Extended synaptotagmin-1 OS=Mus musculus GN=Esyt1 PE=2 SV=2	ESYT1_MOUSE	SwissProt_2013.fasta	121556	1	5	5	5	0.00289	0.0623	possibly correct	TRUE	1600: Sum of 5 scans in range 5911 (rt=61.8545, f=4, i=1602) to 5920 (rt=61.9484, f=4, i=1606) [\\protoshare.igsp.duke.edu\proteomics2\RawData\3783\ID15054_01_UCA168_3783_120414.raw]	SSELAAALLSVFLEr	K	A	0.997	72.7	30.7	63.5	2		r15: Label:13C(8)15N(2) (+10.02)	808.448	1614.88	1615.91	2	-0.01611	-9.971	3714.09	240.848	779	793	TRUE
3783_120514	ID15054 (HEAVY XL4.1)	ID15054 (HEAVY XL4.1)	(F054552)	40S ribosomal protein S26 OS=Mus musculus GN=Rps26 PE=2 SV=3	RS26_MOUSE	SwissProt_2013.fasta	13015.5	0.987	1	1	1	0.000579	0.13	possibly correct	TRUE	1099: Scan 4163 (rt=43.559, f=3, i=671) [\\protoshare.igsp.duke.edu\proteomics2\RawData\3783\ID15054_01_UCA168_3783_120414.raw]	DISEASVFDAYVLPk	R	L	0.997	77.5	31.6	76.1	2		k15: Label:13C(6)15N(2) (+8.01)	831.428	1660.84	1661.85	2	-0.002481	-1.493	2613.54	387.402	52	66	TRUE
3783_120514	ID15054 (HEAVY XL4.1)	ID15054 (HEAVY XL4.1)	(F054552)	Proliferating cell nuclear antigen OS=Mus musculus GN=Pcna PE=1 SV=2	PCNA_MOUSE	SwissProt_2013.fasta	28785.5	1	2	2	2	0.00116	0.13	possibly correct	TRUE	978: Scan 3819 (rt=39.9612, f=3, i=587) [\\protoshare.igsp.duke.edu\proteomics2\RawData\3783\ID15054_01_UCA168_3783_120414.raw]	AEDNADTLALVFEAPNQEk	R	V	0.997	84.1	31.1	82.8	2		k19: Label:13C(6)15N(2) (+8.01)	1042	2082	2083.01	2	-0.004621	-2.219	2397.67	758.31	92	110	TRUE
3783_120514	ID15054 (HEAVY XL4.1)	ID15054 (HEAVY XL4.1)	(F054552)	Proliferating cell nuclear antigen OS=Mus musculus GN=Pcna PE=1 SV=2	PCNA_MOUSE	SwissProt_2013.fasta	28785.5	1	2	2	2	0.00116	0.13	possibly correct	TRUE	631: Sum of 3 scans in range 2923 (rt=30.5905, f=3, i=379) to 2926 (rt=30.6217, f=3, i=381) [\\protoshare.igsp.duke.edu\proteomics2\RawData\3783\ID15054_01_UCA168_3783_120414.raw]	DLSHIGDAVVIScAk	R	N	0.997	74.2	31.2	49.9	2	c13: Carbamidomethyl (+57.02)	k15: Label:13C(6)15N(2) (+8.01)	796.914	1591.81	1592.82	2	0.0004049	0.2542	1836.37	744.851	150	164	TRUE
3783_120514	ID15054 (HEAVY XL4.1)	ID15054 (HEAVY XL4.1)	(F054552)	Ubiquitin-like modifier-activating enzyme 1 OS=Mus musculus GN=Uba1 PE=1 SV=1	UBA1_MOUSE	SwissProt_2013.fasta	117810	0.999	1	1	1	0.000579	0.017	possibly correct	TRUE	1168: Sum of 2 scans in range 4361 (rt=45.6301, f=3, i=726) to 4363 (rt=45.651, f=3, i=727) [\\protoshare.igsp.duke.edu\proteomics2\RawData\3783\ID15054_01_UCA168_3783_120414.raw]	AAVASLLQSVQVPEFTPk	R	S	0.997	72.4	30.2	70.6	2		k18: Label:13C(6)15N(2) (+8.01)	947.028	1892.04	1893.06	2	-0.009461	-4.998	2738.43	314.107	785	802	TRUE
3783_120514	ID15054 (HEAVY XL4.1)	ID15054 (HEAVY XL4.1)	(F054552)	ADP/ATP translocase 2 OS=Mus musculus GN=Slc25a5 PE=1 SV=3	ADT2_MOUSE	SwissProt_2013.fasta	32932.6	1	3	4	4	0.00231	0.161	possibly correct	TRUE	642: Scan 2955 (rt=30.9261, f=3, i=389) [\\protoshare.igsp.duke.edu\proteomics2\RawData\3783\ID15054_01_UCA168_3783_120414.raw]	AAYFGIYDTAk	R	G	0.951	39.4	29.1	37.5	2		k11: Label:13C(6)15N(2) (+8.01)	614.313	1226.61	1227.61	2	0.005599	4.561	1855.57	648.254	189	199	TRUE
3783_120514	ID15054 (HEAVY XL4.1)	ID15054 (HEAVY XL4.1)	(F054552)	ADP/ATP translocase 2 OS=Mus musculus GN=Slc25a5 PE=1 SV=3	ADT2_MOUSE	SwissProt_2013.fasta	32932.6	1	3	4	4	0.00231	0.161	possibly correct	TRUE	293: Sum of 3 scans in range 2089 (rt=21.8671, f=4, i=260) to 2091 (rt=21.8879, f=4, i=262) [\\protoshare.igsp.duke.edu\proteomics2\RawData\3783\ID15054_01_UCA168_3783_120414.raw]	LLLQVQHASk	K	Q	0.997	48.2	26.2	36.4	2		k10: Label:13C(6)15N(2) (+8.01)	382.235	1143.68	1144.69	3	-0.003817	-3.335	1312.65	1052.79	34	43	TRUE
3783_120514	ID15054 (HEAVY XL4.1)	ID15054 (HEAVY XL4.1)	(F054552)	ADP/ATP translocase 2 OS=Mus musculus GN=Slc25a5 PE=1 SV=3	ADT2_MOUSE	SwissProt_2013.fasta	32932.6	1	3	4	4	0.00231	0.161	possibly correct	TRUE	1391: Sum of 2 scans in range 5051 (rt=52.8481, f=2, i=597) to 5054 (rt=52.8793, f=2, i=598) [\\protoshare.igsp.duke.edu\proteomics2\RawData\3783\ID15054_01_UCA168_3783_120414.raw]	YFAGNLASGGAAGATSLcFVYPLDFAr	R	T	0.997	96.7	32.4	93	2	c18: Carbamidomethyl (+57.02)	r27: Label:13C(8)15N(2) (+10.02)	1403.68	2805.34	2806.37	2	-0.01509	-5.375	3171.82	220.149	112	138	TRUE
3783_120514	ID15054 (HEAVY XL4.1)	ID15054 (HEAVY XL4.1)	(F054552)	ADP/ATP translocase 2 OS=Mus musculus GN=Slc25a5 PE=1 SV=3	ADT2_MOUSE	SwissProt_2013.fasta	32932.6	1	3	4	4	0.00231	0.161	possibly correct	TRUE	1393: Sum of 4 scans in range 5053 (rt=52.8689, f=4, i=1287) to 5058 (rt=52.9209, f=4, i=1290) [\\protoshare.igsp.duke.edu\proteomics2\RawData\3783\ID15054_01_UCA168_3783_120414.raw]	YFAGnLASGGAAGATSLcFVYPLDFAr	R	T	0.997	57.2	32.6	51.5	2	c18: Carbamidomethyl (+57.02)	n5: Deamidated (+0.98), r27: Label:13C(8)15N(2) (+10.02)	936.458	2806.35	2807.35	3	0.009603	3.421	3173.69	295.585	112	138	TRUE
3783_120514	ID15054 (HEAVY XL4.1)	ID15054 (HEAVY XL4.1)	(F054552)	Histone H1.5 OS=Mus musculus GN=Hist1h1b PE=1 SV=2	H15_MOUSE	SwissProt_2013.fasta	22577.4	1	3	3	3	0.00174	0.108	possibly correct	TRUE	221: Sum of 2 scans in range 1885 (rt=19.7334, f=4, i=195) to 1886 (rt=19.7438, f=4, i=196) [\\protoshare.igsp.duke.edu\proteomics2\RawData\3783\ID15054_01_UCA168_3783_120414.raw]	ALAAGGYDVEk	K	N	0.952	35.6	29.2	20.6	2		k11: Label:13C(6)15N(2) (+8.01)	551.288	1100.56	1101.57	2	0.001539	1.397	1184.32	5924	65	75	TRUE
3783_120514	ID15054 (HEAVY XL4.1)	ID15054 (HEAVY XL4.1)	(F054552)	Histone H1.5 OS=Mus musculus GN=Hist1h1b PE=1 SV=2	H15_MOUSE	SwissProt_2013.fasta	22577.4	1	3	3	3	0.00174	0.108	possibly correct	TRUE	541: Scan 2706 (rt=28.3215, f=2, i=286) [\\protoshare.igsp.duke.edu\proteomics2\RawData\3783\ID15054_01_UCA168_3783_120414.raw]	ATGPPVSELITk	K	A	0.997	52	29.5	44.9	2		k12: Label:13C(6)15N(2) (+8.01)	610.85	1219.69	1220.7	2	-0.004321	-3.54	1699.29	1651.36	35	46	TRUE
3783_120514	ID15054 (HEAVY XL4.1)	ID15054 (HEAVY XL4.1)	(F054552)	Histone H1.5 OS=Mus musculus GN=Hist1h1b PE=1 SV=2	H15_MOUSE	SwissProt_2013.fasta	22577.4	1	3	3	3	0.00174	0.108	possibly correct	TRUE	413: Scan 2385 (rt=24.9626, f=3, i=259) [\\protoshare.igsp.duke.edu\proteomics2\RawData\3783\ID15054_01_UCA168_3783_120414.raw]	kATGPPVSELITk	R	A	0.997	63	27.4	56.9	2		k1: Label:13C(6)15N(2) (+8.01), k13: Label:13C(6)15N(2) (+8.01)	678.905	1355.79	1356.81	2	-0.00528	-3.892	1497.76	393.478	34	46	TRUE
3783_120514	ID15054 (HEAVY XL4.1)	ID15054 (HEAVY XL4.1)	(F054552)	14-3-3 protein beta/alpha OS=Mus musculus GN=Ywhab PE=1 SV=3	1433B_MOUSE	SwissProt_2013.fasta	28087.2	1	4	4	4	0.00231	0.191	possibly correct	TRUE	1571: Sum of 3 scans in range 5784 (rt=60.5221, f=2, i=719) to 5790 (rt=60.5847, f=2, i=721) [\\protoshare.igsp.duke.edu\proteomics2\RawData\3783\ID15054_01_UCA168_3783_120414.raw]	EkIEAELQDIcNDVLELLDk	R	Y	0.997	61.7	32.7	58.3	2	c11: Carbamidomethyl (+57.02)	k2: Label:13C(6)15N(2) (+8.01), k20: Label:13C(6)15N(2) (+8.01)	801.743	2402.21	2403.23	3	-0.01533	-6.379	3633.2	135.635	86	105	TRUE
3783_120514	ID15054 (HEAVY XL4.1)	ID15054 (HEAVY XL4.1)	(F054552)	14-3-3 protein beta/alpha OS=Mus musculus GN=Ywhab PE=1 SV=3	1433B_MOUSE	SwissProt_2013.fasta	28087.2	1	4	4	4	0.00231	0.191	possibly correct	TRUE	1530: Sum of 3 scans in range 5588 (rt=58.4705, f=4, i=1493) to 5594 (rt=58.5331, f=4, i=1495) [\\protoshare.igsp.duke.edu\proteomics2\RawData\3783\ID15054_01_UCA168_3783_120414.raw]	IEAELQDIcNDVLELLDk	K	Y	0.993	49.2	32.6	45.8	2	c9: Carbamidomethyl (+57.02)	k18: Label:13C(6)15N(2) (+8.01)	1069.54	2137.07	2138.08	2	-0.003975	-1.859	3510.11	576.352	88	105	TRUE
3783_120514	ID15054 (HEAVY XL4.1)	ID15054 (HEAVY XL4.1)	(F054552)	14-3-3 protein beta/alpha OS=Mus musculus GN=Ywhab PE=1 SV=3	1433B_MOUSE	SwissProt_2013.fasta	28087.2	1	4	4	4	0.00231	0.191	possibly correct	TRUE	538: Scan 2699 (rt=28.2486, f=2, i=285) [\\protoshare.igsp.duke.edu\proteomics2\RawData\3783\ID15054_01_UCA168_3783_120414.raw]	NLLSVAYk	R	N	0.99	60	27.5	45.1	2		k8: Label:13C(6)15N(2) (+8.01)	458.272	914.53	915.539	2	-0.001981	-2.164	1694.92	615.619	44	51	TRUE
3783_120514	ID15054 (HEAVY XL4.1)	ID15054 (HEAVY XL4.1)	(F054552)	14-3-3 protein beta/alpha OS=Mus musculus GN=Ywhab PE=1 SV=3	1433B_MOUSE	SwissProt_2013.fasta	28087.2	1	4	4	4	0.00231	0.191	possibly correct	TRUE	1231: Scan 4544 (rt=47.545, f=2, i=534) [\\protoshare.igsp.duke.edu\proteomics2\RawData\3783\ID15054_01_UCA168_3783_120414.raw]	TAFDEAIAELDTLNEESYk	K	D	0.997	68.1	30.4	63.5	2		k19: Label:13C(6)15N(2) (+8.01)	1084.01	2166.01	2167.02	2	-0.001721	-0.7943	2852.7	289.377	196	214	TRUE
3783_120514	ID15054 (HEAVY XL4.1)	ID15054 (HEAVY XL4.1)	(F054552)	Tubulin beta-5 chain OS=Mus musculus GN=Tubb5 PE=1 SV=1	TBB5_MOUSE	SwissProt_2013.fasta	49670.6	1	6	7	7	0.00405	0.214	possibly correct	TRUE	1052: Sum of 3 scans in range 4032 (rt=42.1881, f=4, i=916) to 4035 (rt=42.2193, f=4, i=918) [\\protoshare.igsp.duke.edu\proteomics2\RawData\3783\ID15054_01_UCA168_3783_120414.raw]	ALTVPELTQQVFDAk	R	N	0.997	69.8	31.4	61	2		k15: Label:13C(6)15N(2) (+8.01)	834.453	1666.89	1667.91	2	-0.01184	-7.099	2532.22	1026.08	283	297	TRUE
3783_120514	ID15054 (HEAVY XL4.1)	ID15054 (HEAVY XL4.1)	(F054552)	Tubulin beta-5 chain OS=Mus musculus GN=Tubb5 PE=1 SV=1	TBB5_MOUSE	SwissProt_2013.fasta	49670.6	1	6	7	7	0.00405	0.214	possibly correct	TRUE	548: Scan 2720 (rt=28.4672, f=3, i=329) [\\protoshare.igsp.duke.edu\proteomics2\RawData\3783\ID15054_01_UCA168_3783_120414.raw]	FPGQLNADLr	R	K	0.997	68.8	30.1	45.2	2		r10: Label:13C(8)15N(2) (+10.02)	570.808	1139.6	1140.62	2	-0.008071	-7.076	1708.03	524.138	242	251	TRUE
3783_120514	ID15054 (HEAVY XL4.1)	ID15054 (HEAVY XL4.1)	(F054552)	Tubulin beta-5 chain OS=Mus musculus GN=Tubb5 PE=1 SV=1	TBB5_MOUSE	SwissProt_2013.fasta	49670.6	1	6	7	7	0.00405	0.214	possibly correct	TRUE	1189: Scan 4419 (rt=46.2364, f=3, i=738) [\\protoshare.igsp.duke.edu\proteomics2\RawData\3783\ID15054_01_UCA168_3783_120414.raw]	GHYTEGAELVDSVLDVVr	K	K	0.997	119	32.3	112	2		r18: Label:13C(8)15N(2) (+10.02)	984.997	1967.98	1969	2	-0.01619	-8.223	2774.18	587.755	104	121	TRUE
3783_120514	ID15054 (HEAVY XL4.1)	ID15054 (HEAVY XL4.1)	(F054552)	Tubulin beta-5 chain OS=Mus musculus GN=Tubb5 PE=1 SV=1	TBB5_MOUSE	SwissProt_2013.fasta	49670.6	1	6	7	7	0.00405	0.214	possibly correct	TRUE	1185: Scan 4410 (rt=46.1427, f=2, i=517) [\\protoshare.igsp.duke.edu\proteomics2\RawData\3783\ID15054_01_UCA168_3783_120414.raw]	GHYTEGAELVDSVLDVVr	K	K	0.997	80.8	32.3	64.2	2		r18: Label:13C(8)15N(2) (+10.02)	657.002	1967.98	1969	3	-0.01069	-5.428	2768.56	745.059	104	121	TRUE
3783_120514	ID15054 (HEAVY XL4.1)	ID15054 (HEAVY XL4.1)	(F054552)	Tubulin beta-5 chain OS=Mus musculus GN=Tubb5 PE=1 SV=1	TBB5_MOUSE	SwissProt_2013.fasta	49670.6	1	6	7	7	0.00405	0.214	possibly correct	TRUE	320: Scan 2154 (rt=22.5485, f=2, i=201) [\\protoshare.igsp.duke.edu\proteomics2\RawData\3783\ID15054_01_UCA168_3783_120414.raw]	ISVYYNEATGGk	R	Y	0.997	61.3	29.4	52.9	2		k12: Label:13C(6)15N(2) (+8.01)	655.329	1308.64	1309.65	2	-0.0006412	-0.4896	1352.91	643.174	47	58	TRUE
3783_120514	ID15054 (HEAVY XL4.1)	ID15054 (HEAVY XL4.1)	(F054552)	Tubulin beta-5 chain OS=Mus musculus GN=Tubb5 PE=1 SV=1	TBB5_MOUSE	SwissProt_2013.fasta	49670.6	1	6	7	7	0.00405	0.214	possibly correct	TRUE	1022: Scan 3952 (rt=41.3531, f=3, i=621) [\\protoshare.igsp.duke.edu\proteomics2\RawData\3783\ID15054_01_UCA168_3783_120414.raw]	NSSYFVEWIPNNVk	K	T	0.997	58.5	31.2	57.6	2		k14: Label:13C(6)15N(2) (+8.01)	852.923	1703.83	1704.85	2	-0.007841	-4.599	2481.19	547.112	337	350	TRUE
3783_120514	ID15054 (HEAVY XL4.1)	ID15054 (HEAVY XL4.1)	(F054552)	Tubulin beta-5 chain OS=Mus musculus GN=Tubb5 PE=1 SV=1	TBB5_MOUSE	SwissProt_2013.fasta	49670.6	1	6	7	7	0.00405	0.214	possibly correct	TRUE	1209: Sum of 2 scans in range 4475 (rt=46.8217, f=2, i=525) to 4483 (rt=46.9075, f=2, i=526) [\\protoshare.igsp.duke.edu\proteomics2\RawData\3783\ID15054_01_UCA168_3783_120414.raw]	SGPFGQIFrPDNFVFGQSGAGNNWAk	R	G	0.997	93.1	32.5	85.7	2		r9: Label:13C(8)15N(2) (+10.02), k26: Label:13C(6)15N(2) (+8.01)	939.457	2815.35	2816.38	3	-0.02137	-7.587	2811.87	2702.78	78	103	TRUE
3783_120514	ID15054 (HEAVY XL4.1)	ID15054 (HEAVY XL4.1)	(F054552)	60S ribosomal protein L18 OS=Mus musculus GN=Rpl18 PE=2 SV=3	RL18_MOUSE	SwissProt_2013.fasta	21645.4	0.987	1	1	1	0.000579	0.0691	possibly correct	TRUE	1010: Sum of 3 scans in range 3916 (rt=40.9759, f=2, i=453) to 3919 (rt=41.0071, f=3, i=611) [\\protoshare.igsp.duke.edu\proteomics2\RawData\3783\ID15054_01_UCA168_3783_120414.raw]	ILTFDQLALESPk	K	G	0.997	86.2	30.7	77.2	2		k13: Label:13C(6)15N(2) (+8.01)	741.912	1481.81	1482.83	2	-0.01354	-9.132	2459.49	1670.31	120	132	TRUE
3783_120514	ID15054 (HEAVY XL4.1)	ID15054 (HEAVY XL4.1)	(F054552)	Importin-5 OS=Mus musculus GN=Ipo5 PE=1 SV=3	IPO5_MOUSE	SwissProt_2013.fasta	123594	0.987	1	1	1	0.000579	0.0182	possibly correct	TRUE	1425: Sum of 4 scans in range 5171 (rt=54.1029, f=4, i=1333) to 5176 (rt=54.1549, f=4, i=1336) [\\protoshare.igsp.duke.edu\proteomics2\RawData\3783\ID15054_01_UCA168_3783_120414.raw]	LVLEQVVTSIASVADTAEEk	K	F	0.997	52.8	31.7	42.6	2		k20: Label:13C(6)15N(2) (+8.01)	704.048	2109.12	2110.14	3	-0.008197	-3.885	3247.73	441.482	507	526	TRUE
3783_120514	ID15054 (HEAVY XL4.1)	ID15054 (HEAVY XL4.1)	(F054552)	40S ribosomal protein S15a OS=Mus musculus GN=Rps15a PE=2 SV=2	RS15A_MOUSE	SwissProt_2013.fasta	14840	0.987	1	1	1	0.000579	0.108	possibly correct	TRUE	669: Scan 3021 (rt=31.6156, f=3, i=403) [\\protoshare.igsp.duke.edu\proteomics2\RawData\3783\ID15054_01_UCA168_3783_120414.raw]	HGYIGEFEIIDDHr	K	A	0.997	65.5	29.7	49.5	2		r14: Label:13C(8)15N(2) (+10.02)	570.944	1709.81	1710.82	3	-0.006587	-3.85	1896.93	600.255	44	57	TRUE
3783_120514	ID15054 (HEAVY XL4.1)	ID15054 (HEAVY XL4.1)	(F054552)	60S ribosomal protein L8 OS=Mus musculus GN=Rpl8 PE=2 SV=2	RL8_MOUSE	SwissProt_2013.fasta	28024.8	0.987	1	2	2	0.00116	0.0623	possibly correct	TRUE	227: Scan 1907 (rt=19.9649, f=2, i=164) [\\protoshare.igsp.duke.edu\proteomics2\RawData\3783\ID15054_01_UCA168_3783_120414.raw]	ASGNYATVISHNPETk	R	K	0.997	70.9	31	70.5	2		k16: Label:13C(6)15N(2) (+8.01)	848.922	1695.83	1696.84	2	-0.001961	-1.156	1197.9	232.087	129	144	TRUE
3783_120514	ID15054 (HEAVY XL4.1)	ID15054 (HEAVY XL4.1)	(F054552)	60S ribosomal protein L8 OS=Mus musculus GN=Rpl8 PE=2 SV=2	RL8_MOUSE	SwissProt_2013.fasta	28024.8	0.987	1	2	2	0.00116	0.0623	possibly correct	TRUE	225: Scan 1900 (rt=19.892, f=3, i=136) [\\protoshare.igsp.duke.edu\proteomics2\RawData\3783\ID15054_01_UCA168_3783_120414.raw]	ASGNYATVISHNPETk	R	K	0.997	85.6	31.2	82.5	2		k16: Label:13C(6)15N(2) (+8.01)	566.284	1695.83	1696.84	3	-0.0002072	-0.1221	1193.52	499.316	129	144	TRUE
3783_120514	ID15054 (HEAVY XL4.1)	ID15054 (HEAVY XL4.1)	(F054552)	CNTN2_MOUSE-DECOY	CNTN2_MOUSE-DECOY		0	0.842	1	1	1	0.000579	0	possibly correct	TRUE	705: Scan 3113 (rt=32.5783, f=2, i=346) [\\protoshare.igsp.duke.edu\proteomics2\RawData\3783\ID15054_01_UCA168_3783_120414.raw]	LWEPQAqVIIr	?	?	0.961	36.8	29.4	12.4	2		q7: Deamidated (+0.98), r11: Label:13C(8)15N(2) (+10.02)	682.39	1362.76	1363.77	2	-0.001507	-1.105	1954.7	779.89	0	0	TRUE
3783_120514	ID15054 (HEAVY XL4.1)	ID15054 (HEAVY XL4.1)	(F054552)	40S ribosomal protein S20 OS=Mus musculus GN=Rps20 PE=1 SV=1	RS20_MOUSE	SwissProt_2013.fasta	13373	0.765	1	2	2	0.00116	0.101	possibly correct	TRUE	567: Sum of 2 scans in range 2762 (rt=28.9069, f=4, i=476) to 2763 (rt=28.9173, f=4, i=477) [\\protoshare.igsp.duke.edu\proteomics2\RawData\3783\ID15054_01_UCA168_3783_120414.raw]	LIDLHSPSEIVk	R	Q	0.922	33.1	28.7	26.6	2		k12: Label:13C(6)15N(2) (+8.01)	679.894	1357.77	1358.78	2	0.002599	1.913	1734.72	1229.49	88	99	TRUE
3783_120514	ID15054 (HEAVY XL4.1)	ID15054 (HEAVY XL4.1)	(F054552)	40S ribosomal protein S20 OS=Mus musculus GN=Rps20 PE=1 SV=1	RS20_MOUSE	SwissProt_2013.fasta	13373	0.765	1	2	2	0.00116	0.101	possibly correct	TRUE	565: Scan 2760 (rt=28.886, f=2, i=294) [\\protoshare.igsp.duke.edu\proteomics2\RawData\3783\ID15054_01_UCA168_3783_120414.raw]	LIDLHSPSEIVk	R	Q	0.937	22.5	29.4	11.6	2		k12: Label:13C(6)15N(2) (+8.01)	453.597	1357.77	1358.78	3	-0.001927	-1.418	1733.16	511.01	88	99	TRUE
3783_120514	ID15054 (HEAVY XL4.1)	ID15054 (HEAVY XL4.1)	(F054552)	Histone H2A type 2-B OS=Mus musculus GN=Hist2h2ab PE=1 SV=3	H2A2B_MOUSE,H2AX_MOUSE	SwissProt_2013.fasta	14013.8	0.987	1	4	4	0.00231	0.177	possibly correct	TRUE	1519: Sum of 2 scans in range 5548 (rt=58.051, f=2, i=672) to 5551 (rt=58.0823, f=2, i=673) [\\protoshare.igsp.duke.edu\proteomics2\RawData\3783\ID15054_01_UCA168_3783_120414.raw]	LLGGVTIAQGGVLPNIqAVLLPk	K	K	0.997	76.3	25	0	2		q17: Deamidated (+0.98), k23: Label:13C(6)15N(2) (+8.01)	1140.69	2279.37	2280.38	2	-0.001637	-0.718	3484	405.795	97	119	TRUE
3783_120514	ID15054 (HEAVY XL4.1)	ID15054 (HEAVY XL4.1)	(F054552)	Histone H2A type 2-B OS=Mus musculus GN=Hist2h2ab PE=1 SV=3	H2A2B_MOUSE,H2AX_MOUSE	SwissProt_2013.fasta	14013.8	0.987	1	4	4	0.00231	0.177	possibly correct	TRUE	1455: Scan 5300 (rt=55.4545, f=2, i=634) [\\protoshare.igsp.duke.edu\proteomics2\RawData\3783\ID15054_01_UCA168_3783_120414.raw]	LLGGVTIAQGGVLPNIQAVLLPk	K	K	0.997	101	25	101	2		k23: Label:13C(6)15N(2) (+8.01)	1140.2	2278.39	2279.39	2	-0.001221	-0.5358	3327.27	1532.73	97	119	TRUE
3783_120514	ID15054 (HEAVY XL4.1)	ID15054 (HEAVY XL4.1)	(F054552)	Histone H2A type 2-B OS=Mus musculus GN=Hist2h2ab PE=1 SV=3	H2A2B_MOUSE,H2AX_MOUSE	SwissProt_2013.fasta	14013.8	0.987	1	4	4	0.00231	0.177	possibly correct	TRUE	1521: Sum of 5 scans in range 5550 (rt=58.0718, f=4, i=1478) to 5558 (rt=58.1553, f=4, i=1482) [\\protoshare.igsp.duke.edu\proteomics2\RawData\3783\ID15054_01_UCA168_3783_120414.raw]	LLGGVTIAQGGVLPNIqAVLLPk	K	K	0.997	47.8	25	18.6	2		q17: Deamidated (+0.98), k23: Label:13C(6)15N(2) (+8.01)	760.797	2279.37	2280.38	3	-0.003553	-1.558	3486.81	250.895	97	119	TRUE
3783_120514	ID15054 (HEAVY XL4.1)	ID15054 (HEAVY XL4.1)	(F054552)	Histone H2A type 2-B OS=Mus musculus GN=Hist2h2ab PE=1 SV=3	H2A2B_MOUSE,H2AX_MOUSE	SwissProt_2013.fasta	14013.8	0.987	1	4	4	0.00231	0.177	possibly correct	TRUE	1456: Scan 5301 (rt=55.4649, f=3, i=971) [\\protoshare.igsp.duke.edu\proteomics2\RawData\3783\ID15054_01_UCA168_3783_120414.raw]	LLGGVTIAQGGVLPNIQAVLLPk	K	K	0.997	92.7	25	92.7	2		k23: Label:13C(6)15N(2) (+8.01)	760.469	2278.38	2279.39	3	-0.002637	-1.157	3327.89	699.117	97	119	TRUE
3783_120514	ID15054 (HEAVY XL4.1)	ID15054 (HEAVY XL4.1)	(F054552)	L-lactate dehydrogenase A chain OS=Mus musculus GN=Ldha PE=1 SV=3	LDHA_MOUSE	SwissProt_2013.fasta	36498.9	1	6	7	7	0.00405	0.259	possibly correct	TRUE	1265: Sum of 3 scans in range 4653 (rt=48.6848, f=4, i=1140) to 4656 (rt=48.716, f=4, i=1142) [\\protoshare.igsp.duke.edu\proteomics2\RawData\3783\ID15054_01_UCA168_3783_120414.raw]	DLADELALVDVMEDk	K	L	0.997	87.5	30.6	72.5	2		k15: Label:13C(6)15N(2) (+8.01)	842.417	1682.82	1683.82	2	0.002139	1.27	2922.03	542.173	43	57	TRUE
3783_120514	ID15054 (HEAVY XL4.1)	ID15054 (HEAVY XL4.1)	(F054552)	L-lactate dehydrogenase A chain OS=Mus musculus GN=Ldha PE=1 SV=3	LDHA_MOUSE	SwissProt_2013.fasta	36498.9	1	6	7	7	0.00405	0.259	possibly correct	TRUE	992: Scan 3860 (rt=40.3905, f=2, i=446) [\\protoshare.igsp.duke.edu\proteomics2\RawData\3783\ID15054_01_UCA168_3783_120414.raw]	DQLIVNLLk	K	E	0.942	32.3	25.6	27.1	2		k9: Label:13C(6)15N(2) (+8.01)	532.331	1062.65	1063.66	2	-0.005281	-4.965	2423.43	430.855	6	14	TRUE
3783_120514	ID15054 (HEAVY XL4.1)	ID15054 (HEAVY XL4.1)	(F054552)	L-lactate dehydrogenase A chain OS=Mus musculus GN=Ldha PE=1 SV=3	LDHA_MOUSE	SwissProt_2013.fasta	36498.9	1	6	7	7	0.00405	0.259	possibly correct	TRUE	952: Sum of 5 scans in range 3748 (rt=39.2196, f=4, i=818) to 3754 (rt=39.2822, f=4, i=822) [\\protoshare.igsp.duke.edu\proteomics2\RawData\3783\ID15054_01_UCA168_3783_120414.raw]	FIIPNIVk	K	Y	0.988	39.8	25	33.1	2		k8: Label:13C(6)15N(2) (+8.01)	476.307	950.6	951.612	2	-0.004361	-4.583	2355.06	509.004	119	126	TRUE
3783_120514	ID15054 (HEAVY XL4.1)	ID15054 (HEAVY XL4.1)	(F054552)	L-lactate dehydrogenase A chain OS=Mus musculus GN=Ldha PE=1 SV=3	LDHA_MOUSE	SwissProt_2013.fasta	36498.9	1	6	7	7	0.00405	0.259	possibly correct	TRUE	1495: Scan 5455 (rt=57.077, f=2, i=656) [\\protoshare.igsp.duke.edu\proteomics2\RawData\3783\ID15054_01_UCA168_3783_120414.raw]	GLYGINEDVFLSVPcILGQNGISDVVk	K	V	0.997	36.8	32.7	34.4	2	c15: Carbamidomethyl (+57.02)	k27: Label:13C(6)15N(2) (+8.01)	972.168	2913.48	2914.51	3	-0.02111	-7.243	3424.62	188.961	279	305	TRUE
3783_120514	ID15054 (HEAVY XL4.1)	ID15054 (HEAVY XL4.1)	(F054552)	L-lactate dehydrogenase A chain OS=Mus musculus GN=Ldha PE=1 SV=3	LDHA_MOUSE	SwissProt_2013.fasta	36498.9	1	6	7	7	0.00405	0.259	possibly correct	TRUE	1595: Sum of 2 scans in range 5895 (rt=61.6852, f=2, i=742) to 5898 (rt=61.7165, f=2, i=743) [\\protoshare.igsp.duke.edu\proteomics2\RawData\3783\ID15054_01_UCA168_3783_120414.raw]	LLIVSNPVDILTYVAWk	K	I	0.997	93.9	26.1	83.2	2		k17: Label:13C(6)15N(2) (+8.01)	976.57	1951.13	1952.13	2	-0.001281	-0.6563	3702.05	329.027	133	149	TRUE
3783_120514	ID15054 (HEAVY XL4.1)	ID15054 (HEAVY XL4.1)	(F054552)	L-lactate dehydrogenase A chain OS=Mus musculus GN=Ldha PE=1 SV=3	LDHA_MOUSE	SwissProt_2013.fasta	36498.9	1	6	7	7	0.00405	0.259	possibly correct	TRUE	1592: Sum of 4 scans in range 5881 (rt=61.5393, f=2, i=738) to 5890 (rt=61.6331, f=2, i=741) [\\protoshare.igsp.duke.edu\proteomics2\RawData\3783\ID15054_01_UCA168_3783_120414.raw]	LLIVSNPVDILTYVAWk	K	I	0.997	92.2	26.3	82.2	2		k17: Label:13C(6)15N(2) (+8.01)	651.381	1951.12	1952.13	3	-0.005257	-2.693	3695.17	239.274	133	149	TRUE
3783_120514	ID15054 (HEAVY XL4.1)	ID15054 (HEAVY XL4.1)	(F054552)	L-lactate dehydrogenase A chain OS=Mus musculus GN=Ldha PE=1 SV=3	LDHA_MOUSE	SwissProt_2013.fasta	36498.9	1	6	7	7	0.00405	0.259	possibly correct	TRUE	588: Sum of 2 scans in range 2813 (rt=29.4403, f=4, i=494) to 2814 (rt=29.4507, f=4, i=495) [\\protoshare.igsp.duke.edu\proteomics2\RawData\3783\ID15054_01_UCA168_3783_120414.raw]	SADTLWGIQk	K	E	0.984	41	29.5	36.1	2		k10: Label:13C(6)15N(2) (+8.01)	563.803	1125.59	1126.6	2	1.88e-05	0.01669	1766.73	1168.65	319	328	TRUE
3783_120514	ID15054 (HEAVY XL4.1)	ID15054 (HEAVY XL4.1)	(F054552)	Heterogeneous nuclear ribonucleoprotein A1 OS=Mus musculus GN=Hnrnpa1 PE=1 SV=2	ROA1_MOUSE	SwissProt_2013.fasta	34196.4	1	2	2	2	0.00116	0.103	possibly correct	TRUE	864: Scan 3517 (rt=36.8029, f=2, i=402) [\\protoshare.igsp.duke.edu\proteomics2\RawData\3783\ID15054_01_UCA168_3783_120414.raw]	IEVIEIMTDr	K	G	0.997	63.4	30.1	55.2	2		r10: Label:13C(8)15N(2) (+10.02)	614.832	1227.65	1228.66	2	-0.004851	-3.948	2208.18	304.227	131	140	TRUE
3783_120514	ID15054 (HEAVY XL4.1)	ID15054 (HEAVY XL4.1)	(F054552)	Heterogeneous nuclear ribonucleoprotein A1 OS=Mus musculus GN=Hnrnpa1 PE=1 SV=2	ROA1_MOUSE	SwissProt_2013.fasta	34196.4	1	2	2	2	0.00116	0.103	possibly correct	FALSE	418: Scan 2397 (rt=25.0875, f=2, i=240) [\\protoshare.igsp.duke.edu\proteomics2\RawData\3783\ID15054_01_UCA168_3783_120414.raw]	IFVGGIk	K	E	0.9	44.7	25	0	2		k7: Label:13C(6)15N(2) (+8.01)	371.241	740.468	741.475	2	-0.0002212	-0.2983	1505.25	302.87	107	113	FALSE	ROA2_MOUSE
3783_120514	ID15054 (HEAVY XL4.1)	ID15054 (HEAVY XL4.1)	(F054552)	Heterogeneous nuclear ribonucleoprotein A1 OS=Mus musculus GN=Hnrnpa1 PE=1 SV=2	ROA1_MOUSE	SwissProt_2013.fasta	34196.4	1	2	2	2	0.00116	0.103	possibly correct	TRUE	1146: Sum of 3 scans in range 4296 (rt=44.951, f=4, i=1007) to 4298 (rt=44.9718, f=4, i=1009) [\\protoshare.igsp.duke.edu\proteomics2\RawData\3783\ID15054_01_UCA168_3783_120414.raw]	LFIGGLSFETTDESLr	K	S	0.997	115	32	108	2		r16: Label:13C(8)15N(2) (+10.02)	897.961	1793.91	1794.93	2	-0.01385	-7.717	2697.68	1478.2	16	31	TRUE
3783_120514	ID15054 (HEAVY XL4.1)	ID15054 (HEAVY XL4.1)	(F054552)	14-3-3 protein eta OS=Mus musculus GN=Ywhah PE=1 SV=2	1433F_MOUSE	SwissProt_2013.fasta	28212.6	1	2	2	2	0.00116	0.15	possibly correct	TRUE	361: Sum of 2 scans in range 2255 (rt=23.6047, f=3, i=228) to 2257 (rt=23.6255, f=3, i=229) [\\protoshare.igsp.duke.edu\proteomics2\RawData\3783\ID15054_01_UCA168_3783_120414.raw]	AVTELNEPLSNEDr	K	N	0.991	45.1	30.4	38.5	2		r14: Label:13C(8)15N(2) (+10.02)	798.894	1595.77	1596.79	2	-0.005791	-3.627	1416.91	749.952	29	42	TRUE
3783_120514	ID15054 (HEAVY XL4.1)	ID15054 (HEAVY XL4.1)	(F054552)	14-3-3 protein eta OS=Mus musculus GN=Ywhah PE=1 SV=2	1433F_MOUSE	SwissProt_2013.fasta	28212.6	1	2	2	2	0.00116	0.15	possibly correct	TRUE	1271: Sum of 3 scans in range 4669 (rt=48.8513, f=4, i=1146) to 4672 (rt=48.8825, f=4, i=1148) [\\protoshare.igsp.duke.edu\proteomics2\RawData\3783\ID15054_01_UCA168_3783_120414.raw]	ELETVcNDVLALLDk	K	F	0.997	76.9	31.6	74.4	2	c6: Carbamidomethyl (+57.02)	k15: Label:13C(6)15N(2) (+8.01)	870.452	1738.89	1739.9	2	-0.001315	-0.7558	2932.01	871.755	92	106	TRUE
3783_120514	ID15054 (HEAVY XL4.1)	ID15054 (HEAVY XL4.1)	(F054552)	14-3-3 protein eta OS=Mus musculus GN=Ywhah PE=1 SV=2	1433F_MOUSE	SwissProt_2013.fasta	28212.6	1	2	2	2	0.00116	0.15	possibly correct	FALSE	538: Scan 2699 (rt=28.2486, f=2, i=285) [\\protoshare.igsp.duke.edu\proteomics2\RawData\3783\ID15054_01_UCA168_3783_120414.raw]	NLLSVAYk	R	N	0.99	60	27.5	45.1	2		k8: Label:13C(6)15N(2) (+8.01)	458.272	914.53	915.539	2	-0.001981	-2.164	1694.92	615.619	43	50	FALSE	1433B_MOUSE
3783_120514	ID15054 (HEAVY XL4.1)	ID15054 (HEAVY XL4.1)	(F054552)	TAR DNA-binding protein 43 OS=Mus musculus GN=Tardbp PE=1 SV=1	TADBP_MOUSE	SwissProt_2013.fasta	44547.5	1	3	3	3	0.00174	0.174	possibly correct	TRUE	1289: Sum of 3 scans in range 4720 (rt=49.3847, f=4, i=1165) to 4724 (rt=49.4264, f=4, i=1167) [\\protoshare.igsp.duke.edu\proteomics2\RawData\3783\ID15054_01_UCA168_3783_120414.raw]	LVEGILHAPDAGWGNLVYVVNYPk	R	D	0.997	82.1	31.9	77.6	2		k24: Label:13C(6)15N(2) (+8.01)	878.135	2631.38	2632.4	3	-0.01149	-4.364	2964.33	342.484	56	79	TRUE
3783_120514	ID15054 (HEAVY XL4.1)	ID15054 (HEAVY XL4.1)	(F054552)	TAR DNA-binding protein 43 OS=Mus musculus GN=Tardbp PE=1 SV=1	TADBP_MOUSE	SwissProt_2013.fasta	44547.5	1	3	3	3	0.00174	0.174	possibly correct	TRUE	1284: Scan 4710 (rt=49.2806, f=2, i=554) [\\protoshare.igsp.duke.edu\proteomics2\RawData\3783\ID15054_01_UCA168_3783_120414.raw]	TSDLIVLGLPWk	K	T	0.997	63.1	28.4	61.1	2		k12: Label:13C(6)15N(2) (+8.01)	675.398	1348.78	1349.79	2	-0.002561	-1.897	2956.83	203.526	103	114	TRUE
3783_120514	ID15054 (HEAVY XL4.1)	ID15054 (HEAVY XL4.1)	(F054552)	TAR DNA-binding protein 43 OS=Mus musculus GN=Tardbp PE=1 SV=1	TADBP_MOUSE	SwissProt_2013.fasta	44547.5	1	3	3	3	0.00174	0.174	possibly correct	TRUE	1330: Sum of 2 scans in range 4854 (rt=50.7872, f=3, i=853) to 4856 (rt=50.808, f=3, i=854) [\\protoshare.igsp.duke.edu\proteomics2\RawData\3783\ID15054_01_UCA168_3783_120414.raw]	VTEDENDEPIEIPSEDDGTVLLSTVTAQFPGAcGLr	R	Y	0.997	53.7	31.7	53.2	2	c33: Carbamidomethyl (+57.02)	r36: Label:13C(8)15N(2) (+10.02)	1295.61	3883.81	3884.84	3	-0.02506	-6.451	3047.85	582.492	7	42	TRUE
3783_120514	ID15054 (HEAVY XL4.1)	ID15054 (HEAVY XL4.1)	(F054552)	60S ribosomal protein L12 OS=Mus musculus GN=Rpl12 PE=1 SV=2	RL12_MOUSE	SwissProt_2013.fasta	17805	1	2	2	2	0.00116	0.145	possibly correct	TRUE	936: Sum of 2 scans in range 3708 (rt=38.8009, f=3, i=558) to 3710 (rt=38.8217, f=3, i=559) [\\protoshare.igsp.duke.edu\proteomics2\RawData\3783\ID15054_01_UCA168_3783_120414.raw]	HSGNITFDEIVNIAr	K	Q	0.997	49.7	31.9	49.7	2		r15: Label:13C(8)15N(2) (+10.02)	565.96	1694.86	1695.88	3	-0.01542	-9.091	2328.68	384.881	100	114	TRUE
3783_120514	ID15054 (HEAVY XL4.1)	ID15054 (HEAVY XL4.1)	(F054552)	60S ribosomal protein L12 OS=Mus musculus GN=Rpl12 PE=1 SV=2	RL12_MOUSE	SwissProt_2013.fasta	17805	1	2	2	2	0.00116	0.145	possibly correct	TRUE	508: Scan 2628 (rt=27.5045, f=2, i=275) [\\protoshare.igsp.duke.edu\proteomics2\RawData\3783\ID15054_01_UCA168_3783_120414.raw]	IGPLGLSPk	K	K	0.997	66.3	25	39.5	2		k9: Label:13C(6)15N(2) (+8.01)	445.282	888.55	889.56	2	-0.002541	-2.857	1650.27	342.287	32	40	TRUE
3783_120514	ID15054 (HEAVY XL4.1)	ID15054 (HEAVY XL4.1)	(F054552)	Transaldolase OS=Mus musculus GN=Taldo1 PE=1 SV=2	TALDO_MOUSE	SwissProt_2013.fasta	37388.5	0.987	1	1	1	0.000579	0.0386	possibly correct	TRUE	844: Scan 3466 (rt=36.2697, f=3, i=503) [\\protoshare.igsp.duke.edu\proteomics2\RawData\3783\ID15054_01_UCA168_3783_120414.raw]	ALAGcDFLTISPk	K	L	0.997	79.1	30.8	69.9	2	c5: Carbamidomethyl (+57.02)	k13: Label:13C(6)15N(2) (+8.01)	700.868	1399.72	1400.73	2	-0.004255	-3.038	2176.18	438.86	246	258	TRUE
3783_120514	ID15054 (HEAVY XL4.1)	ID15054 (HEAVY XL4.1)	(F054552)	60S acidic ribosomal protein P1 OS=Mus musculus GN=Rplp1 PE=1 SV=1	RLA1_MOUSE	SwissProt_2013.fasta	11475	1	2	2	3	0.00174	0.518	possibly correct	TRUE	1334: Sum of 4 scans in range 4864 (rt=50.8913, f=4, i=1217) to 4868 (rt=50.9329, f=4, i=1220) [\\protoshare.igsp.duke.edu\proteomics2\RawData\3783\ID15054_01_UCA168_3783_120414.raw]	AAGVSVEPFWPGLFAk	K	A	0.994	49.2	31.8	46.2	2		k16: Label:13C(6)15N(2) (+8.01)	842.451	1682.89	1683.9	2	-0.004281	-2.542	3054.72	414.563	34	49	TRUE
3783_120514	ID15054 (HEAVY XL4.1)	ID15054 (HEAVY XL4.1)	(F054552)	60S acidic ribosomal protein P1 OS=Mus musculus GN=Rplp1 PE=1 SV=1	RLA1_MOUSE	SwissProt_2013.fasta	11475	1	2	2	3	0.00174	0.518	possibly correct	TRUE	1323: Scan 4833 (rt=50.5684, f=2, i=569) [\\protoshare.igsp.duke.edu\proteomics2\RawData\3783\ID15054_01_UCA168_3783_120414.raw]	AAGVSVEPFWPGLFAk	K	A	0.995	50.4	31.7	45.8	2		k16: Label:13C(6)15N(2) (+8.01)	842.453	1682.89	1683.9	2	-0.0003812	-0.2264	3034.11	773.566	34	49	TRUE
3783_120514	ID15054 (HEAVY XL4.1)	ID15054 (HEAVY XL4.1)	(F054552)	60S acidic ribosomal protein P1 OS=Mus musculus GN=Rplp1 PE=1 SV=1	RLA1_MOUSE	SwissProt_2013.fasta	11475	1	2	2	3	0.00174	0.518	possibly correct	TRUE	1069: Sum of 2 scans in range 4079 (rt=42.6797, f=3, i=651) to 4086 (rt=42.7551, f=3, i=652) [\\protoshare.igsp.duke.edu\proteomics2\RawData\3783\ID15054_01_UCA168_3783_120414.raw]	ALANVNIGSLIcNVGAGGPAPAAGAAPAGGAAPSTAAAPAEEk	K	K	0.997	106	32.7	99.1	2	c12: Carbamidomethyl (+57.02)	k43: Label:13C(6)15N(2) (+8.01)	1264.31	3789.91	3790.93	3	-0.01415	-3.733	2563.05	2381.71	50	92	TRUE
3783_120514	ID15054 (HEAVY XL4.1)	ID15054 (HEAVY XL4.1)	(F054552)	Prohibitin-2 OS=Mus musculus GN=Phb2 PE=1 SV=1	PHB2_MOUSE	SwissProt_2013.fasta	33297.6	1	2	2	2	0.00116	0.1	possibly correct	TRUE	937: Sum of 3 scans in range 3709 (rt=38.8113, f=4, i=802) to 3712 (rt=38.8425, f=4, i=804) [\\protoshare.igsp.duke.edu\proteomics2\RawData\3783\ID15054_01_UCA168_3783_120414.raw]	IGGVQqDTILAEGLHFr	R	I	0.997	38.6	32	1.97	2		q6: Deamidated (+0.98), r17: Label:13C(8)15N(2) (+10.02)	622.332	1863.98	1864.99	3	-0.009213	-4.94	2329.61	357.927	55	71	TRUE
3783_120514	ID15054 (HEAVY XL4.1)	ID15054 (HEAVY XL4.1)	(F054552)	Prohibitin-2 OS=Mus musculus GN=Phb2 PE=1 SV=1	PHB2_MOUSE	SwissProt_2013.fasta	33297.6	1	2	2	2	0.00116	0.1	possibly correct	TRUE	1452: Sum of 2 scans in range 5289 (rt=55.3398, f=2, i=632) to 5292 (rt=55.3711, f=2, i=633) [\\protoshare.igsp.duke.edu\proteomics2\RawData\3783\ID15054_01_UCA168_3783_120414.raw]	IPWFQYPIIYDIr	R	A	0.967	42.5	31.5	31.6	2		r13: Label:13C(8)15N(2) (+10.02)	867.468	1732.92	1733.94	2	-0.01355	-7.815	3321.33	208.669	72	84	TRUE
3783_120514	ID15054 (HEAVY XL4.1)	ID15054 (HEAVY XL4.1)	(F054552)	Heat shock protein HSP 90-alpha OS=Mus musculus GN=Hsp90aa1 PE=1 SV=4	HS90A_MOUSE	SwissProt_2013.fasta	84791.2	1	14	17	17	0.00984	0.232	possibly correct	TRUE	260: Scan 1996 (rt=20.8937, f=2, i=177) [\\protoshare.igsp.duke.edu\proteomics2\RawData\3783\ID15054_01_UCA168_3783_120414.raw]	DQVANSAFVEr	K	L	0.997	67.9	28.9	42.1	2		r11: Label:13C(8)15N(2) (+10.02)	623.309	1244.6	1245.62	2	-0.01165	-9.354	1253.62	907.673	501	511	TRUE
3783_120514	ID15054 (HEAVY XL4.1)	ID15054 (HEAVY XL4.1)	(F054552)	Heat shock protein HSP 90-alpha OS=Mus musculus GN=Hsp90aa1 PE=1 SV=4	HS90A_MOUSE	SwissProt_2013.fasta	84791.2	1	14	17	17	0.00984	0.232	possibly correct	TRUE	220: Scan 1884 (rt=19.723, f=3, i=133) [\\protoshare.igsp.duke.edu\proteomics2\RawData\3783\ID15054_01_UCA168_3783_120414.raw]	EDQTEYLEEr	K	R	0.997	72.9	25	64.8	2		r10: Label:13C(8)15N(2) (+10.02)	661.294	1320.57	1321.59	2	-0.009451	-7.151	1183.38	2129.69	192	201	TRUE
3783_120514	ID15054 (HEAVY XL4.1)	ID15054 (HEAVY XL4.1)	(F054552)	Heat shock protein HSP 90-alpha OS=Mus musculus GN=Hsp90aa1 PE=1 SV=4	HS90A_MOUSE	SwissProt_2013.fasta	84791.2	1	14	17	17	0.00984	0.232	possibly correct	TRUE	409: Scan 2376 (rt=24.8689, f=2, i=237) [\\protoshare.igsp.duke.edu\proteomics2\RawData\3783\ID15054_01_UCA168_3783_120414.raw]	EGLELPEDEEEk	K	K	0.955	33	26.3	17.9	2		k12: Label:13C(6)15N(2) (+8.01)	712.831	1423.65	1424.65	2	0.001819	1.277	1492.14	1314.83	548	559	TRUE
3783_120514	ID15054 (HEAVY XL4.1)	ID15054 (HEAVY XL4.1)	(F054552)	Heat shock protein HSP 90-alpha OS=Mus musculus GN=Hsp90aa1 PE=1 SV=4	HS90A_MOUSE	SwissProt_2013.fasta	84791.2	1	14	17	17	0.00984	0.232	possibly correct	TRUE	657: Scan 2989 (rt=31.28, f=3, i=397) [\\protoshare.igsp.duke.edu\proteomics2\RawData\3783\ID15054_01_UCA168_3783_120414.raw]	ELHINLIPSk	K	Q	0.88	32.5	28.8	25.3	2		k10: Label:13C(6)15N(2) (+8.01)	586.346	1170.68	1171.69	2	-0.008421	-7.187	1876.8	1037.1	75	84	TRUE
3783_120514	ID15054 (HEAVY XL4.1)	ID15054 (HEAVY XL4.1)	(F054552)	Heat shock protein HSP 90-alpha OS=Mus musculus GN=Hsp90aa1 PE=1 SV=4	HS90A_MOUSE	SwissProt_2013.fasta	84791.2	1	14	17	17	0.00984	0.232	possibly correct	TRUE	658: Sum of 3 scans in range 2990 (rt=31.2904, f=4, i=548) to 2992 (rt=31.3112, f=4, i=550) [\\protoshare.igsp.duke.edu\proteomics2\RawData\3783\ID15054_01_UCA168_3783_120414.raw]	ELHINLIPSk	K	Q	0.984	25.2	28.4	12.7	2		k10: Label:13C(6)15N(2) (+8.01)	391.235	1170.68	1171.69	3	-0.002137	-1.824	1878.05	1358.31	75	84	TRUE
3783_120514	ID15054 (HEAVY XL4.1)	ID15054 (HEAVY XL4.1)	(F054552)	Heat shock protein HSP 90-alpha OS=Mus musculus GN=Hsp90aa1 PE=1 SV=4	HS90A_MOUSE	SwissProt_2013.fasta	84791.2	1	14	17	17	0.00984	0.232	possibly correct	TRUE	277: Scan 2046 (rt=21.4168, f=2, i=183) [\\protoshare.igsp.duke.edu\proteomics2\RawData\3783\ID15054_01_UCA168_3783_120414.raw]	ELISNSSDALDk	R	I	0.995	48.1	29.9	39.4	2		k12: Label:13C(6)15N(2) (+8.01)	650.331	1298.65	1299.65	2	0.003019	2.323	1285.01	1131.51	47	58	TRUE
3783_120514	ID15054 (HEAVY XL4.1)	ID15054 (HEAVY XL4.1)	(F054552)	Heat shock protein HSP 90-alpha OS=Mus musculus GN=Hsp90aa1 PE=1 SV=4	HS90A_MOUSE	SwissProt_2013.fasta	84791.2	1	14	17	17	0.00984	0.232	possibly correct	TRUE	740: Scan 3200 (rt=33.4887, f=4, i=622) [\\protoshare.igsp.duke.edu\proteomics2\RawData\3783\ID15054_01_UCA168_3783_120414.raw]	GVVDSEDLPLNISr	R	E	0.997	106	31.4	0	2		r14: Label:13C(8)15N(2) (+10.02)	762.402	1522.79	1523.81	2	-0.01031	-6.767	2009.32	1290.85	388	401	TRUE
3783_120514	ID15054 (HEAVY XL4.1)	ID15054 (HEAVY XL4.1)	(F054552)	Heat shock protein HSP 90-alpha OS=Mus musculus GN=Hsp90aa1 PE=1 SV=4	HS90A_MOUSE	SwissProt_2013.fasta	84791.2	1	14	17	17	0.00984	0.232	possibly correct	TRUE	454: Sum of 2 scans in range 2494 (rt=26.1021, f=4, i=380) to 2495 (rt=26.1125, f=4, i=381) [\\protoshare.igsp.duke.edu\proteomics2\RawData\3783\ID15054_01_UCA168_3783_120414.raw]	HIYFITGETk	K	D	0.995	48.7	30.3	41.4	2		k10: Label:13C(6)15N(2) (+8.01)	608.826	1215.64	1216.65	2	3.88e-05	0.03189	1566.44	1314.16	491	500	TRUE
3783_120514	ID15054 (HEAVY XL4.1)	ID15054 (HEAVY XL4.1)	(F054552)	Heat shock protein HSP 90-alpha OS=Mus musculus GN=Hsp90aa1 PE=1 SV=4	HS90A_MOUSE	SwissProt_2013.fasta	84791.2	1	14	17	17	0.00984	0.232	possibly correct	TRUE	1186: Sum of 2 scans in range 4411 (rt=46.1531, f=3, i=736) to 4413 (rt=46.1739, f=3, i=737) [\\protoshare.igsp.duke.edu\proteomics2\RawData\3783\ID15054_01_UCA168_3783_120414.raw]	HSQFIGYPITLFVEk	K	E	0.997	50.8	31.4	50.8	2		k15: Label:13C(6)15N(2) (+8.01)	596.326	1785.96	1786.96	3	0.0008428	0.4716	2769.81	1191.93	210	224	TRUE
3783_120514	ID15054 (HEAVY XL4.1)	ID15054 (HEAVY XL4.1)	(F054552)	Heat shock protein HSP 90-alpha OS=Mus musculus GN=Hsp90aa1 PE=1 SV=4	HS90A_MOUSE	SwissProt_2013.fasta	84791.2	1	14	17	17	0.00984	0.232	possibly correct	TRUE	1188: Scan 4418 (rt=46.2259, f=2, i=518) [\\protoshare.igsp.duke.edu\proteomics2\RawData\3783\ID15054_01_UCA168_3783_120414.raw]	HSQFIGYPITLFVEk	K	E	0.997	113	31.6	111	2		k15: Label:13C(6)15N(2) (+8.01)	893.982	1785.95	1786.96	2	-0.004401	-2.463	2773.56	565.515	210	224	TRUE
3783_120514	ID15054 (HEAVY XL4.1)	ID15054 (HEAVY XL4.1)	(F054552)	Heat shock protein HSP 90-alpha OS=Mus musculus GN=Hsp90aa1 PE=1 SV=4	HS90A_MOUSE	SwissProt_2013.fasta	84791.2	1	14	17	17	0.00984	0.232	possibly correct	TRUE	589: Sum of 2 scans in range 2817 (rt=29.4819, f=2, i=303) to 2826 (rt=29.5757, f=4, i=499) [\\protoshare.igsp.duke.edu\proteomics2\RawData\3783\ID15054_01_UCA168_3783_120414.raw]	NPDDITNEEYGEFYk	R	S	0.997	99.9	25	99.9	2		k15: Label:13C(6)15N(2) (+8.01)	921.402	1840.79	1841.8	2	0.001419	0.7703	1771.73	2133.61	301	315	TRUE
3783_120514	ID15054 (HEAVY XL4.1)	ID15054 (HEAVY XL4.1)	(F054552)	Heat shock protein HSP 90-alpha OS=Mus musculus GN=Hsp90aa1 PE=1 SV=4	HS90A_MOUSE	SwissProt_2013.fasta	84791.2	1	14	17	17	0.00984	0.232	possibly correct	TRUE	644: Scan 2960 (rt=30.9781, f=2, i=322) [\\protoshare.igsp.duke.edu\proteomics2\RawData\3783\ID15054_01_UCA168_3783_120414.raw]	SLTNDWEEHLAVk	K	H	0.997	42.1	30.6	34.4	2		k13: Label:13C(6)15N(2) (+8.01)	517.264	1548.77	1549.77	3	0.002923	1.886	1858.69	568.153	316	328	TRUE
3783_120514	ID15054 (HEAVY XL4.1)	ID15054 (HEAVY XL4.1)	(F054552)	Heat shock protein HSP 90-alpha OS=Mus musculus GN=Hsp90aa1 PE=1 SV=4	HS90A_MOUSE	SwissProt_2013.fasta	84791.2	1	14	17	17	0.00984	0.232	possibly correct	TRUE	646: Sum of 2 scans in range 2962 (rt=30.9989, f=4, i=539) to 2963 (rt=31.0094, f=4, i=540) [\\protoshare.igsp.duke.edu\proteomics2\RawData\3783\ID15054_01_UCA168_3783_120414.raw]	SLTNDWEEHLAVk	K	H	0.997	80.3	30.8	76	2		k13: Label:13C(6)15N(2) (+8.01)	775.391	1548.77	1549.77	2	0.001719	1.109	1860.25	1228.49	316	328	TRUE
3783_120514	ID15054 (HEAVY XL4.1)	ID15054 (HEAVY XL4.1)	(F054552)	Heat shock protein HSP 90-alpha OS=Mus musculus GN=Hsp90aa1 PE=1 SV=4	HS90A_MOUSE	SwissProt_2013.fasta	84791.2	1	14	17	17	0.00984	0.232	possibly correct	TRUE	744: Scan 3212 (rt=33.6136, f=2, i=361) [\\protoshare.igsp.duke.edu\proteomics2\RawData\3783\ID15054_01_UCA168_3783_120414.raw]	TLTIVDTGIGMTk	R	A	0.981	44.8	30.6	0	2		k13: Label:13C(6)15N(2) (+8.01)	679.372	1356.73	1357.75	2	-0.01208	-8.898	2016.81	460.109	88	100	TRUE
3783_120514	ID15054 (HEAVY XL4.1)	ID15054 (HEAVY XL4.1)	(F054552)	Heat shock protein HSP 90-alpha OS=Mus musculus GN=Hsp90aa1 PE=1 SV=4	HS90A_MOUSE	SwissProt_2013.fasta	84791.2	1	14	17	17	0.00984	0.232	possibly correct	TRUE	153: Sum of 4 scans in range 1706 (rt=17.863, f=2, i=135) to 1716 (rt=17.967, f=4, i=134) [\\protoshare.igsp.duke.edu\proteomics2\RawData\3783\ID15054_01_UCA168_3783_120414.raw]	TLVSVTk	K	E	0.9	33.8	27.8	17.7	2		k7: Label:13C(6)15N(2) (+8.01)	378.24	754.465	755.475	2	-0.002761	-3.655	1074.9	993.931	541	547	TRUE
3783_120514	ID15054 (HEAVY XL4.1)	ID15054 (HEAVY XL4.1)	(F054552)	Heat shock protein HSP 90-alpha OS=Mus musculus GN=Hsp90aa1 PE=1 SV=4	HS90A_MOUSE	SwissProt_2013.fasta	84791.2	1	14	17	17	0.00984	0.232	possibly correct	TRUE	1488: Scan 5426 (rt=56.7725, f=2, i=653) [\\protoshare.igsp.duke.edu\proteomics2\RawData\3783\ID15054_01_UCA168_3783_120414.raw]	VFIMDNcEELIPEYLNFIr	R	G	0.997	72.1	32.4	67.3	2	c7: Carbamidomethyl (+57.02)	r19: Label:13C(8)15N(2) (+10.02)	1213.09	2424.17	2425.19	2	-0.02029	-8.364	3406.35	318.744	369	387	TRUE
3783_120514	ID15054 (HEAVY XL4.1)	ID15054 (HEAVY XL4.1)	(F054552)	Heat shock protein HSP 90-alpha OS=Mus musculus GN=Hsp90aa1 PE=1 SV=4	HS90A_MOUSE	SwissProt_2013.fasta	84791.2	1	14	17	17	0.00984	0.232	possibly correct	TRUE	133: Scan 1658 (rt=17.3609, f=2, i=128) [\\protoshare.igsp.duke.edu\proteomics2\RawData\3783\ID15054_01_UCA168_3783_120414.raw]	YESLTDPSk	R	L	0.997	55	27.2	49.9	2		k9: Label:13C(6)15N(2) (+8.01)	524.258	1046.5	1047.51	2	0.0002188	0.2089	1041.66	1304.64	61	69	TRUE
3783_120514	ID15054 (HEAVY XL4.1)	ID15054 (HEAVY XL4.1)	(F054552)	Leukocyte surface antigen CD47 OS=Mus musculus GN=Cd47 PE=1 SV=2	CD47_MOUSE	SwissProt_2013.fasta	33098.9	0.987	1	1	1	0.000579	0.0462	possibly correct	TRUE	1376: Sum of 2 scans in range 5002 (rt=52.3354, f=2, i=590) to 5005 (rt=52.3667, f=2, i=591) [\\protoshare.igsp.duke.edu\proteomics2\RawData\3783\ID15054_01_UCA168_3783_120414.raw]	ISVSDLINGIASLk	K	M	0.997	93.3	27.9	82.3	2		k14: Label:13C(6)15N(2) (+8.01)	719.422	1436.83	1437.84	2	-0.004521	-3.144	3141.06	204.954	86	99	TRUE
3783_120514	ID15054 (HEAVY XL4.1)	ID15054 (HEAVY XL4.1)	(F054552)	Acidic leucine-rich nuclear phosphoprotein 32 family member E OS=Mus musculus GN=Anp32e PE=1 SV=2	AN32E_MOUSE	SwissProt_2013.fasta	29623.4	0.987	1	1	1	0.000579	0.0731	possibly correct	TRUE	1170: Scan 4368 (rt=45.703, f=2, i=510) [\\protoshare.igsp.duke.edu\proteomics2\RawData\3783\ID15054_01_UCA168_3783_120414.raw]	kLELSDNIISGGLEVLAEk	R	C	0.997	70.6	29.4	53.9	2		k1: Label:13C(6)15N(2) (+8.01), k19: Label:13C(6)15N(2) (+8.01)	682.052	2043.14	2044.15	3	-0.008696	-4.254	2742.18	208.852	68	86	TRUE
3783_120514	ID15054 (HEAVY XL4.1)	ID15054 (HEAVY XL4.1)	(F054552)	40S ribosomal protein S16 OS=Mus musculus GN=Rps16 PE=2 SV=4	RS16_MOUSE	SwissProt_2013.fasta	16445.9	0.987	1	1	1	0.000579	0.0685	possibly correct	TRUE	1147: Scan 4301 (rt=45.003, f=2, i=502) [\\protoshare.igsp.duke.edu\proteomics2\RawData\3783\ID15054_01_UCA168_3783_120414.raw]	LLEPVLLLGk	K	E	0.997	64.1	25	55.6	2		k10: Label:13C(6)15N(2) (+8.01)	551.871	1101.73	1102.73	2	0.0009788	0.8876	2700.18	427.252	51	60	TRUE
3783_120514	ID15054 (HEAVY XL4.1)	ID15054 (HEAVY XL4.1)	(F054552)	Cytochrome c oxidase subunit 6B1 OS=Mus musculus GN=Cox6b1 PE=1 SV=2	CX6B1_MOUSE	SwissProt_2013.fasta	10071.5	0.987	1	1	1	0.000579	0.163	possibly correct	TRUE	1152: Sum of 3 scans in range 4312 (rt=45.1177, f=4, i=1014) to 4315 (rt=45.1489, f=4, i=1016) [\\protoshare.igsp.duke.edu\proteomics2\RawData\3783\ID15054_01_UCA168_3783_120414.raw]	SLcPVSWVSAWDDr	K	I	0.997	86.5	28.1	78.3	2	c3: Carbamidomethyl (+57.02)	r14: Label:13C(8)15N(2) (+10.02)	844.395	1686.77	1687.79	2	-0.008165	-4.838	2708	626.407	63	76	TRUE
END OF FILE
